# Supplementary material for: Vitamin B5 supports MYC oncogenic metabolism and tumor progression in breast cancer
Source: Nat Metab. 2023 Nov 9;5(11):1870–86. doi: 10.1038/s42255-023-00915-7 (PMC10663155; doi:10.1038/s42255-023-00915-7)
Supplement: Supplementary file 3 — List of ions constituting metabolic modules identified in WM tumors. [file 42255_2023_915_MOESM3_ESM.xlsx]

## Sheet: Description
	Column name	Details
	mz	m/z used for query		Only for Turouise module (WM-High)
	module	Module identified using WGCNA approach
	module_membership	Module membership of individual ions as Pearson's correlation between ion intensity with the module eigenmetabolite intensity values
	Isotope	Heavier isotopes identified using of expected m/z difference for 13C atoms and a cosine correlation cutoff of 0.9 with the precurson ion pair
	formula	HMDB annotations carried out for Turquoise module using 15 PPM m/z threshold
	Metabolites
	monoisotopic.mass
	adduct
	mz_theoretical
	n_compounds	Number of putative annotations found for same m/z
	ppm_error	PPM error for matched compund annotations
	Class	Class selected based on HMDB annotation for Circos plot representation
	super_class_unique	HMDB based metabolite category classification
	class_unique
	sub_class_unique
	LipidClass	Lipid head group for annotated lipid metabolites
	Lipids	Lipid annotations

## Sheet: Turquoise_HMDB_hits_AG_0_9cutre
Supplementary Table 1. List of ions constituting metabolic modules identified in WM tumours.
mz	module	module_membership	Isotope	formula	Metabolites	monoisotopic.mass	adduct	mz_theoretical	n_compounds	ppm_error	Class	super_class_unique	class_unique	sub_class_unique	LipidClass	Lipids
128.035	blue	0.220399	FALSE
133.014	blue	0.341644	FALSE
241.012	blue	0.286244	FALSE
245.043	blue	0.269031	FALSE
319.228	blue	0.353694	FALSE
320.231	blue	0.216937	FALSE
323.028	blue	0.202957	FALSE
346.056	blue	0.227251	FALSE
450.263	blue	0.260555	FALSE
452.278	blue	0.619958	TRUE
478.293	blue	0.646194	FALSE
480.308	blue	0.528947	FALSE
504.274	blue	0.273262	FALSE
506.289	blue	0.572236	TRUE
524.279	blue	0.561435	FALSE
534.288	blue	0.510053	FALSE
535.299	blue	0.278116	TRUE
544.268	blue	0.375583	FALSE
553.276	blue	0.625451	TRUE
576.256	blue	0.194517	FALSE
578.344	blue	0.265415	FALSE
580.267	blue	0.294561	FALSE
592.254	blue	0.199981	FALSE
616.365	blue	0.194021	FALSE
618.377	blue	0.254509	TRUE
630.377	blue	0.223732	TRUE
647.276	blue	0.209455	FALSE
666.409	blue	0.271221	TRUE
672.494	blue	0.399315	FALSE
674.502	blue	0.387224	FALSE
675.271	blue	0.477485	FALSE
676.273	blue	0.229991	FALSE
686.529	blue	0.197501	FALSE
687.545	blue	0.458901	TRUE
688.493	blue	0.243308	FALSE
688.548	blue	0.410334	TRUE
689.555	blue	0.34354	TRUE
690.507	blue	0.375454	TRUE
698.513	blue	0.496253	FALSE
699.272	blue	0.232449	FALSE
699.5	blue	0.564983	FALSE
700.527	blue	0.762085	FALSE
701.522	blue	0.790685	TRUE
702.53	blue	0.716327	TRUE
703.537	blue	0.464765	TRUE
712.487	blue	0.23725	TRUE
714.509	blue	0.656203	FALSE
715.513	blue	0.509281	TRUE
716.524	blue	0.797895	FALSE
717.527	blue	0.631681	TRUE
718.538	blue	0.334464	TRUE
719.482	blue	0.273439	FALSE
720.496	blue	0.527511	FALSE
721.492	blue	0.356784	TRUE
725.52	blue	0.631088	TRUE
726.54	blue	0.352198	TRUE
727.542	blue	0.349764	TRUE
728.552	blue	0.369168	TRUE
729.555	blue	0.347798	TRUE
730.562	blue	0.353107	TRUE
738.508	blue	0.822498	TRUE
739.511	blue	0.770986	TRUE
740.521	blue	0.664444	TRUE
741.525	blue	0.474881	TRUE
742.539	blue	0.716875	TRUE
743.542	blue	0.662455	TRUE
744.553	blue	0.778415	TRUE
745.557	blue	0.649476	TRUE
746.513	blue	0.827814	TRUE
747.517	blue	0.878842	TRUE
760.511	blue	0.721496	FALSE
761.519	blue	0.603663	TRUE
762.509	blue	0.805749	FALSE
763.512	blue	0.712473	TRUE
766.539	blue	0.878833	TRUE
767.542	blue	0.862566	TRUE
768.548	blue	0.791112	TRUE
769.622	blue	0.273205	TRUE
785.505	blue	0.268671	FALSE
786.521	blue	0.407607	FALSE
787.524	blue	0.421759	TRUE
788.538	blue	0.726364	FALSE
789.541	blue	0.737385	TRUE
790.54	blue	0.810458	TRUE
791.542	blue	0.460162	TRUE
792.549	blue	0.603911	TRUE
797.654	blue	0.309362	FALSE
798.657	blue	0.233934	TRUE
806.487	blue	0.219804	FALSE
808.504	blue	0.403825	TRUE
809.509	blue	0.374665	TRUE
810.521	blue	0.491205	FALSE
811.524	blue	0.47055	TRUE
812.528	blue	0.558531	TRUE
813.532	blue	0.463548	TRUE
826.501	blue	0.224889	TRUE
828.509	blue	0.259865	TRUE
829.515	blue	0.204804	FALSE
830.514	blue	0.287279	TRUE
832.511	blue	0.367559	TRUE
834.525	blue	0.720405	TRUE
835.53	blue	0.78267	TRUE
836.535	blue	0.76037	TRUE
837.541	blue	0.631237	TRUE
838.551	blue	0.427446	TRUE
839.555	blue	0.379858	TRUE
840.554	blue	0.219249	FALSE
852.515	blue	0.197669	FALSE
855.52	blue	0.212199	FALSE
856.52	blue	0.262108	TRUE
857.518	blue	0.833778	TRUE
858.521	blue	0.826601	TRUE
859.527	blue	0.81358	TRUE
860.532	blue	0.612461	TRUE
861.548	blue	0.589483	TRUE
862.55	blue	0.454688	TRUE
863.561	blue	0.485824	TRUE
864.564	blue	0.442559	TRUE
872.637	blue	0.25356	TRUE
889.563	blue	0.65775	TRUE
893.507	blue	0.343607	FALSE
894.514	blue	0.253326	TRUE
896.525	blue	0.305442	TRUE
897.539	blue	0.47008	FALSE
898.54	blue	0.293423	TRUE
899.541	blue	0.217128	TRUE
901.547	blue	0.328354	TRUE
902.545	blue	0.188232	FALSE
909.543	blue	0.504449	FALSE
910.552	blue	0.257086	TRUE
911.553	blue	0.622212	TRUE
912.574	blue	0.281561	FALSE
917.54	blue	0.225345	FALSE
919.526	blue	0.193099	FALSE
921.537	blue	0.219395	TRUE
929.501	blue	0.326095	FALSE
930.505	blue	0.232063	TRUE
931.515	blue	0.235231	FALSE
935.538	blue	0.209171	FALSE
986.757	blue	0.249398	TRUE
89.0243	brown	0.542026	FALSE
92.9279	brown	0.49372	FALSE
94.9248	brown	0.452157	FALSE
106.981	brown	0.302279	FALSE
124.008	brown	0.540229	FALSE
125.009	brown	0.41484	FALSE
126.004	brown	0.565986	FALSE
126.905	brown	0.398592	FALSE
127.051	brown	0.327438	FALSE
135.03	brown	0.257551	FALSE
139.985	brown	0.660315	FALSE
145.062	brown	0.530031	FALSE
146.983	brown	0.600852	FALSE
148.98	brown	0.396639	FALSE
166.017	brown	0.510209	FALSE
167.021	brown	0.285709	TRUE
168.028	brown	0.544046	FALSE
172.992	brown	0.494824	FALSE
181.966	brown	0.574001	FALSE
183.963	brown	0.577725	FALSE
186.044	brown	0.40826	FALSE
187.008	brown	0.350858	FALSE
188.043	brown	0.280168	FALSE
195.05	brown	0.497013	FALSE
198.04	brown	0.190075	FALSE
200.056	brown	0.331562	FALSE
201.038	brown	0.523362	FALSE
203.021	brown	0.531667	FALSE
205.019	brown	0.258765	FALSE
208.985	brown	0.4769	FALSE
209.988	brown	0.222071	FALSE
212.003	brown	0.264726	FALSE
216.05	brown	0.316801	FALSE
220.027	brown	0.34145	FALSE
225.987	brown	0.29105	FALSE
236.021	brown	0.703314	FALSE
237.024	brown	0.275882	TRUE
238.022	brown	0.274952	FALSE
251.033	brown	0.319712	FALSE
251.996	brown	0.327379	FALSE
257.077	brown	0.476963	FALSE
265.048	brown	0.390845	FALSE
271.004	brown	0.318744	FALSE
276.081	brown	0.386672	FALSE
277.064	brown	0.535274	FALSE
278.041	brown	0.227879	FALSE
286.06	brown	0.284263	FALSE
292.059	brown	0.637819	FALSE
298.113	brown	0.244965	FALSE
341.11	brown	0.292524	FALSE
367.105	brown	0.377402	FALSE
377.087	brown	0.451076	FALSE
379.089	brown	0.34369	FALSE
251.202	green	0.646299	FALSE
252.205	green	0.272122	FALSE
253.218	green	0.896678	FALSE
254.221	green	0.825189	TRUE
267.233	green	0.627173	FALSE
268.237	green	0.327295	TRUE
277.218	green	0.844864	FALSE
278.221	green	0.724061	TRUE
279.233	green	0.930509	FALSE
280.236	green	0.919605	TRUE
281.249	green	0.865307	FALSE
282.252	green	0.851041	TRUE
293.212	green	0.510734	FALSE
294.216	green	0.313406	TRUE
295.264	green	0.562291	FALSE
296.267	green	0.241609	FALSE
309.28	green	0.699793	FALSE
310.283	green	0.519449	TRUE
386.235	green	0.289575	FALSE
407.219	green	0.354959	FALSE
451.286	green	0.350433	FALSE
557.455	green	0.848442	FALSE
558.459	green	0.7773	TRUE
559.471	green	0.829982	FALSE
560.475	green	0.660498	TRUE
581.451	green	0.773119	FALSE
582.458	green	0.770764	TRUE
583.47	green	0.887156	FALSE
584.483	green	0.533274	FALSE
585.486	green	0.861023	TRUE
586.492	green	0.446494	TRUE
599.447	green	0.519574	FALSE
607.472	green	0.332835	FALSE
78.9585	grey		FALSE
79.9566	grey		FALSE
88.0401	grey		FALSE
104.035	grey		FALSE
108.903	grey		FALSE
110.025	grey		FALSE
111.02	grey		FALSE
114.02	grey		FALSE
116.007	grey		FALSE
116.072	grey		FALSE
118.052	grey		FALSE
124.988	grey		FALSE
127.004	grey		FALSE
129.019	grey		FALSE
129.039	grey		FALSE
130.087	grey		FALSE
131.045	grey		FALSE
134.047	grey		FALSE
136.008	grey		FALSE
136.035	grey		FALSE
138.971	grey		FALSE
140.012	grey		FALSE
140.983	grey		FALSE
142.999	grey		FALSE
144.003	grey		FALSE
144.046	grey		FALSE
145.014	grey		FALSE
151.027	grey		TRUE
152.034	grey		FALSE
152.996	grey		FALSE
153.031	grey		FALSE
154.014	grey		FALSE
154.062	grey		FALSE
154.998	grey		FALSE
156.006	grey		FALSE
160.065	grey		FALSE
161.062	grey		FALSE
164.072	grey		TRUE
171.006	grey		FALSE
173.009	grey		FALSE
174.018	grey		FALSE
174.041	grey		FALSE
179.055	grey		FALSE
180.066	grey		TRUE
181.03	grey		FALSE
183.005	grey		FALSE
184.004	grey		FALSE
187.042	grey		FALSE
188.988	grey		FALSE
190.043	grey		FALSE
194.013	grey		FALSE
197.022	grey		FALSE
197.94	grey		FALSE
198.993	grey		FALSE
204.005	grey		FALSE
205.123	grey		FALSE
208.027	grey		FALSE
210.041	grey		FALSE
210.983	grey		FALSE
211.037	grey		FALSE
212.021	grey		FALSE
213.945	grey		FALSE
215.052	grey		FALSE
217.11	grey		FALSE
220.008	grey		FALSE
220.108	grey		FALSE
223.171	grey		FALSE
224.059	grey		FALSE
224.959	grey		FALSE
225.053	grey		FALSE
227.947	grey		FALSE
227.985	grey		FALSE
228.052	grey		FALSE
231.1	grey		FALSE
235.039	grey		FALSE
235.134	grey		FALSE
237.055	grey		FALSE
237.149	grey		FALSE
238.073	grey		FALSE
239.039	grey		FALSE
240.051	grey		FALSE
241.089	grey		FALSE
242.079	grey		FALSE
243.062	grey		FALSE
244.065	grey		FALSE
245.115	grey		FALSE
246.046	grey		TRUE
247.046	grey		FALSE
251.129	grey		FALSE
253.05	grey		FALSE
254.068	grey		FALSE
255.009	grey		FALSE
255.233	grey		FALSE
256.058	grey		FALSE
258.06	grey		FALSE
259.023	grey		FALSE
259.067	grey		FALSE
259.13	grey		FALSE
259.983	grey		FALSE
261.042	grey		FALSE
261.134	grey		FALSE
264.052	grey		FALSE
266.076	grey		FALSE
267.074	grey		FALSE
268.082	grey		FALSE
268.802	grey		FALSE
271.098	grey		FALSE
272.007	grey		TRUE
272.086	grey		FALSE
273.001	grey		FALSE
274.104	grey		FALSE
274.141	grey		FALSE
275.032	grey		FALSE
276.06	grey		FALSE
277.121	grey		FALSE
278.057	grey		FALSE
279.039	grey		FALSE
280.044	grey		FALSE
280.125	grey		FALSE
282.037	grey		FALSE
283.264	grey		FALSE
284.116	grey		FALSE
286.104	grey		FALSE
288.042	grey		FALSE
289.038	grey		FALSE
290.04	grey		FALSE
290.068	grey		FALSE
290.09	grey		FALSE
293.249	grey		FALSE
296.015	grey		FALSE
296.084	grey		FALSE
297.068	grey		FALSE
298.024	grey		FALSE
299.026	grey		FALSE
299.993	grey		FALSE
301.051	grey		FALSE
301.166	grey		FALSE
302.038	grey		FALSE
302.054	grey		FALSE
303.96	grey		FALSE
304.058	grey		FALSE
304.119	grey		FALSE
305.072	grey		FALSE
307.077	grey		FALSE
307.115	grey		FALSE
308.033	grey		FALSE
308.075	grey		FALSE
309.967	grey		FALSE
312.083	grey		FALSE
313.12	grey		FALSE
314.017	grey		FALSE
314.242	grey		FALSE
315.25	grey		FALSE
316.193	grey		FALSE
319.09	grey		FALSE
321.131	grey		FALSE
321.243	grey		FALSE
322.022	grey		FALSE
323.088	grey		FALSE
325.105	grey		FALSE
325.94	grey		FALSE
326.064	grey		FALSE
328.764	grey		FALSE
330.048	grey		FALSE
330.119	grey		TRUE
330.759	grey		FALSE
331.161	grey		FALSE
331.191	grey		FALSE
333.059	grey		TRUE
334.065	grey		FALSE
334.128	grey		FALSE
334.208	grey		FALSE
335.222	grey		FALSE
336.095	grey		FALSE
337.092	grey		FALSE
340.082	grey		TRUE
341.908	grey		FALSE
342.051	grey		FALSE
342.081	grey		FALSE
342.112	grey		TRUE
342.217	grey		FALSE
343.088	grey		FALSE
343.224	grey		FALSE
344.028	grey		FALSE
344.228	grey		FALSE
346.128	grey		FALSE
347.187	grey		FALSE
347.258	grey		FALSE
354.072	grey		FALSE
354.169	grey		FALSE
359.222	grey		FALSE
360.073	grey		FALSE
361.192	grey		FALSE
361.238	grey		FALSE
362.049	grey		TRUE
362.196	grey		FALSE
362.238	grey		FALSE
363.188	grey		FALSE
364.33	grey		FALSE
365.099	grey		FALSE
366.1	grey		FALSE
366.154	grey		FALSE
367.286	grey		FALSE
367.358	grey		FALSE
368.112	grey		FALSE
372.191	grey		FALSE
372.22	grey		FALSE
373.273	grey		FALSE
375.229	grey		FALSE
377.018	grey		FALSE
377.163	grey		FALSE
378.103	grey		FALSE
380.113	grey		FALSE
381.109	grey		TRUE
382.097	grey		FALSE
383.111	grey		FALSE
384.144	grey		FALSE
388.209	grey		FALSE
388.251	grey		FALSE
389.222	grey		FALSE
390.227	grey		FALSE
390.267	grey		FALSE
391.358	grey		FALSE
392.168	grey		FALSE
393.373	grey		TRUE
394.095	grey		FALSE
396.145	grey		FALSE
400.197	grey		FALSE
401.239	grey		FALSE
403.261	grey		FALSE
404.178	grey		FALSE
406.125	grey		FALSE
408.143	grey		FALSE
408.251	grey		FALSE
409.232	grey		FALSE
410.237	grey		TRUE
412.213	grey		FALSE
412.249	grey		FALSE
414.26	grey		FALSE
415.245	grey		FALSE
416.247	grey		TRUE
417.244	grey		FALSE
418.183	grey		FALSE
418.27	grey		FALSE
419.257	grey		FALSE
420.142	grey		FALSE
420.264	grey		FALSE
421.264	grey		FALSE
421.309	grey		TRUE
422.179	grey		FALSE
425.14	grey		FALSE
431.227	grey		FALSE
433.331	grey		FALSE
434.124	grey		FALSE
434.236	grey		FALSE
434.268	grey		FALSE
434.332	grey		FALSE
435.249	grey		FALSE
437.283	grey		TRUE
438.268	grey		FALSE
438.291	grey		TRUE
439.231	grey		FALSE
439.253	grey		TRUE
440.229	grey		FALSE
440.267	grey		FALSE
441.283	grey		FALSE
442.288	grey		FALSE
443.275	grey		TRUE
444.279	grey		TRUE
445.277	grey		FALSE
446.303	grey		FALSE
447.312	grey		FALSE
450.23	grey		FALSE
450.296	grey		FALSE
453.285	grey		FALSE
458.263	grey		FALSE
459.258	grey		FALSE
460.177	grey		FALSE
461.171	grey		FALSE
462.155	grey		FALSE
462.253	grey		FALSE
463.228	grey		FALSE
463.27	grey		FALSE
463.766	grey		FALSE
464.171	grey		FALSE
465.243	grey		FALSE
466.31	grey		FALSE
467.306	grey		FALSE
468.3	grey		FALSE
471.295	grey		FALSE
472.179	grey		FALSE
474.148	grey		FALSE
474.23	grey		FALSE
474.26	grey		FALSE
474.361	grey		FALSE
476.169	grey		FALSE
477.22	grey		FALSE
477.281	grey		FALSE
478.15	grey		FALSE
479.296	grey		TRUE
480.166	grey		FALSE
481.31	grey		FALSE
482.315	grey		FALSE
484.277	grey		FALSE
486.191	grey		TRUE
489.265	grey		FALSE
490.148	grey		FALSE
490.293	grey		FALSE
491.283	grey		FALSE
492.277	grey		FALSE
492.308	grey		FALSE
492.345	grey		FALSE
494.244	grey		FALSE
496.267	grey		FALSE
498.261	grey		FALSE
502.183	grey		FALSE
503.294	grey		FALSE
504.31	grey		FALSE
506.326	grey		FALSE
508.273	grey		FALSE
508.302	grey		FALSE
508.34	grey		TRUE
509.346	grey		FALSE
510.415	grey		FALSE
512.303	grey		FALSE
514.268	grey		TRUE
515.28	grey		FALSE
516.274	grey		FALSE
520.264	grey		FALSE
520.307	grey		FALSE
527.247	grey		FALSE
534.323	grey		FALSE
534.491	grey		TRUE
536.302	grey		TRUE
536.505	grey		TRUE
537.263	grey		FALSE
537.313	grey		FALSE
537.507	grey		FALSE
538.269	grey		FALSE
539.278	grey		FALSE
540.272	grey		TRUE
542.247	grey		FALSE
542.285	grey		TRUE
545.271	grey		FALSE
546.251	grey		FALSE
546.282	grey		FALSE
548.265	grey		FALSE
548.297	grey		FALSE
549.284	grey		FALSE
550.274	grey		FALSE
550.309	grey		FALSE
552.464	grey		TRUE
558.239	grey		FALSE
558.314	grey		FALSE
560.234	grey		FALSE
560.263	grey		FALSE
562.249	grey		FALSE
562.314	grey		FALSE
562.349	grey		TRUE
563.268	grey		FALSE
564.257	grey		FALSE
564.33	grey		FALSE
566.251	grey		FALSE
566.294	grey		FALSE
568.267	grey		FALSE
569.271	grey		FALSE
570.517	grey		FALSE
572.263	grey		FALSE
572.481	grey		FALSE
574.24	grey		FALSE
574.353	grey		TRUE
574.458	grey		FALSE
575.245	grey		FALSE
575.454	grey		FALSE
576.33	grey		FALSE
576.446	grey		FALSE
577.26	grey		FALSE
578.278	grey		FALSE
579.285	grey		FALSE
580.359	grey		FALSE
581.308	grey		FALSE
582.284	grey		FALSE
584.261	grey		FALSE
584.3	grey		FALSE
585.254	grey		FALSE
586.233	grey		FALSE
587.242	grey		FALSE
588.231	grey		FALSE
588.33	grey		FALSE
588.367	grey		FALSE
588.47	grey		FALSE
589.241	grey		FALSE
589.342	grey		FALSE
590.236	grey		FALSE
590.311	grey		FALSE
590.347	grey		FALSE
590.38	grey		FALSE
590.447	grey		FALSE
591.297	grey		FALSE
591.449	grey		FALSE
592.324	grey		FALSE
592.363	grey		FALSE
593.262	grey		FALSE
593.31	grey		FALSE
593.369	grey		FALSE
594.281	grey		FALSE
594.347	grey		FALSE
596.293	grey		TRUE
598.235	grey		FALSE
600.255	grey		FALSE
600.468	grey		FALSE
601.269	grey		FALSE
601.372	grey		FALSE
602.275	grey		TRUE
602.472	grey		FALSE
603.277	grey		TRUE
603.35	grey		FALSE
604.253	grey		FALSE
604.329	grey		FALSE
604.361	grey		TRUE
604.463	grey		TRUE
605.266	grey		FALSE
605.314	grey		TRUE
605.354	grey		FALSE
605.459	grey		FALSE
606.075	grey		FALSE
606.232	grey		FALSE
606.281	grey		FALSE
606.351	grey		TRUE
606.379	grey		FALSE
606.462	grey		FALSE
607.285	grey		FALSE
607.382	grey		FALSE
608.249	grey		FALSE
608.35	grey		FALSE
609.254	grey		FALSE
609.318	grey		FALSE
610.31	grey		FALSE
611.31	grey		FALSE
612.243	grey		FALSE
612.291	grey		FALSE
614.254	grey		TRUE
615.254	grey		FALSE
615.294	grey		FALSE
616.254	grey		FALSE
616.309	grey		FALSE
616.466	grey		FALSE
617.363	grey		FALSE
617.468	grey		FALSE
618.271	grey		FALSE
618.478	grey		TRUE
618.584	grey		FALSE
619.48	grey		TRUE
620.383	grey		TRUE
620.481	grey		FALSE
620.596	grey		FALSE
622.311	grey		FALSE
622.37	grey		FALSE
624.244	grey		FALSE
624.314	grey		FALSE
625.299	grey		FALSE
626.304	grey		FALSE
627.302	grey		FALSE
628.056	grey		FALSE
628.288	grey		FALSE
628.321	grey		FALSE
628.365	grey		FALSE
629.453	grey		FALSE
630.232	grey		FALSE
630.487	grey		FALSE
631.332	grey		FALSE
631.381	grey		FALSE
632.245	grey		FALSE
632.3	grey		FALSE
632.388	grey		TRUE
633.359	grey		TRUE
633.49	grey		FALSE
634.37	grey		FALSE
634.405	grey		FALSE
634.482	grey		FALSE
635.37	grey		FALSE
635.407	grey		TRUE
636.358	grey		FALSE
636.389	grey		FALSE
636.514	grey		FALSE
637.253	grey		FALSE
637.377	grey		FALSE
638.26	grey		FALSE
638.328	grey		FALSE
638.378	grey		FALSE
639.292	grey		FALSE
640.291	grey		FALSE
640.394	grey		FALSE
640.47	grey		FALSE
641.297	grey		FALSE
641.474	grey		FALSE
642.311	grey		FALSE
642.486	grey		FALSE
643.331	grey		FALSE
643.49	grey		TRUE
644.355	grey		FALSE
644.391	grey		TRUE
644.496	grey		TRUE
644.599	grey		FALSE
645.348	grey		FALSE
645.456	grey		FALSE
645.603	grey		FALSE
646.316	grey		FALSE
646.368	grey		FALSE
647.464	grey		FALSE
647.619	grey		FALSE
648.239	grey		FALSE
648.281	grey		FALSE
648.384	grey		FALSE
649.633	grey		FALSE
650.138	grey		FALSE
650.372	grey		FALSE
650.401	grey		FALSE
651.406	grey		FALSE
652.364	grey		FALSE
653.292	grey		FALSE
654.376	grey		FALSE
655.322	grey		TRUE
655.412	grey		FALSE
656.4	grey		FALSE
657.343	grey		FALSE
657.49	grey		TRUE
658.371	grey		FALSE
658.407	grey		FALSE
658.488	grey		FALSE
659.363	grey		FALSE
659.411	grey		FALSE
660.355	grey		FALSE
660.387	grey		FALSE
660.428	grey		FALSE
660.514	grey		FALSE
661.375	grey		FALSE
662.375	grey		FALSE
662.438	grey		TRUE
663.255	grey		FALSE
664.296	grey		FALSE
664.415	grey		TRUE
665.406	grey		FALSE
667.351	grey		FALSE
667.395	grey		FALSE
668.333	grey		FALSE
668.395	grey		FALSE
669.331	grey		FALSE
670.336	grey		FALSE
670.37	grey		TRUE
670.408	grey		FALSE
670.516	grey		FALSE
671.279	grey		FALSE
671.331	grey		FALSE
671.413	grey		FALSE
672.392	grey		FALSE
673.38	grey		FALSE
673.485	grey		FALSE
674.401	grey		TRUE
675.508	grey		FALSE
676.394	grey		FALSE
676.494	grey		FALSE
676.526	grey		FALSE
677.38	grey		FALSE
677.421	grey		FALSE
678.399	grey		FALSE
679.394	grey		FALSE
680.386	grey		FALSE
680.574	grey		FALSE
681.333	grey		FALSE
681.399	grey		FALSE
682.398	grey		FALSE
682.588	grey		FALSE
683.343	grey		FALSE
683.412	grey		FALSE
684.386	grey		FALSE
684.601	grey		FALSE
686.387	grey		TRUE
686.477	grey		FALSE
688.378	grey		TRUE
689.39	grey		TRUE
689.495	grey		TRUE
690.328	grey		FALSE
690.399	grey		TRUE
690.43	grey		FALSE
690.563	grey		FALSE
691.329	grey		FALSE
691.388	grey		FALSE
691.511	grey		TRUE
692.25	grey		FALSE
692.38	grey		FALSE
692.448	grey		TRUE
693.364	grey		FALSE
693.432	grey		FALSE
694.393	grey		FALSE
695.351	grey		FALSE
695.393	grey		TRUE
696.365	grey		FALSE
697.358	grey		FALSE
698.362	grey		TRUE
698.432	grey		TRUE
699.361	grey		FALSE
699.426	grey		FALSE
699.561	grey		TRUE
700.272	grey		FALSE
700.407	grey		FALSE
701.283	grey		FALSE
701.41	grey		FALSE
703.298	grey		FALSE
703.386	grey		FALSE
704.396	grey		FALSE
704.547	grey		TRUE
705.332	grey		FALSE
706.403	grey		FALSE
707.502	grey		FALSE
708.383	grey		FALSE
708.503	grey		FALSE
709.424	grey		FALSE
710.391	grey		FALSE
710.442	grey		FALSE
711.378	grey		FALSE
712.365	grey		FALSE
712.412	grey		TRUE
713.352	grey		FALSE
713.413	grey		FALSE
713.497	grey		TRUE
713.559	grey		FALSE
713.995	grey		FALSE
714.361	grey		TRUE
715.361	grey		FALSE
715.42	grey		TRUE
715.573	grey		FALSE
716.397	grey		FALSE
717.407	grey		FALSE
718.41	grey		FALSE
719.366	grey		FALSE
719.542	grey		TRUE
720.4	grey		FALSE
720.543	grey		FALSE
721.375	grey		FALSE
722.4	grey		FALSE
723.381	grey		TRUE
723.978	grey		FALSE
724.391	grey		TRUE
724.434	grey		FALSE
724.992	grey		FALSE
725.383	grey		FALSE
725.995	grey		FALSE
726.397	grey		FALSE
726.433	grey		FALSE
726.579	grey		FALSE
727.002	grey		TRUE
727.387	grey		FALSE
727.508	grey		FALSE
728.4	grey		TRUE
729.406	grey		TRUE
729.511	grey		FALSE
730.409	grey		FALSE
731.509	grey		FALSE
731.573	grey		FALSE
732.433	grey		FALSE
732.489	grey		FALSE
733.364	grey		FALSE
733.523	grey		FALSE
734.419	grey		FALSE
734.53	grey		TRUE
735.344	grey		FALSE
735.381	grey		FALSE
735.438	grey		FALSE
735.535	grey		FALSE
736.397	grey		FALSE
737.389	grey		FALSE
738.393	grey		FALSE
739.388	grey		FALSE
741.388	grey		FALSE
741.465	grey		FALSE
741.594	grey		FALSE
742.415	grey		FALSE
743.41	grey		FALSE
743.477	grey		FALSE
743.61	grey		FALSE
744.413	grey		FALSE
746.337	grey		FALSE
746.419	grey		FALSE
747.397	grey		FALSE
749.399	grey		FALSE
752.388	grey		FALSE
752.441	grey		FALSE
753.391	grey		FALSE
753.491	grey		FALSE
754.401	grey		TRUE
754.506	grey		FALSE
754.611	grey		FALSE
755.405	grey		TRUE
755.443	grey		FALSE
755.503	grey		FALSE
755.556	grey		TRUE
756.42	grey		FALSE
756.482	grey		FALSE
756.56	grey		TRUE
757.512	grey		FALSE
757.57	grey		FALSE
758.493	grey		FALSE
758.536	grey		FALSE
758.574	grey		FALSE
759.391	grey		FALSE
759.428	grey		FALSE
760.399	grey		FALSE
761.406	grey		FALSE
762.408	grey		FALSE
763.404	grey		FALSE
764.412	grey		FALSE
765.401	grey		FALSE
766.348	grey		FALSE
766.41	grey		FALSE
767.404	grey		FALSE
768.408	grey		FALSE
768.486	grey		FALSE
769.41	grey		FALSE
769.553	grey		FALSE
770.42	grey		FALSE
770.567	grey		FALSE
770.63	grey		FALSE
771.405	grey		FALSE
771.574	grey		FALSE
771.638	grey		TRUE
772.351	grey		FALSE
772.414	grey		FALSE
772.584	grey		TRUE
772.643	grey		FALSE
773.4	grey		FALSE
773.65	grey		FALSE
774.364	grey		FALSE
775.413	grey		FALSE
777.42	grey		FALSE
778.416	grey		TRUE
779.413	grey		TRUE
779.502	grey		FALSE
780.475	grey		FALSE
781.416	grey		FALSE
781.481	grey		TRUE
781.522	grey		FALSE
781.586	grey		FALSE
782.481	grey		TRUE
782.647	grey		FALSE
783.477	grey		TRUE
783.529	grey		FALSE
783.591	grey		FALSE
783.644	grey		FALSE
784.543	grey		TRUE
784.594	grey		FALSE
785.602	grey		FALSE
786.362	grey		FALSE
787.447	grey		FALSE
788.417	grey		FALSE
789.423	grey		FALSE
791.403	grey		FALSE
792.41	grey		FALSE
793.418	grey		FALSE
794.425	grey		FALSE
794.564	grey		FALSE
795.395	grey		FALSE
795.573	grey		FALSE
795.638	grey		TRUE
796.643	grey		FALSE
798.368	grey		FALSE
798.457	grey		FALSE
799.467	grey		FALSE
799.668	grey		TRUE
800.485	grey		FALSE
800.612	grey		FALSE
800.672	grey		TRUE
801.428	grey		FALSE
801.501	grey		FALSE
801.679	grey		FALSE
802.506	grey		TRUE
802.558	grey		FALSE
803.436	grey		FALSE
803.518	grey		FALSE
803.566	grey		TRUE
804.476	grey		FALSE
804.524	grey		FALSE
805.475	grey		TRUE
810.681	grey		FALSE
811.412	grey		FALSE
811.679	grey		FALSE
813.398	grey		FALSE
814.625	grey		FALSE
815.413	grey		FALSE
816.544	grey		FALSE
818.625	grey		FALSE
820.633	grey		FALSE
821.412	grey		FALSE
823.397	grey		FALSE
824.378	grey		FALSE
824.489	grey		FALSE
825.494	grey		TRUE
826.626	grey		FALSE
827.502	grey		TRUE
827.571	grey		TRUE
828.576	grey		FALSE
831.504	grey		FALSE
832.631	grey		FALSE
833.446	grey		FALSE
834.631	grey		FALSE
835.427	grey		FALSE
836.437	grey		FALSE
838.46	grey		FALSE
842.602	grey		FALSE
844.339	grey		FALSE
844.636	grey		FALSE
845.643	grey		FALSE
846.345	grey		TRUE
846.655	grey		FALSE
847.66	grey		FALSE
848.494	grey		FALSE
848.65	grey		FALSE
849.497	grey		FALSE
849.606	grey		FALSE
849.65	grey		FALSE
850.501	grey		TRUE
851.509	grey		TRUE
851.579	grey		FALSE
853.514	grey		TRUE
853.592	grey		FALSE
853.641	grey		FALSE
854.519	grey		FALSE
855.489	grey		FALSE
855.609	grey		FALSE
856.565	grey		FALSE
856.611	grey		FALSE
857.623	grey		TRUE
858.322	grey		FALSE
858.622	grey		FALSE
859.629	grey		TRUE
860.623	grey		FALSE
862.646	grey		FALSE
863.652	grey		FALSE
864.483	grey		FALSE
864.659	grey		FALSE
865.655	grey		FALSE
866.59	grey		FALSE
867.651	grey		FALSE
868.337	grey		FALSE
868.608	grey		FALSE
869.663	grey		FALSE
870.622	grey		FALSE
871.629	grey		FALSE
873.492	grey		FALSE
873.641	grey		TRUE
874.502	grey		FALSE
874.645	grey		TRUE
875.467	grey		FALSE
875.507	grey		FALSE
876.528	grey		FALSE
876.588	grey		FALSE
877.474	grey		FALSE
877.517	grey		FALSE
878.467	grey		FALSE
878.535	grey		FALSE
879.552	grey		FALSE
879.639	grey		FALSE
880.493	grey		FALSE
880.551	grey		FALSE
880.626	grey		FALSE
881.627	grey		FALSE
882.527	grey		FALSE
882.565	grey		FALSE
882.631	grey		FALSE
884.341	grey		FALSE
884.653	grey		FALSE
885.769	grey		FALSE
888.639	grey		FALSE
889.632	grey		FALSE
890.484	grey		FALSE
890.648	grey		TRUE
891.496	grey		FALSE
892.413	grey		FALSE
892.599	grey		TRUE
894.615	grey		FALSE
895.623	grey		FALSE
896.599	grey		FALSE
898.483	grey		FALSE
898.66	grey		FALSE
900.512	grey		FALSE
900.552	grey		TRUE
901.47	grey		FALSE
901.635	grey		FALSE
902.482	grey		FALSE
902.626	grey		FALSE
903.497	grey		FALSE
904.487	grey		FALSE
904.544	grey		TRUE
904.637	grey		TRUE
905.566	grey		TRUE
905.643	grey		FALSE
906.501	grey		FALSE
906.557	grey		TRUE
906.658	grey		FALSE
907.589	grey		FALSE
907.645	grey		FALSE
908.504	grey		FALSE
908.575	grey		FALSE
908.637	grey		FALSE
909.639	grey		FALSE
910.653	grey		FALSE
911.662	grey		FALSE
912.656	grey		FALSE
913.567	grey		FALSE
913.672	grey		FALSE
914.539	grey		FALSE
914.574	grey		TRUE
915.533	grey		FALSE
915.584	grey		TRUE
916.499	grey		FALSE
918.535	grey		FALSE
919.599	grey		TRUE
920.528	grey		FALSE
920.615	grey		FALSE
922.207	grey		FALSE
922.539	grey		TRUE
922.635	grey		FALSE
923.456	grey		FALSE
923.555	grey		FALSE
923.642	grey		FALSE
923.694	grey		FALSE
924.555	grey		FALSE
924.628	grey		FALSE
924.692	grey		FALSE
925.561	grey		FALSE
926.563	grey		FALSE
926.639	grey		FALSE
927.538	grey		FALSE
927.59	grey		FALSE
927.649	grey		FALSE
928.492	grey		FALSE
928.652	grey		FALSE
929.606	grey		FALSE
930.572	grey		FALSE
930.628	grey		FALSE
931.606	grey		FALSE
932.524	grey		FALSE
932.596	grey		TRUE
932.647	grey		FALSE
933.533	grey		TRUE
933.608	grey		TRUE
934.54	grey		TRUE
934.608	grey		TRUE
934.661	grey		FALSE
935.62	grey		FALSE
936.524	grey		TRUE
936.609	grey		FALSE
936.671	grey		FALSE
937.674	grey		FALSE
938.534	grey		FALSE
938.651	grey		FALSE
938.695	grey		FALSE
939.537	grey		TRUE
940.511	grey		FALSE
940.624	grey		FALSE
940.695	grey		FALSE
941.511	grey		FALSE
941.562	grey		FALSE
941.695	grey		FALSE
942.555	grey		FALSE
942.642	grey		FALSE
943.51	grey		FALSE
943.604	grey		FALSE
944.515	grey		FALSE
944.601	grey		FALSE
944.66	grey		FALSE
945.505	grey		FALSE
945.618	grey		FALSE
946.515	grey		FALSE
946.641	grey		FALSE
946.722	grey		FALSE
947.51	grey		FALSE
948.516	grey		FALSE
948.647	grey		FALSE
949.524	grey		FALSE
949.68	grey		FALSE
950.529	grey		FALSE
951.53	grey		FALSE
951.614	grey		FALSE
952.49	grey		FALSE
952.548	grey		FALSE
953.504	grey		FALSE
953.661	grey		FALSE
954.512	grey		FALSE
955.513	grey		FALSE
955.597	grey		FALSE
955.687	grey		FALSE
956.517	grey		FALSE
956.649	grey		FALSE
957.529	grey		FALSE
957.699	grey		FALSE
958.526	grey		FALSE
958.605	grey		FALSE
958.712	grey		FALSE
959.556	grey		FALSE
959.637	grey		FALSE
959.728	grey		FALSE
960.552	grey		FALSE
960.742	grey		FALSE
961.47	grey		FALSE
961.549	grey		FALSE
961.745	grey		TRUE
962.499	grey		FALSE
962.576	grey		FALSE
962.644	grey		FALSE
963.51	grey		FALSE
964.624	grey		FALSE
964.679	grey		FALSE
965.614	grey		FALSE
965.674	grey		FALSE
966.652	grey		FALSE
967.519	grey		FALSE
967.662	grey		FALSE
968.532	grey		FALSE
968.668	grey		FALSE
969.531	grey		FALSE
969.662	grey		FALSE
970.534	grey		TRUE
970.659	grey		FALSE
970.72	grey		FALSE
971.532	grey		FALSE
971.724	grey		FALSE
972.547	grey		FALSE
972.736	grey		FALSE
973.509	grey		FALSE
973.734	grey		TRUE
974.513	grey		FALSE
974.658	grey		FALSE
974.755	grey		FALSE
975.525	grey		FALSE
975.651	grey		FALSE
975.751	grey		FALSE
976.522	grey		FALSE
976.693	grey		FALSE
977.529	grey		FALSE
978.664	grey		FALSE
978.731	grey		FALSE
979.497	grey		FALSE
979.665	grey		FALSE
980.499	grey		FALSE
981.525	grey		FALSE
982.517	grey		FALSE
983.541	grey		FALSE
983.707	grey		FALSE
984.745	grey		FALSE
985.565	grey		FALSE
985.739	grey		TRUE
986.551	grey		FALSE
986.649	grey		FALSE
987.5	grey		FALSE
987.577	grey		FALSE
987.764	grey		TRUE
988.768	grey		TRUE
989.496	grey		FALSE
989.582	grey		FALSE
989.771	grey		FALSE
990.76	grey		TRUE
991.516	grey		FALSE
991.639	grey		FALSE
991.759	grey		FALSE
992.529	grey		FALSE
992.655	grey		FALSE
993.529	grey		FALSE
994.544	grey		FALSE
994.661	grey		FALSE
995.543	grey		FALSE
996.676	grey		FALSE
997.561	grey		FALSE
998.742	grey		FALSE
999.747	grey		FALSE
87.0082	red	0.731087	FALSE
115.004	red	0.567827	FALSE
175.025	red	0.88699	FALSE
176.028	red	0.853218	TRUE
177.03	red	0.724587	TRUE
189.041	red	0.417674	FALSE
214.048	red	0.757379	FALSE
241.961	red	0.379402	FALSE
243.961	red	0.249335	FALSE
257.935	red	0.251222	FALSE
259.934	red	0.245047	FALSE
274.004	red	0.23813	FALSE
286.978	red	0.621858	FALSE
287.982	red	0.467568	TRUE
288.975	red	0.406827	FALSE
300.04	red	0.595083	FALSE
330.999	red	0.272942	FALSE
361.044	red	0.458003	FALSE
413.253	red	0.295647	FALSE
461.256	red	0.511652	FALSE
891.553	red	0.20038	FALSE
895.522	red	0.273015	FALSE
937.531	red	0.224812	TRUE
132.031	turquoise	0.383582	FALSE	C4H7NO4	L-Aspartic acid; D-Aspartic acid; 1-deoxy-1-(N6-lysino)-D-fructose; Iminodiacetic acid; N-acetyl-seryl-aspartate	133.037	M-H	132.03	5	6.66564	Amino acids, peptides, and analogues	Organic acids and derivatives	Carboxylic acids and derivatives	Amino acids, peptides, and analogues
146.046	turquoise	0.472231	FALSE	C5H9NO4	L-Glutamic acid; L-4-Hydroxyglutamate semialdehyde; D-Glutamic acid; DL-Glutamate; O-Acetylserine; N-Methyl-D-aspartic acid; N-Acetylserine; 3-(Carboxymethylamino)propanoic acid; N-lactoyl-Glycine	147.053	M-H	146.046	9	2.07018	Amino acids, peptides, and analogues	Organic acids and derivatives	Carboxylic acids and derivatives	Amino acids, peptides, and analogues
306.078	turquoise	0.345317	FALSE		Glutathione		M-H				Amino acids, peptides, and analogues
500.278	turquoise	0.733053	TRUE	C27H41N3O7	Vignatic acid B	519.294	M-H20-H	500.277	1	2.6333	Amino acids, peptides, and analogues	Organic acids and derivatives	Carboxylic acids and derivatives	Amino acids, peptides, and analogues
570.285	turquoise	0.242182	FALSE	C26H37N9O6	Kinetensin 4-7	571.287	M-H	570.279	1	9.45998	Amino acids, peptides, and analogues	Organic acids and derivatives	Carboxylic acids and derivatives	Amino acids, peptides, and analogues
685.37	turquoise	0.299845	FALSE	C38H52N6O7	Atazanavir	704.39	M-H20-H	685.372	1	-2.50005	Amino acids, peptides, and analogues	Organic acids and derivatives	Carboxylic acids and derivatives	Amino acids, peptides, and analogues
964.503	turquoise	0.229597	FALSE	C44H69N15O9S	Adrenorphin	983.512	M-H20-H	964.495	1	9.00042	Amino acids, peptides, and analogues	Organic acids and derivatives	Carboxylic acids and derivatives	Amino acids, peptides, and analogues
301.217	turquoise	0.6797	FALSE	C20H32O3	15(S)-HETE; 5-HETE; 20-Hydroxyeicosatetraenoic acid; 19(S)-HETE; 5,6-Epoxy-8,11,14-eicosatrienoic acid; 8,9-Epoxyeicosatrienoic acid; 14,15-Epoxy-5,8,11-eicosatrienoic acid; 8-HETE; 16(R)-HETE; 11,12-Epoxyeicosatrienoic acid; 11(R)-HETE; 14R,15S-EpETrE; 12-HETE; 18-Hydroxyarachidonic acid; 9-HETE; 11,12-EpETrE; 10-HETE; 13-HETE; 17-HETE; Annoglabasin E; Ucriol; 8alpha,13R-Epoxy-14-labden-19-oic a…	320.235	M-H20-H	301.217	34	-0.975569	Fatty Acids and related
303.233	turquoise	0.899159	FALSE	C20H32O2	Arachidonic acid; Arachidonate; Cis-8,11,14,17-Eicosatetraenoic acid; Drostanolone; Mesterolone; Sideridiol; ent-17-Hydroxy-16beta-kauran-19-al; Yucalexin P21; Copalic acid; Junicedral; 7,13-Eperudien-15-oic acid; Oryzalexin S; Oryzalexin E	304.24	M-H	303.233	13	0.700637	Fatty Acids and related
306.251	turquoise	0.836753	TRUE		Eicosapentaenoic Acid-d5		M-H				Fatty Acids and related
317.212	turquoise	0.714301	FALSE	C20H30O3	Leukotriene A4; 5-KETE; 12-KETE; 15-KETE; Ineketone; 17,18-EpETE; Oxymesterone; Galanolactone; 18R-hydroxy-5Z,8Z,11Z,14Z,16E-eicosapentaenoic acid; 5-HEPE; 12-HEPE; 14,15-EpETE; 15-HEPE; 11R-HEPE; 18R-HEPE; Methyl [8]-Shogaol; (ent-7alpha)-7-Hydroxy-8(14),15-pimaradien-19-oic acid; Galanal A; Steviol; Yucalexin B20; Yucalexin B22; ent-17-Hydroxy-15-kauren-19-oic acid; Yucalexin P17; Yucalexin A19…	318.219	M-H	317.212	37	-0.580005	Fatty Acids and related
317.212	turquoise	0.714301	FALSE	C20H32O4	5-HPETE; 12(S)-HPETE; 15(S)-HPETE; 15H-11,12-EETA; 12(R)-HPETE; 11H-14,15-EETA; 8(S)-HPETE; Leukotriene B4; Prostaglandin B1; Prostaglandin A1; Prostaglandin C1; (5Z,9E,14Z)-(8xi,11R,12S)-11,12-epoxy-8-hydroxyicosa-5,9,14-trienoic Acid; 6-trans-12-epi-Leukotriene B4; 12(S)-Leukotriene B4; 5(S)-Hydroperoxyeicosatetraenoic acid; Hepoxilin A3; Hepoxilin B3; 11(R)-HPETE; 8-iso-PGA1; 6-trans-Leukotrie…	336.23	M-H20-H	317.212	40	-0.580005	Fatty Acids and related
327.233	turquoise	0.76117	FALSE	C22H32O2	Docosahexaenoic acid; Neogrifolin; Grifolin; Retinol acetate; (Z,Z)-2-Methyl-5-(8,11,14-pentadecatrienyl)-1,3-benzenediol; (4Z,7Z,10Z,13Z,16Z,19Z)-docosahexaenoate	328.24	M-H	327.233	6	-0.571052	Fatty Acids and related
327.233	turquoise	0.76117	FALSE	C22H34O3	Ginkgoic acid; Methyl-[10]-shogaol; Siderol; ent-17-Acetoxy-16b-kauran-19-al; Volemolide; (R)-3,4-Dihydro-8-hydroxy-3-tridecyl-1H-2-benzopyran-1-one	346.251	M-H20-H	327.233	6	-0.571052	Fatty Acids and related
329.248	turquoise	0.901522	FALSE	C22H34O2	Docosapentaenoic acid (22n-3); Docosapentaenoic acid (22n-6); Ethyl icosapentate; Ethyl abietate; ent-16-Kauren-19-ol acetate; 1-Phenyl-1,3-hexadecanedione; 2-Methyl-5-(8,11-pentadecadienyl)-1,3-benzenediol; 4,8,12,15,19-Docosapentaenoic acid	330.256	M-H	329.249	8	-2.37197	Fatty Acids and related
329.248	turquoise	0.901522	FALSE	C22H36O3	2-Hydroxy-6-pentadecylbenzoic acid; Tridecyl phloretate; ent-16b,19-Kauranediol 19-acetate; 12,15-Epoxy-13,14-dimethyleicosa-10,12,14-trienoic acid; 12,15-Epoxy-13,14-dimethyleicosa-12,14,16-trienoic acid	348.266	M-H20-H	329.249	5	-2.37197	Fatty Acids and related
331.264	turquoise	0.803819	FALSE	C22H38O3	3,4-Dimethyl-5-pentyl-2-furanundecanoic acid; 3,â€‹4-â€‹Dimethyl-â€‹5-â€‹propyl-2-â€‹furantridecanoic acid	350.282	M-H20-H	331.264	2	-0.76374	Fatty Acids and related	Lipids and lipid-like molecules	Fatty Acyls	Fatty acids and conjugates
331.264	turquoise	0.803819	FALSE	C22H36O2	Adrenic acid; 1-Hydroxy-1-phenyl-3-hexadecanone; 3-Hydroxy-1-phenyl-1-hexadecanone; 2-Methyl-5-(8-pentadecenyl)-1,3-benzenediol; (7Z,10Z,13Z,16Z)-docosatetraenoate; Ethyl Arachidonate	332.272	M-H	331.264	6	-0.76374	Fatty Acids and related
332.268	turquoise	0.796068	TRUE		Docosahexaenoic Acid-d5		M-H				Fatty Acids and related
333.278	turquoise	0.772712	FALSE	C22H38O2	Docosatrienoic acid; (all-Z)-7,10,13-Docosatrienoic acid	334.287	M-H	333.28	2	-6.32837	Fatty Acids and related	Lipids and lipid-like molecules	Fatty Acyls	Fatty acids and conjugates
335.295	turquoise	0.536082	FALSE	C22H40O2	Docosadienoate(22:2)	336.303	M-H	335.296	2	-2.05359	Fatty Acids and related	Lipids and lipid-like molecules	Fatty Acyls	Fatty acids and conjugates	Docosadienoate	Docosadienoate(22:2)
337.311	turquoise	0.464305	FALSE	C22H44O3	2(R)-hydroxydocosanoic acid	356.329	M-H20-H	337.311	1	-0.261216	Fatty Acids and related	Lipids and lipid-like molecules	Fatty Acyls	Fatty acids and conjugates
337.311	turquoise	0.464305	FALSE	C22H42O2	Erucic acid; Cetoleic acid; Catelaidic acid; Phytyl acetate; 7,9-Docosanedione; 6,8-Docosanedione; 5,7-Docosanedione; 4,6-Docosanedione; N-butyl Oleate	338.318	M-H	337.311	9	-0.261216	Fatty Acids and related
345.242	turquoise	0.252232	TRUE	C22H34O3	Ginkgoic acid; Methyl-[10]-shogaol; Siderol; ent-17-Acetoxy-16b-kauran-19-al; Volemolide; (R)-3,4-Dihydro-8-hydroxy-3-tridecyl-1H-2-benzopyran-1-one	346.251	M-H	345.243	6	-4.09194	Fatty Acids and related
355.264	turquoise	0.201391	TRUE	C24H36O2	Tetracosahexaenoic acid; 6,9,12,15,18,21-Tetracosahexaenoic acid; Tetracosahexaenoic acid, n-3	356.272	M-H	355.264	3	-0.825278	Fatty Acids and related
355.264	turquoise	0.201391	TRUE	C24H38O3	3b-Hydroxy-5-cholenoic acid; 2-(10-Heptadecenyl)-6-hydroxybenzoic acid; D8'-Merulinic acid C	374.282	M-H20-H	355.264	3	-0.825278	Fatty Acids and related
357.278	turquoise	0.446978	FALSE	C24H38O2	Tetracosapentaenoic acid (24:5n-6); Tetracosapentaenoic acid (24:5n-3); 1-Phenyl-1,3-octadecanedione	358.287	M-H	357.28	3	-3.97526	Fatty Acids and related
357.278	turquoise	0.446978	FALSE	C24H40O3	Lithocholic acid; Isolithocholic acid; Allolithocholic acid; Isoallolithocholic acid; 12b-Hydroxy-5b-cholanoic acid; 7a-Hydroxy-5b-cholanic acid	376.298	M-H20-H	357.28	6	-3.97526	Fatty Acids and related
359.295	turquoise	0.61207	FALSE	C24H42O3	3,â€‹4-â€‹Dimethyl-â€‹5-â€‹pentyl-2-â€‹furantridecanoic acid; 3,4-Dimethyl-5-propyl-2-furanpentadecanoic acid	378.313	M-H20-H	359.296	2	-1.47678	Fatty Acids and related	Lipids and lipid-like molecules	Fatty Acyls	Fatty acids and conjugates
359.295	turquoise	0.61207	FALSE	C24H40O2	Tetracosatetraenoic acid (24:4n-6); 1-Hydroxy-1-phenyl-3-octadecanone; 3-Hydroxy-1-phenyl-1-octadecanone	360.303	M-H	359.296	3	-1.47678	Fatty Acids and related	Lipids and lipid-like molecules	Fatty Acyls
361.31	turquoise	0.496689	FALSE	C24H42O2	Triton X 100	362.318	M-H	361.311	1	-2.69296	Fatty Acids and related	Lipids and lipid-like molecules	Fatty Acyls	Fatty alcohols
363.327	turquoise	0.627931	FALSE		5,9-tetracosadienoic acid, 24:2(5Z,9Z)						Fatty Acids and related
365.342	turquoise	0.653076	FALSE	C24H48O3	Cerebronic acid	384.36	M-H20-H	365.342	1	-0.73309	Fatty Acids and related	Lipids and lipid-like molecules	Fatty Acyls	Fatty acids and conjugates
365.342	turquoise	0.653076	FALSE	C24H46O2	Nervonic acid; (E)-2-Tetracosenoic acid; 10,12-Tetracosanedione; 7,9-Tetracosanedione; 6,8-Tetracosanedione; 5,7-Tetracosanedione; 4,6-Tetracosanedione	366.35	M-H	365.342	7	-0.73309	Fatty Acids and related
387.326	turquoise	0.302978	FALSE	C26H46O3	3,4-Dimethyl-5-pentyl-2-furanpentadecanoic acid	406.345	M-H20-H	387.327	1	-2.89684	Fatty Acids and related	Lipids and lipid-like molecules	Fatty Acyls	Fatty acids and conjugates
387.326	turquoise	0.302978	FALSE	C26H44O2	3-Hydroxy-1-phenyl-1-eicosanone	388.334	M-H	387.327	1	-2.89684	Fatty Acids and related	Lipids and lipid-like molecules	Fatty Acyls	Fatty alcohols
505.262	turquoise	0.51273	FALSE	C24H42O11	(3b,9R)-5-Megastigmene-3,9-diol 9-[apiosyl-(1->6)-glucoside]; 4-Megastigmene-6a,9R-diol 9-[apiosyl-(1->6)-glucoside]	506.273	M-H	505.265	2	-7.62082	Fatty Acids and related	Lipids and lipid-like molecules	Fatty Acyls	Fatty acyl glycosides
754.556	turquoise	0.264313	TRUE	DGCC(20:5/16:0)		M-H20-H					Fatty Acids and related
777.552	turquoise	0.632829	TRUE	MGDG(18:2(9Z,12Z)/18:2(9Z,12Z))		M-H					Fatty Acids and related
242.042	turquoise	0.257041	FALSE	C6H14NO7P	1-alkyl-2-acylglycerophosphoethanolamine	243.051	M-H	242.043	1	-4.69065	Glycerophospholipids	Lipids and lipid-like molecules	Glycerophospholipids	Glycerophosphoethanolamines
436.283	turquoise	0.724436	FALSE	C21H44NO6P	PE(16:0)	437.291	M-H	436.283	1	-1.17496	Glycerophospholipids	Lipids and lipid-like molecules	Glycerophospholipids	Glycerophosphoethanolamines	PE	PE(16:0)
460.282	turquoise	0.271875	FALSE	C23H46NO7P	LysoPE(18:1)	479.301	M-H20-H	460.283	4	-2.70316	Glycerophospholipids	Lipids and lipid-like molecules	Glycerophospholipids	Glycerophosphoethanolamines	LysoPE	LysoPE(18:1)
462.298	turquoise	0.72484	FALSE	C23H48NO7P	LysoPC(15:0); LysoPE(18:0)	481.317	M-H20-H	462.299	3	-1.22998	Glycerophospholipids	Lipids and lipid-like molecules	Glycerophospholipids		LysoPC; LysoPE	LysoPC(15:0); LysoPE(18:0)
464.314	turquoise	0.804413	TRUE		PE(O-18:1(9Z)/0:0), PE(P-18:0/0:0)						Glycerophospholipids
476.278	turquoise	0.215418	FALSE	C23H44NO7P	LysoPE(18:2)	477.286	M-H	476.278	2	-1.30716	Glycerophospholipids	Lipids and lipid-like molecules	Glycerophospholipids	Glycerophosphoethanolamines	LysoPE	LysoPE(18:2)
482.265	turquoise	0.211915	FALSE	C25H44NO7P	LysoPE(20:4)	501.286	M-H20-H	482.268	4	-5.68419	Glycerophospholipids	Lipids and lipid-like molecules	Glycerophospholipids	Glycerophosphoethanolamines	LysoPE	LysoPE(20:4)
483.271	turquoise	0.456195	TRUE		PG(16:0/0:0)		M-H				Glycerophospholipids
500.278	turquoise	0.733053	TRUE	C25H44NO7P	LysoPE(20:4)	501.286	M-H	500.278	4	-0.764816	Glycerophospholipids	Lipids and lipid-like molecules	Glycerophospholipids	Glycerophosphoethanolamines	LysoPE	LysoPE(20:4)
509.287	turquoise	0.85453	FALSE		PG(18:1(9Z)/0:0)		M-H				Glycerophospholipids
513.264	turquoise	0.402429	FALSE		PG(20:4(5Z,8Z,11Z,14Z)/0:0)						Glycerophospholipids
522.279	turquoise	0.401732	FALSE	C24H46NO9P	1-Oleoylglycerophosphoserine	523.291	M-H	522.284	1	-9.02391	Glycerophospholipids	Lipids and lipid-like molecules	Glycerophospholipids	Glycerophosphoserines
526.292	turquoise	0.391558	FALSE	C27H46NO7P	LysoPE(22:5)	527.301	M-H	526.294	4	-4.20628	Glycerophospholipids	Lipids and lipid-like molecules	Glycerophospholipids	Glycerophosphoethanolamines	LysoPE	LysoPE(22:5)
531.273	turquoise	0.854157	FALSE		PG(20:4(5Z,8Z,11Z,14Z)/0:0)						Glycerophospholipids
533.285	turquoise	0.811128	TRUE		PG(20:3(8Z,11Z,14Z)/0:0)						Glycerophospholipids
554.287	turquoise	0.743266	FALSE		PS(22:4(7Z,10Z,13Z,16Z)/0:0)						Glycerophospholipids
555.275	turquoise	0.74607	FALSE		PG(22:6(4Z,7Z,10Z,13Z,16Z,19Z)/0:0)		M-H				Glycerophospholipids
559.303	turquoise	0.831098	FALSE		PG(22:4(7Z,10Z,13Z,16Z)/0:0)						Glycerophospholipids
571.287	turquoise	0.342938	FALSE		PI(16:0/0:0)		M-H				Glycerophospholipids
583.284	turquoise	0.441582	TRUE		PI(17:1(9Z)/0:0)		M-H				Glycerophospholipids
595.288	turquoise	0.398062	TRUE		PI(18:2(9Z,12Z)/0:0)		M-H				Glycerophospholipids
597.304	turquoise	0.716991	FALSE	C27H51O12P	1-Oleoylglycerophosphoinositol	598.312	M-H	597.304	1	-0.929397	Glycerophospholipids	Lipids and lipid-like molecules	Glycerophospholipids	Glycerophosphoinositols
599.32	turquoise	0.710414	FALSE	C27H53O12P	LysoPI(18:0)	600.327	M-H	599.32	4	0.0867994	Glycerophospholipids	Lipids and lipid-like molecules	Glycerophospholipids	Glycerophosphoinositols	LysoPI	LysoPI(18:0)
619.289	turquoise	0.815536	FALSE	C29H49O12P	1-Arachidonoylglycerophosphoinositol; 1-arachidonoyl-sn-glycero-3-phospho-1D-myo-inositol	620.296	M-H	619.289	2	-0.325353	Glycerophospholipids	Lipids and lipid-like molecules	Glycerophospholipids	Glycerophosphoinositols
621.301	turquoise	0.705631	TRUE		PI(20:3(8Z,11Z,14Z)/0:0)		M-H				Glycerophospholipids
643.288	turquoise	0.475038	FALSE		PI(22:6(4Z,7Z,10Z,13Z,16Z,19Z)/0:0)		M-H				Glycerophospholipids
644.031	turquoise	0.232404	FALSE		PE-Cer(d14:1(4E)/20:0), PE-Cer(d16:1(4E)/18:0)						Glycerophospholipids
647.318	turquoise	0.283028	FALSE		PI(22:4(7Z,10Z,13Z,16Z)/0:0)		M-H				Glycerophospholipids
687.383	turquoise	0.306436	TRUE		PA(13:0/20:5(5Z,8Z,11Z,14Z,17Z))						Glycerophospholipids
694.48	turquoise	0.230859	TRUE	C39H70NO7P	PE(34:4)	695.489	M-H	694.482	2	-2.62606	Glycerophospholipids	Lipids and lipid-like molecules	Glycerophospholipids	Glycerophosphoethanolamines	PE	PE(34:4)
694.48	turquoise	0.230859	TRUE	C39H72NO8P	PE(34:3); PE-NMe(33:3); PE-NMe2(32:3)	713.5	M-H20-H	694.482	22	-2.62606	Glycerophospholipids	Lipids and lipid-like molecules	Glycerophospholipids	Glycerophosphoethanolamines	PE; PE-NMe; PE-NMe2	PE(34:3); PE-NMe(33:3); PE-NMe2(32:3)
722.514	turquoise	0.709327	FALSE	C41H74NO7P	PE(36:4)	723.52	M-H	722.513	14	0.766266	Glycerophospholipids	Lipids and lipid-like molecules	Glycerophospholipids	Glycerophosphoethanolamines	PE	PE(36:4)
722.514	turquoise	0.709327	FALSE	C41H76NO8P	PE(36:3); PC(33:3); PE-NMe(35:3); PE-NMe2(34:3)	741.531	M-H20-H	722.513	36	0.766266	Glycerophospholipids	Lipids and lipid-like molecules	Glycerophospholipids		PE; PC; PE-NMe; PE-NMe2	PE(36:3); PC(33:3); PE-NMe(35:3); PE-NMe2(34:3)
745.504	turquoise	0.328718	FALSE	C40H75O10P	PG(34:2)	746.51	M-H	745.503	6	1.76074	Glycerophospholipids	Lipids and lipid-like molecules	Glycerophospholipids	Glycerophosphoglycerols	PG	PG(34:2)
748.526	turquoise	0.770981	TRUE		PE(P-16:0/22:5(4Z,7Z,10Z,13Z,16Z))		M-H				Glycerophospholipids
749.53	turquoise	0.757495	TRUE		PG(18:0/16:0)		M-H				Glycerophospholipids
750.542	turquoise	0.801004	TRUE	C43H78NO7P	PE(38:5); PE(38:4)	751.552	M-H	750.544	13	-2.98457	Glycerophospholipids	Lipids and lipid-like molecules	Glycerophospholipids	Glycerophosphoethanolamines	PE	PE(38:5); PE(38:4)
750.542	turquoise	0.801004	TRUE	C43H80NO8P	PC(35:3); PE(38:3); PE-NMe2(36:3)	769.562	M-H20-H	750.544	36	-2.98457	Glycerophospholipids	Lipids and lipid-like molecules	Glycerophospholipids		PC; PE; PE-NMe2	PC(35:3); PE(38:3); PE-NMe2(36:3)
753.555	turquoise	0.420171	TRUE		MGDG(16:0/18:2(9Z,12Z))		M-H				Glycerophospholipids
764.524	turquoise	0.731504	TRUE	C43H76NO8P	PC(35:5); PE(38:5); PE-NMe(37:5); PE-NMe2(36:5)	765.531	M-H	764.524	52	0.306251	Glycerophospholipids	Lipids and lipid-like molecules	Glycerophospholipids		PC; PE; PE-NMe; PE-NMe2	PC(35:5); PE(38:5); PE-NMe(37:5); PE-NMe2(36:5)
769.503	turquoise	0.805779	TRUE	C42H75O10P	PG(36:4)	770.51	M-H	769.503	13	0.113977	Glycerophospholipids	Lipids and lipid-like molecules	Glycerophospholipids	Glycerophosphoglycerols	PG	PG(36:4)
770.509	turquoise	0.737288	TRUE	PE(20:4(8Z,11Z,14Z,17Z)/20:3(8Z,11Z,14Z))		M-H20-H					Glycerophospholipids
771.518	turquoise	0.80967	TRUE	PG(18:3(6Z,9Z,12Z)/18:0)		M-H					Glycerophospholipids
772.527	turquoise	0.853829	FALSE	PE(P-18:1(11Z)/22:6(4Z,7Z,10Z,13Z,16Z,19Z))		M-H					Glycerophospholipids
773.533	turquoise	0.865035	TRUE	PG(18:2(9Z,12Z)/18:0)		M-H					Glycerophospholipids
774.545	turquoise	0.875526	TRUE	C45H78NO7P	PE(40:6)	775.552	M-H	774.544	10	1.51365	Glycerophospholipids	Lipids and lipid-like molecules	Glycerophospholipids	Glycerophosphoethanolamines	PE	PE(40:6)
774.545	turquoise	0.875526	TRUE	C45H80NO8P	PC(37:5); PE(40:5); PE-NMe2(38:5)	793.562	M-H20-H	774.544	54	1.51365	Glycerophospholipids	Lipids and lipid-like molecules	Glycerophospholipids		PC; PE; PE-NMe2	PC(37:5); PE(40:5); PE-NMe2(38:5)
775.546	turquoise	0.824291	TRUE	PG(18:0/18:1(11Z))		M-H					Glycerophospholipids
776.55	turquoise	0.761338	TRUE	PS(18:0/17:0)		M-H					Glycerophospholipids
779.562	turquoise	0.540096	TRUE	PA(20:3(5Z,8Z,11Z)/22:1(13Z))		M-H					Glycerophospholipids
791.489	turquoise	0.452467	FALSE	C44H73O10P	PG(38:7)	792.494	M-H	791.487	4	2.0522	Glycerophospholipids	Lipids and lipid-like molecules	Glycerophospholipids	Glycerophosphoglycerols	PG	PG(38:7)
793.504	turquoise	0.879546	FALSE	C44H75O10P	PG(38:6)	794.51	M-H	793.503	14	1.6439	Glycerophospholipids	Lipids and lipid-like molecules	Glycerophospholipids	Glycerophosphoglycerols	PG	PG(38:6)
794.512	turquoise	0.869786	TRUE	PE(22:5(7Z,10Z,13Z,16Z,19Z)/20:4(5Z,8Z,11Z,14Z))		M-H					Glycerophospholipids
795.52	turquoise	0.901276	TRUE	PG(20:4(5Z,8Z,11Z,14Z)/18:1(9Z))		M-H					Glycerophospholipids
796.522	turquoise	0.907732	TRUE	PE(22:5(7Z,10Z,13Z,16Z,19Z)/20:3(5Z,8Z,11Z))		M-H20-H					Glycerophospholipids
797.53	turquoise	0.884894	TRUE	PG(18:1(11Z)/20:3(8Z,11Z,14Z))		M-H					Glycerophospholipids
798.534	turquoise	0.839064	TRUE	PS(20:1(11Z)/17:2(9Z,12Z))		M-H					Glycerophospholipids
800.539	turquoise	0.562084	TRUE	PS(15:0/22:2(13Z,16Z))		M-H					Glycerophospholipids
801.551	turquoise	0.491053	TRUE	C47H79O8P	PA(44:7)	802.551	M-H	801.544	6	8.75877	Glycerophospholipids	Lipids and lipid-like molecules	Glycerophospholipids	Glycerophosphates	PA	PA(44:7)
807.496	turquoise	0.317659	FALSE	PI(16:1(9Z)/16:0)		M-H					Glycerophospholipids
815.494	turquoise	0.838589	FALSE	C46H73O10P	PG(40:9)	816.494	M-H	815.487	2	8.37195	Glycerophospholipids	Lipids and lipid-like molecules	Glycerophospholipids	Glycerophosphoglycerols	PG	PG(40:9)
816.492	turquoise	0.748636	TRUE	PE(22:6(4Z,7Z,10Z,13Z,16Z,19Z)/22:6(4Z,7Z,10Z,13Z,16Z,19Z))		M-H20-H					Glycerophospholipids
817.503	turquoise	0.882476	FALSE	PG(18:3(6Z,9Z,12Z)/22:5(7Z,10Z,13Z,16Z,19Z))		M-H					Glycerophospholipids
818.506	turquoise	0.893186	TRUE	PE(22:5(7Z,10Z,13Z,16Z,19Z)/22:6(4Z,7Z,10Z,13Z,16Z,19Z))		M-H20-H					Glycerophospholipids
819.517	turquoise	0.932112	FALSE	PG(18:3(6Z,9Z,12Z)/22:4(7Z,10Z,13Z,16Z))		M-H					Glycerophospholipids
820.523	turquoise	0.940424	TRUE	PE(22:5(4Z,7Z,10Z,13Z,16Z)/22:5(7Z,10Z,13Z,16Z,19Z))		M-H20-H					Glycerophospholipids
821.533	turquoise	0.944377	TRUE	PG(18:2(9Z,12Z)/22:4(7Z,10Z,13Z,16Z))		M-H					Glycerophospholipids
822.537	turquoise	0.935922	TRUE	PE(DiMe(9,5)/DiMe(9,5))		M-H					Glycerophospholipids
823.547	turquoise	0.910966	TRUE	PG(18:1(11Z)/22:4(7Z,10Z,13Z,16Z))		M-H					Glycerophospholipids
824.549	turquoise	0.835828	TRUE	PS(22:4(7Z,10Z,13Z,16Z)/17:0)		M-H					Glycerophospholipids
825.557	turquoise	0.788578	TRUE	PG(18:0/22:4(7Z,10Z,13Z,16Z))		M-H					Glycerophospholipids
826.565	turquoise	0.558923	FALSE	PS(17:1(9Z)/22:2(13Z,16Z))		M-H					Glycerophospholipids
833.512	turquoise	0.387409	TRUE	PI(16:1(9Z)/18:1(11Z))		M-H					Glycerophospholipids
839.483	turquoise	0.610355	FALSE		PG(22:6(4Z,7Z,10Z,13Z,16Z,19Z)/20:5(5Z,8Z,11Z,14Z,17Z)), PI(P-16:0/17:2(9Z,12Z))						Glycerophospholipids
841.502	turquoise	0.800791	FALSE	C48H75O10P	PG(42:10)	842.51	M-H	841.503	3	-0.189229	Glycerophospholipids	Lipids and lipid-like molecules	Glycerophospholipids	Glycerophosphoglycerols	PG	PG(42:10)
843.517	turquoise	0.867302	TRUE	PG(20:4(5Z,8Z,11Z,14Z)/22:5(7Z,10Z,13Z,16Z,19Z))		M-H					Glycerophospholipids
844.52	turquoise	0.889158	TRUE	PE-NMe2(22:6(4Z,7Z,10Z,13Z,16Z,19Z)/22:6(4Z,7Z,10Z,13Z,16Z,19Z))		M-H20-H					Glycerophospholipids
845.532	turquoise	0.912549	TRUE	C48H79O10P	PG(42:8)	846.541	M-H	845.534	1	-2.61258	Glycerophospholipids	Lipids and lipid-like molecules	Glycerophospholipids	Glycerophosphoglycerols	PG	PG(42:8)
846.534	turquoise	0.922636	TRUE	PS(22:6(4Z,7Z,10Z,13Z,16Z,19Z)/19:1(9Z))		M-H					Glycerophospholipids
847.542	turquoise	0.914129	FALSE	PI(16:1(9Z)/19:1(9Z))		M-H					Glycerophospholipids
848.547	turquoise	0.813312	TRUE	PS(22:6(4Z,7Z,10Z,13Z,16Z,19Z)/19:0)		M-H					Glycerophospholipids
849.557	turquoise	0.699699	FALSE	PI(16:0/19:1(9Z))		M-H					Glycerophospholipids
850.564	turquoise	0.247768	FALSE	PE(MonoMe(11,5)/MonoMe(11,5))		M-H					Glycerophospholipids
865.502	turquoise	0.530989	FALSE	C50H75O10P	PG(44:12)	866.51	M-H	865.503	1	-0.011678	Glycerophospholipids	Lipids and lipid-like molecules	Glycerophospholipids	Glycerophosphoglycerols	PG	PG(44:12)
869.531	turquoise	0.777569	TRUE	C50H79O10P	PG(44:10)	870.541	M-H	869.534	4	-3.60665	Glycerophospholipids	Lipids and lipid-like molecules	Glycerophospholipids	Glycerophosphoglycerols	PG	PG(44:10)
871.545	turquoise	0.850898	TRUE	PGP(i-13:0/i-24:0)		M-H					Glycerophospholipids
873.558	turquoise	0.827167	TRUE		PG(22:2(13Z,16Z)/22:6(4Z,7Z,10Z,13Z,16Z,19Z)), PI(15:1(9Z)/22:2(13Z,16Z)), PI(O-18:0/17:0)						Glycerophospholipids
875.566	turquoise	0.495172	TRUE	PI(15:1(9Z)/22:1(11Z))		M-H					Glycerophospholipids
881.509	turquoise	0.40512	FALSE		PG(20:2(11Z,14Z)/22:6(4Z,7Z,10Z,13Z,16Z,19Z))						Glycerophospholipids
883.533	turquoise	0.805908	FALSE	PI(22:3(10Z,13Z,16Z)/16:2(9Z,12Z))		M-H					Glycerophospholipids
884.536	turquoise	0.769676	TRUE	PS(22:4(7Z,10Z,13Z,16Z)/22:5(4Z,7Z,10Z,13Z,16Z))		M-H					Glycerophospholipids
885.55	turquoise	0.734539	TRUE	C47H83O13P	PI(38:4)	886.557	M-H	885.55	18	0.306489	Glycerophospholipids	Lipids and lipid-like molecules	Glycerophospholipids	Glycerophosphoinositols	PI	PI(38:4)
886.554	turquoise	0.729761	TRUE	PS(22:2(13Z,16Z)/22:6(4Z,7Z,10Z,13Z,16Z,19Z))		M-H					Glycerophospholipids
887.558	turquoise	0.679112	TRUE	PI(18:0/20:3(5Z,8Z,11Z))		M-H					Glycerophospholipids
965.513	turquoise	0.222123	FALSE	PIP(20:3(8Z,11Z,14Z)/18:1(11Z))		M-H					Glycerophospholipids
966.519	turquoise	0.264109	TRUE	CDP-DG(i-18:0/a-15:0)		M-H					Glycerophospholipids
273.223	turquoise	0.325981	FALSE	C19H30O	Androstenol	274.23	M-H	273.222	1	1.16524	Lipids and lipid-like molecules	Lipids and lipid-like molecules	Steroids and steroid derivatives	Androstane steroids
273.223	turquoise	0.325981	FALSE	C19H32O2	Androstan-3alpha,17beta-diol; 3a,17a-Dihydroxy-5b-androstane; Androstanediol; 5a-Androstane-3b,17b-diol; 3b,17b-Dihydroxyetiocholane; 3b,17a-Dihydroxy-5a-androstane; 5a-Androstane-3a,17a-diol; Etiocholanediol; Dihydroandrosterone	292.24	M-H20-H	273.222	9	1.16524	Lipids and lipid-like molecules	Lipids and lipid-like molecules	Steroids and steroid derivatives	Androstane steroids
274.179	turquoise	0.431734	FALSE	C17H25NO2	Citronellyl anthranilate	275.188	M-H	274.181	1	-9.01181	Lipids and lipid-like molecules	Lipids and lipid-like molecules	Prenol lipids	Monoterpenoids
303.233	turquoise	0.899159	FALSE	C20H34O3	15(S)-Hydroxyeicosatrienoic acid; Austroinulin; 8-HETrE; 3,4-Dimethyl-5-pentyl-2-furannonanoic acid; 3,â€‹4-â€‹Dimethyl-â€‹5-â€‹propyl-2-â€‹furanundecanoic acid; 12R-hydroxy-5Z,8Z,12Z-eicosatrienoic acid; 12(S)-HETrE; 5-Heptyl-3,4-dimethyl-2-furanheptanoic acid; 5-Hexyl-3-methyl-2-furannonanoic acid	322.251	M-H20-H	303.233	9	0.700637	Lipids and lipid-like molecules	Lipids and lipid-like molecules
305.247	turquoise	0.89506	FALSE	C20H34O2	8,11,14-Eicosatrienoic acid; 11,14,17-Eicosatrienoic acid; 5,8,11-Eicosatrienoic acid ; Sciadonic acid; Sagittariol	306.256	M-H	305.249	5	-6.76104	Lipids and lipid-like molecules	Lipids and lipid-like molecules
305.247	turquoise	0.89506	FALSE	C20H36O3	(Z)-15-Oxo-11-eicosenoic acid; (13R,14R)-8-Labdene-13,14,15-triol; (13R,14R)-7-Labdene-13,14,15-triol	324.266	M-H20-H	305.249	3	-6.76104	Lipids and lipid-like molecules	Lipids and lipid-like molecules
307.264	turquoise	0.630271	FALSE	C20H36O2	Sclareol; Eicosadienoic acid; 8Z,11Z-eicosadienoic acid	308.272	M-H	307.264	3	-0.913977	Lipids and lipid-like molecules	Lipids and lipid-like molecules
345.242	turquoise	0.252232	TRUE	C22H36O4	6-O-Acetylaustroinulin; 7-O-Acetylaustroinulin	364.261	M-H20-H	345.243	2	-4.09194	Lipids and lipid-like molecules	Lipids and lipid-like molecules	Prenol lipids	Diterpenoids
465.309	turquoise	0.287157	FALSE	C27H46O4S	Cholesterol sulfate	466.312	M-H	465.304	1	9.81203	Lipids and lipid-like molecules	Lipids and lipid-like molecules	Steroids and steroid derivatives	Cholestane steroids
522.279	turquoise	0.401732	FALSE	C24H47NO10S	Psychosine sulfate	541.292	M-H20-H	522.274	1	9.1656	Lipids and lipid-like molecules	Lipids and lipid-like molecules	Sphingolipids	Glycosphingolipids
629.306	turquoise	0.239208	FALSE	C38H46O8	(R)-6'-O-(4-Geranyloxy-2-hydroxycinnamoyl)-marmin	630.319	M-H	629.312	1	-9.72372	Lipids and lipid-like molecules	Lipids and lipid-like molecules	Prenol lipids	Terpene lactones
685.528	turquoise	0.222466	TRUE		SM(d18:2/15:0), PE-Cer(d14:1(4E)/22:1(13Z)), PE-Cer(d14:2(4E,6E)/22:0), PE-Cer(d16:2(4E,6E)/20:0)						Lipids and lipid-like molecules
736.523	turquoise	0.331467	FALSE	C42H76NO7P	PC(34:4)	737.536	M-H	736.529	2	-7.18744	Lipids and lipid-like molecules				PC	PC(34:4)
736.523	turquoise	0.331467	FALSE	C42H78NO8P	PC(34:3); PE-NMe(36:3); PE-NMe2(35:3)	755.547	M-H20-H	736.529	32	-7.18744	Lipids and lipid-like molecules				PC; PE-NMe; PE-NMe2	PC(34:3); PE-NMe(36:3); PE-NMe2(35:3)
841.502	turquoise	0.800791	FALSE	C44H74O15	Vinaginsenoside R1	842.503	M-H	841.495	1	8.12929	Lipids and lipid-like molecules	Lipids and lipid-like molecules	Prenol lipids	Terpene glycosides
927.491	turquoise	0.206683	FALSE	C47H76O18	Araliasaponin I; Hoduloside IV; Medicoside F; Medicoside E	928.503	M-H	927.496	4	-5.79797	Lipids and lipid-like molecules	Lipids and lipid-like molecules	Prenol lipids
102.056	turquoise	0.416286	FALSE	C4H9NO2	gamma-Aminobutyric acid; (S)-b-aminoisobutyric acid; Dimethylglycine; 3-Aminoisobutanoic acid; (R)-b-aminoisobutyric acid; D-alpha-Aminobutyric acid; L-alpha-Aminobutyric acid; 2-Aminoisobutyric acid; N-Ethylglycine; Butyl nitrite; 3-Aminobutanoic acid; O-Acetylethanolamine; N-Methylalanine; 3-Aminobutyrate	103.063	M-H	102.056	14	-5.20789	Others
102.056	turquoise	0.416286	FALSE	C4H11NO3	Tromethamine	121.074	M-H20-H	102.056	1	-5.20789	Others	Organic compounds	Organic nitrogen compounds	Organonitrogen compounds
146.082	turquoise	0.374005	FALSE	C6H13NO3	Fagomine; (2R,3R,4R)-2-Amino-4-hydroxy-3-methylpentanoic acid; N-(2-Hydroxyethyl)-morpholine N-oxide; 2-amino-6-hydroxyhexanoic acid	147.089	M-H	146.082	4	0.837114	Others
147.048	turquoise	0.335316	FALSE		3-(Methylthio)propyl acetate						Others
218.104	turquoise	0.64623	FALSE	C9H17NO5	Pantothenic acid	219.111	M-H	218.103	1	1.47159	Others	Organooxygen compounds	Alcohols and polyols	Polyols
219.107	turquoise	0.44112	TRUE
242.042	turquoise	0.257041	FALSE	C10H16NO3PS	Aminoparathion	261.059	M-H20-H	242.041	1	5.63813	Others	Organic acids and derivatives	Organic thiophosphoric acids and derivatives	Thiophosphoric acid esters
249.186	turquoise	0.391394	FALSE	C16H26O2	Norambreinolide; 3-Methyl-alpha-ionyl acetate; [2,2-Bis(2-methylpropoxy)ethyl]benzene	250.193	M-H	249.186	3	0.438538	Others
259.243	turquoise	0.514911	FALSE	C19H34O	2-Pentadecylfuran	278.261	M-H20-H	259.243	1	0.949708	Others	Organoheterocyclic compounds	Heteroaromatic compounds
274.179	turquoise	0.431734	FALSE	C17H27NO3	Nordihydrocapsaicin; Nonivamide	293.199	M-H20-H	274.181	2	-9.01181	Others	Benzenoids
301.217	turquoise	0.6797	FALSE	C20H30O2	Eicosapentaenoic acid; Retinyl ester; Methyltestosterone; Isopimaric acid; 8,13-Abietadien-18-oic acid; 8,15-Isopimaradien-18-oic acid; Siderone; Yucalexin B14; Yucalexin A16; 8(17),12-Labdadiene-15,16-dial; Cascarillone; (ent-15beta,16beta)-15,16-Epoxy-3-kauranone; ent-8(17),13(16),14-Labdatrien-18-oic acid; Methenolone	302.225	M-H	301.217	14	-0.975569	Others
309.112	turquoise	0.670749	FALSE		7-(3,4-dihydroxyphenyl)-1-phenylhept-1-ene-3,5-dione		M-H				Others
310.121	turquoise	0.196421	FALSE	C14H21N3O3S	Tolazamide	311.13	M-H	310.123	1	-8.13299	Others	Benzenoids	Benzene and substituted derivatives	Benzenesulfonamides
328.236	turquoise	0.766367	TRUE		Hydroxysanguinarine		M-H20-H				Others
341.084	turquoise	0.201746	FALSE		[4-(3-oxo-7-phenylhept-4-en-1-yl)phenyl]oxidanesulfonic acid		M-H20-H				Others
341.213	turquoise	0.201066	FALSE	C22H30O3	Guggulsterone; 2-Hydroxy-6-(8,11,14-pentadecatrienyl)benzoic acid; 17-Hydroxymethylethisterone; 14-oxo-DoHE(1-)	342.219	M-H	341.212	4	1.92047	Others
341.213	turquoise	0.201066	FALSE	C22H32O4	Neuroprotectin D1; Resolvin D5; Macrophorin A; 6-beta-hydroxymedroxyprogesterone; 2-beta-hydroxymedroxyprogesterone; 1-beta-hydroxymedroxyprogesterone; (4Z,7Z,11E,13Z,16Z,19Z)-10-Hydroperoxydocosahexaenoic acid; (4Z,7Z,9E,13Z,16Z,19Z)-11-Hydroperoxydocosahexaenoic acid	360.23	M-H20-H	341.212	8	1.92047	Others
341.213	turquoise	0.201066	FALSE	C23H28N4	Calycanthidine	360.231	M-H20-H	341.214	1	-2.18254	Others	Organoheterocyclic compounds	Indoles and derivatives	Pyrroloindoles
436.141	turquoise	0.355113	FALSE	C20H21N7O6	5,10-Methenyltetrahydrofolic acid	455.155	M-H20-H	436.137	1	7.28788	Others	Organoheterocyclic compounds	Pteridines and derivatives	Pterins and derivatives
463.299	turquoise	0.348957	TRUE		11alpha-(chloromethyl)-1alpha,25-dihydroxyvitamin D3 / 11alpha-(chloromethyl)-1alpha,25-dihydroxycholecalciferol		M-H				Others
500.278	turquoise	0.733053	TRUE	C32H39NO4	Fexofenadine	501.288	M-H	500.281	1	-5.36223	Others	Benzenoids	Benzene and substituted derivatives	Diphenylmethanes
501.281	turquoise	0.662973	TRUE		24,25-Diacetylvulgaroside		M-H20-H				Others
507.278	turquoise	0.756333	FALSE		Epiamauromine		M-H				Others
510.29	turquoise	0.78577	TRUE		Cytochalasin Ppho		M-H				Others
525.281	turquoise	0.560466	TRUE		Isodesmosine		M-H				Others
527.294	turquoise	0.256245	TRUE		Westiellamide		M-H				Others
528.274	turquoise	0.832996	FALSE		Zygadenine						Others
529.277	turquoise	0.819717	TRUE		Ganoderic acid N		M-H				Others
552.273	turquoise	0.649232	FALSE		Vignatic acid A		M-H				Others
557.283	turquoise	0.754735	TRUE		OHOHA-PA		M-H20-H				Others
620.292	turquoise	0.807759	TRUE		Z-Arg-Arg-NHMec		M-H				Others
645.303	turquoise	0.407883	TRUE		Garcinolic Acid		M-H				Others
659.511	turquoise	0.312539	TRUE		Faradiol laurate						Others
663.391	turquoise	0.264546	FALSE		3-O-trans-Feruloyleuscaphic acid		M-H				Others
685.37	turquoise	0.299845	FALSE	C43H52N4O5	Voacamine	704.394	M-H20-H	685.376	1	-8.33624	Others	Alkaloids and derivatives	Ibogan-type alkaloids
701.367	turquoise	0.379951	FALSE		Lucyoside R, Sericoside						Others
751.381	turquoise	0.346411	FALSE	C36H72O4S2Sn	Dioctyltin isooctylthioglycolate	752.389	M-H	751.382	1	-2.03552	Others	Organic acids and derivatives	Carboxylic acids and derivatives	Dicarboxylic acids and derivatives
752.551	turquoise	0.602579	TRUE		DGCC(20:5/16:1)		M-H20-H				Others
840.484	turquoise	0.410944	TRUE	Azaspiracid		M-H					Others
867.516	turquoise	0.668237	TRUE	Koryoginsenoside R1		M-H					Others
905.506	turquoise	0.335498	FALSE	C55H70MgN4O6	Chlorophyll b	906.515	M-H	905.507	1	-1.40317	Others	Organoheterocyclic compounds	Tetrapyrroles and derivatives	Chlorins
132.031	turquoise	0.383582	FALSE	C5H5N5O	Guanine; 2-Hydroxyadenine; 8-Hydroxyadenine	151.049	M-H20-H	132.032	3	-3.93795	Purines and purine derivatives	Organoheterocyclic compounds	Imidazopyrimidines	Purines and purine derivatives
146.046	turquoise	0.472231	FALSE	C6H7N5O	3-Methylguanine; 7-Methylguanine; 1-Methylguanine; N2-Methylguanine	165.065	M-H20-H	146.047	4	-6.83107	Purines and purine derivatives	Organoheterocyclic compounds	Imidazopyrimidines	Purines and purine derivatives
218.104	turquoise	0.64623	FALSE	C10H13N5O	Cis-zeatin	219.112	M-H	218.105	1	-4.48886	Purines and purine derivatives	Organoheterocyclic compounds	Imidazopyrimidines	Purines and purine derivatives
302.221	turquoise	0.366402	FALSE
304.237	turquoise	0.898708	TRUE
308.267	turquoise	0.560831	FALSE
318.216	turquoise	0.452281	FALSE
328.058	turquoise	0.315114	FALSE
330.252	turquoise	0.843498	TRUE
334.282	turquoise	0.57193	TRUE
338.314	turquoise	0.284115	FALSE
358.283	turquoise	0.363484	TRUE
360.299	turquoise	0.428334	TRUE
366.346	turquoise	0.6352	TRUE
502.287	turquoise	0.473433	TRUE
511.297	turquoise	0.553914	TRUE
530.281	turquoise	0.750277	TRUE
532.275	turquoise	0.833956	TRUE
556.273	turquoise	0.566432	FALSE
558.285	turquoise	0.6101	TRUE
560.306	turquoise	0.282398	TRUE
561.316	turquoise	0.266816	TRUE
598.309	turquoise	0.415904	FALSE
600.324	turquoise	0.69021	TRUE
613.25	turquoise	0.289719	FALSE
644.296	turquoise	0.210715	FALSE
677.27	turquoise	0.23887	TRUE
691.246	turquoise	0.216231	FALSE
709.373	turquoise	0.23159	FALSE
723.515	turquoise	0.684017	TRUE
724.52	turquoise	0.561922	TRUE
751.545	turquoise	0.783193	TRUE
765.527	turquoise	0.698782	TRUE
778.56	turquoise	0.646802	TRUE
799.541	turquoise	0.737818	TRUE
842.505	turquoise	0.800973	TRUE
866.505	turquoise	0.523562	TRUE
868.518	turquoise	0.682855	TRUE
870.534	turquoise	0.792504	TRUE
872.543	turquoise	0.836001	TRUE
874.561	turquoise	0.715559	TRUE
888.563	turquoise	0.590017	TRUE
907.524	turquoise	0.340003	FALSE
988.499	turquoise	0.217963	FALSE
990.511	turquoise	0.215979	TRUE
233.117	yellow	0.223854	FALSE
279.124	yellow	0.440473	FALSE
281.139	yellow	0.466476	FALSE
282.142	yellow	0.33113	FALSE
313.192	yellow	0.53781	FALSE
338.196	yellow	0.559644	FALSE
347.22	yellow	0.631139	FALSE
348.221	yellow	0.315301	FALSE
353.165	yellow	0.379444	FALSE
363.251	yellow	0.220061	FALSE
364.207	yellow	0.793832	FALSE
366.226	yellow	0.751961	FALSE
377.235	yellow	0.334723	TRUE
391.242	yellow	0.837821	FALSE
392.248	yellow	0.700806	TRUE
393.261	yellow	0.840161	FALSE
394.264	yellow	0.688602	TRUE
402.22	yellow	0.470593	FALSE
403.236	yellow	0.20474	FALSE
405.265	yellow	0.288556	FALSE
406.259	yellow	0.47862	FALSE
408.277	yellow	0.394993	FALSE
422.29	yellow	0.565436	FALSE
426.229	yellow	0.76556	FALSE
428.244	yellow	0.745478	FALSE
430.259	yellow	0.408347	FALSE
432.279	yellow	0.431718	FALSE
447.283	yellow	0.426408	FALSE
448.284	yellow	0.241072	FALSE
543.334	yellow	0.338091	FALSE
555.441	yellow	0.362553	FALSE
556.444	yellow	0.24622	TRUE
573.434	yellow	0.194407	FALSE
621.44	yellow	0.23921	FALSE
646.614	yellow	0.205381	FALSE
698.557	yellow	0.378073	FALSE
808.664	yellow	0.344238	FALSE
809.67	yellow	0.210128	FALSE
