# Supplementary material for: Vitamin B5 supports MYC oncogenic metabolism and tumor progression in breast cancer
Source: Nat Metab. 2023 Nov 9;5(11):1870–86. doi: 10.1038/s42255-023-00915-7 (PMC10663155; doi:10.1038/s42255-023-00915-7)
Supplement: Supplementary file 4 — LC–MS analysis data of polar and apolar metabolites in WM tumors. [file 42255_2023_915_MOESM4_ESM.xlsx]

## Sheet: LC_WM_tumours_values_Apolar
m/z	180913_PK180820ap_91H	180913_PK180820ap_91O	180913_PK180820ap_111C	180913_PK180820ap_121B	180913_PK180820ap_63E	180913_PK180820ap_63F	180913_PK180820ap_91L	180913_PK180820ap_91M	180913_PK180820ap_63C	180913_PK180820ap_63D	180913_PK180820ap_91Q	180913_PK180820ap_91R	180913_PK180820ap_101K	180913_PK180820ap_101L	180913_PK180820ap_111D	180913_PK180820ap_111E
810.527	1193189850	1337928253	1412419424	1197743302	9.47108e+08	9.51113e+08	9.09352e+08	1081039138	1005473058	1341647388	1070653785	1118900693	1184385467	1235044957	1053323082	1178067452
788.543	1788717952	1800929380	2034869947	2008854621	1534427324	1494772523	1635548064	1719101103	1334413403	2198926764	1760658265	1664289726	1741816809	1813489413	1538436613	2067627570
838.558	4.77598e+08	5.92316e+08	616525170	533556715	5.45529e+08	588980304	5.05362e+08	6.22462e+08	5.03985e+08	681314909	5.63629e+08	5.74638e+08	5.25181e+08	5.40604e+08	4.57658e+08	5.80492e+08
1563.87	9.42514e+06	1.06949e+07	6.46393e+06	6.11395e+06	4.2078e+06	5.77939e+06	7.62583e+06	3.38707e+06	8.61482e+06	8.3336e+06	8.91799e+06	9.67209e+06	1.34153e+07	9.59542e+06	1.02846e+07	1.02658e+07
834.527	1118890161	1038210990	1179964533	1128803256	9.0146e+08	8.55271e+08	839969772	1013887334	9.0525e+08	1121633713	8.19579e+08	8.93524e+08	1111995799	1129101320	9.08305e+08	1058655826
1505.91	2.32573e+07	2.49806e+07	2.05102e+07	2.45819e+07	1.31254e+07	1.43612e+07	1.9833e+07	1.46279e+07	2.30206e+07	2.17207e+07	1.83097e+07	2.2603e+07	2.30239e+07	2.10076e+07	2.21072e+07	2.47134e+07
582.366	1.44131e+08	1.25284e+08	6.02232e+07	6.04839e+07	8.28232e+07	3.98171e+07	4.9001e+07	4.86547e+07	9.65328e+07	5.8277e+07	9.13873e+07	7.83946e+07	1.18962e+08	7.4053e+07	1.44117e+08	8.19471e+07
1041.37	14943558	1.32516e+07	1.85995e+07	2.34141e+07	235191	309309	3.19687e+06	1.043e+06	4.80628e+06	1.49177e+07	6.661e+06	1.03354e+07	1.06063e+07	1.90028e+07	1.18038e+07	9.70795e+06
1591.9	3.39382e+07	3.11428e+07	2.90007e+07	2.40721e+07	4.23604e+07	1.91297e+07	2.58397e+07	2.03433e+07	3.52791e+07	2.83095e+07	3.22268e+07	1.4639e+07	3.87137e+07	1.54479e+07	3.17165e+07	3.39385e+07
836.543	1.54325e+08	1.672e+08	1.88043e+08	1.47778e+08	1.77759e+08	185341615	1.67643e+08	1.90977e+08	160477703	2.14439e+08	1.69724e+08	1.99451e+08	1.88368e+08	1.73511e+08	1.38678e+08	1.91114e+08
700.527	7.25723e+08	7.25835e+08	6.44196e+08	745234514	457089916	4.00075e+08	406942466	4.44086e+08	5.40686e+08	5.85353e+08	5.29938e+08	5.403e+08	742545904	6.39687e+08	6.2072e+08	6.36522e+08
150.198	437165	578149	446056	317923	0	31045.6	0	0	243956	131047	75278.1	308302	375891	304481	367633	444532
1526.08	1.65103e+07	1.45023e+07	1.35632e+07	8.84895e+06	2.45486e+07	1.42939e+07	2.24075e+07	2.32301e+07	1.27193e+07	1.19572e+07	1.64287e+07	1.62115e+07	2.03482e+07	1.25726e+07	1.94563e+07	1.0222e+07
885.547	8116891010	8899471416	8532455236	8187423208	8247965221	8278721725	8069658178	8124554578	8193331868	9179555661	8440263716	8483663515	8808804282	8989173628	7879986019	9292144073
851.459	3.68476e+06	3.90313e+06	4.59002e+06	3.87178e+06	1.78246e+07	3.32139e+07	2.37481e+07	4.46193e+07	7.56141e+06	1.58695e+07	2.03064e+07	1.61024e+07	3.80471e+06	1.04923e+07	7.23852e+06	4.89871e+06
250.144	307018	0	352942	69477.4	0	0	0	764992	0	0	0	0	0	0	0	0
790.551	1.76556e+08	1.52903e+08	1.90599e+08	1.88202e+08	1.54785e+08	1.40363e+08	1.44935e+08	177128207	1.30855e+08	191483941	1.54113e+08	1.52851e+08	1.52853e+08	1.633e+08	1.36573e+08	178309507
778.573	4.33348e+08	4.20934e+08	456067468	3.98391e+08	7.13714e+08	6.42208e+08	5.40153e+08	7.01376e+08	499210810	5.0773e+08	4.74425e+08	542331834	4.46613e+08	4.42544e+08	4.2062e+08	4.93585e+08
795.635	6.39402e+06	5.8643e+06	3.98349e+06	4.87667e+06	799753	2.1353e+06	1.87263e+06	896173	4.24344e+06	3.67541e+06	3.83952e+06	3.49503e+06	4.49788e+06	6.32304e+06	5.81371e+06	5.05089e+06
773.531	1.18708e+08	9.76472e+07	1.53846e+08	1.82892e+08	3.36521e+08	3.88074e+08	4.54973e+08	586250941	3.58758e+08	2.76425e+08	2.87088e+08	2.86001e+08	1.38455e+08	1.33513e+08	9.04488e+07	1.62668e+08
1661.32	3.50635e+06	6.04326e+06	2.45784e+07	3.51137e+07	1.34149e+06	703737	1.34525e+06	1.06482e+06	5.74969e+06	9.10256e+06	9.55227e+06	2.97242e+06	1.44713e+06	1.42131e+07	3.77249e+06	1.17974e+07
465.302	3.96607e+07	8.04874e+07	1.3119e+08	2.06991e+08	3.34066e+07	6.91602e+07	1.46013e+08	5.55401e+07	8.69468e+07	1.34099e+08	2.26906e+08	6.90917e+07	9.21689e+07	1.18804e+08	7.85173e+07	1.17378e+08
1589.89	2.91894e+07	3.19482e+07	2.1905e+07	2.416e+07	3.53705e+07	3.46739e+07	31105343	1.83661e+07	3.52597e+07	2.64264e+07	2.83469e+07	2.74408e+07	3.71209e+07	2.21857e+07	3.01013e+07	3.18122e+07
794.62	1.40873e+07	2.26203e+07	2.22945e+07	1.95867e+07	3.19959e+07	4.4499e+07	4.25244e+07	3.1364e+07	2.88346e+07	2.91315e+07	3.64074e+07	4.11966e+07	2.99492e+07	2.95308e+07	2.553e+07	2.57546e+07
1451.99	3.07119e+08	263138723	3.61792e+08	3.72826e+08	5.56657e+08	5.01835e+08	3.91598e+08	555114365	3.29179e+08	3.77248e+08	2.96651e+08	3.24928e+08	3.1542e+08	3.05644e+08	255608383	3.46184e+08
769.557	1.44359e+07	1.56221e+07	1.35482e+07	1.63797e+07	3.62502e+07	3.54513e+07	1.84338e+07	20469184	3.04696e+07	1.64303e+07	9.20031e+06	2.15018e+07	1.30729e+07	1.97997e+07	1.23797e+07	1.685e+07
981.415	4.40485e+07	4.70981e+07	5.791e+07	6.53194e+07	1.09863e+07	1.65876e+07	3.23246e+07	1.13163e+07	3.12548e+07	6.19742e+07	3.95098e+07	4.40301e+07	4.4627e+07	6.65878e+07	3.83769e+07	3.58964e+07
1468.07	1.24774e+07	7.21277e+06	1.31394e+07	1.88718e+07	1.27444e+06	1.19e+06	4.19199e+06	536291	3.1845e+06	1.31953e+07	5.99487e+06	4.61325e+06	1.19739e+07	1.28505e+07	4.39783e+06	9.70532e+06
1507.93	2.52293e+07	2.14064e+07	2.07095e+07	2.43802e+07	1.10522e+07	8.56704e+06	2.20983e+07	1.76874e+07	2.02715e+07	2.2696e+07	2.06594e+07	2.36177e+07	2.41296e+07	1.68626e+07	2.26843e+07	2.0095e+07
816.574	1.0258e+07	1.53115e+07	1.89437e+07	2.12093e+07	2.3874e+07	1.99742e+07	1.727e+07	2.09027e+07	1.67195e+07	2.02331e+07	1.97436e+07	1.59048e+07	1.75652e+07	1.46557e+07	1.41048e+07	1.71799e+07
600.511	1.81737e+08	1.94682e+08	2.85925e+08	1.96303e+08	8.04032e+08	9.4117e+08	7.9084e+08	4.66935e+08	6.47333e+08	2.8438e+08	3.65385e+08	2.76814e+08	4.22134e+08	2.74456e+08	2.9469e+08	4.63593e+08
1478	1.52308e+08	1.30188e+08	1.82392e+08	1.85504e+08	3.24377e+08	2.68405e+08	1.87563e+08	2.78152e+08	165765283	1.76159e+08	1.47555e+08	1.44972e+08	1.57573e+08	1.29419e+08	120872071	1.50505e+08
1502.09	5.8268e+07	4.333e+07	5.28226e+07	3.51235e+07	1.03777e+08	7.14439e+07	1.05617e+08	1.18365e+08	4.11157e+07	5.716e+07	6.83515e+07	6.55935e+07	6.60815e+07	5.05931e+07	6.03757e+07	4.72298e+07
823.544	1.1726e+08	109032305	1.57327e+08	1.57717e+08	2.11844e+08	2.79448e+08	3.52531e+08	4.03448e+08	1.70979e+08	2.02747e+08	2.45227e+08	2.01104e+08	1.20851e+08	1.37127e+08	8.57765e+07	1.16096e+08
797.529	9.75638e+07	9.51201e+07	1.54869e+08	1.63909e+08	2.5904e+08	4.02965e+08	5.2365e+08	7.23969e+08	2.1292e+08	2.55494e+08	3.27013e+08	2.9156e+08	1.02873e+08	1.6528e+08	1.21079e+08	1.87227e+08
437.106	4.1065e+07	3.43522e+07	3.42563e+07	3.3478e+07	2.90407e+07	2.25995e+07	2.09354e+07	2.25252e+07	3.10463e+07	2.52758e+07	2.83428e+07	2.59899e+07	2.99723e+07	2.62089e+07	3.41906e+07	2.73313e+07
158.975	5.03806e+06	3.59115e+06	2.68981e+06	3.00507e+06	2.45473e+06	1.78253e+06	1.68825e+06	1.96638e+06	3.01564e+06	2.22554e+06	1.96543e+06	2.37843e+06	3.07154e+06	2.26481e+06	4.10794e+06	2.30644e+06
627.53	2.08898e+07	1.28858e+07	1.87582e+07	1.29518e+07	7.03168e+07	4.06553e+07	4.45966e+07	4.47561e+07	3.67172e+07	1.49372e+07	2.23614e+07	1.28305e+07	2.46788e+07	1.62128e+07	2.27891e+07	2.63708e+07
771.515	5.65726e+07	1.53641e+08	1.16134e+08	1.33066e+08	2.20307e+08	4.75101e+08	4.29417e+08	4.96326e+08	2.1653e+08	272244683	3.64003e+08	2.97235e+08	1.21482e+08	2.09861e+08	1.32499e+08	2.42464e+08
1033.39	1.40261e+07	8.61336e+06	1.3864e+07	1.65799e+07	6.10394e+06	1.99298e+06	590991	1.52154e+06	5.6349e+06	9.22052e+06	6.28681e+06	4.00721e+06	9.19951e+06	8.1947e+06	6.71778e+06	9.6371e+06
743.533	1370.68	0	0	173017	1.97207e+06	1.89372e+06	383094	1.13748e+06	1.58693e+06	302596	187700	1.21443e+06	386054	286986	156364	320712
915.474	9.26131e+07	7.85089e+07	1.17479e+08	1.26629e+08	4.3317e+07	3.5777e+07	4.74752e+07	58247845	5.833e+07	1.01339e+08	6.86285e+07	5.78666e+07	7.93519e+07	7.54584e+07	6.40218e+07	9.40286e+07
824.496	1.87052e+08	1.91609e+08	6.00214e+07	7.07154e+07	4.85619e+07	4.65397e+07	6.01048e+07	2.80562e+07	9.13005e+07	6.18701e+07	8.60586e+07	1.00665e+08	1.79897e+08	8.92432e+07	1.93248e+08	8.00759e+07
860.533	2.05882e+06	2.2242e+06	1.68007e+06	1.01983e+06	1.82235e+06	1.16214e+06	1.25968e+06	1.54064e+06	1.90411e+06	2.3029e+06	1.5627e+06	2.00546e+06	3.01645e+06	2.67983e+06	3.48465e+06	1.66708e+06
1081.57	1.74702e+08	118608410	1.23035e+08	1.11296e+08	1.27913e+08	7.54895e+07	8.35089e+07	8.3286e+07	1.06933e+08	9.5901e+07	1.2675e+08	9.06512e+07	1.17148e+08	9.25383e+07	1.26358e+08	9.90899e+07
184.875	2.03989e+07	1.03745e+07	1.19814e+07	1.4183e+07	1.1858e+07	6.38002e+06	5.88838e+06	5.97402e+06	7.17848e+06	6.3008e+06	6.53217e+06	6.18396e+06	8.17737e+06	6.85427e+06	8.21972e+06	6.83402e+06
942.802	2.83444e+06	3.15285e+06	2.24826e+06	1.40132e+06	2.85806e+06	876407	2.58789e+06	1.60372e+06	1.64667e+06	2.12994e+06	3.06384e+06	564716	3.04861e+06	1.22636e+06	3.78345e+06	2.8482e+06
760.513	1.11558e+08	1.10277e+08	1.38515e+08	194304022	5.3499e+07	70560245	8.74305e+07	1.03728e+08	1.10036e+08	1.57816e+08	9.26144e+07	1.17726e+08	1.19913e+08	1.28883e+08	9.97481e+07	1.23732e+08
686.474	1.14407e+06	1.41475e+06	1.68021e+06	3.82391e+06	272884	783028	267608	614470	1.67535e+06	2.11383e+06	497848	1.42572e+06	1.04069e+06	2.23635e+06	1.01635e+06	897687
861.547	1.56109e+08	2.70207e+08	377916438	4.33947e+08	435804931	4.77736e+08	2.92442e+08	3.78336e+08	4.8875e+08	4.07953e+08	3.46804e+08	3.68323e+08	2.40712e+08	2.63036e+08	2.45343e+08	3.82843e+08
853.474	3.11974e+06	5.7501e+06	1.80472e+06	1.6328e+06	1.89409e+07	2.15627e+07	5.88916e+07	6.95413e+07	8.42564e+06	9.99441e+06	3.90673e+07	4.13444e+07	6.68351e+06	5.14193e+06	2.6209e+07	7.07188e+06
1533.94	4.87564e+07	3.97637e+07	4.3826e+07	4.2837e+07	5.96003e+07	3.42788e+07	4.33588e+07	4.91223e+07	4.38668e+07	4.06148e+07	4.18817e+07	2.82765e+07	4.41489e+07	2.68186e+07	3.85973e+07	4.33935e+07
740.522	1.27228e+08	1.36407e+08	9.93415e+07	1.11031e+08	1.97617e+08	2.14902e+08	1.13664e+08	1.63445e+08	2.25276e+08	1.07464e+08	1.1241e+08	1.7059e+08	1.31018e+08	1.15532e+08	1.28444e+08	118994372
1557.94	1.8421e+07	1.24628e+07	1.87831e+07	2.01025e+07	4.4784e+07	2.96043e+07	1.97455e+07	2.86073e+07	1.916e+07	1.60216e+07	1.47393e+07	1.35483e+07	1.84947e+07	1.33666e+07	1.19846e+07	1.48619e+07
776.557	4.08595e+08	4.13449e+08	3.92562e+08	3.77615e+08	6.43561e+08	5.85189e+08	4.5011e+08	5.59072e+08	4.63591e+08	4.10271e+08	4.26962e+08	4.599e+08	4.24321e+08	3.81627e+08	3.88906e+08	4.45323e+08
943.63	2.40269e+08	1.78634e+08	1.50567e+08	1.1378e+08	1.65995e+08	8.93063e+07	1.19016e+08	8.11063e+07	1.58503e+08	1.33501e+08	2.03469e+08	1.18561e+08	1.88196e+08	1.12644e+08	2.1619e+08	1.53608e+08
829.544	1108758304	9.88685e+08	1018943442	9.6362e+08	8.25602e+08	7.44043e+08	7.29708e+08	602603341	931237418	800114081	1022067117	8.98409e+08	9.68519e+08	8.27719e+08	1007567682	7.86371e+08
856.563	6.3505e+07	1.18072e+07	3.7376e+07	3.39906e+07	4.35191e+07	1.18686e+07	1.39971e+07	2.80414e+07	2.33961e+07	1.66931e+07	1.65361e+07	2.00354e+07	2.04902e+07	1.98467e+07	2.14957e+07	1.52631e+07
582.508	1.20752e+08	5.21495e+07	1.5703e+08	1.41029e+08	5.10802e+08	2.65348e+08	1.9597e+08	3.82193e+08	1.81507e+08	9.01862e+07	128005889	9.64774e+07	6.81248e+07	8.50905e+07	6.42944e+07	1.42813e+08
973.432	4.76184e+07	3.1449e+07	4.82184e+07	4.70567e+07	1.85929e+07	8.8722e+06	1.3902e+07	1.2963e+07	1.78531e+07	2.90473e+07	2.44232e+07	1.02771e+07	3.53162e+07	1.87553e+07	2.42173e+07	3.30866e+07
1031.39	8.88271e+06	4.39485e+06	7.87058e+06	1.03373e+07	3.73207e+06	307896	190346	501920	1.46538e+06	6.32458e+06	3.28416e+06	1.88615e+06	4.74331e+06	3.64687e+06	2.73367e+06	5.95435e+06
747.411	1.00002e+08	7.4653e+07	5.10682e+07	4.43973e+07	5.95563e+07	4.43574e+07	4.17554e+07	3.07522e+07	7.28419e+07	4.11638e+07	1.14969e+08	7.22464e+07	7.73997e+07	5.24261e+07	1.00046e+08	5.09767e+07
750.412	4.79247e+06	5.0332e+06	2.69355e+06	2.20654e+06	2.27077e+06	2.19954e+06	2.52738e+06	1.77652e+06	3.58056e+06	2.63682e+06	4.21379e+06	3.13149e+06	4.222e+06	3.01136e+06	4.74149e+06	2.51371e+06
795.515	1.46918e+08	2.11284e+08	202023090	2.12701e+08	3.40265e+08	7.07799e+08	1288268728	1348958232	2.83269e+08	5.32647e+08	7.92678e+08	6.61852e+08	2.30351e+08	3.49937e+08	3.17727e+08	3.20153e+08
158.974	2.62417e+06	1.96672e+06	1.66693e+06	1.39222e+06	1.8917e+06	1.04569e+06	1.02908e+06	1.43576e+06	1.46202e+06	1.2081e+06	1.34945e+06	1.63883e+06	1.6659e+06	1.42595e+06	1.85693e+06	1.36012e+06
847.545	2.08339e+07	2.87368e+07	5.66314e+07	5.51052e+07	8.09867e+07	1.20701e+08	1.81768e+08	1.97269e+08	5.96203e+07	8.9768e+07	1.135e+08	8.03651e+07	3.83523e+07	6.40162e+07	2.68622e+07	5.38438e+07
786.528	6.4814e+08	7.36078e+08	7.56544e+08	6.85963e+08	6.75655e+08	738053975	578263144	7.00875e+08	6.71015e+08	752835764	6.00375e+08	6.70583e+08	5.61132e+08	6.93897e+08	5.43303e+08	6.99526e+08
1480.07	5.06123e+07	3.8415e+07	5.00707e+07	4.69083e+07	3.38168e+07	2.38502e+07	2.60847e+07	3.09071e+07	3.28914e+07	3.9372e+07	3.35412e+07	3.52192e+07	4.34883e+07	4.78844e+07	4.47408e+07	3.88154e+07
747.411	1.39998e+08	9.01087e+07	9.16192e+07	8.35479e+07	8.11704e+07	8.0286e+07	71271613	6.73136e+07	1.11339e+08	7.23818e+07	1.09449e+08	9.94656e+07	9.67805e+07	8.2873e+07	1.09365e+08	7.91808e+07
1021.61	1.18659e+08	8.51828e+07	8.80802e+07	7.40258e+07	8.74068e+07	5.375e+07	6.39284e+07	4.93054e+07	7.66434e+07	7.32529e+07	108228412	6.55356e+07	8.84794e+07	6.68576e+07	8.91204e+07	7.49018e+07
751.567	920819361	8.78392e+08	7.20439e+08	6.27682e+08	6.46103e+08	5.50996e+08	5.87446e+08	4.07703e+08	7.80295e+08	6.65529e+08	1008850449	6.554e+08	8.65776e+08	6.37494e+08	9.39017e+08	7.07603e+08
1454.01	202422340	1.71012e+08	2.28373e+08	2.62146e+08	3.48579e+08	2.74353e+08	2.47887e+08	3.65459e+08	2.13523e+08	2.2454e+08	1.996e+08	2.03225e+08	1.9295e+08	1.59003e+08	1.56502e+08	2.01548e+08
504.628	197996879	1.99325e+08	1.35024e+08	1.31916e+08	1.2295e+08	1.10946e+08	1.1664e+08	8.59158e+07	1.69601e+08	1.22864e+08	1.34425e+08	1.514e+08	1.79577e+08	1.38565e+08	2.27898e+08	1.40366e+08
562.586	2.07984e+08	1.93738e+08	1.38564e+08	1.38228e+08	1.30439e+08	110111505	116226740	9.24142e+07	1.72588e+08	1.21054e+08	1.35008e+08	1.53639e+08	1.76345e+08	1.33971e+08	2.29869e+08	1.36872e+08
786.517	2.59842e+07	3.4796e+07	1.38037e+07	1.50185e+07	1.82334e+07	1.16149e+07	1.98697e+07	2.26489e+06	2.80478e+07	2.10048e+07	2.14706e+07	2.93989e+07	4.28838e+07	2.6161e+07	4.25835e+07	2.33357e+07
767.485	933774	7.99429e+06	1.12561e+06	6.03206e+06	6.90742e+06	3.36682e+07	5.85606e+07	6.26089e+07	6.68088e+06	3.03405e+07	4.33836e+07	3.61997e+07	1.03517e+07	24804512	1.14552e+07	2.03147e+07
738.506	5.92295e+08	5.01859e+08	4.16819e+08	4.72994e+08	2.78138e+08	2.4916e+08	3.10922e+08	3.27271e+08	3.67688e+08	3.90731e+08	3.36823e+08	3.97655e+08	5.87237e+08	4.50201e+08	5.14847e+08	4.19596e+08
1503.01	5.9829e+06	5.36669e+06	9.77964e+06	1.11819e+07	1.95846e+07	1.9265e+07	1.19114e+07	1.34876e+07	6.03401e+06	1.02866e+07	6.51169e+06	6.84776e+06	7.886e+06	6.89484e+06	4.07019e+06	6.8032e+06
339.199	7.69887e+06	9.11188e+06	5.76519e+06	5.63089e+06	6.22417e+06	5.56647e+06	6.03304e+06	4.34473e+06	7.73781e+06	6.90834e+06	6.01882e+06	5.95746e+06	8.58074e+06	6.22456e+06	9.92687e+06	7.11142e+06
762.506	4.03384e+08	3.63566e+08	3.57589e+08	4.01474e+08	2.47599e+08	2.14038e+08	2.34239e+08	252653853	2.81851e+08	3.03996e+08	2.65272e+08	2.89505e+08	4.50905e+08	3.47032e+08	3.84719e+08	3.16036e+08
714.506	1.5505e+08	1.47515e+08	1.20781e+08	1.49651e+08	108385055	1.05469e+08	7.20049e+07	1.05191e+08	1.61441e+08	1.15492e+08	9.49105e+07	1.49195e+08	1.36357e+08	1.32578e+08	1.21011e+08	1.26595e+08
999.447	2.08847e+07	1.82233e+07	2.47536e+07	2.36265e+07	1.22334e+07	1.29198e+07	1.3296e+07	1.1787e+07	1.91718e+07	2.17754e+07	2.01127e+07	2.45944e+07	1.94665e+07	2.22723e+07	1.37802e+07	2.0693e+07
844.606	5.33393e+07	7.68155e+07	1.4793e+08	178154223	1.79558e+08	1.61383e+08	1.46772e+08	183085495	8.26835e+07	1.36656e+08	1.24812e+08	71068896	9.28093e+07	6.34024e+07	5.55631e+07	8.57009e+07
158.975	4.28353e+06	5.41802e+06	2.67605e+06	3.2018e+06	3.74138e+06	3.59067e+06	3.97536e+06	3.32072e+06	4.66153e+06	4.44771e+06	4.26698e+06	4.46378e+06	5.27395e+06	4.52107e+06	5.95458e+06	4.87412e+06
833.544	1.91498e+06	2.26975e+06	2.32527e+06	1.58669e+06	1.55696e+06	1.92385e+06	1.79091e+06	1.50048e+06	2.29711e+06	2.23965e+06	2.20612e+06	2.27141e+06	2.26459e+06	2.13859e+06	2.40284e+06	2.02169e+06
1481.02	9.11979e+06	7.71873e+06	2.11057e+07	2.50614e+07	7.66459e+07	5.50761e+07	2.67192e+07	5.69134e+07	2.7835e+07	1.90783e+07	1.54578e+07	1.69939e+07	7.6103e+06	1.17369e+07	4.55888e+06	1.47063e+07
498.637	6.61429e+07	6.46455e+07	4.37697e+07	4.32622e+07	4.22773e+07	3.56731e+07	3.80986e+07	3.02162e+07	5.63986e+07	3.98239e+07	4.35891e+07	5.05002e+07	5.80124e+07	4.45982e+07	7.60899e+07	4.62366e+07
836.541	182724306	1.74543e+08	2.29713e+08	1.9565e+08	1.94181e+08	2.42215e+08	1.79465e+08	2.50751e+08	1.90839e+08	2.36786e+08	1.86437e+08	1.90521e+08	1.87894e+08	2.02444e+08	1.56141e+08	2.3067e+08
444.672	1.95946e+08	2.30541e+08	147574501	1.4014e+08	1.27188e+08	1.30312e+08	135491332	8.89243e+07	195183556	1.40545e+08	1.56416e+08	179746678	2.09707e+08	1.59536e+08	2.60072e+08	1.64233e+08
1537.13	0	0	1.73588e+06	0	3.26665e+06	2.92576e+06	1.5489e+06	3.9493e+06	0	877042	0	0	0	0	0	875973
844.604	443636	786996	1.03783e+06	1.84956e+06	1.561e+06	2.34548e+06	1.40147e+06	958885	994693	1.01207e+06	1.39493e+06	795419	297581	1.06409e+06	274306	744046
779.588	2.59198e+08	1.20821e+08	1.57825e+08	1.37586e+08	1.87686e+08	8.18268e+07	9.0285e+07	1.1233e+08	129042382	1.05904e+08	1.55673e+08	1.09334e+08	1.29689e+08	96982615	1.40923e+08	1.0571e+08
802.571	1.2021e+07	1.51197e+07	1.089e+07	1.34979e+07	9.61684e+06	1.1096e+07	1.00055e+07	8.41994e+06	1.20337e+07	1.29862e+07	1.26952e+07	1.15725e+07	1.19856e+07	1.26808e+07	1.18211e+07	1.19219e+07
769.499	3.59514e+07	9.45762e+07	5.29346e+07	5.78921e+07	8.74596e+07	2.6106e+08	2.39141e+08	248351948	1.05988e+08	1.62767e+08	2.1513e+08	1.6285e+08	6.9372e+07	1.37332e+08	6.71104e+07	1.3388e+08
1483.04	447962	646952	1.73978e+06	2.57271e+06	1.6872e+07	9.26534e+06	3.84957e+06	9.86152e+06	5.97655e+06	2.25279e+06	2.10664e+06	1.79917e+06	944281	1.21918e+06	343814	1.56093e+06
1475.99	8.13335e+07	6.91463e+07	9.54184e+07	91849330	1.0589e+08	9.93879e+07	8.28677e+07	1.20833e+08	6.93894e+07	9.23281e+07	6.67452e+07	7.90752e+07	7.67627e+07	7.85712e+07	5.96536e+07	8.03598e+07
506.625	7.25723e+07	8.53551e+07	5.47184e+07	5.1953e+07	4.57528e+07	4.70548e+07	4.93179e+07	3.03995e+07	7.30982e+07	5.23338e+07	5.69028e+07	6.4046e+07	7.70801e+07	5.90938e+07	9.57921e+07	6.14159e+07
234.871	1.61196e+06	1.57069e+06	1.1236e+06	1.17482e+06	984709	1.0064e+06	1.00012e+06	673414	1.42264e+06	1.01251e+06	1.11917e+06	1.24831e+06	1.43203e+06	1.10148e+06	1.72854e+06	1.15552e+06
1531.93	5.80906e+07	5.42959e+07	5.35464e+07	5.31678e+07	7.69401e+07	6.7115e+07	5.77145e+07	5.72287e+07	6.078e+07	5.48942e+07	5.11181e+07	5.57379e+07	6.19508e+07	4.98532e+07	5.32528e+07	5.9247e+07
770.569	2.18948e+07	2.31104e+07	3.61268e+07	6.0712e+07	8.42099e+07	7.29758e+07	3.80707e+07	4.82902e+07	8.05269e+07	3.35527e+07	3.0741e+07	4.60289e+07	2.46885e+07	2.18448e+07	1.55704e+07	3.16329e+07
780.588	8.38313e+07	8.61118e+07	9.40605e+07	7.75375e+07	2.21231e+08	1.74546e+08	1.14813e+08	1.60398e+08	1.45808e+08	112859847	9.86564e+07	1.15785e+08	9.02128e+07	8.22534e+07	8.00964e+07	1.44673e+08
808.501	1.74815e+08	225820449	5.64728e+07	5.35845e+07	7.33696e+07	7.16375e+07	1.19334e+08	4.34124e+07	1.10625e+08	91392273	130837760	162737577	2.31883e+08	1.2275e+08	2.81992e+08	8.22163e+07
831.545	3.85065e+07	3.69183e+07	2.65641e+07	2.85586e+07	3.21788e+07	2.85441e+07	2.64138e+07	1.89317e+07	4.16483e+07	2.56817e+07	3.71351e+07	3.53825e+07	2.93293e+07	2.75472e+07	3.60888e+07	3.22348e+07
386.714	1.22526e+08	1.47327e+08	8.88697e+07	8.47191e+07	7.74493e+07	8.26886e+07	8.26995e+07	5.38613e+07	1.19907e+08	8.88907e+07	9.6949e+07	108691942	1.29319e+08	9.86345e+07	1.60425e+08	1.02813e+08
1473.97	1.13507e+08	1.03731e+08	122439101	1.25985e+08	1.5845e+08	139303060	1.25322e+08	1.38797e+08	1.09922e+08	1.20075e+08	1.02934e+08	1.1345e+08	1.25044e+08	1.10215e+08	1.04163e+08	1.17317e+08
446.669	1.21923e+08	1.39775e+08	9.18935e+07	8.63235e+07	7.59243e+07	7.82605e+07	8.18908e+07	5.24849e+07	1.18974e+08	8.47389e+07	9.25583e+07	1.0834e+08	1.26415e+08	9.33615e+07	1.5943e+08	9.81615e+07
1475.99	7.04425e+07	6.09803e+07	6.83443e+07	7.09723e+07	9.44053e+07	6.84826e+07	7.08173e+07	9.10731e+07	6.64267e+07	6.7232e+07	6.53662e+07	5.73914e+07	6.8246e+07	5.04473e+07	5.81421e+07	6.50258e+07
766.538	2732033371	2408352549	2158438804	2284607119	1706257038	1542927116	1652741628	1937522203	1816306918	1980174299	1777383810	2071906047	2513923070	2184763541	2288048311	2136496990
793.5	1.15774e+08	1.7874e+08	154978158	1.39425e+08	1.9617e+08	5.14341e+08	6.86498e+08	720334441	1.88722e+08	399123714	5.11861e+08	3.75915e+08	1.68193e+08	3.14295e+08	190503295	2.42615e+08
1449.97	1.96856e+08	1.84445e+08	2.41549e+08	2.32047e+08	2.67632e+08	2.66858e+08	1.92823e+08	2.65606e+08	1.79467e+08	2.30874e+08	1.68327e+08	2.02398e+08	2.14452e+08	2.15566e+08	1.67878e+08	2.26389e+08
822.6	3.27181e+06	4.08638e+06	7.52051e+06	8.07536e+06	8.75313e+06	7.05507e+06	8.16738e+06	1.01993e+07	4.90502e+06	5.41998e+06	5.64363e+06	4.19321e+06	6.17727e+06	4.39788e+06	3.69604e+06	4.41649e+06
326.758	2.62149e+08	3.15052e+08	1.87044e+08	1.79674e+08	1.65519e+08	1.79154e+08	1.81762e+08	1.17474e+08	2.57543e+08	1.9432e+08	206743390	2.31471e+08	281927912	2.1651e+08	3.43753e+08	2.2122e+08
702.542	1.03389e+07	1.01922e+07	2.12326e+07	2.664e+07	7.25119e+07	6.23768e+07	3.64236e+07	5.71546e+07	5.99387e+07	2.7426e+07	2.29813e+07	4.15475e+07	1.54767e+07	1.72041e+07	1.26328e+07	2.52115e+07
1371.93	1.872e+07	1.59121e+07	2.399e+07	2.51338e+07	3.77962e+06	3.63831e+06	6.36388e+06	1.00353e+07	4.4774e+06	1.59899e+07	6.59973e+06	1.28794e+07	1.63276e+07	1.93741e+07	9.01193e+06	1.5442e+07
806.486	3.98586e+07	5.17483e+07	1.41606e+07	1.40942e+07	2.33911e+07	1.755e+07	1.91183e+07	9.90793e+06	2.48891e+07	1.57337e+07	2.43311e+07	2.8972e+07	4.29563e+07	2.24938e+07	5.41903e+07	1.85748e+07
156.942	3.42793e+06	3.96993e+06	2.24787e+06	2.46601e+06	2.1816e+06	1.84428e+06	2.15392e+06	1.48551e+06	3.5975e+06	2.51335e+06	2.76605e+06	2.95386e+06	3.47293e+06	2.66272e+06	3.84832e+06	2.27805e+06
523.26	836059	2.58748e+06	1.36737e+07	2.76888e+07	1.39632e+06	4.52996e+06	2.06762e+07	4.49477e+06	3.49094e+06	1.54771e+07	3.52002e+07	1.69786e+06	3.89943e+06	1.32951e+07	2.00624e+06	1.06029e+07
947.781	0	648409	0	0	0	6.5169e+06	2.02055e+06	3998.81	696369	273538	242533	9.48532e+06	2.94908e+06	5.7809e+06	171125	1.37366e+06
821.53	2.31482e+08	3.53712e+08	4.85831e+08	4.65986e+08	4.83473e+08	7.88652e+08	1160789702	1214901259	4.21723e+08	7.03033e+08	9.02546e+08	6.74722e+08	319773437	5.40702e+08	370576075	5.49771e+08
582.367	1.40648e+07	2.41571e+06	6.25523e+06	5.35291e+06	7.82786e+06	1.58457e+06	5.00614e+06	6.34333e+06	4.38871e+06	3.04823e+06	1.13506e+07	4.65535e+06	4.49748e+06	2.13364e+06	2.89013e+06	5.60358e+06
384.717	1.25221e+08	1.50485e+08	9.00064e+07	8.588e+07	7.90185e+07	8.546e+07	8.61821e+07	5.53964e+07	122271828	8.98329e+07	9.9286e+07	1.10978e+08	1.32328e+08	1.01297e+08	1.66109e+08	1.0454e+08
502.631	2.1714e+08	2.47473e+08	1.5828e+08	1.53624e+08	1.43341e+08	1.44559e+08	1.45337e+08	101156828	2.12135e+08	1.51553e+08	1.63558e+08	1.95065e+08	222455848	1.72125e+08	2.72985e+08	1.74998e+08
1403.99	1.72226e+07	1.42104e+07	2.18872e+07	2.74547e+07	6.14091e+07	3.49906e+07	4.55806e+07	6.89131e+07	4.21163e+07	3.99708e+07	2.78517e+07	3.79371e+07	2.07129e+07	1.55159e+07	2.12915e+07	2.0043e+07
1499.99	3.6007e+07	3.38697e+07	4.81328e+07	5.01951e+07	6.92589e+07	5.93457e+07	4.72803e+07	5.42025e+07	3.74069e+07	4.38322e+07	3.72652e+07	3.87972e+07	4.73992e+07	3.91409e+07	3.07137e+07	3.77947e+07
236.87	1.34169e+06	1.10063e+06	851974	970818	941258	602618	539223	710916	849762	613375	582420	856299	896292	648721	918152	745191
773.532	1.03195e+08	2.35699e+08	1.46119e+08	1.67951e+08	2.16279e+08	401856846	3.83788e+08	321421101	3.10916e+08	2.99181e+08	3.33661e+08	3.31198e+08	1.75715e+08	2.46826e+08	2.37465e+08	3.58717e+08
212.925	1.02162e+07	9.66535e+06	7.28423e+06	7.27205e+06	7.27698e+06	5.03447e+06	5.36679e+06	5.14016e+06	8.52379e+06	5.78269e+06	6.76338e+06	7.5645e+06	6.46647e+06	6.5538e+06	1.05832e+07	6.6368e+06
923.457	7.59464e+07	9.21238e+07	102686563	1.16262e+08	3.35915e+07	4.84547e+07	8.77574e+07	4.19424e+07	6.68596e+07	1.31546e+08	9.74397e+07	9.35767e+07	8.93364e+07	1.29865e+08	7.66286e+07	7.80351e+07
825.389	1.43758e+07	1.70633e+07	1.0261e+07	1.18185e+07	9.08983e+06	1.07617e+07	9.85781e+06	6.03404e+06	1.35427e+07	1.14685e+07	2.06473e+07	1.3501e+07	1.53715e+07	1.1922e+07	1.60039e+07	1.28624e+07
555.347	6.47533e+08	9.23436e+08	4.07559e+08	3.986e+08	4.12418e+08	5.2975e+08	5.09063e+08	2.64903e+08	7.18419e+08	5.62272e+08	8.44406e+08	6.73067e+08	8.45199e+08	6.34107e+08	9.49536e+08	6.28352e+08
210.93	2.16713e+07	2.54039e+07	1.41916e+07	1.54729e+07	1.48979e+07	1.42847e+07	1.40183e+07	1.10037e+07	1.98229e+07	1.50998e+07	1.71226e+07	1.78765e+07	2.08279e+07	1.69417e+07	2.60733e+07	1.73742e+07
809.552	2.43267e+06	6.21641e+06	2.09086e+06	3.06171e+06	124958	2.65918e+06	1.07085e+06	341029	3.33089e+06	3.73355e+06	1.483e+06	2.96566e+06	4.48338e+06	7.61282e+06	6.67139e+06	4.87263e+06
802.512	8.14913e+07	9.85472e+07	5.18417e+07	6.83258e+07	4.82384e+07	5.95473e+07	5.70805e+07	3.05547e+07	9.91155e+07	6.02527e+07	6.09127e+07	8.38444e+07	8.85411e+07	6.74229e+07	9.02494e+07	7.83621e+07
388.711	59179778	7.31188e+07	4.32296e+07	4.09188e+07	3.62934e+07	4.05451e+07	4.12371e+07	2.59172e+07	5.95669e+07	4.41961e+07	4.86192e+07	5.379e+07	6.50094e+07	4.90991e+07	7.97116e+07	5.05718e+07
212.838	7.47133e+07	9.82319e+07	5.37813e+07	5.21333e+07	4.73472e+07	5.60549e+07	5.5558e+07	3.30038e+07	7.73125e+07	6.02443e+07	6.38824e+07	7.04395e+07	8.8511e+07	6.6709e+07	1.0654e+08	6.87019e+07
330.752	8.14875e+07	1.03775e+08	6.04108e+07	5.88309e+07	4.84159e+07	5.88833e+07	6.01335e+07	3.3154e+07	8.42047e+07	6.38986e+07	6.84191e+07	7.69629e+07	92998039	7.15091e+07	1.13882e+08	7.28807e+07
152.883	3.10178e+07	4.0897e+07	2.33681e+07	2.22007e+07	1.94698e+07	2.32406e+07	2.34653e+07	1.31649e+07	3.23293e+07	2.51867e+07	2.6637e+07	2.98586e+07	3.71693e+07	2.79373e+07	4.44184e+07	2.86063e+07
682.525	2.71014e+06	1.09923e+07	4.79082e+06	4.46621e+06	3.40715e+06	2.1544e+07	8.57422e+06	4.61937e+06	1.1439e+07	1.12025e+07	7.16906e+06	2.28776e+07	3.29963e+07	1.28574e+07	1.20719e+07	7.80081e+06
789.536	7.88932e+06	9.93724e+06	1.0006e+07	8.54356e+06	9.06055e+06	9.1064e+06	7.06677e+06	8.60617e+06	8744912	1.02306e+07	7.85281e+06	7.97888e+06	6.58142e+06	1.26067e+07	7.19423e+06	9.78619e+06
749.41	2.84164e+07	4.03313e+06	1.57566e+07	1.27139e+07	1.06945e+07	1.45017e+07	1.13934e+07	4.25417e+06	2.35643e+07	1.06064e+07	2.17079e+07	2.19527e+07	2.16487e+07	14258617	2.24473e+07	1.61992e+07
943.505	4.51001e+08	5.39803e+08	2.31971e+08	2.42392e+08	3.22377e+08	2.75406e+08	2.78443e+08	1.42273e+08	3.87171e+08	2.72512e+08	3.32609e+08	3.66006e+08	4.9945e+08	3.18388e+08	529657026	3.394e+08
198.989	4.83505e+06	7.24855e+06	3.88661e+06	3.68419e+06	3.04579e+06	3.2487e+06	3.81649e+06	2.17415e+06	5.56301e+06	4.59848e+06	4.53221e+06	4.79423e+06	6.15649e+06	4.72348e+06	7.33045e+06	4.95278e+06
158.975	5.50174e+06	4.20689e+06	2.14457e+06	2.16239e+06	2.90429e+06	2.31315e+06	1.78481e+06	1.62667e+06	3.60771e+06	1.55539e+06	2.16256e+06	2.92167e+06	4.23093e+06	2.42469e+06	4.54569e+06	2.3386e+06
442.675	1.35456e+08	160028758	9.99493e+07	9.09263e+07	8.46311e+07	8.30552e+07	7.57916e+07	4.48588e+07	1.3363e+08	8.4232e+07	9.0578e+07	1.1586e+08	1.4563e+08	9.8682e+07	1.73195e+08	9.90318e+07
747.516	5.27675e+08	7.65727e+08	6.37695e+08	6.9846e+08	3.80373e+08	6.0426e+08	7.3198e+08	5.15558e+08	6.67371e+08	8.35041e+08	8.08183e+08	6.95497e+08	7.73231e+08	9.26234e+08	730418790	8.65192e+08
804.47	4.58255e+07	5.41869e+07	1.50394e+07	1.66709e+07	1.79404e+07	1.54759e+07	1.39279e+07	7.68985e+06	2.79723e+07	1.49738e+07	1.51059e+07	3.36059e+07	6.21226e+07	2.40653e+07	5.27904e+07	1.65255e+07
872.636	1.3079e+08	1.84668e+08	3.78895e+08	4.43772e+08	4.28306e+08	3.44997e+08	4.24541e+08	4.43696e+08	2.02681e+08	3.36144e+08	3.43261e+08	1.75816e+08	246739561	1.41176e+08	1.41647e+08	1.73996e+08
670.589	7.92524e+07	1.01668e+08	1.56815e+08	1.10948e+08	191714402	2.30101e+08	1.85295e+08	1.36269e+08	1.96952e+08	1.37506e+08	1.48237e+08	1.2794e+08	123148380	1.27285e+08	1.02847e+08	1.53413e+08
236.855	1.73127e+06	1.92838e+06	1.27759e+06	1.21151e+06	1.02296e+06	1.2076e+06	1.04171e+06	712536	1.5348e+06	1.14387e+06	1.2137e+06	1.42587e+06	1.68446e+06	1.26653e+06	2.09967e+06	1.23054e+06
634.326	6.13344e+08	670126047	3.42737e+08	3.59053e+08	4.18738e+08	3.92577e+08	3.90676e+08	2.37939e+08	5.33401e+08	4.08317e+08	650689379	508861461	5.9516e+08	4.52628e+08	7.09332e+08	4.58005e+08
237.87	6.57354e+06	4.9559e+06	3.96646e+06	4.09641e+06	4.49806e+06	2.8886e+06	2.56228e+06	3.4798e+06	3.95352e+06	2.94598e+06	3.02578e+06	3.84167e+06	4.24929e+06	3.38627e+06	5.06773e+06	2.9005e+06
746.511	1227439731	1118938278	1067931659	1056039939	9.01474e+08	7.37539e+08	8.18924e+08	8.31949e+08	8.05101e+08	9.00279e+08	9.33132e+08	9.34383e+08	1231695827	1065112946	1163904855	9.14138e+08
162.839	5.26085e+08	5.3772e+08	4.17261e+08	3.8584e+08	3.83884e+08	3.42244e+08	3.1133e+08	2.73078e+08	527289457	3.48691e+08	3.67379e+08	4.75904e+08	5.04872e+08	3.76002e+08	6.56983e+08	3.76854e+08
844.55	2.15705e+06	711328	1.53383e+06	2.64932e+06	4.18008e+06	1.23707e+06	1.14863e+06	4.62209e+06	988804	818105	720851	945065	761203	856259	835802	278486
441.261	2188495658	2571797335	2017996297	1912006572	1750662488	2065862051	2273404954	1472131467	2556470051	2372187641	2932743095	2610210799	2461924183	2429609282	2908645752	2272304549
804.47	8.07367e+06	9.28143e+06	2.06111e+06	2.155e+06	5.42229e+06	5.17357e+06	2.98238e+06	792443	5.53663e+06	2.46567e+06	4.53138e+06	4.84346e+06	6.8189e+06	4.25921e+06	9.09437e+06	4.10534e+06
599.499	7.61071e+07	6.41442e+07	5.38512e+07	5.14035e+07	1.80728e+08	9.62465e+07	8.16209e+07	9.82596e+07	1.03493e+08	4.55295e+07	6.90114e+07	5.91352e+07	6.72045e+07	5.0291e+07	7.06247e+07	7.68235e+07
716.522	3.95391e+08	3.75494e+08	2.92556e+08	4.06509e+08	2.89651e+08	219754580	1.97559e+08	2.49291e+08	4.00709e+08	2.92111e+08	2.36325e+08	3.17764e+08	3.52698e+08	3.0034e+08	322294404	3.39395e+08
479.388	2.02392e+07	2.83316e+07	8.18158e+06	1.13034e+07	1.40376e+07	1.00433e+07	11750400	9.72213e+06	1.81088e+07	1.10768e+07	1.24094e+07	1.52088e+07	2.3222e+07	1.05309e+07	2.47916e+07	1.23512e+07
906.614	4.4241e+06	3.7805e+06	4.21384e+06	1.77641e+06	5.46555e+06	4.58018e+06	5.15534e+06	8.25639e+06	5.06809e+06	4.33612e+06	3.62763e+06	6.51446e+06	4.33431e+06	5.24833e+06	5.03266e+06	4.01539e+06
813.536	1.64621e+07	1.41398e+07	2.19978e+07	1.69009e+07	1.19449e+07	1.12918e+07	1.1593e+07	1.77526e+07	1.05464e+07	1.63916e+07	1.33904e+07	1.41574e+07	1.37974e+07	1.45036e+07	1.21116e+07	1.47997e+07
842.54	340207	467596	1.0396e+06	815855	1.62372e+06	1.28075e+06	1.67154e+06	1.59865e+06	1.69645e+06	1.52751e+06	877801	922828	648978	963145	778915	1.3402e+06
816.574	1.28887e+07	2.13288e+07	3.75205e+07	4.27148e+07	5.28803e+07	4.87347e+07	2.96683e+07	4.02317e+07	2.28997e+07	4.02108e+07	3.17216e+07	1.80558e+07	2.05084e+07	1.97764e+07	1.21182e+07	2.94717e+07
1457.02	3.16729e+07	2.65463e+07	3.86948e+07	4.95338e+07	6.19e+07	3.30854e+07	3.66485e+07	5.48524e+07	3.73442e+07	3.44533e+07	3.13275e+07	2.43732e+07	3.13884e+07	1.75554e+07	2.40997e+07	3.15342e+07
875.458	4.97433e+07	4.88205e+07	4.97171e+07	4.45727e+07	6.49992e+07	1.0064e+08	178393241	1.67868e+08	4.31381e+07	8.26185e+07	123777641	1.08904e+08	4.38092e+07	7.24003e+07	8.2688e+07	5.54488e+07
850.63	7.43088e+06	5.86482e+06	1.2611e+07	1.32735e+07	1.37628e+07	9.80029e+06	1.758e+07	1.90906e+07	8.29848e+06	9.64953e+06	1.04882e+07	8.00945e+06	9.14328e+06	6.63178e+06	5.78613e+06	5.81657e+06
480.307	7.62888e+06	5.49861e+06	2.08379e+07	1.89321e+07	1.81001e+07	2.64098e+07	2.40294e+07	3.34652e+07	1.86801e+07	1.84686e+07	1.81579e+07	1.30477e+07	4.59361e+06	1.65659e+07	6.90413e+06	1.9785e+07
1430.01	2.75772e+07	2.13459e+07	3.17037e+07	3.75697e+07	8.54456e+07	4.86426e+07	4.77893e+07	7.43641e+07	6.01565e+07	4.37799e+07	3.26123e+07	4.22692e+07	2.70602e+07	1.8589e+07	2.7139e+07	2.90911e+07
636.324	4.64084e+07	4.21214e+07	3.46747e+07	3.2854e+07	3.50839e+07	3.11548e+07	3.2297e+07	2.16347e+07	3.8687e+07	3.32489e+07	4.35033e+07	3.98643e+07	3.90065e+07	3.37402e+07	4.83821e+07	3.33574e+07
339.199	2.38948e+07	2.46352e+07	1.61838e+07	16449924	1.74582e+07	1.42635e+07	1.37659e+07	1.27518e+07	2.01069e+07	1.45682e+07	1.44916e+07	1.73261e+07	2.16385e+07	1.5391e+07	2.5894e+07	1.67984e+07
822.457	2.76859e+07	3.50766e+07	2.75257e+07	2.52197e+07	16223575	2.92453e+07	2.51828e+07	1.28932e+07	3.67915e+07	3.61907e+07	2.86004e+07	4.27922e+07	3.42007e+07	4.0682e+07	3.31062e+07	3.39479e+07
158.974	2.81166e+06	992454	1.36923e+06	767307	1.0209e+06	668064	301469	1.12678e+06	1.90815e+06	1.06647e+06	752021	1.37232e+06	1.00689e+06	1.15425e+06	1.49688e+06	786728
464.312	4.79458e+06	92430.9	1.2188e+07	7.8393e+06	3.04809e+07	3.3936e+07	5.16673e+07	6.83717e+07	1.67865e+07	1.86978e+07	2.72277e+07	2.05933e+07	3.69752e+06	1.15315e+07	7.36454e+06	1.35355e+07
697.608	2.35889e+07	1.14328e+07	3.45128e+07	2.77438e+07	5.21073e+07	3.1538e+07	2.8039e+07	3.82057e+07	3.02465e+07	2.10832e+07	1.78774e+07	1.88552e+07	1.82447e+07	1.9147e+07	1.11966e+07	2.13676e+07
854.399	440018	1.5001e+06	144256	144284	981526	1.75942e+06	2.28332e+06	424022	2.01944e+06	1.05665e+06	2.28451e+06	4.71178e+06	1.78876e+06	1.03619e+06	2.5557e+06	1.05006e+06
812.543	1.96522e+08	1.73574e+08	2.38196e+08	2.38558e+08	2.99504e+08	2.9979e+08	2.31442e+08	313468048	186425335	2.51135e+08	2.02096e+08	2.37648e+08	1.98149e+08	2.19582e+08	1.46305e+08	2.04476e+08
951.573	5.01751e+07	4.45233e+07	7.81411e+07	5.43064e+07	3.77279e+07	8.13179e+07	8.46512e+07	6.13219e+07	6.1236e+07	8.0763e+07	7.9429e+07	9.23331e+07	4.28289e+07	8.38918e+07	6.50751e+07	6.41727e+07
747.516	1.63272e+06	420342	1.49989e+06	1.62924e+06	2.16144e+06	2.01779e+06	3.70011e+06	3.7046e+06	3.38956e+06	2.6614e+06	1.83112e+06	2.44825e+06	1.03693e+06	1.06089e+06	694103	1.5823e+06
747.412	690714	1.10736e+06	344357	595168	470968	233509	566942	170998	1.00716e+06	661179	614567	728869	932517	500474	1.26696e+06	637862
626.547	1.63012e+07	1.30124e+07	7.46725e+06	7.64685e+06	9.21625e+06	4.70823e+06	6.28269e+06	6.31091e+06	8.02967e+06	5.0423e+06	6.65748e+06	8.40984e+06	1.0239e+07	8.41375e+06	1.4543e+07	6.82314e+06
721.5	5.78986e+06	9.91757e+06	3.26634e+07	3.32679e+07	4.6349e+06	9.02349e+06	1.10828e+07	8.57218e+06	1.23875e+07	3.22538e+07	1.98929e+07	1.08551e+07	9.32314e+06	2.36335e+07	7.59215e+06	3.10564e+07
876.574	3.30088e+07	2.80133e+07	3.20607e+07	3.93332e+07	7.57492e+07	4.02628e+07	3.94644e+07	6.2433e+07	4.05498e+07	2.75067e+07	3.71018e+07	3.76839e+07	2.93018e+07	2.7202e+07	3.49559e+07	2.67938e+07
1447.96	1.08034e+08	1.12909e+08	1.43426e+08	1.3062e+08	1.09746e+08	1.25014e+08	8.82357e+07	1.20837e+08	9.16732e+07	1.29289e+08	9.28206e+07	1.28587e+08	1.4719e+08	1.28702e+08	9.98956e+07	1.18377e+08
598.495	8.65174e+07	7.99714e+07	7.72311e+07	4.92164e+07	1.52236e+08	164914837	1.80938e+08	9.24038e+07	1.4336e+08	8.57012e+07	9.42092e+07	6.97048e+07	1.43267e+08	1.04274e+08	1.04249e+08	1.35037e+08
582.366	1.46636e+07	1.08455e+07	5.112e+06	5.3832e+06	1.32886e+07	4.55073e+06	3.33591e+06	5.84549e+06	8.34319e+06	2.83154e+06	1.27812e+07	6.04304e+06	9.21646e+06	3.39373e+06	1.44826e+07	3.75262e+06
270.814	4.00481e+06	2.27284e+06	2.48472e+06	2.8207e+06	2.58967e+06	1.26763e+06	1.3291e+06	1.90055e+06	2.08498e+06	1.41467e+06	1.45975e+06	1.8346e+06	1.98104e+06	1.53437e+06	2.49056e+06	1.60158e+06
828.647	5.87009e+06	9.69026e+06	2.06522e+07	1.79165e+07	2.70558e+07	2.10734e+07	2.00794e+07	1.84034e+07	2.02792e+07	1.54955e+07	1.50804e+07	1.2618e+07	1.36359e+07	1.07052e+07	8.04941e+06	1.43488e+07
890.636	894167	7.85793e+06	2.27097e+07	872437	2.1618e+06	2.65572e+06	8.46797e+06	284982	1.281e+07	1.60195e+07	4.61302e+06	2.40423e+07	1.94886e+07	2.57046e+07	1.5237e+07	7.82236e+06
859.53	4.33623e+07	8.32807e+07	1.39196e+08	1.65019e+08	7.46797e+07	1.3979e+08	9.90301e+07	1.27963e+08	1.21482e+08	1.85569e+08	1.26782e+08	1.21381e+08	6.87405e+07	1.1893e+08	5.62239e+07	1.69886e+08
817.499	2.80728e+08	3.90764e+08	3.55579e+08	3.07754e+08	369953762	8.66617e+08	1731945244	1568784901	3.66152e+08	8.1452e+08	1121416539	8.47181e+08	3.80831e+08	6.94525e+08	5.21617e+08	4.82458e+08
730.571	9.34091e+06	1.03321e+07	1.48327e+07	1.22322e+07	4.17028e+07	2.89862e+07	1.42122e+07	2.70148e+07	2.41461e+07	1.49866e+07	1.18003e+07	1.58929e+07	1.16251e+07	1.06831e+07	9.78931e+06	2.25228e+07
817.577	1.42894e+06	1.61881e+06	238192	706357	1.00681e+06	3.02545e+06	775086	1.03984e+06	4.67051e+06	1.95154e+06	1.80811e+06	2.69215e+06	1.27903e+06	2.70344e+06	1.26673e+06	1.4116e+06
834.518	3.06604e+07	3.89793e+07	2.13514e+07	1.87871e+07	3.56583e+07	4.07996e+07	3.75778e+07	2.57511e+07	3.81298e+07	3.00894e+07	3.07776e+07	4.19063e+07	4.18186e+07	2.88717e+07	4.47219e+07	2.90609e+07
292.817	1.98983e+06	2.28633e+06	1.30915e+06	1.25288e+06	1.2801e+06	1.19391e+06	1.3746e+06	660311	1.72541e+06	1.30495e+06	1.42442e+06	1.75906e+06	1.7384e+06	1.5532e+06	2.23042e+06	1.6092e+06
937.703	0	4.25621e+06	1.35367e+06	0	538318	1.25741e+07	4.6295e+06	487450	9.58441e+06	2.31019e+06	3.32079e+06	1.09839e+07	1.39014e+06	9.88636e+06	4.37561e+06	8.10189e+06
709.608	3.27162e+08	1.77339e+08	4.17787e+08	4.01579e+08	5.95809e+08	3.89709e+08	3.40972e+08	4.28698e+08	3.66595e+08	268023691	2.69302e+08	2.36569e+08	204102965	2.36671e+08	1.69455e+08	3.29811e+08
798.457	3.01515e+07	3.45126e+07	1.09246e+07	1.83301e+07	1.776e+07	1.35505e+07	1.31312e+07	5.02539e+06	2.89525e+07	1.35733e+07	1.58583e+07	2.76297e+07	2.38715e+07	2.18415e+07	3.79842e+07	2.11709e+07
948.849	1.08668e+06	1.06997e+06	2.00498e+06	1.00758e+06	4.11692e+06	2.66054e+06	3.99737e+06	2.26498e+06	1.21613e+06	967020	4.30434e+06	924076	838727	945317	1.71472e+06	1.59775e+06
439.103	6.12408e+06	3.24902e+06	2.26476e+06	2.66335e+06	3.13007e+06	2.43196e+06	2.50556e+06	1.67617e+06	4.65833e+06	2.86021e+06	1.94437e+06	3.30757e+06	2.98732e+06	3.00985e+06	2.68187e+06	2.22994e+06
698.621	1.59191e+07	2.83266e+07	3.81698e+07	3.48555e+07	2.94784e+07	3.91971e+07	39030373	2.25401e+07	3.3491e+07	3.40527e+07	3.99123e+07	2.75241e+07	3.02356e+07	2.81772e+07	2.07171e+07	2.75748e+07
807.499	1.59575e+06	1.10809e+07	1.5713e+07	2.16872e+07	2.49639e+06	6.13766e+06	806845	6.98447e+06	1.1977e+07	2.3517e+07	1.52999e+07	8.54205e+06	9.70282e+06	1.12869e+07	1.02907e+07	1.6565e+07
656.574	4.15427e+08	4.82395e+08	7.13653e+08	5.69387e+08	1018527175	1444647533	1032292963	7.00602e+08	1085797786	741822094	7.28259e+08	5.90924e+08	5.96779e+08	6.10311e+08	4.80279e+08	9.18941e+08
725.64	2.29636e+06	777082	7.17679e+06	6.43356e+06	8.01273e+06	3.65002e+06	3.23152e+06	5.94901e+06	2.35466e+06	2.08789e+06	3.44256e+06	1.75198e+06	1.56638e+06	2.18581e+06	374303	2.29105e+06
694.48	2.91551e+07	1.07397e+07	1.17657e+07	4.56742e+06	3.92131e+07	3.4505e+07	2.51414e+07	6.04185e+07	2.97509e+07	1.75706e+07	1.64062e+07	5.47454e+07	8.03172e+06	1.67538e+07	2.4162e+07	1.13096e+07
688.491	3.72393e+07	2.17795e+07	2.20638e+07	3.79837e+07	1.03812e+07	8.30226e+06	7.16534e+06	1.82743e+07	3.6642e+07	2.39635e+07	5.6884e+06	3.30617e+07	2.16806e+07	2.35143e+07	1.62685e+07	3.07608e+07
893.735	1.34113e+06	1.73118e+07	3.80175e+06	6.0562e+06	1.41962e+06	1.85912e+07	9.48932e+06	5.81588e+06	1.06933e+07	8.37855e+06	9.59261e+06	2.78092e+07	1.96997e+07	1.94841e+07	1.33235e+07	9.48631e+06
1009.52	4.98597e+06	9.83063e+06	7.42461e+06	5.47253e+06	7.51349e+06	7.89123e+06	7.70429e+06	5.84695e+06	6.76586e+06	8.33701e+06	9.55697e+06	7.55461e+06	8.55107e+06	8.15788e+06	8.83799e+06	6.5581e+06
825.389	6.67509e+06	6.60738e+06	4.67937e+06	3.95183e+06	5.22488e+06	4.18249e+06	3.66902e+06	2.79436e+06	6.38313e+06	4.3341e+06	8.94959e+06	4.23914e+06	7.08786e+06	3.92574e+06	7.37023e+06	4.66867e+06
933.416	1.48587e+07	2.19974e+07	1.36587e+07	1.44049e+07	2.25694e+07	4.94069e+07	8.36869e+07	5.54577e+07	1.25564e+07	2.87596e+07	4.90826e+07	5.20894e+07	1.44851e+07	2.85578e+07	3.7143e+07	2.17938e+07
1039.37	1.16603e+07	1.21716e+07	1.53763e+07	1.68608e+07	0	135387	2.77863e+06	422432	3.58338e+06	1.39221e+07	5.43008e+06	8.21353e+06	7.97544e+06	1.6507e+07	8.54615e+06	9.68202e+06
272.811	4.94786e+06	2.77819e+06	3.18912e+06	3.40231e+06	3.18534e+06	1.69072e+06	1.71511e+06	2.38866e+06	2.66499e+06	1.69954e+06	1.74957e+06	2.31175e+06	2.63862e+06	2.01016e+06	3.37672e+06	1.74505e+06
279.231	0	0	0	109976	0	557673	90084.9	188227	126928	0	0	0	0	1.94232e+06	0	0
835.531	5.88693e+07	1.16626e+08	2.60561e+08	3.55499e+08	1.14221e+08	1.46296e+08	1.56865e+08	1.57017e+08	165447305	2.41357e+08	2.07967e+08	1.44574e+08	1.03361e+08	1.1976e+08	9.94204e+07	1.90609e+08
863.744	0	0	2.1965e+06	0	8.57479e+06	6.28079e+06	6.33574e+06	4.90904e+06	286376	527731	0	374902	769364	1.12632e+06	0	0
711.623	2.33979e+08	157449527	3.97582e+08	4.33534e+08	4.9358e+08	3.12678e+08	2.99936e+08	3.33735e+08	2.94551e+08	2.18368e+08	2.49835e+08	2.08613e+08	179360394	1.734e+08	1.36579e+08	2.2051e+08
993.765	0	531523	1.85106e+06	0	3.28953e+06	3.31468e+06	861830	682169	5.06727e+06	1.67229e+06	671786	752870	1.11734e+06	1.00054e+06	68758.2	4.01834e+06
570.464	189111323	2.06022e+08	1.3661e+08	1.02821e+08	2.69647e+08	3.35694e+08	3.51157e+08	1.73214e+08	3.03138e+08	2.01311e+08	2.45982e+08	1.83934e+08	2.56904e+08	2.51561e+08	2.17909e+08	3.52948e+08
798.6	5.07772e+06	6.60144e+06	1.06182e+07	1.45678e+07	1.86549e+07	1.22708e+07	7.14973e+06	9.59028e+06	1.40657e+07	7.69963e+06	7.12435e+06	9.00759e+06	5.02588e+06	6.03827e+06	2.65725e+06	1.0844e+07
1482.08	2.88876e+08	2.02052e+08	2.16953e+08	2.12627e+08	1.80927e+08	1.27192e+08	1.59632e+08	1.9541e+08	1.54549e+08	1.76927e+08	1.7713e+08	1.80987e+08	2.13852e+08	2.09143e+08	2.19865e+08	1.76594e+08
519.238	5.96533e+07	1.17888e+08	5.40193e+07	5.2888e+07	4.32447e+07	7.50037e+07	7.17611e+07	4.25744e+07	9.14019e+07	7.77859e+07	1.54123e+08	8.12107e+07	1.08421e+08	9.11429e+07	1.14618e+08	8.89082e+07
1421.94	3.94103e+07	3.5572e+07	4.49938e+07	4.28635e+07	3.02537e+07	3.46293e+07	2.67609e+07	3.46105e+07	2.35813e+07	4.07917e+07	2.76986e+07	3.46027e+07	4.10966e+07	4.33677e+07	2.78984e+07	3.68631e+07
1075.59	1.41628e+07	2.72765e+07	1.86837e+07	1.48376e+07	1.39316e+07	3.53601e+07	2.87605e+07	1.31172e+07	2.48503e+07	3.12352e+07	2.533e+07	3.36912e+07	3.21732e+07	3.73984e+07	2.96837e+07	2.57551e+07
543.306	2.24334e+07	3.03018e+07	2.244e+07	1.64366e+07	1.70095e+07	1.58357e+07	1.94437e+07	5.81012e+06	2.36029e+07	2.00029e+07	2.08512e+07	1.84721e+07	3.777e+07	2.68755e+07	3.40395e+07	2.47919e+07
842.589	6.75512e+07	7.43853e+07	1.48647e+08	1.90409e+08	1.24077e+08	1.16816e+08	1.1599e+08	1.39348e+08	6.44689e+07	1.43964e+08	1.28409e+08	5.99047e+07	6.17747e+07	8.34473e+07	3.86523e+07	1.27624e+08
774.542	6.30694e+08	6.39951e+08	6.46688e+08	6.15753e+08	8.32671e+08	7.18021e+08	6.49627e+08	702976387	6.43622e+08	6.25875e+08	6.52081e+08	643932266	730243488	6.40046e+08	6.71482e+08	6.34939e+08
846.658	2.24601e+08	4.88551e+08	4.59844e+08	3.0384e+08	3.39908e+08	6.77964e+08	7.11368e+08	4.76882e+08	5.56409e+08	6.58521e+08	6.07486e+08	6.67425e+08	5.71783e+08	6.25392e+08	5.2657e+08	4.80991e+08
1534.12	9.50299e+06	998470	1.27828e+07	1.43443e+07	2.85068e+07	2.02546e+07	1.43291e+07	2.57488e+07	3.65657e+06	8.11241e+06	1.17624e+07	9.6126e+06	2.05092e+06	9.15253e+06	1.99044e+06	7.42866e+06
807.378	1.7456e+07	1.27794e+07	9.0702e+06	6.80914e+06	1.32665e+07	1.05769e+07	6.14464e+06	9.35907e+06	1.24828e+07	1.19347e+07	1.31007e+07	1.43441e+07	10040564	1.06452e+07	1.43664e+07	9.58756e+06
740.498	115288734	130169402	5.25469e+07	6.76573e+07	5.30171e+07	7.97036e+07	6.6032e+07	2.61418e+07	1.4369e+08	9.81336e+07	66789309	1.24324e+08	9.36095e+07	1.41317e+08	1.44812e+08	1.21489e+08
239.066	2.86254e+06	3.40712e+06	2.43883e+06	3.04782e+06	2.92937e+06	2.49334e+06	2.22717e+06	2.78848e+06	3.20497e+06	2.24527e+06	2.05493e+06	2.84164e+06	3.01354e+06	2.88266e+06	3.10436e+06	2.46071e+06
1538.14	4.93662e+07	3.6203e+07	6.08205e+07	5.90256e+07	7.15702e+07	4.96492e+07	5.3551e+07	7.69564e+07	4.13647e+07	4.54733e+07	4.59659e+07	4.67842e+07	4.207e+07	4.23876e+07	3.57549e+07	5.20464e+07
876.679	3.37635e+07	4.19894e+07	7.75112e+07	1.0654e+08	4.31333e+07	2.8023e+07	3.19471e+07	3.63843e+07	3.59418e+07	4.62541e+07	4.99217e+07	2.97616e+07	4.75131e+07	3.58643e+07	2.81861e+07	3.26134e+07
819.515	2.43615e+08	3.67837e+08	3.60886e+08	4.03492e+08	3.58337e+08	7.17392e+08	1138985984	9.75821e+08	3.52684e+08	7.02797e+08	8.35716e+08	6.55346e+08	3.22969e+08	5.5805e+08	3.71117e+08	4.79779e+08
815.552	2.14944e+06	1.30936e+06	3.46805e+06	3.07729e+06	4.0495e+06	3.893e+06	3.37453e+06	3.88617e+06	2.12451e+06	3.42007e+06	2.21686e+06	2.82684e+06	1.89307e+06	2.49527e+06	1.49016e+06	2.30445e+06
766.514	5.10279e+08	7.2684e+08	3.97693e+08	4.26477e+08	2.5369e+08	4.62795e+08	5.51317e+08	2.4102e+08	5.9089e+08	6.17956e+08	5.62112e+08	6.33162e+08	6.47792e+08	707986949	7.07842e+08	6.51835e+08
919.75	6.32439e+06	4.81695e+07	1.22242e+07	1.71747e+07	7.2816e+06	4.87068e+07	2.56252e+07	1.59766e+07	3.10342e+07	2.61429e+07	2.43278e+07	7.22249e+07	6.96456e+07	4.87679e+07	3.74084e+07	2.60728e+07
1508.1	7.33348e+07	6.55667e+07	5.8114e+07	7.27291e+07	6.08159e+07	4.83563e+07	5.1067e+07	5.88913e+07	5.11921e+07	5.2066e+07	5.9163e+07	5.55299e+07	6.10879e+07	5.7209e+07	6.10521e+07	6.02208e+07
199.804	5.20942e+08	4.56159e+08	3.96719e+08	376224303	3.83121e+08	2.90295e+08	2.6166e+08	2.6881e+08	4.79452e+08	2.8543e+08	3.02008e+08	4.36681e+08	4.56115e+08	3.13103e+08	6.01508e+08	3.17699e+08
1179.65	3.18062e+07	4.75681e+07	3.52733e+07	2.87148e+07	2.58584e+07	5.54117e+07	4.48255e+07	2.38445e+07	4.44773e+07	5.15387e+07	4.49994e+07	5.74746e+07	5.95764e+07	6.09176e+07	5.23456e+07	4.49279e+07
867.72	0	689706	0	0	0	1.23377e+06	0	0	0	176341	115962	2.95639e+06	275794	1.07352e+06	536173	0
185.081	2.96236e+06	5.87956e+06	2.97809e+06	2.69916e+06	3.38332e+06	4.45755e+06	4.13525e+06	3.18019e+06	5.20253e+06	4.39761e+06	4.53283e+06	5.22866e+06	5.5683e+06	5.18251e+06	5.8759e+06	4.80031e+06
815.484	1.14764e+07	1.10157e+07	1.29122e+07	1.17173e+07	1.30647e+07	3.4684e+07	53188928	5.00682e+07	8.48397e+06	3.11924e+07	4.03618e+07	3.14223e+07	1.47637e+07	3.11812e+07	1.9981e+07	1.89624e+07
870.621	2.99483e+07	6.07014e+07	1.28961e+08	1.83525e+08	1.25562e+08	1.12657e+08	1.28765e+08	1.40896e+08	4.98386e+07	1.16694e+08	1.07752e+08	4.13474e+07	5.20901e+07	3.57517e+07	1.54058e+07	5.17945e+07
1534.08	9.76002e+07	7.10272e+07	8.53909e+07	9.03069e+07	4.46445e+07	3.8384e+07	5.43469e+07	7.07604e+07	4.3541e+07	6.84303e+07	5.09368e+07	6.85601e+07	8.64081e+07	7.86694e+07	6.64618e+07	7.33866e+07
160.841	4.01273e+08	344750791	2.96776e+08	2.83194e+08	2.98309e+08	221594240	1.93174e+08	2.06951e+08	3.45823e+08	2.12815e+08	2.19128e+08	3.09565e+08	3.31788e+08	2.27691e+08	4.27694e+08	2.32369e+08
845.53	2.13473e+08	2.66247e+08	3.52836e+08	3.20488e+08	2.89971e+08	5.57724e+08	1086392682	9.48973e+08	2.40667e+08	5.78908e+08	7.5519e+08	5.64495e+08	2.59746e+08	457967053	3.57628e+08	3.80158e+08
682.589	1434228802	1668451637	2449216784	2212359262	2894885028	3611838205	3017867846	2039855702	2989373731	2397800929	2346621249	1925363545	1855119488	2083906522	1505639462	2908899320
1456.07	2.33162e+07	1.58503e+07	1.24731e+07	1.79511e+06	1.22417e+07	9.9734e+06	6.51452e+06	6.68901e+06	1.56805e+07	1.38362e+07	7.86896e+06	1.42992e+07	1.3472e+07	2.01997e+07	1.97756e+07	1.44117e+07
764.498	6.0695e+07	7.12504e+07	7.26843e+07	6.65185e+07	3.78393e+07	7.19165e+07	7.14387e+07	4.32443e+07	7.8761e+07	9.74799e+07	72969841	9.42925e+07	67727943	1.03608e+08	6.81939e+07	8.49881e+07
844.642	2.14501e+08	4.65803e+08	3.99967e+08	2.92812e+08	3.25546e+08	5.46812e+08	5.45876e+08	3.55717e+08	4.6821e+08	5.97315e+08	538460043	5.72145e+08	4.73704e+08	5.75896e+08	4.59532e+08	5.33843e+08
715.572	1.24209e+06	859826	1.57985e+06	938356	2.29214e+06	2.27e+06	1.33161e+06	2.23313e+06	2.15219e+06	1.51794e+06	1.0872e+06	1.85994e+06	1.49637e+06	1.5659e+06	1.48178e+06	1.05359e+06
836.533	5.43547e+07	7.50191e+07	4.75967e+07	1.77473e+07	6.40464e+07	7.39407e+07	7.92184e+07	5.99707e+07	7.01965e+07	6.83601e+07	6.72836e+07	9.09172e+07	8.11673e+07	6.87846e+07	8.41231e+07	62072923
190.851	464398	292192	299049	302136	204496	202438	105054	202337	181842	204123	259264	156965	337831	205927	392186	228869
764.523	4.89552e+06	4.97389e+06	2.61384e+07	1.35267e+07	710906	5.22911e+06	3.20592e+06	2.33299e+06	3.19328e+06	1.35057e+07	921252	5.92885e+06	2.64057e+06	3.82697e+07	7.30171e+06	1.25456e+07
668.574	5.91986e+07	5.34733e+07	1.04502e+08	6.99633e+07	1.0382e+08	1.20774e+08	1.20558e+08	8.84548e+07	1.09076e+08	9.16696e+07	8.01012e+07	6.31939e+07	8.25229e+07	92115143	5.61478e+07	9.60107e+07
680.509	1.04673e+07	2.05609e+07	1.17442e+07	1.1621e+07	7.04348e+06	3.52638e+07	2.33458e+07	1.18036e+07	2.1874e+07	2.04841e+07	1.77843e+07	3.97195e+07	2.22094e+07	3.04224e+07	1.47288e+07	1.56583e+07
728.558	1.41794e+08	1.55638e+08	1.85706e+08	1.69122e+08	2.15677e+08	186638796	1.72782e+08	1.82045e+08	1.87922e+08	187988819	1.67449e+08	1.66068e+08	1.92961e+08	1.76608e+08	1.63176e+08	1.84747e+08
864.566	516198	2.07892e+06	1.88088e+06	509224	1.22154e+06	2.38282e+06	2.41632e+06	1.32041e+06	2.24703e+06	2.8122e+06	2.41853e+06	2.54599e+06	1.90304e+06	2.04943e+06	1.83504e+06	1.94879e+06
736.527	7.47359e+07	5.71054e+07	5.03522e+07	5.17975e+07	6.79878e+07	5.91216e+07	7.8244e+07	9.05862e+07	4.38768e+07	5.61321e+07	6.67909e+07	7.00796e+07	8.23378e+07	6.49396e+07	6.92784e+07	4.67192e+07
838.551	264359	2.63371e+06	1.40936e+06	261785	1.88672e+06	4.17157e+06	2.38467e+06	3.43809e+06	3.48486e+06	2.69871e+06	1.93179e+06	3.58545e+06	1.94044e+06	2.24476e+06	615793	3.28303e+06
629.366	2.75516e+06	4.61327e+06	2.69415e+06	2.81629e+06	2.31089e+06	3.8199e+06	3.19308e+06	2.06503e+06	4.1308e+06	3.43589e+06	4.80149e+06	5.0781e+06	5.70273e+06	3.87497e+06	4.41028e+06	3.34529e+06
572.48	7.22584e+08	1236339942	6.60851e+08	5.58458e+08	1728751397	2176033603	1675927962	8.83092e+08	1902339188	9.45067e+08	1333216672	1066667297	1280191910	1012454339	1249574854	1505027904
822.577	4.93999e+08	7.5791e+08	4.8951e+08	5.36468e+08	3.3831e+08	5.56591e+08	5.12674e+08	2.49206e+08	6.71695e+08	6.38224e+08	5.81513e+08	599243688	7.00295e+08	6.7407e+08	6.68017e+08	7.48416e+08
861.673	0	8.47509e+06	0	682221	0	6.77094e+06	5.29852e+06	0	4.89583e+06	5.15014e+06	4.51557e+06	9.96978e+06	8.18691e+06	7.17964e+06	6.1155e+06	4.5057e+06
750.542	2799854421	2523440947	2383158313	2065685521	3064131126	2426081031	2763552112	3093499389	2194394744	2400369188	2522729784	2599757329	2833491451	2383325921	2701081603	2352378129
895.751	0	1.34682e+06	0	0	0	1.09622e+06	184497	0	372015	131176	0	1.42855e+06	1.07271e+06	1.02102e+06	823109	680723
1420.93	9.61903e+06	8.353e+06	1.07812e+07	1.00992e+07	4.45501e+06	5.06806e+06	5.7922e+06	7.80466e+06	4.3126e+06	9.13474e+06	5.77746e+06	7.29349e+06	8.40103e+06	9.65701e+06	5.76806e+06	8.93309e+06
568.359	4.03978e+07	2.04006e+07	1.10704e+08	9.21057e+07	7.03399e+07	7.42505e+07	7.63266e+07	155523897	6.96873e+07	5.35283e+07	7.27793e+07	6.35056e+07	2.11371e+07	5.56607e+07	3.66115e+07	5.83693e+07
818.627	2.1301e+08	4.23177e+08	3.94731e+08	2.52248e+08	392358975	6.83083e+08	5.07284e+08	3.95043e+08	5.5517e+08	5.22901e+08	4.62692e+08	535062347	4.34646e+08	5.05952e+08	3.98948e+08	521915898
1506.08	1.07825e+07	5.17088e+06	1.08844e+07	3.09116e+07	4.273e+06	5.73463e+06	4.28326e+06	6.7088e+06	4.31305e+06	9.40051e+06	7.57023e+06	1.08518e+07	1.51808e+07	1.23211e+07	9.72497e+06	1.34317e+07
1008.71	4.99811e+06	2.00528e+07	1.30105e+07	6.08959e+06	1.71531e+07	3.07451e+07	2.18987e+07	1.69571e+07	1.32422e+07	2.1539e+07	2.31646e+07	1.47515e+07	1.70964e+07	1.69914e+07	1.46467e+07	1.73315e+07
257.051	677994	1.35986e+06	860317	1.29623e+06	812148	1.85791e+06	966428	1.41099e+06	1.2665e+06	796190	906261	2.48705e+06	1.24779e+06	1.80648e+06	722413	677819
887.563	2.00367e+08	3.18497e+08	2.44188e+08	3.65525e+08	1.90464e+08	1.87652e+08	1.72127e+08	1.58471e+08	4.00924e+08	255371708	2.35732e+08	2.84601e+08	246629850	1.92594e+08	1.86102e+08	5.04673e+08
847.643	7.80303e+08	1355987852	1012684119	1022320482	6.42649e+08	1080215793	9.74418e+08	5.06166e+08	1169186645	1223135598	1173226052	1104128934	1224467407	1326738648	1173677743	1324382648
1502	1.84939e+06	4.37609e+06	1.53408e+07	1.83554e+07	4.26472e+07	2.88571e+07	1.78617e+07	3.21708e+07	1.35555e+07	1.32966e+07	9.87467e+06	9.27227e+06	9.49477e+06	7.2332e+06	1.29986e+06	1.04744e+07
871.546	153590176	1.963e+08	3.15589e+08	2.54492e+08	211606244	3.04177e+08	5.19325e+08	4.33883e+08	173591766	408333562	4.44254e+08	3.21522e+08	199091822	3.16294e+08	2.09733e+08	2.44706e+08
830.494	8.53061e+06	2.92468e+07	3.32707e+07	1.80996e+07	7.90106e+06	5.80275e+06	8.8509e+06	5.42916e+07	3.11715e+07	5.53139e+07	4.77235e+07	2.0295e+07	3.70892e+07	4.61172e+07	4.05901e+07	2.84987e+07
909.547	4.03e+07	7.20206e+07	1.88681e+08	1.91949e+08	1.15349e+08	1.43032e+08	1.02621e+08	1.05996e+08	1.17142e+08	130503779	1.25016e+08	8.15982e+07	1.01025e+08	9.23224e+07	6.91515e+07	1.18417e+08
558.33	1.72378e+07	2.66019e+07	6.58944e+07	4.99907e+07	2.74204e+07	9.85567e+07	1.00384e+08	6.73213e+07	7.13111e+07	7.16166e+07	9.41072e+07	6.83577e+07	2.47625e+07	7.14973e+07	4.16329e+07	7.61084e+07
796.442	1.74756e+07	2.049e+07	1.68569e+07	1.58562e+07	1.01584e+07	2.47832e+07	2.42139e+07	7.44641e+06	3.19182e+07	3.16742e+07	2.2542e+07	4.34768e+07	2.02796e+07	2.92837e+07	2.14425e+07	2.797e+07
234.858	991834	1.42495e+06	606263	586385	412790	826007	768812	317836	1.0725e+06	779308	972862	776269	1.02434e+06	849086	1.52671e+06	872265
1399.96	8.65918e+07	7.2166e+07	1.08417e+08	1.22904e+08	4.50615e+07	3.95325e+07	6.52535e+07	8.19379e+07	4.71659e+07	8.5078e+07	5.58653e+07	8.47382e+07	7.86107e+07	7.94318e+07	5.43077e+07	7.36511e+07
791.484	2.69165e+06	4.65442e+06	5.70609e+06	1.10849e+07	5.30296e+06	4.53439e+07	8.24061e+07	8.11227e+07	2.2886e+06	4.22233e+07	5.84185e+07	4.09287e+07	6.76056e+06	3.34678e+07	5.3331e+06	2.25194e+07
240.87	3.74624e+06	2.07221e+06	1.8942e+06	2.19005e+06	2.41114e+06	1.18044e+06	1.13257e+06	1.91957e+06	1.97952e+06	1.27106e+06	1.54521e+06	1.78504e+06	1.97598e+06	1.46094e+06	2.53448e+06	1.59215e+06
716.514	4.99561e+06	5.3569e+06	2.93287e+06	6.35524e+06	3.1551e+06	2.5795e+06	2.53946e+06	3.66683e+06	5.89466e+06	2.58627e+06	2.04191e+06	4.16616e+06	3.5042e+06	3.33856e+06	2.29114e+06	3.4285e+06
1643.82	1.82018e+06	7.79518e+06	6.93492e+06	2.96045e+06	6.9573e+06	1.04055e+07	5.48303e+06	5.54802e+06	8.80831e+06	6.46095e+06	5.49283e+06	1.01161e+07	1.31846e+07	6.30186e+06	8.47579e+06	9.572e+06
684.605	8.58573e+08	1151040741	1788491222	1708595896	1992653607	2404974260	2225923523	1430755982	2026272301	1514089889	1721026238	1417087360	1320111018	1216243304	1043571984	1666108136
833.515	3.44849e+07	7.54911e+07	1.15981e+08	121591056	6.52731e+07	1.06739e+08	7.42927e+07	9.15379e+07	1.11293e+08	1.53283e+08	1.1421e+08	8.22626e+07	7.23843e+07	9.85479e+07	5.98685e+07	119058682
905.619	1.94245e+06	755107	1.73222e+06	328063	2.74541e+06	2.45331e+06	2.27368e+06	3.54733e+06	2.89223e+06	2.42087e+06	444575	3.33183e+06	1.85721e+06	3.06313e+06	2.51273e+06	2.17878e+06
197.807	1368692058	1138801228	1041284353	9.91184e+08	1059192513	731486058	6.97698e+08	7.90367e+08	1213951668	7.44391e+08	8.08175e+08	1106337705	1158326425	8.15477e+08	1513671940	821402566
1397.94	5.22614e+07	4.24469e+07	6.13062e+07	6.19792e+07	3.41229e+07	3.07969e+07	3.31188e+07	4.4657e+07	2.87486e+07	5.01037e+07	3.20359e+07	3.9912e+07	4.6415e+07	5.29538e+07	3.32285e+07	4.92042e+07
1510.08	2.0364e+07	1.40233e+07	1.79015e+07	3.01704e+07	2.56696e+07	24251814	1.09176e+07	2.72468e+07	3.07482e+07	1.96293e+07	1.08567e+07	2.69475e+07	1.31648e+07	1.85457e+07	8.07256e+06	1.97349e+07
694.291	4.38819e+06	2.89088e+06	3.99162e+06	4.31193e+06	4.5162e+06	2.2322e+06	1.97627e+06	3.52213e+06	2.67866e+06	2.2815e+06	2.35095e+06	3.23124e+06	2.17356e+06	2.25787e+06	2.38291e+06	2.401e+06
761.531	1.74973e+06	1.89145e+06	1.25901e+06	2.1624e+06	1.29789e+06	3.09971e+06	2.25479e+06	2.20431e+06	2.1043e+06	2.8746e+06	2.82179e+06	2.87112e+06	3.33272e+06	2.21838e+06	3.05257e+06	2.42568e+06
870.659	704450	2.19395e+06	1.72275e+06	2.23907e+06	886589	1.66118e+06	1.27253e+06	687683	1.33542e+06	2.26186e+06	1.93067e+06	1.74064e+06	1.42459e+06	2.04154e+06	1.27624e+06	2.10515e+06
874.664	2.28754e+07	1.47253e+07	2.06519e+07	2.99592e+07	2.0749e+07	7.83036e+06	7.66017e+06	1.91561e+07	1.6283e+07	1.21012e+07	1.4148e+07	1.40226e+07	1.00869e+07	1.34469e+07	1.20437e+07	1.46307e+07
1469.94	4.47546e+07	4.5778e+07	5.36249e+07	4.8908e+07	4.26135e+07	4.60333e+07	3.47522e+07	4.39824e+07	3.47436e+07	4.91531e+07	3.56954e+07	5.27029e+07	6.07069e+07	5.13526e+07	4.43337e+07	4.75722e+07
1283.72	3.40172e+07	5.43249e+07	3.49413e+07	2.89739e+07	2.6314e+07	5.77895e+07	4.93637e+07	2.14997e+07	4.92637e+07	5.54742e+07	5.06038e+07	6.17317e+07	6.73755e+07	6.58057e+07	6.27903e+07	5.15481e+07
751.082	719757	1.69851e+06	1.17984e+06	943714	1.93972e+06	1.9582e+06	2.80402e+06	1.48202e+06	1.00798e+06	2.05642e+06	2.12948e+06	995662	1.66786e+06	1.60955e+06	1.66995e+06	1.24503e+06
881.515	1.52973e+07	4.2658e+07	6.29923e+07	7.59556e+07	1.65622e+07	2.4183e+07	3.28054e+07	2.96519e+07	2.57475e+07	6.54891e+07	5.55021e+07	2.10514e+07	3.63971e+07	4.05541e+07	2.56992e+07	5.0751e+07
857.515	4.79424e+08	6.39516e+08	7.72289e+08	7.82652e+08	2.70437e+08	4.33316e+08	5.85906e+08	491693180	4.98818e+08	9.97309e+08	7.00447e+08	5.56986e+08	6.47343e+08	783089683	5.11413e+08	8.02522e+08
891.475	0	0	5.01054e+06	9.14384e+06	3.90056e+06	0	0	591351	736677	911785	0	0	0	0	0	0
554.299	413705	916018	3.6314e+06	3.19795e+06	362769	2.91987e+06	3.44989e+06	2.42652e+06	4.83062e+06	3.46782e+06	2.9038e+06	2.53206e+06	1.1828e+06	4.32016e+06	2.8151e+06	4.20004e+06
195.81	452597864	4.0369e+08	3.40336e+08	3.22004e+08	3.13601e+08	2.54144e+08	181480020	2.10597e+08	437684495	2.19561e+08	2.14792e+08	3.75254e+08	4.05734e+08	2.44897e+08	548317116	2.60683e+08
628.542	1.35033e+08	1.31982e+08	1.98999e+08	1.73557e+08	2.1754e+08	2.86085e+08	2.98316e+08	187391123	2.40772e+08	1.98857e+08	1.96925e+08	148199776	1.83072e+08	1.97774e+08	1.41194e+08	2.20898e+08
158.974	3.83381e+06	2.56396e+06	2.10446e+06	1.93618e+06	2.67747e+06	1.50583e+06	1.06544e+06	1.73729e+06	2.31285e+06	1.40805e+06	939763	1.95914e+06	1.76452e+06	1.5226e+06	2.52649e+06	1.65148e+06
790.595	7.41982e+07	1.37304e+08	7.684e+07	4.35734e+07	5.55556e+07	1.01778e+08	1.01584e+08	6.5091e+07	1.00226e+08	1.14098e+08	9.56267e+07	1.13511e+08	1.33712e+08	1.40509e+08	1.14433e+08	1.02513e+08
1615.9	8.30085e+06	1.3642e+06	6.69003e+06	2.40947e+06	1.84364e+07	1.26583e+07	5.94763e+06	9.33003e+06	9.23845e+06	5.64846e+06	5.22338e+06	1.6472e+06	4.78828e+06	4.44213e+06	2.92022e+06	6.26746e+06
843.515	2.05976e+08	2.41758e+08	2.89387e+08	251398110	2.40947e+08	4.66267e+08	1012295638	8.074e+08	1.98739e+08	5.37733e+08	7.0269e+08	5.26833e+08	2.5126e+08	4.32688e+08	3.3546e+08	3.11534e+08
176.948	6.98612e+06	4.25313e+06	3.95414e+06	4.16524e+06	5.01899e+06	2.68642e+06	2.53589e+06	3.5405e+06	4.55053e+06	3.06383e+06	3.82153e+06	4.05912e+06	3.07526e+06	3.7615e+06	6.1595e+06	3.22767e+06
616.289	7.86903e+06	9.62716e+06	2.73606e+07	1.92608e+07	1.10873e+07	3.43237e+07	35458698	2.48806e+07	2.65035e+07	2.49092e+07	3.29017e+07	2.3672e+07	8.69772e+06	2.60491e+07	1.49667e+07	2.77271e+07
468.279	4.73572e+08	3.0928e+08	3.3645e+08	3.46066e+08	3.79271e+08	2.36179e+08	2.60846e+08	3.05055e+08	3.26692e+08	2.65211e+08	3.29805e+08	3.24348e+08	2.97231e+08	2.76242e+08	365072693	2.61712e+08
822.517	3.508e+06	4.2605e+06	3.1434e+06	2.25293e+06	2.33993e+06	2.7602e+06	4.55881e+06	2.63457e+06	2.26275e+06	3.44405e+06	4.23634e+06	4.13872e+06	5.45263e+06	4.37779e+06	4.8832e+06	1.97549e+06
1373.94	1.27989e+07	8.3167e+06	1.62768e+07	1.61986e+07	4.01175e+06	2.67496e+06	7.15811e+06	1.06671e+07	5.51893e+06	1.14706e+07	4.64721e+06	1.36941e+07	7.82743e+06	1.03503e+07	6.46946e+06	1.07035e+07
1533.06	5.32377e+06	4.1299e+06	1.95269e+06	3.16204e+06	3.42878e+06	1.98251e+06	1.04965e+06	2.15454e+06	4.08322e+06	1.9365e+06	1.92513e+06	3.64056e+06	3.70886e+06	2.20347e+06	3.99186e+06	3.09115e+06
674.248	963395	1.48641e+06	1.22364e+07	7.00521e+06	2.95263e+06	1.74283e+07	1.79417e+07	1.07013e+07	1.04637e+07	9.58498e+06	1.62048e+07	1.09854e+07	1.28881e+06	1.25748e+07	4.34744e+06	1.13212e+07
736.549	3.19247e+07	2.69176e+07	2.19561e+07	1.83313e+07	2.6708e+07	2.13317e+07	1.59069e+07	2.49179e+07	3.89975e+07	2.67426e+07	2.20046e+07	3.95073e+07	2.67509e+07	2.33968e+07	3.32146e+07	48274632
987.759	0	0	0	477691	0	0	851064	529092	0	0	1.06103e+06	0	0	0	238988	0
927.489	2.76953e+07	3.14761e+07	3.06055e+07	3.36864e+07	1.08695e+07	1.62236e+07	3.21876e+07	6.72664e+06	1.14449e+07	3.55964e+07	3.81242e+07	2.61357e+07	2.62009e+07	3.40569e+07	3.05304e+07	2.37716e+07
201.801	4.76301e+07	4.20218e+07	3.58859e+07	3.3689e+07	3.27517e+07	2.6387e+07	1.74609e+07	2.15822e+07	4.61225e+07	2.22076e+07	2.14919e+07	3.84609e+07	4.12613e+07	2.42635e+07	5.68615e+07	2.64435e+07
863.563	1.35736e+07	8.98837e+07	1.66287e+08	2.34491e+08	1.87388e+08	2.09883e+08	1.50366e+08	1.34179e+08	2.30935e+08	173280337	1.7076e+08	1.80633e+08	9.37531e+07	6.68712e+07	9.00606e+07	1.53039e+08
772.527	2.41522e+08	2.69266e+08	2.22772e+08	2.79201e+08	2.446e+08	2.11213e+08	1.93209e+08	2.13588e+08	193919992	1.85302e+08	2.16775e+08	1.95066e+08	2.4289e+08	2.01652e+08	245874845	2.12496e+08
739.509	0	252529	1.06898e+06	306368	0	2.02444e+06	613478	0	2.33895e+06	955237	521348	2.40017e+06	322155	373782	816409	985512
906.669	1.94169e+06	1.53872e+07	2.04451e+07	2.55169e+07	2.78324e+07	3.69064e+07	5.27867e+07	2.3967e+07	2.32856e+07	2.24178e+07	4.50467e+07	1.20889e+07	1.72878e+07	6.36632e+06	9.64846e+06	1.57806e+07
1597.91	3.97247e+06	4.33719e+06	4.12177e+06	1.80886e+06	4.4465e+06	1.90283e+06	2.35507e+06	522527	4.53756e+06	4.82602e+06	3.86848e+06	1.31032e+06	7.40634e+06	2.59601e+06	6.14349e+06	4.82292e+06
753.561	3.88382e+07	5.92106e+07	5.63623e+07	4.55716e+07	1.46872e+08	9.00579e+07	5.08416e+07	8.54549e+07	7.84817e+07	5.50651e+07	4.65449e+07	5.78317e+07	4.95532e+07	4.5137e+07	4.23149e+07	9.20015e+07
769.46	365868	941443	1.36092e+06	1.22967e+06	965378	2.5728e+06	1.67737e+06	663255	2.24051e+06	1.89912e+06	1.1669e+06	2.30327e+06	631714	1.94711e+06	1.23852e+06	2.32528e+06
401.129	8.28274e+06	1.17265e+07	8.58004e+06	1.24119e+07	8.75274e+06	1.33529e+07	8.28012e+06	1.17083e+07	1.11244e+07	6.62008e+06	7.57501e+06	1.77483e+07	9.8583e+06	1.33376e+07	7.32309e+06	6.2841e+06
903.49	1.99738e+07	1.76051e+07	1.53628e+07	1.57821e+07	2.28027e+07	2.64968e+07	5.0974e+07	4.02772e+07	1.15302e+07	2.31115e+07	3.81787e+07	3.02692e+07	17106834	2.33117e+07	2.8748e+07	1.37275e+07
630.559	5.0862e+06	2.2311e+07	1.18525e+07	7.66759e+06	12995516	1.36776e+07	1.26928e+06	1.01028e+06	1.49487e+07	1.56119e+07	9.93238e+06	6.6095e+06	4.58652e+07	6.49517e+06	3.44047e+06	1.96645e+07
784.512	3.72555e+06	6.69583e+06	1.30001e+07	1.31917e+07	1.39218e+07	1.44701e+07	6.56354e+06	2.25922e+07	9.51349e+06	1.15767e+07	7.33096e+06	6.37813e+06	3.576e+06	1.0314e+07	976985	7.35741e+06
181.034	126005	550122	230066	459251	138753	1.26064e+06	725652	448457	433454	442486	214876	1.36795e+06	643638	1.26225e+06	79261.8	274275
903.719	0	585929	0	0	0	1.20157e+06	236390	129110	0	0	164892	2.03097e+06	0	1.12058e+06	0	0
196.993	850336	3.04175e+06	903937	1.48399e+06	615684	3.97081e+06	1.82673e+06	1.57209e+06	1.78907e+06	1.3693e+06	1.49623e+06	5.43679e+06	1.90383e+06	4.632e+06	1.34584e+06	1.03276e+06
440.678	253373	1.54387e+06	1.40364e+06	1.52048e+06	1.11413e+06	1.52776e+06	1.66611e+06	886832	3.71417e+06	1.58077e+06	1.50624e+06	2.37975e+06	2.10756e+06	1.4285e+06	3.55917e+06	2.05132e+06
1423.96	1.23699e+08	1.0531e+08	1.42671e+08	1.42001e+08	1.26352e+08	1.22538e+08	1.08175e+08	1.47247e+08	9.79408e+07	1.34439e+08	9.66865e+07	1.17481e+08	1.22761e+08	1.28039e+08	9.0455e+07	1.32787e+08
707.592	1.42763e+08	7.40323e+07	1.5239e+08	130965237	2.23131e+08	134856336	1.15886e+08	1.56433e+08	131048050	9.62668e+07	9.3779e+07	8.98813e+07	8.41483e+07	1.10112e+08	6.9657e+07	1.35335e+08
1445.94	1.34592e+07	1.23634e+07	1.66961e+07	1.57084e+07	7.75029e+06	1.01809e+07	9.80812e+06	1.13229e+07	6.73463e+06	1.50054e+07	1.00118e+07	1.21347e+07	1.50533e+07	1.5546e+07	9.97294e+06	1.37094e+07
965.577	5.69893e+07	9.46023e+07	7.57397e+07	7.15418e+07	5.44353e+07	7.77211e+07	7.37098e+07	4.15807e+07	9.5339e+07	8.29642e+07	8.69206e+07	7.80386e+07	1.02861e+08	7.9406e+07	8.87192e+07	8.34725e+07
838.55	8.51403e+06	2.42061e+07	2.83118e+07	2.37297e+07	2.19925e+07	3.53292e+07	2.40953e+07	3.01113e+07	3.34584e+07	4.41417e+07	2.82899e+07	2.54102e+07	3.12439e+07	2.58076e+07	2.39682e+07	3.60817e+07
1555.92	2.88908e+07	2.12838e+07	2.86743e+07	2.81354e+07	3.36439e+07	2.38638e+07	2.41149e+07	2.94989e+07	1.80665e+07	2.48609e+07	1.92292e+07	2.21412e+07	2.83524e+07	2.32923e+07	2.18526e+07	2.31022e+07
170.832	5.14202e+06	4.08035e+06	2.89216e+06	3.80877e+06	4.61931e+06	2.5572e+06	3.0553e+06	3.44075e+06	2.33004e+06	3.39877e+06	2.66654e+06	2.77622e+06	3.2495e+06	3.33306e+06	2.99893e+06	3.19738e+06
1443.93	1.46581e+06	1.32485e+06	3.03539e+06	4.53963e+06	2.40847e+06	1.66487e+06	2.52729e+06	2.89739e+06	368795	4.59683e+06	703370	1.71885e+06	3.07538e+06	2.69995e+06	756620	3.8682e+06
745.5	1.81996e+07	3.10776e+07	4.13374e+07	5.20515e+07	1.78635e+07	4.64605e+07	6.17343e+07	65251625	3.29652e+07	7.67979e+07	6.92799e+07	5.43452e+07	2.78325e+07	5.40178e+07	2.27876e+07	6.39456e+07
930.595	5.26446e+06	1.90409e+07	3.87763e+07	5.35727e+07	4.14187e+07	4.88824e+07	6.1678e+07	5.16715e+07	2.26481e+07	4.60359e+07	4.35332e+07	2.48198e+07	2.99124e+07	1.82295e+07	9.02445e+06	1.69978e+07
739.655	1.22517e+07	1.50095e+07	4.27946e+07	6.60267e+07	1.52871e+07	1.21819e+07	2.40817e+07	10218051	1.17477e+07	1.87366e+07	3.12763e+07	8.93239e+06	1.57882e+07	7.25296e+06	4.42221e+06	1.35043e+07
862.653	1.81416e+07	132748700	1.38749e+08	1.44362e+07	3.9931e+07	1.41052e+08	1.41073e+08	2.28903e+07	126161124	1.60972e+08	9.42333e+07	1.91748e+08	149781788	2.40399e+08	1.42613e+08	7.7894e+07
1440.6	450410	470015	4.79147e+06	4.08605e+06	3.12036e+06	8.79846e+06	7.17394e+06	5.89934e+06	4.09653e+06	4.45494e+06	4.61475e+06	2.60745e+06	144068	4.61025e+06	341287	5.97241e+06
452.276	0	0	1.52199e+06	1.95395e+06	378443	2.10839e+06	2.58901e+06	4.23144e+06	0	2.19181e+06	1.0472e+06	0	0	1.11379e+06	0	931464
530.299	1.14258e+07	2.18535e+07	5.76229e+07	4.73478e+07	1.50976e+07	6.69937e+07	8.61044e+07	4.95646e+07	54365899	6.8066e+07	8.64695e+07	5.65779e+07	2.31699e+07	7.69919e+07	3.96975e+07	7.30813e+07
196.993	870095	3.3519e+06	1.05352e+06	1.37396e+06	965294	3.36404e+06	1.73038e+06	1.41481e+06	2.06429e+06	1.45268e+06	1.68964e+06	4.03923e+06	2.80185e+06	3.21002e+06	1.90069e+06	1.3834e+06
795.475	1.76376e+07	2.28406e+07	2.68089e+07	1.94265e+07	1.39943e+07	2.65551e+07	3.72857e+07	1.77989e+07	3.04616e+07	3.73633e+07	3.49739e+07	3.27938e+07	2.68414e+07	4.78822e+07	2.61816e+07	4.14626e+07
1527.9	1.72991e+07	2.18967e+07	2.07141e+07	1.73653e+07	1.77201e+07	2.16824e+07	1.4427e+07	1.5936e+07	1.83056e+07	2.04046e+07	1.78247e+07	2.32363e+07	2.92214e+07	2.13071e+07	2.17241e+07	2.08303e+07
462.297	0	0	916679	2.04108e+06	2.5891e+06	5.87308e+06	6.70782e+06	9.02954e+06	2.2321e+06	2.95013e+06	3.05025e+06	0	0	0	0	3.08136e+06
436.281	5.04805e+06	1.32142e+06	1.56726e+07	1.23286e+07	1.10987e+07	1.62927e+07	3.05024e+07	3.8701e+07	1.2379e+07	2.04122e+07	1.9614e+07	1.21047e+07	1.8325e+06	1.47165e+07	4.8284e+06	1.37365e+07
868.471	553034	960976	1.87054e+06	1.79432e+06	891828	910520	270224	472352	635088	1.71802e+06	1.68978e+06	889856	1.34807e+06	1.36563e+06	964875	1.2604e+06
726.543	1.45182e+08	1.78903e+08	1.59789e+08	1.86064e+08	1.58159e+08	1.52594e+08	129569524	1.26303e+08	1.62002e+08	1.48587e+08	1.4184e+08	1.51928e+08	1.74104e+08	1.5742e+08	1.60076e+08	1.53597e+08
156.895	958306	2.29373e+06	781459	988996	564292	1.37173e+06	1.27065e+06	612657	1.31242e+06	1.2407e+06	1.3878e+06	1.36732e+06	1.72029e+06	1.48436e+06	1.56509e+06	1.46937e+06
835.645	1.4246e+07	4.47764e+07	3.34053e+07	2.13181e+07	1.45373e+07	4.6823e+07	3.99916e+07	2.2577e+07	4.27864e+07	4.78581e+07	4.18667e+07	5.0476e+07	4.41149e+07	5.16551e+07	4.07091e+07	3.90178e+07
890.469	1.08781e+06	0	0	0	2.52083e+06	2.23773e+06	0	707579	3.82953e+06	489087	0	731622	0	0	0	0
1471.96	7.67714e+07	6.96112e+07	7.90139e+07	7.40243e+07	9.08857e+07	8.16179e+07	6.58061e+07	8.09033e+07	6.48273e+07	7.3209e+07	6.04647e+07	6.97867e+07	7.75641e+07	7.23319e+07	6.48419e+07	8.04131e+07
708.605	1.17082e+07	1.08029e+07	2.44215e+07	3.70935e+07	1.18247e+07	1.34902e+07	1.34233e+07	8.1754e+06	1.12656e+07	1.77072e+07	1.51996e+07	1.1515e+07	1.14599e+07	1.26418e+07	8.31838e+06	1.65928e+07
696.605	3.76667e+06	2.84914e+06	9.99654e+06	1.02575e+07	8.68011e+06	1.17498e+07	1.02726e+07	7.98083e+06	8.07375e+06	7.15461e+06	5.81793e+06	5.88306e+06	4.83197e+06	8.38388e+06	1.51744e+06	5.46909e+06
599.527	8.81305e+07	9.45151e+07	7.66568e+07	6.20691e+07	7.4643e+07	7.90317e+07	7.84118e+07	4.17723e+07	1.05712e+08	7.90401e+07	8.03761e+07	8.25872e+07	9.3793e+07	7.83117e+07	9.70649e+07	1.00367e+08
907.531	0	0	5.80972e+06	9.75951e+06	0	0	3.28251e+06	3.04312e+06	0	4.55411e+06	4.14219e+06	0	0	0	0	0
748.527	1325233939	1217699318	1005001038	1108833644	1254578164	1029838852	1050149473	1236302049	8.81736e+08	9.20261e+08	1093056946	1077215332	1200273117	1018522851	1217820466	1015440470
796.509	0	0	153008	0	0	1.92566e+06	4.33176e+06	4.73958e+06	0	2.34119e+06	1.77173e+06	864053	0	922036	0	0
447.135	5.22657e+06	8.12742e+06	5.21983e+06	9.49742e+06	5.50898e+06	1.09627e+07	6.03533e+06	8.89041e+06	7.79217e+06	4.98785e+06	5.27338e+06	1.41028e+07	7.49513e+06	9.77696e+06	4.83101e+06	4.06632e+06
588.258	1.62894e+06	3.58203e+06	2.03234e+07	1.77555e+07	3.88015e+06	2.1123e+07	2.78323e+07	1.93341e+07	1.92699e+07	2.05616e+07	2.74873e+07	1.69079e+07	4.59071e+06	2.5966e+07	1.01025e+07	2.28635e+07
1427.99	1.42035e+08	1.23874e+08	1.69681e+08	196622670	1.7944e+08	1.47045e+08	1.71667e+08	2.26099e+08	1.34392e+08	1.62378e+08	1.34313e+08	1.76087e+08	1.37612e+08	1.1878e+08	1.16715e+08	1.29268e+08
832.511	2.36234e+06	9.39362e+06	1.85063e+07	1.7902e+07	1.89071e+07	2.91042e+07	1.57795e+07	3.08524e+07	2.34934e+07	3.10991e+07	2.78729e+07	1.59858e+07	1.75206e+07	2.13847e+07	1.0065e+07	1.61516e+07
1591.25	0	0	7.41503e+06	5.78295e+06	1.52408e+07	1.42958e+07	1.06676e+07	2.14978e+07	743311	5.12327e+06	5.47769e+06	2.17037e+06	0	0	0	2.18973e+06
722.511	3075834069	2553924344	2242212169	1939448837	2078053477	1616864884	2020735424	2394331729	1676912505	1996512911	2084403244	2174973547	2622288740	2321833701	2691162720	1897554043
680.574	7.40316e+08	7.52594e+08	1115508801	8.77065e+08	1238020747	1387345092	1152410305	8.85339e+08	1203731535	9.77697e+08	9.16635e+08	838764188	8.499e+08	1064398660	6.65613e+08	1316748541
770.426	5.87015e+06	5.54853e+06	5.33046e+06	4.40145e+06	3.80638e+06	8.10629e+06	5.11523e+06	2.26221e+06	1.52527e+07	9.62302e+06	4.77387e+06	16240916	4.63031e+06	8.7008e+06	5.8654e+06	9.30964e+06
841.499	2.64707e+08	403828382	352874289	3.59919e+08	2.9696e+08	6.31572e+08	1387834560	9.65129e+08	2.99706e+08	7.3738e+08	947456152	5.91214e+08	3.71314e+08	6.45038e+08	4.84657e+08	3.92214e+08
806.605	1.7276e+07	1.6848e+07	2.19824e+07	1.52144e+07	2.60663e+07	2.13509e+07	1.53903e+07	2.60973e+07	1.85202e+07	2.42689e+07	1.88681e+07	1.89592e+07	1.63637e+07	1.95963e+07	1.57493e+07	2.10528e+07
887.688	360015	2.08103e+07	1.76424e+06	4.09328e+06	0	2.35918e+07	1.24296e+07	142794	1.20682e+07	1.1846e+07	1.37562e+07	3.79523e+07	1.79332e+07	2.57382e+07	1.69859e+07	9.73028e+06
742.538	6.57404e+08	6.58332e+08	5.33169e+08	6.73304e+08	8.37164e+08	7.77926e+08	5.13005e+08	6.81415e+08	9.66602e+08	5.52816e+08	5.27159e+08	7.40905e+08	5.9554e+08	5.37623e+08	5.84944e+08	6.245e+08
439.103	2.20984e+06	833294	2.9226e+06	3.64401e+06	2.70366e+06	1.28211e+06	810117	3.35682e+06	1.49735e+06	1.62569e+06	857591	1.97898e+06	1.15175e+06	1.73418e+06	542699	2.18312e+06
800.616	1.36284e+06	4.15314e+06	1.09015e+07	9.51236e+06	1.55355e+07	1.04513e+07	8.18792e+06	9.05876e+06	1.03705e+07	7.80582e+06	6.48144e+06	5.27551e+06	5.31635e+06	4.32097e+06	1.58737e+06	8.58766e+06
814.514	7.31832e+07	7.74632e+07	6.83391e+07	6.78166e+07	2.2707e+07	4.95306e+07	8.30178e+07	2.96958e+07	4.50082e+07	6.74822e+07	7.54675e+07	7.29861e+07	8.66294e+07	9.5103e+07	8.82996e+07	5.17742e+07
339.231	9.74633e+07	7.7695e+07	6.75598e+07	7.32127e+07	8.66312e+07	5.57708e+07	5.03378e+07	6.83994e+07	7.26035e+07	5.23815e+07	5.25731e+07	6.68366e+07	7.14413e+07	5.87997e+07	7.76251e+07	5.76802e+07
643.354	3.32781e+06	1.35666e+07	6.5006e+06	9.41482e+06	3.17998e+06	1.59586e+07	9.18067e+06	8.21949e+06	1.15994e+07	7.11459e+06	8.73931e+06	2.07916e+07	1.12074e+07	1.64107e+07	5.83727e+06	7.22498e+06
1473.97	9.75854e+07	8.06739e+07	1.04432e+08	1.06982e+08	78549098	7.54187e+07	8.32859e+07	9.7816e+07	5.85171e+07	1.02061e+08	7.2692e+07	8.58625e+07	9.45717e+07	96318615	7.36823e+07	9.02402e+07
1585.86	1.00392e+07	1.96803e+07	1.66479e+07	1.14701e+07	1.5203e+07	1.93272e+07	1.23705e+07	1.20826e+07	1.68141e+07	1.67992e+07	1.34507e+07	2.01361e+07	2.56165e+07	1.73237e+07	1.7075e+07	1.92207e+07
1425.98	1.9212e+08	1.62877e+08	2.23795e+08	2.44759e+08	2.14794e+08	1.88356e+08	205800240	2.71186e+08	1.65752e+08	2.16832e+08	1.61987e+08	1.94585e+08	1.85624e+08	1.79594e+08	1.50786e+08	1.91839e+08
627.558	6.21362e+07	6.97904e+07	5.2882e+07	5.13661e+07	4.821e+07	5.6418e+07	5.27982e+07	3.26595e+07	7.28156e+07	5.39197e+07	5.68526e+07	5.75015e+07	8.40314e+07	5.68001e+07	6.43032e+07	6.52926e+07
327.231	1.29419e+06	266166	8.07936e+06	3.42912e+06	5.26372e+06	3.75079e+06	1.94828e+06	7.13368e+06	4.91525e+06	2.05671e+06	1.41597e+06	698843	387192	2.9869e+06	776074	4.18743e+06
963.718	0	3.14801e+06	1.58772e+06	492317	961716	8.77005e+06	2.61589e+06	1.28097e+06	8.48443e+06	2.54148e+06	1.74461e+06	6.12664e+06	3.8755e+06	5.76687e+06	1.67704e+06	6.24307e+06
732.206	0	0	2.72035e+06	1.70152e+06	365805	3.60015e+06	1.99213e+06	5.37967e+06	1.19063e+06	1.10471e+06	3.13253e+06	875574	0	1.10942e+06	196559	1.72049e+06
991.749	0	744544	2.34777e+06	0	4.28056e+06	3.78845e+06	1.11814e+06	1.60296e+06	5.75654e+06	1.74752e+06	670514	905292	1.40034e+06	1.10192e+06	0	4.63552e+06
873.563	0	1.99258e+07	1.4561e+06	6.94816e+06	3.02757e+06	3.0273e+07	6.55739e+07	3.84338e+07	4.56262e+06	4.24151e+07	49143582	4.26235e+07	1.15138e+07	2.81456e+07	3.73888e+07	1.61361e+07
556.315	1.9751e+06	2.43307e+06	5.41104e+06	5.73662e+06	1.54005e+06	6.86455e+06	9.96065e+06	6.74538e+06	4.37844e+06	6.14371e+06	7.95001e+06	5.22612e+06	1.78356e+06	7.08732e+06	5.72453e+06	8.54208e+06
1645.83	9.87065e+06	1.32708e+07	9.69012e+06	4.99676e+06	1.6699e+07	1.44747e+07	1.15085e+07	7.83904e+06	1.58597e+07	9.57867e+06	9.97197e+06	1.03991e+07	1.40264e+07	8.9424e+06	1.42725e+07	1.60438e+07
316.889	292886	628058	218157	309218	307752	232505	453718	90477.6	366247	302588	440317	340159	520850	506814	671073	514340
637.322	4.30248e+06	1.62022e+06	3.03797e+06	2.44857e+06	3.17325e+06	1.98985e+06	2.44749e+06	1.32741e+06	1.83316e+06	1.67242e+06	2.40364e+06	1.95066e+06	2.09969e+06	3.18226e+06	2.48917e+06	1.80239e+06
646.216	292464	1.25715e+06	1.02857e+07	7.9926e+06	334296	1.21557e+07	1.58794e+07	8.42739e+06	9.64207e+06	1.33997e+07	1.6548e+07	1.04731e+07	1.31723e+06	1.35803e+07	4.33277e+06	1.24332e+07
945.766	82445.2	9.47658e+06	1.56809e+06	3.47373e+06	77651.2	1.65312e+07	6.48684e+06	3.3555e+06	9.49718e+06	4.95721e+06	4.75944e+06	2.22055e+07	6.67705e+06	1.35094e+07	5.21494e+06	7.72057e+06
734.203	0	0	1.0377e+07	6.51786e+06	2.60019e+06	1.4944e+07	1.5032e+07	1.17192e+07	8.5285e+06	6.33334e+06	1.43846e+07	5.92592e+06	0	6.84519e+06	1.1139e+06	9.94085e+06
899.457	5.83962e+07	6.66064e+07	6.77083e+07	7.1747e+07	6.76878e+07	9.10029e+07	1.78424e+08	1.29009e+08	4.95284e+07	9.76573e+07	1.33617e+08	9.90011e+07	6.07953e+07	9.22077e+07	8.67835e+07	6.02751e+07
889.704	1.12816e+07	4.36697e+07	1.16247e+07	2.15573e+07	1.22855e+06	5.06066e+07	2.82416e+07	1.59189e+07	2.74624e+07	2.37216e+07	2.58668e+07	6.99387e+07	3.38232e+07	5.0506e+07	3.02624e+07	2.00431e+07
877.692	2.88383e+06	3.0123e+07	8.21989e+07	1.38478e+08	1.95464e+06	7.60884e+06	5.03627e+07	3.72779e+06	9.59429e+06	4.11587e+07	7.29298e+07	9.69111e+06	5.27961e+07	1.27568e+07	7.08793e+06	9.04095e+06
1334.24	0	0	1.60743e+07	1.13271e+07	3.56224e+07	2.06054e+07	2.18239e+07	1.87482e+07	1.14581e+07	5.82241e+06	9.19132e+06	1.31956e+06	0	0	0	7.50126e+06
884.564	1.24905e+07	1.27148e+07	7.90897e+06	1.08887e+07	0	2.874e+06	3.61525e+06	2.30018e+06	1.02965e+06	9.53905e+06	6.73993e+06	9.66282e+06	3.48957e+06	1.85211e+07	1.41142e+07	9661707
702.538	8.37823e+07	9.58067e+07	7.25373e+07	8.43122e+07	7.63389e+07	6.61511e+07	5.82418e+07	77961639	9.44892e+07	7.87762e+07	5.95068e+07	7.62515e+07	7.85856e+07	8.34231e+07	6.96019e+07	1.0856e+08
668.611	0	315476	790817	0	1.07032e+07	5.97294e+06	0	682071	4.30169e+06	626579	0	0	0	324218	0	1.69229e+06
648.213	468823	2.31794e+06	1.22204e+07	9.88683e+06	1.0763e+06	1.37138e+07	1.85635e+07	9.34218e+06	1.25741e+07	1.43388e+07	1.79286e+07	1.16291e+07	2.19691e+06	1.63208e+07	6.93838e+06	1.42979e+07
467.296	0	541034	2.45357e+06	6.17916e+06	79507.5	1.05064e+06	2.74957e+06	523225	1.20192e+06	2.14904e+06	5.76976e+06	400897	1.10755e+06	2.28131e+06	548741	2.03167e+06
869.551	7.52948e+06	1.71939e+07	1.17929e+07	1.45611e+07	1.07191e+07	1.65017e+07	1.06919e+07	1.21183e+07	9.0437e+06	1.15276e+07	9.8161e+06	1.00653e+07	5.58304e+06	1.09531e+07	3.48781e+06	1.32592e+07
1498.08	2.6218e+07	1.35147e+07	1.79451e+07	2.16791e+07	1.64203e+07	1.63032e+07	2.04537e+07	3.2238e+07	1.78506e+07	2.03168e+07	1.8551e+07	1.85342e+07	1.763e+07	2.01564e+07	1.53853e+07	2.15784e+07
848.675	2.79902e+06	1.67553e+07	8.74054e+06	1.45001e+07	5.37759e+06	1.28531e+07	1.08654e+07	2.8695e+06	1.17562e+07	1.2752e+07	1.85528e+07	12265727	1.27087e+07	1.78893e+07	1.15683e+07	1.68537e+07
774.506	235420	1.51085e+06	9.29326e+06	1.42073e+07	116.539	837329	1.01996e+06	0	3.13376e+06	1.04948e+07	2.60151e+06	1.92442e+06	1.67442e+06	7.77225e+06	0	5.2607e+06
865.499	3.00663e+08	5.01629e+08	4.84268e+08	5.23873e+08	1.60054e+08	3.57826e+08	6.58166e+08	2.95144e+08	3.49953e+08	8.75486e+08	6.30152e+08	5.28714e+08	4.85488e+08	7.99615e+08	3.94743e+08	4.56111e+08
891.719	1.31154e+07	4.3471e+07	1.4502e+07	2.15825e+07	4.3425e+06	4.3882e+07	2.569e+07	1.67704e+07	2.64401e+07	2.15551e+07	2.51022e+07	6.29679e+07	3.41366e+07	4.60887e+07	3.15197e+07	1.97778e+07
873.676	1.52902e+07	2.43629e+07	4.21719e+07	5.84e+07	2.41899e+07	1.95162e+07	2.65648e+07	3.85369e+07	1.77919e+07	2.97564e+07	3.05787e+07	2.1794e+07	2.73876e+07	2.51362e+07	1.92561e+07	1.73095e+07
1167.69	0	0	8.18517e+06	7.38889e+06	0	0	0	1.2642e+06	263201	2.55675e+06	2.57773e+06	367287	0	147611	0	3.78243e+06
632.49	0	1.7073e+06	229919	600966	425457	1.14105e+06	1.71118e+06	1.43015e+06	572137	2.56359e+06	1.16072e+06	550461	1.67856e+06	2.7655e+06	771990	2.4308e+06
790.538	439325774	4.11024e+08	4.36809e+08	4.26562e+08	4.05373e+08	3.21577e+08	288453353	3.5454e+08	4.0487e+08	3.50621e+08	3.22274e+08	3.54763e+08	5.38635e+08	4.04672e+08	4.64472e+08	4.0543e+08
255.072	5.47372e+07	3.87534e+07	4.14304e+07	5.54124e+07	5.39918e+07	4.20395e+07	2.77322e+07	5.54809e+07	4.12058e+07	2.41757e+07	2.67997e+07	6.04218e+07	3.60259e+07	4.255e+07	3.33526e+07	2.47153e+07
821.629	1.72678e+08	2.41848e+08	2.1285e+08	2.05117e+08	1.71327e+08	2.79147e+08	2.10111e+08	1.34224e+08	2.80804e+08	2.77367e+08	2.29553e+08	2.21971e+08	2.60447e+08	2.51586e+08	2.39404e+08	2.94647e+08
329.09	3.08001e+06	2.81464e+06	2.89392e+06	3.98605e+06	3.326e+06	3.55321e+06	2.30232e+06	3.56557e+06	3.4157e+06	1.86543e+06	2.24094e+06	5.06433e+06	2.87221e+06	3.75845e+06	2.19731e+06	1.88265e+06
936.584	0	0	633400	2.69356e+06	1.83364e+06	2.07197e+06	935563	1.78304e+06	657154	920896	675047	1.45775e+06	0	1.2316e+06	0	0
333.049	711465	2.18797e+06	1.13014e+06	1.29471e+06	432454	2.13272e+06	1.42371e+06	1.36593e+06	1.89177e+06	1.19714e+06	1.59675e+06	2.78059e+06	1.80982e+06	2.22251e+06	1.38126e+06	1.17377e+06
946.833	779414	1.19671e+06	691176	842230	3.53833e+06	1.61198e+06	2.528e+06	1.91623e+06	200922	1.23362e+06	2.72296e+06	245493	1.67413e+06	1.04421e+06	2.09121e+06	763552
871.445	2.70339e+06	4.08507e+06	4.66745e+06	3.27122e+06	2.46874e+06	4.15705e+06	3.15352e+06	879775	6.29165e+06	5.03238e+06	4.65764e+06	4.69207e+06	2.49819e+06	4.4855e+06	3.27147e+06	4.12066e+06
921.766	0	1.01323e+07	1.01775e+06	484549	0	8.27606e+06	4.39197e+06	214765	5.33964e+06	5.15495e+06	4.3749e+06	1.14232e+07	1.41856e+07	7.67427e+06	6.94746e+06	5.6626e+06
198.953	1.50767e+06	3.15613e+06	1.87988e+06	2.12147e+06	1.22542e+06	2.84833e+06	1.71667e+06	1.57383e+06	3.01989e+06	1.3946e+06	1.75162e+06	4.5114e+06	2.40454e+06	3.49085e+06	2.00944e+06	1.58899e+06
716.595	0	1.76964e+07	0	412020	3.55857e+06	4.19458e+06	3.72762e+06	3.01899e+06	1.11055e+06	779655	1.33191e+07	385816	0	474714	0	728922
720.516	1.20997e+06	1.73301e+06	4.82049e+06	4.38661e+06	1.82016e+06	2.57807e+06	4.51591e+06	4.4992e+06	2.22119e+06	4.66185e+06	4.34015e+06	3.638e+06	2.30992e+06	4.2269e+06	2.21518e+06	3.03068e+06
913.703	8.26903e+06	6.71145e+07	1.5654e+07	2.60116e+07	449549	8.67907e+07	4.95096e+07	1.59471e+07	4.53619e+07	3.94805e+07	3.83588e+07	1.15333e+08	4.9354e+07	7.9083e+07	4.92931e+07	3.80785e+07
939.717	617259	7.89118e+06	3.81218e+06	4.61987e+06	45497.6	1.85347e+07	7.62742e+06	3.07637e+06	1.40968e+07	6.33327e+06	4.99519e+06	1.89229e+07	9.11312e+06	1.69606e+07	9.6284e+06	8.68249e+06
737.535	742852029	1053932287	1020279937	8.97556e+08	8.29323e+08	1286321578	1173907708	7.69305e+08	1206024468	1151162807	1180700219	1129565130	8.83681e+08	1219375762	1123300281	1268855010
538.265	0	0	2.66808e+06	2.40282e+06	889713	6.86124e+06	6.16044e+06	5.67863e+06	2.0449e+06	3.72654e+06	2.49893e+06	858204	0	2.08548e+06	0	3.94488e+06
759.517	0	87750.2	1.9752e+06	1.35513e+06	411138	2.16955e+06	1.95584e+06	3.34542e+06	996776	2.40285e+06	1.46146e+06	1.25677e+06	99385.6	1.91566e+06	188776	2.29731e+06
863.688	534048	6.27426e+06	718596	2.13511e+06	0	6.56431e+06	3.46318e+06	1.2636e+06	3.47001e+06	3.2821e+06	3.60999e+06	1.25819e+07	5.92638e+06	7.38427e+06	5.26559e+06	2.5526e+06
967.745	0	2.04117e+06	2.66056e+06	1.08298e+06	3.61691e+06	8.44584e+06	2.74008e+06	2.49742e+06	9.2825e+06	2.51424e+06	465292	4.92491e+06	2.717e+06	5.36432e+06	1.37346e+06	7.05485e+06
1053.56	0	0	6.76816e+06	1.11602e+07	0	0	2.34424e+06	0	0	697782	4.66987e+06	0	3.04595e+06	0	0	0
479.318	0	0	1.64488e+06	181566	0	661511	1.16874e+06	160337	1.0245e+06	3.21326e+06	2.26279e+06	0	0	3.20265e+06	0	1.09784e+06
886.514	1.16884e+07	3.20041e+06	5.34568e+06	6.77631e+06	8.10312e+06	2.30897e+06	2.35845e+06	6.4223e+06	4.1522e+06	3.85693e+06	3.96485e+06	4.44622e+06	3.86719e+06	3.48311e+06	1.94562e+06	4.14336e+06
797.646	3.58743e+06	3.1591e+06	4.54482e+06	4.87506e+06	3.03562e+06	3.52116e+06	3.44264e+06	2.48217e+06	3.64999e+06	3.66299e+06	3.55086e+06	3.34769e+06	4.1308e+06	4.80181e+06	990880	3.38676e+06
989.732	0	487202	3.43833e+06	0	4.47682e+06	6.61735e+06	1.0742e+06	1.57938e+06	1.09807e+07	2.6068e+06	962611	0	1.3904e+06	427803	0	8.70547e+06
590.254	0	1.22083e+06	1.05506e+07	7.32803e+06	510007	1.24935e+07	1.80132e+07	8.5856e+06	1.05013e+07	1.32735e+07	1.71548e+07	9.34045e+06	1.80301e+06	1.51525e+07	4.36481e+06	12886431
805.582	1.51338e+06	474106	1.60187e+06	1.30026e+06	2.38471e+06	610737	808010	1.87013e+06	965095	738850	714655	589019	736110	741032	332594	982685
824.55	3.28299e+07	6.90061e+07	3.27753e+07	4.50302e+07	3.30822e+07	7.22442e+07	107196748	7.83469e+07	4.8789e+07	6.93768e+07	9.16632e+07	8.10952e+07	5.02419e+07	6.23771e+07	7.15565e+07	7.08365e+07
654.558	3.4509e+08	2.72755e+08	4.43887e+08	3.22904e+08	4.81857e+08	5.41794e+08	5.03415e+08	3.99524e+08	4.36693e+08	4.27628e+08	3.51406e+08	2.95638e+08	3.84712e+08	4.71815e+08	2.76499e+08	5.43135e+08
478.292	0	0	2.45602e+06	4.43727e+06	213673	7.24731e+06	8.50717e+06	1.1617e+07	3.98248e+06	4.70378e+06	2.04693e+06	2.67254e+06	0	2.51433e+06	0	4.09538e+06
907.601	971159	679864	1.30505e+06	842466	529997	0	273678	0	794736	0	748624	243466	1.07033e+06	0	651354	2.17852e+06
965.731	0	5.61598e+06	4.37119e+06	1.87359e+06	5.84029e+06	1.33288e+07	4.51338e+06	3.86983e+06	1.49945e+07	4.9933e+06	3.42542e+06	8.02448e+06	5.04335e+06	8.77068e+06	2.9513e+06	1.17424e+07
672.496	2.04867e+07	2.68463e+07	6.41715e+06	1.79572e+07	9.54549e+06	1.1773e+07	4.29313e+06	1.30471e+07	2.63229e+07	1.39856e+07	6.4308e+06	3.66526e+07	1.98606e+07	1.713e+07	1.77567e+07	1.61179e+07
925.472	2.09595e+07	3.04969e+07	27166188	2.91851e+07	1.11301e+07	1.85221e+07	4.44556e+07	1.42285e+07	1.37548e+07	4.85959e+07	4.57081e+07	4.93395e+07	3.57247e+07	5.39525e+07	3.57531e+07	2.41762e+07
1532.06	4.42339e+06	3.56846e+06	1.78426e+06	2.59385e+06	3.64255e+06	1.93297e+06	1.11189e+06	2.11331e+06	4.40511e+06	2.3162e+06	2.05955e+06	3.32186e+06	3.69662e+06	2.54193e+06	4.15198e+06	2.83996e+06
943.75	3.24035e+06	1.22233e+07	5.66569e+06	7.07507e+06	4.84254e+06	1.72448e+07	8.88445e+06	5.18083e+06	1.40135e+07	7.67205e+06	7.71613e+06	1.92842e+07	9.10131e+06	1.4765e+07	9.15259e+06	1.08534e+07
193.814	1.01129e+07	6.11745e+06	7.68486e+06	7.53438e+06	6.98679e+06	3.33922e+06	2.81058e+06	4.46586e+06	8.38907e+06	3.15451e+06	2.94925e+06	7.22524e+06	6.17075e+06	3.99473e+06	1.09691e+07	3.4956e+06
941.734	1.69614e+06	9.99161e+06	4.96999e+06	6.21827e+06	4.99404e+06	1.55553e+07	6.96995e+06	5.37582e+06	1.31492e+07	6.10495e+06	4.10134e+06	1.51673e+07	8.42258e+06	1.1944e+07	8.71868e+06	9.8111e+06
714.653	574842	2.68334e+07	1.95767e+07	5.16769e+07	3.25093e+06	6.90055e+06	8.02137e+06	485999	8.09287e+06	1.31027e+07	3.76226e+07	4.83895e+06	7.82326e+06	3.85292e+06	2.72555e+06	1.74054e+07
1572.1	0	0	4.71482e+06	9.73116e+06	3.94294e+06	8.96392e+06	5.40141e+06	1.52554e+07	2.40688e+06	7.61417e+06	3.42335e+06	4.44063e+06	0	5.91592e+06	0	1.42232e+06
735.519	1.0621e+08	1.24921e+08	1.44014e+08	1.10922e+08	6.73083e+07	1.48274e+08	2.15278e+08	1.18639e+08	1.35254e+08	2.09744e+08	187487519	1.63055e+08	1.25642e+08	2.61976e+08	1.43843e+08	2.29918e+08
444.671	5.56637e+06	4.85651e+06	1.56159e+06	2.40368e+06	2.09091e+06	2.67012e+06	1.84071e+06	758501	3.74035e+06	2.22983e+06	1.65339e+06	3.65013e+06	1.18069e+06	2.7871e+06	3.74894e+06	1.75698e+06
794.569	3.30728e+08	3.45312e+08	3.81335e+08	3.55861e+08	3.54318e+08	3.09654e+08	2.6608e+08	3.32138e+08	3.52832e+08	3.36553e+08	3.04281e+08	341624046	3.37631e+08	3.32284e+08	2.92127e+08	3.15068e+08
865.704	535088	4.5271e+06	699963	1.51162e+06	0	5.78952e+06	2.34669e+06	1.48479e+06	2.18655e+06	2.05655e+06	2.34947e+06	1.02004e+07	4.00031e+06	6.61776e+06	2.99887e+06	1.64715e+06
920.817	1.48302e+06	2.00868e+06	1.71362e+06	1.04984e+06	3.8426e+06	1.59428e+06	1.97353e+06	1.47978e+06	1.59291e+06	1.66849e+06	2.61005e+06	783289	2.38879e+06	1.06225e+06	2.74648e+06	2.1295e+06
967.575	5.72451e+07	9.08345e+07	7.35806e+07	6.61366e+07	5.56575e+07	6.8423e+07	82510962	3.30385e+07	9.45784e+07	7.64231e+07	8.07635e+07	6.62695e+07	9.83941e+07	6.43456e+07	8.62522e+07	9.4281e+07
687.538	4.30643e+07	4.21368e+07	5.74139e+07	4.8399e+07	4.84863e+07	5.47154e+07	5.29001e+07	5.54822e+07	5.26506e+07	5.16483e+07	5.30009e+07	4.90302e+07	3.43696e+07	5.15442e+07	4.95727e+07	5.48115e+07
616.551	889636	3.27675e+06	1.03549e+06	402077	1.06766e+06	1.88409e+06	1.36065e+06	907072	1.76708e+06	1.39341e+06	1.41875e+06	2.05152e+06	1.92571e+06	1.46182e+06	1.84848e+06	1.74073e+06
283.263	1.31523e+07	8.37758e+06	1.3744e+07	9.86859e+06	1.11019e+07	7.06859e+06	8.40307e+06	1.21327e+07	1.26011e+07	6.90535e+06	9.01743e+06	8.62141e+06	8.15294e+06	9.45525e+06	8.98961e+06	8.45797e+06
907.619	1.88782e+08	3.36018e+08	3.26867e+08	3.14293e+08	2.0669e+08	3.17015e+08	3.05276e+08	1.59025e+08	3.56746e+08	3.40373e+08	3.55709e+08	2.83081e+08	3.98175e+08	3.03881e+08	3.11397e+08	3.34337e+08
199.85	455274	297487	247922	267628	433736	200420	76023.8	265742	339839	225081	261168	263435	281380	244512	365081	254166
1500.99	1.34869e+07	1.02701e+07	2.4982e+07	2.63773e+07	1.45616e+07	1.39402e+07	1.89147e+07	2.31226e+07	6.2544e+06	2.15572e+07	1.27864e+07	1.21357e+07	1.68996e+07	1.59384e+07	1.1354e+07	1.29758e+07
712.636	5.9559e+07	1.36017e+08	2.62443e+08	3.7529e+08	7.27834e+07	1.09315e+08	2.03369e+08	5.60109e+07	9.8637e+07	1.67595e+08	2.6462e+08	8.80931e+07	1.47818e+08	8.49709e+07	6.25033e+07	1.10272e+08
846.457	1.3779e+07	1.39798e+07	1.41814e+07	1.19251e+07	9.23322e+06	1.78356e+07	1.75418e+07	7.71187e+06	1.50129e+07	1.7608e+07	1.55071e+07	1.93897e+07	1.39642e+07	1.95178e+07	1.74082e+07	1.6397e+07
153.521	1.45336e+06	2.58124e+06	2.4267e+06	2.47412e+06	1.90489e+06	2.53584e+06	2.49624e+06	2.50195e+06	2.16339e+06	2.76629e+06	2.50375e+06	2.51133e+06	2.74381e+06	2.7589e+06	2.15357e+06	2.50364e+06
1394.91	2.45726e+06	1.35138e+06	2.64798e+06	3.0593e+06	0	0	823158	1.17161e+06	0	2.34942e+06	572633	1.31382e+06	1.45386e+06	2.36607e+06	0	1.84864e+06
1772.1	1.35902e+08	5.72217e+07	2.18229e+08	2.0981e+08	2.16081e+08	1.22803e+08	1.38819e+08	2.67586e+08	7.90366e+07	1.67909e+08	1.26711e+08	1.119e+08	8.01994e+07	1.20845e+08	5.33185e+07	137304359
876.624	1.17306e+06	3.38844e+06	3.93048e+06	9.55269e+06	4.86182e+06	1.15673e+07	4.33597e+06	2.24928e+06	8.26011e+06	2.31626e+06	6.05259e+06	465350	0	1.07981e+06	0	7.92698e+06
744.553	5.71857e+08	5.22202e+08	5.75817e+08	6.95983e+08	7.02534e+08	5.83096e+08	4.72625e+08	598338883	6.79583e+08	5.34311e+08	4.60174e+08	5.65546e+08	5.21529e+08	5.15073e+08	4.63313e+08	6.40379e+08
917.734	2.60634e+07	1.01642e+08	3.31117e+07	5.09396e+07	1.39754e+07	9.78258e+07	6.11533e+07	3.51269e+07	6.54498e+07	4.91162e+07	5.57004e+07	1.35736e+08	7.59658e+07	1.00675e+08	6.73537e+07	4.61802e+07
857.565	7.59183e+06	2.89569e+06	4.5818e+06	5.62234e+06	8.49957e+06	2.98901e+06	2.95072e+06	5.10238e+06	4.52077e+06	3.17953e+06	3.30975e+06	3.52171e+06	2.82545e+06	3.10643e+06	2.66466e+06	3.88379e+06
860.471	3.59918e+06	8.47635e+06	4.41097e+06	6.7895e+06	5.22787e+06	3.60093e+06	2.52637e+06	2.41465e+06	9.68748e+06	3.14171e+06	3.55169e+06	5.23113e+06	3.48013e+06	4.3188e+06	6.84886e+06	5.29465e+06
788.521	5.73521e+07	7.1346e+07	8.48699e+07	1.26837e+08	1.31048e+08	7.43878e+07	1.34192e+08	1.12731e+08	7.81639e+07	1.56862e+08	9.19079e+07	1.26685e+08	1.21576e+08	9.85038e+07	8.31647e+07	1.38505e+08
850.607	4.08656e+06	8.44873e+06	9.29103e+06	1.65306e+07	9.72412e+06	1.64349e+07	8.84471e+06	3.84794e+06	1.45493e+07	8.31589e+06	1.16247e+07	6.07349e+06	8.8973e+06	8.54576e+06	5.42024e+06	1.34981e+07
1446.03	8.87301e+07	5.35874e+07	5.98485e+07	3.4362e+07	4.90665e+07	3.61426e+07	6.39482e+07	7.84021e+07	2.10103e+07	4.86939e+07	5.32727e+07	5.60862e+07	6.79997e+07	6.28615e+07	6.06087e+07	3.74082e+07
187.097	3.86592e+06	6.34278e+06	3.57253e+06	3.63053e+06	3.70233e+06	5.04836e+06	4.3295e+06	3.34446e+06	5.19101e+06	3.94998e+06	4.05499e+06	5.81201e+06	5.59821e+06	5.25182e+06	5.5877e+06	4.8902e+06
915.719	2.55733e+07	1.03362e+08	3.24944e+07	5.75897e+07	1.14413e+07	1.17076e+08	6.92053e+07	3.82315e+07	6.95116e+07	5.48015e+07	5.82308e+07	1.50797e+08	7.08481e+07	1.10592e+08	6.88821e+07	4.96711e+07
849.66	364736571	7.59525e+08	8.46959e+08	838010370	4.95367e+08	8.47106e+08	8.00265e+08	440984941	8.25439e+08	9.05755e+08	9.12156e+08	6.50699e+08	8.99094e+08	7.32951e+08	6.38456e+08	8.02841e+08
736.467	752967	225412	616556	379991	393685	1.63514e+06	1.1756e+06	707003	1.87567e+06	1.45422e+06	418999	4.40321e+06	280684	573966	870106	1.52799e+06
849.563	4.36819e+06	1.17707e+07	4.67641e+06	4.94493e+06	3.38023e+06	1.18206e+07	2.11678e+07	1.04708e+07	6.85371e+06	1.0653e+07	1.87272e+07	1.2947e+07	8.90315e+06	6.71627e+06	9.01422e+06	1.39825e+07
1495.96	6.25487e+07	5.15263e+07	6.84125e+07	6.87517e+07	4.43709e+07	4.31981e+07	5.26675e+07	5.73178e+07	3.34183e+07	6.39233e+07	4.69204e+07	5.46324e+07	6.83055e+07	6.06707e+07	5.29887e+07	5.57728e+07
838.514	881763	2.22659e+06	6.09964e+06	4.61678e+06	490930	4.20496e+06	4.4701e+06	3.42913e+06	3.01813e+06	6.93871e+06	5.42998e+06	2.23686e+06	3.82958e+06	6.57199e+06	2.7253e+06	3.79447e+06
1576.12	8.73367e+07	4.98916e+07	7.21111e+07	7.09064e+07	5.08402e+07	4.27439e+07	5.07661e+07	6.76323e+07	3.7433e+07	5.57177e+07	4.77793e+07	5.01012e+07	6.43562e+07	7.3194e+07	5.83643e+07	5.55494e+07
565.376	208856359	1.74641e+08	1.48663e+08	1.71613e+08	1.84177e+08	140203856	1.13877e+08	1.62219e+08	1.64634e+08	114165396	1.28974e+08	1.80119e+08	1.56717e+08	1.5147e+08	1.6214e+08	1.15855e+08
887.609	0	510128	2.80794e+06	2.53404e+06	1.74463e+06	1.67001e+06	2.52841e+06	1.17285e+06	1.1846e+06	1.52585e+06	1.64307e+06	824304	1.20147e+06	643874	265682	947835
797.646	3.40659e+06	8.57054e+06	1.04855e+07	1.99665e+07	8.33318e+06	9.25956e+06	7.9629e+06	4.70352e+06	9.64346e+06	7.64202e+06	8.64482e+06	8.69969e+06	8.58836e+06	1.77671e+07	5.22335e+06	1.19952e+07
860.674	419608	4.58493e+06	3.33492e+06	1.98192e+06	1.15522e+06	3.23234e+06	5.04677e+06	1.80704e+06	826801	6.56743e+06	4.76145e+06	6.26704e+06	3.08018e+06	8.66098e+06	2.09575e+06	3.22728e+06
750.504	1.61691e+06	1.253e+06	1.7328e+07	1.56972e+07	877242	7.97061e+06	8.34996e+06	9.11095e+06	6.09041e+06	2.83583e+07	8.34171e+06	8.32045e+06	634695	2.46067e+07	3.42228e+06	1.13224e+07
799.662	1.62556e+06	8.04954e+06	1.7446e+07	2.15473e+07	1.31196e+07	1.50061e+07	1.48756e+07	9.77001e+06	1.3927e+07	1.32329e+07	1.66491e+07	9.52453e+06	1.14048e+07	7.58452e+06	5.43724e+06	1.37146e+07
831.498	542726	2.95463e+06	4.74164e+06	2.32911e+06	2.49328e+06	3.15675e+06	1.30756e+06	7.81167e+06	3.60832e+06	5.99426e+06	6.4459e+06	2.29778e+06	3.68521e+06	3.18723e+06	3.11454e+06	4.55777e+06
764.553	2.96492e+07	1.85424e+07	2.69473e+07	2.56222e+07	3.35821e+07	2.03063e+07	1.99224e+07	2.60308e+07	2.48586e+07	1.78787e+07	1.92911e+07	2.38735e+07	1.41775e+07	1.94682e+07	2.31938e+07	2.15154e+07
941.489	7.36073e+07	6.49861e+07	8.2768e+07	9.67065e+07	5.42185e+07	5.27328e+07	6.88335e+07	7.21668e+07	7.5033e+07	8.41694e+07	7.10911e+07	8.41653e+07	6.78309e+07	7.7748e+07	4.42014e+07	7.20921e+07
901.473	2.51082e+07	1.38976e+07	1.65017e+07	1.83993e+07	3.58557e+07	3.02067e+07	8.20759e+07	6.61614e+07	1.04122e+06	2.14368e+07	5.3577e+07	4.9144e+07	1.41314e+07	2.27688e+07	3.76274e+07	1.4477e+07
904.654	0	2.78016e+06	3.21756e+06	6.07686e+06	5.96955e+06	1.90285e+07	1.71519e+07	9.52368e+06	8.40526e+06	4.3042e+06	1.01094e+07	2.28193e+06	2.25171e+06	0	0	2.13167e+06
303.231	4.52583e+06	0	1.93025e+07	1.48058e+07	1.17098e+07	1.01596e+07	1.32308e+07	2.63419e+07	1.38905e+07	1.54999e+07	9.49462e+06	3.22884e+06	195967	9.19923e+06	523864	1.11729e+07
574.495	8.68557e+07	1.98734e+08	1.14981e+08	9.6461e+07	2.35633e+08	2.24754e+08	1.13845e+08	5.37705e+07	2.87283e+08	2.27497e+08	2.1204e+08	1.19753e+08	1.59869e+08	1.39866e+08	1.3128e+08	3.28034e+08
1498.98	2.71618e+07	2.33675e+07	2.97589e+07	2.95871e+07	2.51224e+07	2.27172e+07	2.40299e+07	2.67223e+07	1.81629e+07	2.80137e+07	2.15789e+07	2.42674e+07	2.99576e+07	2.61994e+07	2.26062e+07	2.41438e+07
1011.76	0	1.69587e+06	1.7323e+06	2.29223e+06	1.82654e+06	1.99373e+06	2.11252e+06	2.04099e+06	1.01517e+06	2.5994e+06	2.09619e+06	2.06951e+06	1.96274e+06	1.3541e+06	539699	1.88339e+06
713.64	1.54177e+07	2.97595e+07	5.68656e+07	6.4842e+07	6.06057e+07	2.65259e+07	1.09326e+07	1.20605e+07	4.08214e+07	2.85922e+07	3.38519e+07	7.40362e+06	1.57763e+07	1.13695e+07	4.53065e+06	5.0861e+07
1634.06	0	0	5.2587e+07	5.08073e+07	0	5.72216e+06	3.39375e+07	4.5523e+07	0	4.53792e+07	2.3346e+07	0	0	3.02845e+07	0	2.66118e+07
803.578	324201	0	377758	521584	1.71677e+06	2.29162e+06	869086	1.3027e+06	1.04204e+06	298382	289147	370077	0	151988	0	299916
1395.92	1.15958e+07	7.79619e+06	1.59605e+07	1.40958e+07	7.00724e+06	8.7838e+06	6.81567e+06	1.07837e+07	2.10091e+06	1.48158e+07	5.92315e+06	1.08555e+07	1.24534e+07	1.69521e+07	2.69264e+06	1.52528e+07
532.923	4.46511e+06	3.37673e+06	3.99036e+06	4.06048e+06	5.26687e+06	2.76507e+06	2.40032e+06	3.35174e+06	3.32748e+06	2.63589e+06	1.68537e+06	3.24234e+06	3.88517e+06	2.77996e+06	3.39464e+06	2.84967e+06
1546.08	1.12048e+07	0	1.23606e+07	2.09639e+07	1.57669e+06	4.16334e+06	1.09872e+07	1.22717e+07	2.82457e+06	1.41027e+07	5.82803e+06	7.87668e+06	1.26047e+07	1.71092e+07	8.84404e+06	1.04128e+07
1587.87	2.2652e+07	2.60923e+07	2.11127e+07	1.72554e+07	2.9276e+07	2.85771e+07	1.90787e+07	1.75526e+07	2.69115e+07	2.09939e+07	2.15479e+07	2.17184e+07	2.86891e+07	2.33807e+07	2.66404e+07	2.82483e+07
732.479	885729	754286	1.66885e+06	2.81696e+06	501686	1.15872e+06	842395	1.01854e+06	1.09304e+06	2.80406e+06	1.80016e+06	1.03298e+06	1.77136e+06	2.16253e+06	646980	1.28824e+06
700.6	0	8.70707e+07	4.73973e+06	5.8136e+06	9.60929e+06	1.1161e+07	3.29282e+06	3.21135e+06	1.87604e+07	1.22937e+07	7.2205e+07	3.71116e+06	6.72196e+06	1.42228e+07	4.14698e+06	7.7026e+06
501.295	0	0	9.42848e+06	4.95062e+06	3.38967e+06	0	4.87922e+06	0	1.18821e+06	1.89362e+06	3.40927e+06	0	4.46797e+06	5.084e+06	0	2.47152e+06
848.455	4.24729e+06	5.51351e+06	6.39105e+06	4.86285e+06	4.59038e+06	7.57979e+06	7.90825e+06	3.68937e+06	6.2481e+06	7.89005e+06	6.94845e+06	6.09399e+06	5.59545e+06	8.221e+06	5.21259e+06	6.99425e+06
908.553	4.09621e+06	649925	5.05815e+06	7.89291e+06	4.99203e+06	2.38715e+06	3.48088e+06	3.74213e+06	2.37372e+06	329432	1.77282e+06	1.93366e+06	941383	0	587378	2.4664e+06
788.498	2.98483e+07	3.11843e+07	3.78951e+07	3.5596e+07	1.80767e+07	5.72477e+07	6.06436e+07	2.90415e+07	4.16517e+07	5.84516e+07	4.59713e+07	5.7335e+07	3.40756e+07	5.91407e+07	3.90344e+07	5.06046e+07
957.415	3.44302e+07	3.24243e+07	3.69133e+07	3.95777e+07	37651380	4.30666e+07	8.25224e+07	4.88493e+07	2.55016e+07	4.56249e+07	6.15936e+07	4.78873e+07	3.00571e+07	4.65445e+07	4.77991e+07	3.05729e+07
704.558	1.86639e+06	0	1.25171e+06	2.32068e+06	2.40565e+07	1.72448e+07	8.72408e+06	2.23505e+07	1.323e+07	7.20989e+06	1.47702e+06	8.41656e+06	0	1.52217e+06	0	6.31769e+06
173.081	1.41586e+06	2.28641e+06	1.36174e+06	1.48747e+06	1.58321e+06	1.8633e+06	1.68419e+06	1.25883e+06	2.13278e+06	1.72443e+06	1.6809e+06	1.96238e+06	2.03323e+06	1.99392e+06	1.94192e+06	1.5894e+06
728.631	0	2.54097e+07	0	3.15831e+06	1.58637e+06	1.24923e+06	0	664120	3.23645e+06	2.23921e+06	2.11052e+07	743486	842864	2.8103e+06	0	313992
480.307	0	0	1.48595e+06	1.92613e+06	0	1.58444e+06	3.53575e+06	2.29655e+06	550857	2.03749e+06	2.92731e+06	1.20091e+06	0	2.38772e+06	0	1.73338e+06
565.376	1154485979	5.62864e+08	9.22811e+08	9.81264e+08	1115987151	5.74708e+08	5.52482e+08	1012878654	6.82796e+08	5.91099e+08	9.08918e+08	6.75125e+08	5.91201e+08	6.09794e+08	6.21914e+08	607278357
872.674	0	1.52274e+06	3.36173e+06	6.98263e+06	1.15445e+06	3.06478e+06	3.19875e+06	2.16176e+06	901122	3.67656e+06	4.06654e+06	1.59932e+06	1.25339e+06	1.69599e+06	733297	1.73418e+06
698.908	3.26989e+06	1.90762e+06	1.7336e+06	1.80641e+06	2.42705e+06	1.91939e+06	1.01518e+06	1.84115e+06	2.36858e+06	1.92514e+06	1.76412e+06	2.46207e+06	2.14143e+06	1.71812e+06	1.81645e+06	1.93292e+06
1440.1	6.88453e+07	7.7027e+07	1.32152e+08	1.21206e+08	1.03166e+08	174152712	1.45599e+08	9.27007e+07	1.41167e+08	1.34204e+08	1.37335e+08	1.29687e+08	6.16875e+07	1.39557e+08	9.28581e+07	1.55636e+08
700.523	2.01588e+06	395128	1.7456e+06	641175	2.39137e+06	2.90029e+06	545650	2.97332e+06	4.45558e+06	1.07518e+06	201809	2.23036e+06	0	978568	0	2.87941e+06
1012.53	0	1.24862e+06	3.83818e+06	3.88752e+06	3.72339e+06	2.93833e+06	3.88546e+06	4.33825e+06	1.10963e+06	2.96965e+06	3.60831e+06	2.06937e+06	2.07991e+06	1.22163e+06	295081	1.35709e+06
718.538	6.34483e+06	1.06238e+06	9.96278e+06	1.4116e+07	9.34719e+06	9.31555e+06	3.76214e+06	7.11257e+06	2.21637e+07	6.66876e+06	4.9104e+06	9.38213e+06	4.94646e+06	7.66131e+06	2.09112e+06	8.48452e+06
676.245	316430	0	7.57735e+06	2.70604e+06	344626	9.31823e+06	9.20853e+06	9.30534e+06	2.44663e+06	3.72502e+06	8.6798e+06	4.15114e+06	0	5.07139e+06	0	3.72471e+06
685.522	605950	962480	1.39176e+06	2.07266e+06	0	5.58897e+06	2.85863e+06	2.24435e+06	1.03301e+06	3.88863e+06	0	2.21557e+06	0	8.27614e+06	0	3.20229e+06
935.649	0	3.29394e+06	3.63735e+07	6.05795e+07	0	0	1.49246e+07	479632	625883	9.38654e+06	2.85951e+07	0	1.71838e+07	0	1.32248e+06	1.45166e+06
678.558	6.59075e+07	6.65923e+07	9.52778e+07	5.94437e+07	1.10943e+08	1.26308e+08	8.67641e+07	6.03531e+07	1.11478e+08	9.17721e+07	7.80977e+07	7.35424e+07	7.53664e+07	1.09171e+08	5.70763e+07	1.38943e+08
686.62	6.84002e+07	1.78306e+08	2.91707e+08	2.84906e+08	2.05735e+08	1.84726e+08	8.95832e+07	4.73242e+07	2.48614e+08	2.02647e+08	219279831	6.99775e+07	1.27853e+08	9.33256e+07	7.04024e+07	3.67143e+08
618.286	0	0	8.12527e+06	3.11209e+06	0	1.46046e+07	1.43699e+07	7.77938e+06	6.03459e+06	8258714	1.00471e+07	4.25677e+06	0	7.71204e+06	0	7.40472e+06
907.554	2.84487e+06	1.25941e+06	2.53638e+06	4.72396e+06	2.33365e+06	0	761290	566882	1.50254e+06	0	1.3089e+06	792536	1.20866e+06	0	1.03495e+06	2.41453e+06
255.232	7.42816e+06	4.40335e+06	6.60598e+06	5.36902e+06	6.01567e+06	3.36528e+06	3.65269e+06	6.36168e+06	6.01079e+06	3.58484e+06	4.05919e+06	4.72854e+06	4.84613e+06	4.5491e+06	5.54754e+06	4.22963e+06
869.53	2.85668e+08	3.71559e+08	5.19594e+08	4.76369e+08	245785545	462146591	8.33016e+08	5.47162e+08	2.91123e+08	7.65154e+08	7.56635e+08	5.63872e+08	3.79554e+08	6.1737e+08	3.98513e+08	4.54048e+08
1512.14	1.2319e+06	0	4.28725e+06	4.45933e+06	1.51438e+06	328353	1.09666e+06	6.76722e+06	1.77002e+06	892488	440307	2.33956e+06	0	2.77555e+06	0	3.47278e+06
570.365	0	118924	2.84552e+06	1.9431e+06	571395	2.51987e+06	2.34022e+06	4.96992e+06	1.66295e+06	1.85784e+06	1.84942e+06	1.22324e+06	0	1.5509e+06	232964	1.53458e+06
1552.13	6.5534e+07	5.86295e+07	5.94316e+07	6.44483e+07	6.45429e+07	5.68502e+07	4.04653e+07	5.5576e+07	7.31705e+07	5.20888e+07	4.31587e+07	6.657e+07	5.38395e+07	5.69757e+07	5.52822e+07	5.8888e+07
964.706	80995	3.27443e+06	1.79226e+06	4.62164e+06	69573.9	8.18129e+06	1.50877e+06	889613	4.15306e+06	4.94588e+06	1.43296e+06	6.38005e+06	3.55803e+06	7.7614e+06	423615	2.15745e+06
867.514	2.47025e+08	3.26076e+08	4.13e+08	3.73848e+08	1.62884e+08	3.06415e+08	6.24691e+08	3.55627e+08	2.26812e+08	6.7171e+08	5.8498e+08	4.97791e+08	344792642	5.71213e+08	3.28955e+08	3.69215e+08
711.623	19740611	1.26236e+07	4.80434e+07	3.88458e+07	7.21545e+07	2.39192e+07	7.95022e+06	1.30875e+07	4.04908e+07	2.63761e+07	1.78815e+07	5.22692e+06	1.33063e+07	8.54953e+06	8.38014e+06	4.43675e+07
893.552	0	638867	1.27414e+06	2.67332e+06	0	289313	1.52559e+06	0	273685	4.26533e+06	2.82974e+06	424152	203510	0	0	1.63621e+06
929.698	2.75033e+06	1.99415e+07	7.95166e+06	2.31297e+07	112881	3.57113e+07	2.46142e+07	9.99624e+06	2.15919e+07	4.59729e+07	6.19118e+06	4.94787e+07	2.19618e+07	7.15661e+07	1.06226e+07	1.13111e+07
769.5	1.08731e+07	8.89134e+06	1.9404e+07	2.05401e+07	3.1718e+06	1.37242e+07	2.79764e+07	2.59342e+07	4.04748e+06	2.96498e+07	2.18147e+07	1.78432e+07	1.09279e+07	2.53822e+07	1.33804e+07	2.1178e+07
1401.97	3.27926e+07	2.56363e+07	4.05049e+07	4.61086e+07	4.25093e+07	3.48977e+07	4.56072e+07	59221869	4.05645e+07	4.91712e+07	3.09895e+07	6.26021e+07	3.28133e+07	3.02703e+07	2.9049e+07	3.19124e+07
902.639	0	1.91325e+06	4.8013e+06	5.70949e+06	5.25259e+06	8.30145e+06	4.33293e+06	3.30773e+06	2.78753e+06	2.80072e+06	4.8511e+06	1.89349e+06	0	928439	414908	2.8706e+06
614.274	350635	167733	1.70565e+06	1.86291e+06	191653	1.0644e+06	2.05505e+06	1.72523e+06	956998	987419	2.18967e+06	1.50039e+06	108824	1.20436e+06	1.50677e+06	1.88748e+06
704.549	0	443930	444532	490726	985176	1.57824e+06	1.51052e+06	1.275e+06	3.99002e+06	1.51656e+06	639733	1.16821e+06	347896	1.0614e+06	0	2.67521e+06
725.525	4.70784e+07	3.72461e+07	4.35449e+07	2.66073e+07	6.30553e+07	3.64249e+07	2.53275e+07	4.52923e+07	3.14235e+07	2.8517e+07	3.63774e+07	2.56285e+07	4.834e+07	3.62653e+07	3.87357e+07	5.20042e+07
911.562	4.6841e+07	8.96603e+07	8.79381e+07	1.08954e+08	8.57245e+07	1.17702e+08	6.72486e+07	7.02901e+07	1.04725e+08	1.01297e+08	9.30453e+07	8.16516e+07	8.50989e+07	8.06229e+07	5.26867e+07	1.09414e+08
808.511	1.09085e+07	1.3325e+07	4.04226e+07	2.07827e+07	1.80222e+07	3.6158e+07	2.67862e+07	2.26719e+07	3.07632e+07	5.30875e+07	2.85862e+07	2.39772e+07	1.5847e+07	27913573	1.59656e+06	2.17954e+07
883.531	4.09024e+08	532646850	5.94535e+08	6.62521e+08	3.74479e+08	5.96817e+08	7.83236e+08	8.48354e+08	5.48185e+08	8.4703e+08	7.14263e+08	7.42728e+08	5.3663e+08	7.14737e+08	4.06642e+08	6.54469e+08
1261.71	0	5.41362e+06	2.36748e+07	7.65525e+06	4.09616e+06	2.17781e+07	2.09547e+07	1.23068e+07	8.12954e+06	1.52738e+07	2.41483e+07	1.17283e+07	0	1.39355e+06	0	2.25299e+07
931.75	0	647303	87146.2	338949	30903.9	1.30625e+06	587691	223885	0	462259	526303	2.60328e+06	0	1.44175e+06	96612.1	142591
824.614	635506	903320	2.61568e+06	2.63127e+06	2.5739e+06	1.37541e+06	1.40068e+06	1.65661e+06	1.16661e+06	1.1584e+06	676706	0	1.41986e+06	623887	521267	1.27764e+06
705.578	7.90366e+06	0	5.86412e+06	2.61115e+06	1.40333e+07	3.0138e+06	1.72227e+06	3.96339e+06	3.26051e+06	2.57597e+06	812437	414404	560867	3.17552e+06	416143	6.35519e+06
804.589	2.21818e+07	2.42043e+07	2.90349e+07	2.53648e+07	2.71201e+07	2.16976e+07	1.84571e+07	3.20316e+07	1.81456e+07	3.30592e+07	2.19204e+07	2.49346e+07	2.2045e+07	2.6099e+07	2.42716e+07	2.40192e+07
1206.67	9.69033e+06	424252	6.17491e+06	4.40502e+06	6.28519e+06	1.48181e+06	1.67652e+06	6.29899e+06	2.68695e+06	3.02413e+06	1.38418e+06	5.79574e+06	3.40168e+06	4.69672e+06	2.85132e+06	1.64911e+06
764.558	2.39556e+07	2.28608e+07	2.33363e+07	1.94453e+07	2.13632e+07	2.17369e+07	2.90289e+07	3.21351e+07	1.81446e+07	2.53003e+07	2.44533e+07	2.55839e+07	2.24209e+07	2.45288e+07	2.12873e+07	1.53716e+07
886.236	2.91041e+06	5.73887e+06	3.9587e+06	3.70133e+06	3.10749e+06	5.98522e+06	4.36198e+06	2.34669e+06	4.1602e+06	7.30416e+06	6.19281e+06	1.87203e+06	5.8795e+06	7.21648e+06	4.00347e+06	5.5763e+06
153.883	2.14276e+06	3.60155e+06	3.35671e+06	3.58736e+06	3.26242e+06	4.06567e+06	3.63524e+06	4.36065e+06	2.65966e+06	5.1076e+06	3.75716e+06	2.842e+06	3.59656e+06	4.7628e+06	1.9749e+06	4.63405e+06
658.59	4.73566e+07	9.78397e+07	1.20424e+08	1.03722e+08	1.39805e+08	1.27031e+08	3.302e+07	2.30033e+07	1.5087e+08	1.11154e+08	1.01806e+08	3.45241e+07	71419504	6.28805e+07	3.91236e+07	2.06842e+08
1664.35	0	1.45582e+06	3.39831e+07	3.63279e+07	9.60974e+06	1.96507e+07	1.87483e+07	1.23651e+07	9.80192e+06	2.20634e+07	2.05767e+07	4.67262e+06	1.0001e+07	6.68533e+06	0	1.00408e+07
1561.2	1.76936e+07	1.4104e+07	1.77262e+07	1.24729e+07	8.51389e+06	4.18983e+06	1.18926e+07	1.37528e+07	1.0956e+06	1.35833e+07	1.44431e+07	1.22902e+07	1.28706e+07	1.83087e+07	1.42509e+07	1.18406e+07
500.276	4.95092e+06	2.11477e+06	8.86359e+06	9.21864e+06	2.02248e+06	5.35579e+06	7.66268e+06	8.0423e+06	5.407e+06	9.11946e+06	5.59488e+06	5.68901e+06	1.80659e+06	8.1329e+06	3.77399e+06	7.70942e+06
1589.11	2.92132e+06	0	9.31634e+06	6.39365e+06	4.81837e+06	9.82169e+06	8.52454e+06	8.73858e+06	6.05637e+06	1.00006e+07	9.16529e+06	4.97384e+06	0	5.38975e+06	0	7.59847e+06
1151.7	0	0	1.76055e+07	1.78372e+07	0	1.25463e+06	3.7549e+06	6.10939e+06	3.47366e+06	1.06728e+07	7.38567e+06	4.61971e+06	0	3.98214e+06	0	1.10549e+07
1553.91	1.33986e+07	1.05249e+07	1.29415e+07	1.38627e+07	9.89423e+06	6.72964e+06	1.23451e+07	1.09602e+07	5.37649e+06	1.28887e+07	8.56174e+06	12347709	1.39841e+07	1.19113e+07	1.03227e+07	12815343
1445.94	1.70801e+07	1.59441e+07	1.69525e+07	1.77486e+07	1.59669e+07	1.53218e+07	1.42153e+07	1.62317e+07	1.20082e+07	1.74841e+07	1.34136e+07	1.44886e+07	1.6883e+07	1.7166e+07	1.32274e+07	1.81637e+07
746.569	1.05301e+06	871009	1.44321e+06	864107	2.53862e+06	1.14537e+06	617662	1.7443e+06	2.29348e+06	760576	1.06847e+06	1.02722e+06	749575	537045	373363	1.49883e+06
672.606	882633	5.70998e+06	7.04726e+06	4.37909e+06	1.07772e+07	9.06941e+06	688757	800162	1.051e+07	6.44839e+06	6.3906e+06	1.03315e+06	4.30784e+06	2.64466e+06	1.98939e+06	1.25654e+07
1024.58	843026	174874	3.76125e+06	5.77606e+06	4.11586e+06	3.61973e+06	7.15312e+06	4.33965e+06	2.3528e+06	3.80302e+06	6.01845e+06	1.13021e+06	1.85281e+06	554880	0	1.50812e+06
902.565	0	1.66377e+06	5.20735e+06	5.70507e+06	8.12245e+06	8.18323e+06	5.51917e+06	5.66006e+06	2.48465e+06	2.43247e+06	5.79302e+06	2.19948e+06	0	772026	632254	2.34026e+06
888.566	709134	9.92491e+06	4.65727e+07	5.6372e+07	9.68368e+07	1.0764e+08	2.86987e+07	5.83601e+07	101924310	5.92361e+07	3.72905e+07	3.57162e+07	2.38777e+07	2.14035e+07	0	4.81943e+07
698.909	7.66165e+06	6.58533e+06	6.21372e+06	6.87038e+06	6.99235e+06	4.8313e+06	4.82945e+06	7.4837e+06	5.76761e+06	5.4023e+06	2.97235e+06	6.35958e+06	8.02212e+06	6.22254e+06	5.48515e+06	6.20763e+06
771.269	5.99879e+06	1.01656e+07	7.81938e+06	1.06351e+07	1.17974e+07	7.55297e+06	8.65629e+06	1.0697e+07	9.99102e+06	8.42203e+06	2.28161e+07	1.16168e+07	7.38976e+06	9.21307e+06	9.68423e+06	8.87246e+06
737.64	6.31608e+06	0	3.09226e+07	5.08812e+07	1.61416e+06	0	1.36152e+06	2.24478e+06	0	5.20854e+06	9.3834e+06	442057	995404	2.26793e+06	0	646542
821.646	3.21015e+06	1.14554e+07	1.61052e+07	1.15825e+07	1.15893e+07	1.55304e+07	9.97883e+06	4.82783e+06	1.12186e+07	1.48029e+07	1.27332e+07	7.1477e+06	1.04305e+07	1.50771e+07	9.28959e+06	1.87613e+07
863.675	0	754384	5.39409e+06	5.72189e+06	275253	526905	0	298087	0	4.77429e+06	3.16737e+06	0	1.80542e+06	3.19974e+06	732669	2.67518e+06
792.551	2.46261e+08	228971961	240107158	2.3217e+08	2.65101e+08	2.38417e+08	1.90045e+08	2.42895e+08	2.47604e+08	2.178e+08	2.16891e+08	2.58331e+08	2.75775e+08	230840454	2.42919e+08	2.26689e+08
1533.1	2.03749e+06	582519	3.36004e+06	2.46906e+06	1.88144e+06	2.37377e+06	2.89454e+06	3.28396e+06	448516	2.34858e+06	2.50896e+06	2.19222e+06	1.22952e+06	2.74236e+06	0	1.62722e+06
782.496	1.21581e+07	1.53267e+07	3.53524e+07	2.90576e+07	1.65611e+07	1.96836e+07	2.75792e+06	2.25443e+07	1.73402e+07	2.95744e+07	1.44668e+07	5.94479e+06	1.37807e+07	2.32577e+07	1.03516e+07	3.16388e+07
652.542	3.13143e+07	2.19129e+07	2.58586e+07	2.11447e+07	2.62945e+07	2.24337e+07	1.68766e+07	1.5398e+07	3.00626e+07	2.48301e+07	1.87193e+07	1.55017e+07	2.43337e+07	3.23174e+07	1.71378e+07	4.39954e+07
602.527	7.67817e+06	2.89711e+07	1.37001e+07	9.14118e+06	6.35791e+07	3.99008e+07	7.53421e+06	3.516e+06	4.98931e+07	2.15481e+07	1.976e+07	6.9589e+06	3.46327e+07	1.10299e+07	8.74091e+06	6.02035e+07
626.527	1.26115e+08	7.86137e+07	1.22819e+08	1.0889e+08	1.20147e+08	1.06048e+08	1.61599e+08	1.06798e+08	1.14851e+08	1.39088e+08	1.01605e+08	7.75149e+07	1.40591e+08	1.55314e+08	9.08011e+07	1.41559e+08
913.579	7.53116e+07	162819412	1.54732e+08	1.76286e+08	1.5963e+08	1.73557e+08	1.01768e+08	9.89542e+07	1.90388e+08	1.73088e+08	1.53499e+08	1.28703e+08	1.3524e+08	1.24931e+08	8.73511e+07	209273664
1591.06	2.9168e+07	0	3.57194e+07	2.95395e+07	2.21046e+07	2.35577e+07	2.02763e+07	2.41716e+07	2.62831e+07	3.19238e+07	1.93356e+07	2.55679e+07	0	2.78434e+07	6.08309e+06	3.13819e+07
808.511	2.4528e+07	4.26442e+07	6.31028e+07	6.12678e+07	3.94546e+07	5.33668e+07	2.76041e+07	6.29606e+07	5.00353e+07	7.08378e+07	6.56077e+07	3.61781e+07	4.72962e+07	4.86337e+07	4.04607e+07	5.70695e+07
1373.84	0	5.91036e+06	1.06271e+07	4.56778e+06	844084	4.44992e+06	1.04178e+07	6.02589e+06	5.27179e+06	7.427e+06	1.1967e+07	8.80954e+06	2.3642e+06	1.90297e+06	0	5.90186e+06
802.574	1.31573e+07	1.59438e+07	2.41744e+07	1.50273e+07	1.34198e+07	1.24638e+07	1.28255e+07	2.02927e+07	1.04358e+07	2.68065e+07	1.55638e+07	1.28485e+07	1.97111e+07	2.53887e+07	2.39318e+07	1.71397e+07
493.337	1.9448e+07	1.80758e+07	1.58349e+07	1.83884e+07	1.97672e+07	1.64972e+07	1.25953e+07	1.80528e+07	1.86966e+07	1.16086e+07	1.27841e+07	2.22539e+07	1.75417e+07	1.74352e+07	1.60132e+07	1.26746e+07
463.286	171185	0	8.49021e+06	2.31061e+07	0	3.43051e+06	9.33419e+06	2.71567e+06	0	8.81079e+06	1.64405e+07	2.61445e+06	0	5.87593e+06	286495	8.43945e+06
698.512	4.24691e+07	2.79679e+07	2.77475e+07	2.7202e+07	4.36544e+07	4.14677e+07	2.09683e+07	3.88339e+07	4.29175e+07	3.17726e+07	2.55638e+07	4.43771e+07	3.04427e+07	2.82803e+07	2.29357e+07	3.37724e+07
728.555	1.71758e+07	2.5355e+07	1.87286e+07	1.89667e+07	3.20967e+07	2.34585e+07	1.55664e+07	2.37814e+07	2.58108e+07	2.08494e+07	1.92684e+07	1.7861e+07	2.08975e+07	1.59513e+07	1.71504e+07	2.66528e+07
758.496	7.72484e+06	2.63628e+06	2.24546e+07	2.15923e+07	9.23904e+06	1.25366e+07	1.03029e+06	1.6827e+07	8.22854e+06	2.13248e+07	6.15501e+06	6.05918e+06	4.43676e+06	1.73153e+07	0	1.45682e+07
960.749	0	4.37908e+06	4.96785e+06	1.25402e+07	0	9.04902e+06	3.87443e+06	1.94782e+06	7.61356e+06	1.39642e+07	0	1.3422e+07	8.38403e+06	1.77787e+07	0	5.68224e+06
509.314	1.56787e+07	1.51747e+07	1.29961e+07	1.55561e+07	1.54239e+07	1.44218e+07	1.02805e+07	1.46748e+07	1.58186e+07	9.94321e+06	1.12138e+07	1.91567e+07	1.4577e+07	1.51415e+07	1.37797e+07	1.0384e+07
1551.9	3.55386e+06	1.8231e+06	7.9852e+06	6.82723e+06	1.20882e+06	2.16988e+06	5.02323e+06	4.81556e+06	0	6.38384e+06	2.2508e+06	4.94711e+06	4.84878e+06	6.35218e+06	2.14429e+06	5.70938e+06
698.909	749603	798553	553442	414416	1.05319e+06	640714	489529	785927	786012	514153	553977	671869	437318	774923	871274	621696
1444.93	6.38992e+06	5.04727e+06	7.12402e+06	6.70156e+06	5.52777e+06	6.0834e+06	4.4237e+06	6.15427e+06	4.15709e+06	6.88787e+06	4.60266e+06	5.90858e+06	7.11248e+06	7.22275e+06	4.18069e+06	6.69071e+06
836.594	1.04806e+06	1.24322e+06	825281	1.34562e+06	857267	1.17324e+06	971382	784437	795310	1.36265e+06	1.30141e+06	819140	1.14807e+06	1.34228e+06	783415	1.14011e+06
1449.05	5.61615e+06	3.96217e+06	3.92227e+06	1.06305e+06	2.68419e+06	2.27221e+06	4.32609e+06	4.97671e+06	0	3.33385e+06	3.53076e+06	3.87225e+06	4.95282e+06	4.67362e+06	4.62221e+06	2.59171e+06
764.522	8.23267e+08	7.25857e+08	534747898	6.55895e+08	6.54137e+08	6.01431e+08	6.73892e+08	7.95602e+08	6.40215e+08	5.29054e+08	6.33514e+08	7.08425e+08	7.11815e+08	5.86501e+08	7.09236e+08	5.82125e+08
1529.91	5.27238e+07	5.76426e+07	5.47678e+07	4.83405e+07	6.76465e+07	6.37923e+07	4.6504e+07	5.23503e+07	5.49282e+07	5.44205e+07	4.78545e+07	5.55928e+07	6.51086e+07	5.37688e+07	5.32599e+07	6.09919e+07
769.547	1.94345e+07	1.1172e+07	1.88657e+07	1.71807e+07	1.7826e+07	1.4058e+07	1.36266e+07	1.76576e+07	1.46909e+07	1.6614e+07	1.00265e+07	1.17893e+07	1.77976e+07	1.60672e+07	1.38378e+07	1.89467e+07
451.29	2.34787e+08	2.57995e+08	1.79423e+08	2.15093e+08	2.09739e+08	2.25058e+08	1.7813e+08	1.97534e+08	2.39651e+08	1.61599e+08	1.76805e+08	2.79535e+08	2.32097e+08	2.46207e+08	2.17998e+08	1.65557e+08
806.496	6.48507e+06	2.65007e+07	4.07192e+07	5.20609e+07	2.04106e+07	3.28054e+07	2.07513e+07	4.16673e+07	2.73586e+07	4.76336e+07	2.57391e+07	1.59346e+07	2.59254e+07	2.66661e+07	1.43791e+07	3.02142e+07
980.276	7.30668e+06	2.27915e+07	7.55887e+06	2.35539e+07	1.60026e+07	1.01311e+07	1.59097e+07	1.36184e+07	9.34187e+06	4.46165e+06	1.32795e+07	3.89096e+06	1.49638e+07	7.59006e+06	6.85683e+06	1.36649e+07
906.257	2.46326e+07	7.67734e+07	2.16469e+07	8.0589e+07	6.79704e+07	3.19423e+07	2.37233e+07	7.07906e+07	2.483e+07	2.88877e+07	4.01835e+07	3.12436e+07	5.07043e+07	1.77474e+07	1.80979e+07	5.46098e+07
762.527	2.55909e+08	178722090	3.64744e+08	3.14112e+08	5.7262e+07	9.18881e+07	9.46498e+07	5.93238e+07	1.11103e+08	1.09532e+08	2.64184e+08	1.10108e+08	1.72588e+08	1.51048e+08	1.53828e+08	1.90044e+08
225.043	45708.7	33674.2	17168.1	72238.3	30509.4	96743	51323.3	26663.8	31279.9	33714	27524.5	40300.3	65039.4	46819.3	23594.8	80572.3
610.183	9.80066e+07	7.13101e+07	4.83573e+07	1.39379e+08	1.36866e+08	9.63918e+07	1.16718e+07	7.16565e+07	9.38658e+07	9.25829e+07	9.05692e+07	1.06359e+08	1.21237e+08	3.24526e+07	7.88307e+07	1.10262e+08
764.572	6.38244e+06	2.80178e+06	2.88257e+06	4.3787e+06	1.09498e+06	1.16798e+06	1.31369e+06	1.21101e+06	2.40957e+06	3.19215e+06	2.70279e+06	3.01444e+06	3.19929e+06	2.53133e+06	4.19004e+06	2.72383e+06
684.201	5.69678e+08	9.5046e+08	6.86501e+08	1350270170	1614760820	1508931965	5.94894e+08	6.18441e+08	6.91645e+08	8.725e+08	7.55941e+08	1145505225	7.99373e+08	6.82872e+08	5.87527e+08	1509108664
654.566	3.50058e+07	3.3734e+07	1.90191e+07	5.88635e+07	4.92486e+07	5.52657e+07	4.39932e+07	5.2198e+07	2.92597e+07	1.4866e+08	4.59655e+07	6.23196e+07	4.87421e+07	2.53294e+07	4.22636e+07	2.90874e+07
868.603	1.81467e+07	2.51938e+07	2.38657e+07	1.95449e+07	2.5269e+07	2.74212e+07	3.71245e+07	2.10931e+07	2.56296e+07	1.19585e+07	1.9097e+07	1.04766e+07	1.64558e+07	2.00907e+07	2.00867e+07	2.36819e+07
832.239	1.04152e+08	3.03454e+08	1.07515e+08	5.91357e+08	5.1674e+08	2.93914e+08	1.78933e+08	3.57791e+08	1.70923e+08	2.09142e+08	2.35645e+08	2.44587e+08	3.02586e+08	8.18904e+07	1.06562e+08	3.78774e+08
629.541	4.45731e+07	4.00724e+07	5.52608e+07	4.0065e+07	3.92988e+07	4.87425e+07	5.41391e+07	3.59635e+07	4.35304e+07	3.42741e+07	3.35825e+07	3.66082e+07	4.07852e+07	5.18938e+07	4.08834e+07	4.61473e+07
758.219	416726980	8.9117e+08	502518607	1611295915	1515492003	9.51553e+08	6.01786e+08	7.78313e+08	647005971	6.63845e+08	7.1845e+08	8.56327e+08	924380624	4.12476e+08	457532844	1282794616
626.534	2.45193e+06	2.49274e+06	1.6945e+06	6.36077e+06	5.69225e+06	5.46408e+06	5.16351e+06	4.18986e+06	2.67624e+06	1.94612e+07	2.11271e+06	7.49288e+06	5.05581e+06	1.37864e+06	2.06605e+06	2.96658e+06
656.581	2.52753e+07	2.34216e+07	1.47911e+07	3.3435e+07	3.17398e+07	3.49733e+07	1.0512e+07	3.30823e+07	2.24252e+07	9.20569e+07	2.90274e+07	3.56088e+07	3.94698e+07	1.43725e+07	2.51925e+07	1.82547e+07
371.101	3.40722e+06	3.63845e+06	2.48431e+06	5.93517e+06	2.8295e+06	2.61066e+06	3.08231e+06	2.05105e+06	3.03041e+06	2.15522e+06	3.36164e+06	2.37809e+06	4.36002e+06	3.63005e+06	2.97974e+06	2.93409e+06
968.861	6079259361	3643714426	4231018638	5031152737	4244949933	3567015881	3700833684	3142809808	4335117320	3276970827	5003263278	3690826648	5671001140	4243029559	4788708120	3894798866
478.177	7.86444e+06	8.82141e+06	5.61308e+06	1.70459e+07	6.42792e+06	5.46041e+06	7.01028e+06	4.61325e+06	6.67922e+06	4.03651e+06	6.46241e+06	6.27952e+06	8.74171e+06	7.84726e+06	4.70497e+06	7.15749e+06
628.55	1.06706e+07	5.91279e+06	1.09485e+07	1.54757e+07	1.33129e+07	1.74371e+07	1.14005e+07	1.56725e+07	8.62421e+06	3.68951e+07	5.82482e+06	1.60144e+07	8.54998e+06	8.72811e+06	1.15592e+07	3.58066e+06
586.532	5.63141e+06	3.85232e+06	3.33993e+06	3.69329e+06	3.86041e+06	2.86912e+06	2.65228e+06	6.95083e+06	5.48716e+06	9.91196e+06	6.7171e+06	6.38556e+06	3.24189e+06	3.38864e+06	5.58877e+06	5.46696e+06
710.627	8.11535e+07	6.26932e+07	5.75307e+07	9.47666e+07	7.91138e+07	1.1258e+08	1.90676e+07	1.35456e+08	7.28407e+07	3.12563e+08	9.86709e+07	1.25922e+08	9.24918e+07	4.62125e+07	6.83716e+07	6.00896e+07
680.479	1.7664e+07	1.49627e+07	1.34407e+07	2.40212e+07	1.46822e+07	1.42021e+07	1.28078e+07	1.03662e+07	1.66203e+07	9.82573e+06	1.7806e+07	1.19269e+07	2.1401e+07	1.29178e+07	1.71169e+07	1.47689e+07
868.604	1.0894e+07	2.15197e+07	1.15555e+07	7.25283e+06	2.39514e+07	2.71596e+07	4.17346e+07	1.95607e+07	2.58508e+07	9.50511e+06	8.29755e+06	6.42573e+06	7.88113e+06	1.65595e+07	1.81412e+07	1.76575e+07
584.525	1.24658e+08	7.50055e+07	8.71216e+07	8.78378e+07	1.09991e+08	7.14253e+07	5.86106e+07	1.7486e+08	1.17847e+08	1.91398e+08	132658363	1.3531e+08	9.42488e+07	7.91568e+07	1.21302e+08	1.28924e+08
782.602	3.47764e+06	6.16705e+06	2.21088e+06	2.06981e+06	6.99273e+07	1.76756e+08	3.0901e+08	2.12696e+08	6.45464e+06	4.56731e+07	1.21902e+07	2.97824e+06	2.8885e+06	1.93357e+07	3.61117e+07	3.35326e+07
686.57	1.88689e+07	3.11769e+07	1.27184e+07	1.9821e+07	3.96578e+07	4.24826e+07	8.29232e+07	5.98846e+07	2.59092e+07	2.22911e+07	2.19629e+07	2.20963e+07	2.10881e+07	2.57991e+07	4.16254e+07	3.00815e+07
552.197	2.42824e+07	2.79991e+07	2.29108e+07	4.86762e+07	2.85629e+07	2.99284e+07	2.33656e+07	1.79132e+07	2.1887e+07	2.15579e+07	2.41619e+07	2.78179e+07	3.50378e+07	2.42759e+07	2.03789e+07	3.41759e+07
682.596	1.03362e+08	8.53511e+07	4.94078e+07	1.04436e+08	1.18277e+08	1.49308e+08	2.20945e+07	1.69234e+08	8.4652e+07	4.08247e+08	1.20538e+08	1.77046e+08	1.21543e+08	4.56868e+07	9.7457e+07	7.75314e+07
794.721	6.59753e+08	4.07356e+08	7.18927e+08	6.37756e+08	2.85592e+08	4.16318e+08	4.07363e+08	3.82797e+08	4.61463e+08	6.8047e+08	7.11943e+08	435005264	7.24411e+08	5.6086e+08	4.90652e+08	3.10346e+08
970.877	5743615572	3400337461	3725066837	4626117832	3672555196	2950757648	3679980811	2882917555	3933773839	3049878624	4678641667	3220107196	5334904392	3857119191	4372644522	3522209608
712.643	1.96589e+07	9.60843e+06	4.62184e+07	1.04801e+07	1.21168e+07	5.34417e+06	4.1445e+06	1.63415e+07	1.4473e+07	3.25155e+07	2.11552e+07	1.64528e+07	2.01589e+07	2.50618e+07	1.39721e+07	1.00277e+07
812.654	3181373966	3927745826	3287425636	3119880823	6733312256	7057896249	7650609154	5540917966	6232477468	4282024576	4581825479	3196532158	4035675179	3605789677	4247330604	4247922819
824.553	2.30434e+07	1.19765e+07	8.87809e+06	2.65439e+07	2.35717e+07	1.95895e+07	2.87826e+07	1.42588e+07	2.06094e+07	1.91222e+07	2.08934e+07	1.27226e+07	3.26933e+07	1.95771e+07	2.15841e+07	1.71635e+07
1471.96	1.43851e+07	2.05887e+07	1.85314e+07	2.34572e+07	1.49205e+07	1.16391e+07	1.6432e+07	7.7993e+06	1.80915e+07	9.75014e+06	1.73667e+07	1.3246e+07	1.49975e+07	2.1192e+07	1.76885e+07	1.77263e+07
766.689	193803591	1.20288e+08	3.3976e+08	1.58284e+08	1.02712e+08	1.1895e+08	9.62089e+07	1.76398e+08	1.57933e+08	3.0585e+08	2.12521e+08	1.50957e+08	1.72453e+08	1.85412e+08	1.67509e+08	1.04232e+08
570.455	1.98245e+06	2.02244e+06	2.00401e+06	3.04801e+06	1.6304e+06	1.52746e+06	1.62574e+06	1.48893e+06	2.0064e+06	1.52819e+06	2.03022e+06	1.78869e+06	2.79357e+06	2.11876e+06	2.17317e+06	1.90412e+06
593.597	6.02338e+07	4.81649e+07	4.34434e+07	7.39172e+07	4.43619e+07	3.82399e+07	5.61336e+07	2.37915e+07	4.87631e+07	3.91865e+07	5.63574e+07	3.99935e+07	7.34617e+07	4.58071e+07	5.09062e+07	4.26362e+07
708.612	2.25482e+08	1.70495e+08	1.43183e+08	2.33709e+08	2.48827e+08	3.00365e+08	5.554e+07	3.98413e+08	2.13827e+08	8.43214e+08	2.18802e+08	3.71071e+08	2.25233e+08	1.13613e+08	2.0377e+08	1.79175e+08
738.659	8.14946e+07	5.14551e+07	1.67471e+08	6.10333e+07	5.9879e+07	7.4011e+07	2.69751e+07	1.34416e+08	6.71984e+07	2.10903e+08	9.53738e+07	1.03924e+08	6.3806e+07	7.09284e+07	6.87084e+07	5.83142e+07
750.658	6.92972e+06	1.94809e+07	9.67189e+06	1.6056e+07	2.29139e+07	3.5067e+07	5.57196e+06	3.31132e+07	1.49312e+07	6.0006e+07	8.48597e+06	2.20882e+07	7.47105e+06	4.89747e+06	1.38617e+07	1.15895e+07
663.452	7.37523e+06	7.98681e+06	6.84034e+06	1.22119e+07	5.581e+06	7.08929e+06	1.25728e+07	4.73545e+06	8.43555e+06	2.28576e+06	9.03597e+06	4.99882e+06	1.02174e+07	8.67143e+06	7.99219e+06	6.9123e+06
663.453	1.08195e+07	9.89321e+06	6.68509e+06	1.40518e+07	7.02112e+06	7.96762e+06	1.19395e+07	4.95118e+06	7.43091e+06	4.50318e+06	1.14534e+07	6.22694e+06	1.389e+07	9.20452e+06	1.03484e+07	9.5363e+06
819.513	1.11461e+07	1.20414e+07	1.09311e+07	1.30646e+07	143906342	1.73993e+08	6.07016e+07	5.55484e+07	8.89836e+07	5.04314e+07	1.98966e+07	1.89193e+07	3.45131e+07	2.8335e+07	2.5265e+07	4.19056e+07
774.542	112738791	5.49274e+07	6.24299e+07	144320860	5.43024e+07	4.42937e+07	7.3994e+07	3.73731e+07	7.76477e+07	6.39827e+07	1.09985e+08	6.01693e+07	1.35183e+08	6.87717e+07	7.48105e+07	5.26664e+07
780.588	407697121	7.19955e+08	4.87415e+08	4.66024e+08	9.74348e+08	1250095239	1167073235	9.71739e+08	7.26105e+08	5.72303e+08	4.5958e+08	4.88988e+08	4.52397e+08	6.1899e+08	5.93986e+08	8.21481e+08
986.908	7.70967e+08	3.2691e+08	3.90199e+08	4.5705e+08	4.84792e+08	2.60519e+08	1.55721e+08	248613102	4.59864e+08	4.0089e+08	9.99174e+08	4.59274e+08	7.88919e+08	3.0949e+08	3.39034e+08	4.92093e+08
896.635	5.02213e+06	9.44502e+06	8.97347e+06	6.08603e+06	8.43833e+06	9.1958e+06	1.25408e+07	4.87807e+06	9.07739e+06	2.03865e+06	5.10964e+06	2.67225e+06	2.67122e+06	5.16383e+06	5.85725e+06	6.10398e+06
840.571	6.05743e+08	1311173052	9.8462e+08	7.08345e+08	8.71333e+08	1383011340	1124214919	8.2613e+08	9.11075e+08	5.96324e+08	5.48265e+08	6.27964e+08	4.86423e+08	8.65745e+08	6.36195e+08	1162642984
795.717	2.09911e+07	1.20194e+07	3.06195e+07	1.75222e+07	1.165e+07	1.24718e+07	8.11744e+06	1.78598e+07	1.63578e+07	3.04394e+07	1.75316e+07	1.5828e+07	1.83165e+07	1.56702e+07	1.81187e+07	1.18502e+07
836.163	2.19316e+07	1.93462e+07	2.30783e+07	24879204	1.17639e+07	9.67003e+06	1.83768e+07	3.23907e+06	1.56291e+07	9.46569e+06	1.57792e+07	1.2656e+07	2.27463e+07	1.80033e+07	1.43329e+07	1.33856e+07
549.488	3.2693e+07	1.32226e+07	1.9304e+07	1.54863e+07	2.58195e+07	1.47479e+07	1.09348e+07	3.57084e+07	2.44784e+07	4.53051e+07	2.97316e+07	3.50861e+07	2.54481e+07	1.68124e+07	2.41137e+07	2.15165e+07
282.278	7.29554e+06	1.37745e+07	8.78776e+06	7.44811e+06	5.85324e+06	1.67178e+06	1.01691e+07	4.40968e+06	1.00385e+07	2.75759e+06	1.68832e+06	2.83636e+06	1.17861e+07	1.20675e+07	5.47728e+06	6.06594e+06
903.495	4.39295e+07	4.9052e+07	4.8781e+07	5.68073e+07	1.88323e+07	1.96794e+07	2.91699e+07	1.61797e+07	3.54804e+07	1.80607e+07	4.35729e+07	3.2561e+07	4.04266e+07	4.346e+07	3.36242e+07	4.43128e+07
802.571	9.51772e+07	6.03648e+07	4.80238e+07	1.1728e+08	1.20911e+08	1.11321e+08	1.52607e+08	8.13274e+07	1.02634e+08	8.48131e+07	1.08927e+08	6.67962e+07	1.09676e+08	8.86805e+07	1.01701e+08	8.9667e+07
976.924	4.64048e+07	4.88708e+07	4.08845e+07	4.48429e+07	3.60844e+07	65211245	1.7198e+08	1.27337e+08	3.16355e+07	9.49716e+07	118808410	4.57e+07	5.86895e+07	9.59154e+07	100975929	3.82459e+07
798.54	6.67127e+07	4.41337e+07	3.26202e+07	9.04461e+07	4.16923e+07	4.06392e+07	1.07453e+08	4.34275e+07	5.40179e+07	4.64371e+07	8.87543e+07	4.0896e+07	107447391	7.05969e+07	5.85139e+07	5.28061e+07
282.278	3.86188e+07	125164450	1.03684e+08	6.88303e+07	380039231	474707904	3.62358e+08	2.84502e+08	1.99583e+08	9.49644e+07	5.17632e+07	6.41974e+07	6.86976e+07	8.77024e+07	1.44361e+08	1.16052e+08
466.329	5.89153e+06	1.58805e+07	8.69276e+06	5.44975e+06	7.38679e+07	7.69021e+07	4.02839e+07	3.76141e+07	4.32277e+07	1.99989e+07	9.07428e+06	1.54176e+07	1.53535e+07	2.17127e+07	2.41201e+07	2.80645e+07
1014.94	5.95126e+07	103320805	7.22967e+07	4.22408e+07	7.133e+07	1.09055e+08	1.96819e+08	1.42182e+08	5.77599e+07	1.30444e+08	6.44675e+07	6.73411e+07	4.12709e+07	8.14667e+07	1.17162e+08	5.96186e+07
548.504	5.90015e+07	4.04596e+07	2.93397e+07	6.46062e+07	4.27025e+07	3.30155e+07	5.23158e+07	3.22078e+07	5.47192e+07	3.57751e+07	5.36019e+07	3.68818e+07	7.02155e+07	5.03735e+07	4.7185e+07	4.08896e+07
736.643	1.29713e+08	9.13852e+07	206685621	1.12096e+08	1.12745e+08	1.2915e+08	3.24089e+07	2.38794e+08	1.16408e+08	4.53437e+08	1.33993e+08	2.10522e+08	1.1018e+08	8.52558e+07	1.11503e+08	1.0109e+08
612.555	673607174	4.6301e+08	4.07279e+08	3.81541e+08	6.03024e+08	4.81238e+08	4.98164e+08	8.35494e+08	5.65905e+08	6.86179e+08	1299102757	588848830	6.57041e+08	6.06761e+08	624755797	6.73717e+08
810.528	2.31332e+08	83396713	1.266e+08	1.64231e+08	8.01261e+07	6.30014e+07	1.48017e+08	9.31238e+07	1.86013e+08	1.01881e+08	2.39136e+08	1.42123e+08	1.31529e+08	2.43393e+08	1.91397e+08	1.7968e+08
822.753	3106115546	2089827974	2253166188	3476349617	1808182003	2291036482	2167084976	2076716862	2458551435	3159054062	3482166432	2529269756	3748781964	2264185538	2525706860	1997806563
566.55	7.97609e+07	1.56852e+08	9.50643e+07	1.24563e+08	3.99377e+08	3.66778e+08	6.75908e+08	4.1315e+08	1.73215e+08	9.05657e+07	200193870	9.56131e+07	1.49003e+08	2.15896e+08	3.0374e+08	1.17702e+08
680.58	2.56538e+08	209246373	1.30499e+08	2.53705e+08	3.45652e+08	3.24828e+08	5.45668e+07	5.04774e+08	2.80698e+08	9.88497e+08	2.63394e+08	4.92755e+08	2.52484e+08	1.21936e+08	2.56797e+08	2.4328e+08
891.85	2.16385e+06	3.37198e+06	2.07398e+06	2.1898e+06	2.17712e+06	3.99329e+06	4.41642e+06	3.25526e+06	2.06583e+06	2.90104e+06	1.43531e+06	2.44775e+06	1.75835e+06	3.53102e+06	3.06482e+06	2.00462e+06
393.29	8.45122e+06	6.81403e+06	5.82606e+06	10763942	5.65406e+06	3.98962e+06	9.70804e+06	3.97236e+06	6.50089e+06	3.73799e+06	8.3449e+06	4.73769e+06	1.07599e+07	6.78791e+06	7.04576e+06	6.33029e+06
932.899	6.5836e+06	1.18891e+07	5.69692e+06	1.19084e+07	8.54898e+06	1.2314e+07	3.12229e+07	1.71225e+07	4.37012e+06	6.00112e+06	5.33215e+06	5.49669e+06	5.96603e+06	1.54427e+07	1.30799e+07	6755123
744.591	1.17741e+08	134567839	1.00921e+08	1.04271e+08	3.03403e+08	2.66333e+08	2.46633e+08	1.81471e+08	2.43523e+08	153893039	1.7576e+08	1.09069e+08	1.53654e+08	1.27337e+08	1.44413e+08	1.36129e+08
586.54	104596328	7.85401e+07	5.90263e+07	7.50404e+07	9.99319e+07	6.47704e+07	8.42835e+07	1.23575e+08	9.89085e+07	1.04183e+08	1.08272e+08	9.29883e+07	1.01506e+08	1.19323e+08	113187963	1.11008e+08
911.479	4.11976e+07	4.49578e+07	4.69216e+07	4.28667e+07	3.11596e+07	1.19445e+07	1.95052e+07	1.42935e+07	4.01935e+07	2.62221e+07	4.03566e+07	4.31074e+07	3.76148e+07	3.43346e+07	2.76462e+07	5.23366e+07
731.605	1682520668	2750589751	2119274955	1989934687	3049264538	3564817992	3740034592	2803860950	2407827245	1957609841	2006073529	1772554652	2235243825	2648653234	2481749877	2477880833
946.912	1.62246e+07	2.81263e+07	1.66024e+07	1.20605e+07	1.17747e+07	2.54639e+07	6.58887e+07	2.78092e+07	1.2655e+07	1.5666e+07	2.34524e+07	1.01088e+07	7.77711e+06	2.75908e+07	3.16756e+07	1.67631e+07
942.845	5153368733	3024229982	3477638776	4945210813	3393607701	3066980701	3039358026	2508183349	3850522113	2772858058	4681069580	3126965744	5375090350	3596573519	3972027394	3562757688
684.611	1.53607e+07	1.05463e+07	9.45386e+06	2.37429e+07	1.64981e+07	2.10723e+07	8.56715e+06	2.20423e+07	1.51368e+07	6.69569e+07	2.21467e+07	1.58577e+07	2.74266e+07	1.23236e+07	1.27925e+07	1.33886e+06
652.55	4.4016e+07	3.42649e+07	2.31977e+07	3.80284e+07	5.22281e+07	5.52645e+07	4.78348e+06	8.1089e+07	3.77219e+07	1.80435e+08	3.9487e+07	8.32133e+07	4.2507e+07	1.32094e+07	4.16223e+07	3.19752e+07
627.533	6.14513e+08	8.50064e+08	7.64708e+08	8.05535e+08	7.3615e+08	8.43096e+08	928042148	605470632	744537473	4.99665e+08	6.95839e+08	5.91405e+08	6.26257e+08	8.29254e+08	6.36485e+08	8.11857e+08
986.908	3.27714e+08	4.38878e+08	3.24089e+08	1.99638e+08	3.4373e+08	476055312	8.42382e+08	7.7225e+08	2.80143e+08	7.44516e+08	3.5345e+08	3.83525e+08	2.39161e+08	4.05487e+08	5.97243e+08	2.75914e+08
724.525	7.77143e+07	4.64436e+07	7.4297e+07	1.46179e+08	3.05522e+07	9.85028e+06	6.72834e+07	2.46354e+07	4.1943e+07	5.21014e+07	1.11482e+08	4.69998e+07	114263294	8.14871e+07	7.80887e+07	4.94803e+07
790.535	1.03046e+08	9.22815e+07	3.81327e+08	1.26364e+08	3.82901e+08	3.82046e+08	5.04211e+08	3.4767e+08	2.43941e+08	1.53364e+08	245803867	8.69634e+07	2.06398e+08	7.86202e+07	2.1143e+08	8.42712e+07
393.289	6.33817e+06	5.37674e+06	5.16203e+06	8.70404e+06	4.3822e+06	4.06296e+06	6.92905e+06	3.17676e+06	5.34048e+06	3.63519e+06	6.01559e+06	4.14949e+06	6.92642e+06	5.39748e+06	5.70063e+06	4.62956e+06
393.289	8.63474e+06	7.99268e+06	7.68524e+06	1.22854e+07	6.93043e+06	6.49241e+06	1.01978e+07	5.43941e+06	6.50759e+06	5.67269e+06	7.82017e+06	5.97157e+06	9.85948e+06	6.89124e+06	8.39958e+06	7.12188e+06
906.846	1358664014	1430230366	9.83659e+08	7.52823e+08	1103656201	1728048633	3845971058	2564233531	9.57149e+08	2194680877	2363445875	1292127979	1084684236	2110484184	2544444820	1009406830
197.08	1.20961e+06	4.44544e+06	1.64222e+06	2.5982e+06	9.68933e+06	8.92291e+06	1.01127e+07	7.03742e+06	8.56472e+06	4.03707e+06	4.55503e+06	2.32248e+06	5.20753e+06	4.15875e+06	3.21417e+06	3.06262e+06
792.705	1222626940	7.01726e+08	1793309179	9.52076e+08	7.43597e+08	7.73894e+08	5.1999e+08	1331420373	1005400069	2136235584	1059032953	1158342349	1052367189	9.54381e+08	9.97999e+08	7.05757e+08
361.273	4.08345e+06	3.32137e+06	2.55634e+06	3.14407e+06	3.60245e+07	2.99237e+07	9.42252e+06	1.48974e+07	2.01398e+07	8.43264e+06	6.63584e+06	6.15564e+06	5.09308e+06	4.77403e+06	5.8559e+06	1.32649e+07
820.737	5978202428	3341269877	4890367122	5170707820	3405154501	3998551631	2690748542	4887812680	4460149260	7371180193	5739345806	5161760883	5792898399	3640938736	4458561724	3339379759
211.193	5.62067e+08	3.82458e+08	3.5014e+08	581310744	3.70011e+08	2.736e+08	4.35797e+08	3.06165e+08	428498204	3.18568e+08	5.30208e+08	3.52597e+08	6.52901e+08	4.44091e+08	4.44558e+08	3.97745e+08
224.128	1.09015e+06	817538	715798	1.21775e+06	700588	587506	740280	648128	851173	746498	1.15475e+06	677520	1.2069e+06	694945	843992	788092
832.58	422836993	3.60435e+08	3.65625e+08	861977843	3.21788e+08	3.77312e+08	532238671	1.91267e+08	3.64344e+08	2.25525e+08	4.92199e+08	2.62165e+08	576359651	2.99435e+08	3.76797e+08	3.06985e+08
856.581	2.87323e+07	1.02238e+08	1.56136e+07	3.24882e+07	2.34359e+08	3.03016e+08	368476023	1.84199e+08	1.20741e+08	1.04594e+07	4.72175e+07	2.88325e+07	6.64819e+07	5.99305e+06	6.00492e+07	3.06893e+07
878.815	7477784418	5297694458	4600731323	4269564166	4863485841	6478076532	9272365093	8409260523	4677893583	8173295608	8381766692	6269177157	5860713776	7635885490	8002645906	4452125922
988.924	1.3371e+08	263817914	1.85383e+08	9.6646e+07	190336211	2.96797e+08	6.36988e+08	3.42843e+08	1.53392e+08	2.5056e+08	3.38158e+08	1.28862e+08	1.30901e+08	2.58809e+08	3.35885e+08	1.77645e+08
717.589	9.01014e+07	1.74386e+08	1.27657e+08	1.14161e+08	1.96255e+08	3.25156e+08	3.17137e+08	3.08017e+08	1.70384e+08	1.30453e+08	8.54793e+07	114448892	1.02712e+08	181509091	1.50082e+08	1.80531e+08
814.557	3.92283e+07	4.69063e+07	5.99564e+07	4.90284e+07	4.77557e+08	709011192	1.62483e+08	1.77262e+08	2.58772e+08	1.51221e+08	5.84918e+07	6.93949e+07	9.2288e+07	6.3891e+07	6.61573e+07	1.43211e+08
944.86	4923610139	3052942175	3256356087	5044209165	3153720384	2795284758	2785663654	2340833486	3666202543	2678170514	4412884587	2885770532	5433454755	3572973570	3781534338	3213527540
790.56	1649197656	3753867093	3255593460	2572052081	2304628404	3110430382	2741084242	1712465518	2461319071	1503179799	1733089449	1869940199	1661803319	2811449092	1519457957	3301255127
846.62	7.30431e+06	1.54151e+07	8.25277e+06	3.20216e+06	1.93258e+07	2.22861e+07	2.69417e+07	1.77812e+07	1.58424e+07	7.70929e+06	1.02513e+07	6.74009e+06	1.14416e+07	1.14295e+07	1.25873e+07	1.49735e+07
776.556	1.00117e+07	1.21075e+07	7.8063e+06	1.66341e+07	1.33437e+07	15518737	3.15428e+07	1.56404e+07	1.39639e+07	8.8106e+06	1.66739e+07	1.24128e+07	1.27872e+07	2.23451e+07	2.72274e+07	1.295e+07
706.596	2.43258e+08	1.68492e+08	1.40743e+08	1.97106e+08	3.33583e+08	2.80874e+08	4.54976e+07	5.05282e+08	2.52391e+08	8.81086e+08	2.01541e+08	4.95678e+08	1.98658e+08	9.96997e+07	2.42701e+08	2.20416e+08
920.898	9.31071e+06	2.53435e+07	1.26251e+07	9.37589e+06	1.09632e+07	2.2858e+07	6.9742e+07	2.60153e+07	1.09736e+07	1.09474e+07	1.50091e+07	7.96957e+06	7.08309e+06	2.76874e+07	2.40402e+07	1.41521e+07
806.647	5.81273e+07	5.7465e+07	3.65625e+07	8.72047e+07	8.6326e+07	1.61519e+08	1.94685e+08	9.59221e+07	5.98299e+07	7.29648e+07	5.67138e+07	6.49376e+07	8.32872e+07	5.73681e+07	1.00096e+08	6.14446e+07
922.782	7276778150	6284182500	5710917068	5724403844	5612136567	6316462845	10203782254	8278679603	5040626130	6693912779	6677665486	7444794124	7714681612	6616662871	9190475977	5117401195
194.117	5.95926e+06	4.19183e+06	4.07934e+06	6.40643e+06	4.19964e+06	3.5063e+06	5.03398e+06	3.26782e+06	4.66486e+06	3.53403e+06	5.95205e+06	3.70788e+06	6.77651e+06	4.69596e+06	4.38258e+06	4.10992e+06
934.878	2.0882e+08	3.20175e+08	2.26982e+08	1.40437e+08	2.13341e+08	334965045	881404232	5.12477e+08	1.88834e+08	3.97987e+08	4.30687e+08	2.22361e+08	1.7701e+08	3.87157e+08	4.79303e+08	2.14266e+08
577.518	1.71255e+08	1.00483e+08	9.01644e+07	8.28349e+07	1.3098e+08	1.03582e+08	8.86257e+07	163805101	1.296e+08	159375092	279973230	1.45669e+08	1.68941e+08	1.47226e+08	1.24721e+08	1.45674e+08
1504.11	1.60047e+08	4.41272e+08	1.90838e+08	2.81446e+08	8.41986e+08	1042196162	9.10555e+08	474843390	5.00408e+08	307345618	2.92782e+08	2.62483e+08	2.61018e+08	329612682	1.78301e+08	4.47025e+08
908.862	5.60777e+07	1.08956e+08	6.05719e+07	4.90898e+07	6.782e+07	1.1274e+08	4.7584e+08	1.9693e+08	5.88303e+07	7.08922e+07	5.87618e+07	5.08426e+07	4.10181e+07	1.58988e+08	1.80123e+08	6.12051e+07
194.117	1.37091e+08	8.45758e+07	8.29469e+07	1.51524e+08	8.57437e+07	6.92781e+07	1.18302e+08	7.2109e+07	1.01561e+08	7.61925e+07	127836028	8.33191e+07	1.57729e+08	1.06927e+08	1.10082e+08	9.49057e+07
570.456	5.49333e+07	4.23298e+07	4.31193e+07	8.49142e+07	2.96886e+07	4.12563e+07	5.49408e+07	2.3016e+07	3.38563e+07	2.48533e+07	4.45602e+07	3.02358e+07	5.72935e+07	3.15735e+07	3.76889e+07	3.69696e+07
331.19	25037.8	209349	213403	25189.2	52659.9	209851	51452.6	437178	112306	18206.5	95954.9	208574	73202.6	165404	421706	8191.74
526.431	7.08824e+07	4.28104e+07	3.73299e+07	7.29422e+07	3.65338e+07	3.38651e+07	5.5667e+07	3.49566e+07	4.43593e+07	3.37098e+07	6.63867e+07	4.24181e+07	7.91886e+07	5.10368e+07	4.9657e+07	4.69152e+07
225.209	7.10685e+08	4.44438e+08	3.93501e+08	6.33971e+08	4.62828e+08	2.8963e+08	4.63623e+08	3.91253e+08	5.37593e+08	4.0836e+08	6.7313e+08	4.43343e+08	8.16318e+08	5.6206e+08	5.54457e+08	5.00071e+08
882.73	1.97362e+07	8.38731e+07	4.10624e+07	6.97334e+07	2.23249e+08	357256632	3.07205e+08	5.02606e+07	9.26342e+07	7.90046e+06	4.66678e+07	1.22321e+07	6.82821e+07	5.69649e+07	2.31735e+07	4.65951e+07
866.776	7.78107e+07	1.30503e+07	2.29502e+07	1.84272e+07	8.48524e+06	2.18506e+07	3.69644e+06	1.92341e+07	6.0476e+06	3.42255e+07	2.60535e+07	2.19247e+07	1.82638e+07	1.15829e+07	1.14648e+07	2.23563e+07
435.321	7.42489e+07	6.35379e+07	6.08579e+07	9.45948e+07	5.3061e+07	5.32343e+07	7.69027e+07	4.26237e+07	6.16162e+07	4.71195e+07	6.90628e+07	4.72195e+07	8.85996e+07	5.94281e+07	6.86994e+07	5.49727e+07
588.547	1.343e+06	250501	147218	673293	1.22945e+06	577115	1.40448e+06	2.21781e+06	1.33341e+06	1.77572e+06	2.45632e+06	1.72955e+06	1.86564e+06	1.80482e+06	1.4165e+06	1.18161e+06
812.542	5.68704e+07	7.95983e+07	6.48813e+07	6.35217e+07	2.94763e+08	4.26403e+08	1.41697e+08	1.94802e+08	2.19344e+08	1.11949e+08	5.89717e+07	9.95932e+07	7.86289e+07	1.05941e+08	7.40659e+07	1.57281e+08
313.273	3.35525e+07	1.76865e+07	1.29304e+07	1.61213e+07	2.60031e+07	1.63258e+07	1.83487e+07	3.85657e+07	2.45809e+07	3.18025e+07	5.09142e+07	2.55436e+07	3.07473e+07	2.78203e+07	2.95533e+07	2.94157e+07
1030.97	1.50601e+07	2.73734e+07	2.37986e+07	1.60124e+07	1.92179e+07	2.92864e+07	3.40297e+07	3.17661e+07	1.6834e+07	3.38682e+07	4.5888e+07	1.5625e+07	1.69525e+07	2.32456e+07	2.75023e+07	1.84751e+07
1471.03	1.62795e+08	472229323	433752031	2.72139e+08	5.45343e+08	1003391404	8.80321e+08	6.50552e+08	3.24565e+08	2.08182e+08	2.2088e+08	2.5159e+08	1.72615e+08	3.71189e+08	2.98344e+08	4.36933e+08
660.555	1.05104e+08	1.25902e+08	7.79969e+07	1.08194e+08	1.73452e+08	1.55383e+08	3.14781e+08	2.43271e+08	1.11676e+08	8.14752e+07	108963949	7.11662e+07	7.93602e+07	1.37542e+08	1.86419e+08	1.28491e+08
339.288	3.60577e+06	1.12041e+06	2.75332e+06	661645	2.43591e+07	2.19048e+07	6.44069e+06	1.26114e+07	1.5163e+07	7.19095e+06	3.78102e+06	3.10066e+06	3.31298e+06	3.92918e+06	6.28433e+06	9.37102e+06
1016.96	2.2749e+07	5.17923e+07	4.38288e+07	1.44272e+07	3.08107e+07	4.92904e+07	9.53351e+07	5.22267e+07	2.7412e+07	4.89789e+07	5.37621e+07	2.39601e+07	1.78259e+07	3.76188e+07	5.10961e+07	3.0626e+07
726.055	2.38836e+07	2.24128e+07	2.38932e+07	3.44152e+07	2.03859e+07	2.03792e+07	4.30784e+07	2.21326e+07	2.45934e+07	2.20932e+07	2.33419e+07	2.29941e+07	3.02653e+07	3.15414e+07	3.39186e+07	2.29963e+07
350.341	1.36559e+07	7.33431e+06	8.20932e+06	1.37348e+07	7.84468e+06	9.60924e+06	9.13347e+06	7.7115e+06	9.37714e+06	7.44014e+06	1.18552e+07	8.24493e+06	1.43612e+07	8.91217e+06	8.83013e+06	7.95991e+06
962.907	8.97588e+07	1.91097e+08	1.39564e+08	7.06082e+07	1.21491e+08	1.81728e+08	4.81769e+08	2.26714e+08	1.05853e+08	1.2919e+08	1.63815e+08	7.81e+07	7.09542e+07	1.9523e+08	2.35865e+08	1.12216e+08
918.883	3.9481e+07	5.95666e+07	3.71341e+07	2.83145e+07	2.42324e+07	5.63247e+07	1.35084e+08	8.33067e+07	3.08779e+07	7.72336e+07	3.90962e+07	4.19011e+07	3.11575e+07	6.08973e+07	7.1221e+07	3.49359e+07
965.918	2.68206e+06	5.55931e+06	4.18775e+06	2.0849e+06	3.81395e+06	5.18824e+06	1.50636e+07	6.49681e+06	3.17633e+06	3.74016e+06	4.42275e+06	2.2642e+06	1.78577e+06	5.31164e+06	6.43566e+06	3.36449e+06
948.892	5.44757e+08	3.77124e+08	2.89762e+08	2.29814e+08	3.72171e+08	5.20746e+08	6.52864e+08	6.85729e+08	2.95543e+08	683243387	705837541	5.4972e+08	3.71104e+08	6.20533e+08	606019547	3.14926e+08
171.149	8.41292e+06	5.79074e+06	5.21861e+06	8.41898e+06	5.52803e+06	4.67163e+06	7.02082e+06	4.55574e+06	6.60567e+06	4.48157e+06	7.85322e+06	5.09834e+06	9.60391e+06	6.60436e+06	6.57602e+06	6.09086e+06
337.273	718863	1.28953e+06	648933	1.17187e+06	1.19303e+07	1.04104e+07	3.82912e+06	1.27771e+07	8.41617e+06	2.71629e+06	818280	1.92134e+06	521127	1.2932e+06	2.36223e+06	5.63598e+06
456.71	2.48973e+06	1.31791e+06	1.50805e+06	2.37232e+06	1.54702e+06	1.02232e+06	1.77988e+06	1.27305e+06	1.85685e+06	1.25981e+06	2.02971e+06	1.39773e+06	2.45469e+06	1.7143e+06	1.8954e+06	1.68999e+06
617.51	2.0103e+08	1.81747e+08	189832278	1.9265e+08	177263429	2.49897e+08	2.54971e+08	2.28792e+08	1.71793e+08	2.15895e+08	3.76876e+08	1.80534e+08	1.88979e+08	1.82302e+08	1.9431e+08	1.99533e+08
427.377	97417	0	0	0	2.21256e+06	0	114987	357722	368239	336270	454916	596443	430402	306795	181263	280026
1012.92	1.00453e+08	2.22567e+08	1.16691e+08	8.61801e+07	1.38943e+08	2.17563e+08	4.41011e+08	2.7999e+08	1.07367e+08	2.09736e+08	1.07998e+08	1.11817e+08	7.30117e+07	1.9864e+08	2.59694e+08	1.23505e+08
706.572	7.04545e+06	1.37781e+07	1.049e+07	1.36931e+07	2.74344e+07	5.43775e+07	5.54309e+07	3.71043e+07	1.69432e+07	2.36423e+07	9.65937e+06	1.27868e+07	1.07401e+07	2.06144e+07	4.14522e+07	2.1628e+07
960.892	3.6802e+08	5.22419e+08	3.74248e+08	232442137	3.66636e+08	5.4495e+08	1144338472	8.19633e+08	3.25591e+08	7.87667e+08	9.1859e+08	4.18414e+08	3.41124e+08	5.72669e+08	7.71183e+08	3.82205e+08
252.903	4.01865e+06	3.71042e+06	3.83161e+06	6.23676e+06	2.80731e+06	2.92658e+06	5.04813e+06	2.13208e+06	3.45657e+06	2.58664e+06	3.88211e+06	2.67824e+06	5.05164e+06	3.45885e+06	3.62511e+06	3.11142e+06
391.284	2259534300	1858019538	1742062885	3014503532	1549168719	1544006786	2402886673	1259802318	1791270508	1377262369	2123886493	1417267451	2742362271	1799948851	1926692422	1613417065
252.903	5.63879e+06	6.00874e+06	5.3146e+06	9.12492e+06	4.02416e+06	3.76264e+06	7.15746e+06	3.16858e+06	4.5937e+06	3.80655e+06	4.75189e+06	3.59462e+06	7.43561e+06	4.09472e+06	4.85382e+06	3.77584e+06
764.673	3.36737e+08	2.47786e+08	723225045	259124336	3.05412e+08	2.97552e+08	1.40689e+08	5.95353e+08	3.40114e+08	831057072	3.52994e+08	4.47429e+08	2.83439e+08	3.17841e+08	3.27209e+08	2.47759e+08
1475.99	9.73723e+07	1.90435e+08	179390381	1.5343e+08	2.28649e+08	3.0915e+08	3.29692e+08	2.25769e+08	1.56259e+08	8.71856e+07	1.37496e+08	1.26826e+08	9.97379e+07	1.77041e+08	1.53891e+08	200979825
783.512	1.1219e+08	6.03344e+07	5.5541e+07	9.95741e+07	4.52096e+07	2.68526e+07	1.01389e+08	4.84508e+07	6.96069e+07	5.61309e+07	8.1603e+07	5.799e+07	1.13601e+08	7.85979e+07	8.84694e+07	5.19516e+07
700.57	8.26821e+07	1.25145e+08	3.64964e+07	9.90945e+07	1.86877e+08	340498527	3.55367e+08	1.88755e+08	168336185	1.27377e+08	8.32899e+07	7.84176e+07	1.37502e+08	1.33196e+08	1.39489e+08	1.42019e+08
167.034	2.05575e+07	1.62759e+07	1.49144e+07	2.61311e+07	1.416e+07	1.34562e+07	2.12449e+07	1.14094e+07	1.6485e+07	1.21963e+07	1.89631e+07	1.27042e+07	2.52398e+07	1.65619e+07	1.71865e+07	1.49207e+07
780.705	0	1.80611e+06	0	0	0	2.97272e+06	0	0	0	6.35177e+06	0	0	0	0	0	0
254.824	5.29187e+06	3.2341e+06	2.887e+06	5.92908e+06	3.51185e+06	2.62453e+06	4.28419e+06	2.90394e+06	4.12678e+06	3.09611e+06	4.89666e+06	3.40617e+06	6.3237e+06	4.33876e+06	4.42299e+06	3.80876e+06
818.721	0	222711	147826	219877	654139	1.76934e+06	0	817122	201470	0	0	0	0	0	0	0
1709.56	6.26199e+08	2.63237e+08	5.15791e+08	3.62326e+08	4.46698e+08	5.97862e+08	9.9686e+07	9.17675e+08	4.58306e+08	1291147818	6.61757e+08	8.03359e+08	4.87298e+08	3.8207e+08	4.94975e+08	358062483
314.779	3.05049e+06	2.5985e+06	2.29437e+06	3.65765e+06	2.03417e+06	1.2117e+06	2.53782e+06	1.64895e+06	2.45459e+06	1.94706e+06	2.78204e+06	1.88255e+06	3.97298e+06	2.43114e+06	2.67574e+06	2.23711e+06
813.261	5.32705e+06	5.1547e+06	1.91774e+06	1.98413e+06	1.14614e+07	9.79691e+06	1.09863e+07	9.52751e+06	1.03098e+07	5.57146e+06	5.79303e+06	4.16915e+06	4.92922e+06	6.70046e+06	4.51108e+06	5.72504e+06
339.288	5.74735e+07	2.45239e+07	1.78472e+07	1.32933e+07	4.8381e+07	3.54103e+07	4.20811e+07	7.54699e+07	3.76234e+07	6.21504e+07	216592955	4.70365e+07	7.09323e+07	5.3983e+07	5.53175e+07	6.24778e+07
568.558	2.19564e+06	3.77128e+06	1.76812e+06	4.20203e+06	1.57174e+07	1.55553e+07	2.96715e+07	1.3256e+07	3.86331e+06	707783	7.58863e+06	1.79635e+06	5.218e+06	7.46015e+06	1.13634e+07	1.85978e+06
793.591	9.07174e+07	6.28033e+07	7.58132e+07	5.39003e+07	162187526	1.51469e+08	2.86791e+08	1.48667e+08	1.51809e+08	6.14512e+07	7.29394e+07	4.31432e+07	1.08662e+08	7.56156e+07	8.42434e+07	7.26507e+07
814.667	1.05465e+06	2.22691e+06	758255	808361	4.34993e+06	3.88947e+06	4.99385e+06	2.20287e+06	3.29329e+06	1.85075e+06	1.66239e+06	1.1208e+06	1.35771e+06	1.93905e+06	2.26402e+06	1.83702e+06
225.043	40324.1	26996.4	46637.1	70093	15477.6	0	55361.5	0	11838.9	52132.7	27879.8	23294.2	87283.2	60745.7	32260.6	35485.5
838.745	7.44657e+06	314114	550440	3.30289e+06	730275	4.52089e+06	205059	723895	245834	4.31369e+06	732306	1.29342e+06	1.26178e+06	152599	151192	1.06259e+06
771.571	8.73544e+06	4.19817e+07	3.09412e+07	5.29755e+06	4.99349e+07	5.93473e+07	1.1022e+08	6.7364e+07	3.35657e+07	1.42208e+07	2.9293e+06	2.22864e+06	3.00252e+06	3.98319e+07	6.13493e+07	7.50446e+06
933.268	0	357264	0	168517	0	102752	0	0	0	47236.6	0	0	177218	0	0	0
748.643	0	222441	0	0	0	1.00695e+06	0	430645	0	6.05439e+06	0	0	0	0	0	0
332.33	7.23733e+07	5.6462e+07	5.4216e+07	9.38753e+07	4.77552e+07	4.61078e+07	7.57853e+07	4.01473e+07	5.50098e+07	4.25561e+07	6.88667e+07	4.40004e+07	8.48044e+07	5.76364e+07	6.07406e+07	5.08427e+07
805.552	1.62267e+08	1.27395e+08	1.17881e+08	370045112	1.13952e+08	123662680	1.23049e+08	5.57137e+07	1.2264e+08	8.86438e+07	1.10262e+08	8.73129e+07	2.39711e+08	1.08581e+08	1.20457e+08	9.49479e+07
624.592	2.95729e+06	5.40718e+06	955175	2.53003e+06	5.08879e+06	5.12521e+06	1.70658e+07	9.77913e+06	4.3549e+06	2.1004e+06	3.35195e+06	1.71613e+06	3.10419e+06	9.6799e+06	1.05363e+07	3.21677e+06
858.688	929370	954611	411567	239396	9.88585e+06	1.41935e+06	9.76385e+06	2.28026e+06	2.54179e+06	655654	1.70238e+06	1.83101e+06	805325	639530	1.63193e+06	3.85796e+06
772.583	4.05369e+07	8.4074e+07	1.11407e+08	2.54398e+07	8.35472e+07	1.22036e+08	2.13307e+08	1.72491e+08	7.29736e+07	6.07627e+07	3.88995e+07	3.93165e+07	2.62278e+07	8.42949e+07	1.54676e+08	80714540
818.721	4445308046	2307362204	5238913186	3460332586	3058527893	2721155264	1659386353	5208089872	3736645693	8400222788	3892043601	4995883853	3799313267	2677615395	3574378694	2862802498
205.075	6.13015e+06	5.18836e+06	4.86426e+06	8.31585e+06	4.19777e+06	4.72455e+06	7.07062e+06	3.42575e+06	4.87334e+06	3.63845e+06	5.60616e+06	3.93791e+06	6.95014e+06	4.74636e+06	4.95088e+06	4.46188e+06
813.616	1995572883	3624951477	3403062559	2506970254	3157050032	3612892827	4504034098	3221937135	2695361677	2265812606	2249548310	2444892170	2102141010	2995178167	3006689463	3098127191
990.939	2.79946e+07	7.45114e+07	6.07328e+07	2.22222e+07	4.89748e+07	7.23725e+07	1.75098e+08	7.19856e+07	4.08618e+07	3.83038e+07	4.83088e+07	2.31064e+07	1.99388e+07	6.54624e+07	7.36875e+07	4.05366e+07
600.519	3.39571e+06	2.83436e+06	2.30761e+06	5.35605e+06	3.32257e+06	3.22586e+06	1.44115e+06	3.0814e+06	3.31004e+06	5.24929e+06	4.43291e+06	3.91648e+06	4.25662e+06	2.18026e+06	4.26643e+06	2.02062e+06
1469.02	119215770	3.30698e+08	2.55739e+08	187478814	261620712	5.29412e+08	5.19925e+08	3.53119e+08	1.86231e+08	1.4553e+08	1.75332e+08	1.64309e+08	1.22241e+08	2.48809e+08	1.68978e+08	2.95114e+08
610.539	1244968528	6.48679e+08	6.74851e+08	8.638e+08	1278452055	9.58101e+08	5.56706e+08	2151298029	1028831028	1882893045	1203066055	1444245349	9.44561e+08	7.07722e+08	1061103589	1054898292
926.815	9971656665	8203175302	8351476333	7374677973	8045084596	7773917880	14843528149	10095392693	7726039244	9158998345	8414916108	8456510616	9123275841	10854337709	12698221606	7526513192
664.586	8.36767e+07	6.94661e+07	6.74928e+07	5.36041e+07	9.1433e+07	7.56475e+07	1.42686e+08	1.75697e+08	7.19607e+07	118362517	115102321	8.60044e+07	7.48703e+07	7.5364e+07	1.05051e+08	7.81117e+07
740.52	7.77229e+06	4.77465e+06	3.20875e+06	1.04346e+07	3.07245e+06	2.54523e+07	2.31763e+07	3.68086e+07	1.61021e+07	2.61183e+07	1.28194e+07	1.29105e+07	1.37436e+07	7.30201e+06	1.93193e+07	5.62508e+06
945.9	7.34153e+06	1.6509e+07	8.60658e+06	4.37048e+06	5.00178e+06	1.54065e+07	3.7049e+07	2.43724e+07	7.35564e+06	1.79302e+07	6.70245e+06	1.12432e+07	6.91469e+06	1.51924e+07	2.33198e+07	9.56024e+06
924.799	8085025427	6915054442	6306421144	6402445533	5946133040	6460509732	13204050369	7546024510	5866721479	6329899756	7097914310	6700457777	7900105100	8425604001	10651475770	5779855647
1038.94	3.3866e+07	9.32559e+07	4.43593e+07	2.95736e+07	5.869e+07	1.02229e+08	2.35055e+08	1.05302e+08	4.68937e+07	5.58967e+07	3.71416e+07	3.31465e+07	2.30917e+07	8.18389e+07	1.0926e+08	5.46278e+07
834.599	1776729921	3017110648	2615409816	2190494225	2779950424	3120089008	3461313732	2716679434	2795240384	1866158753	1749805409	1876247905	1931156649	2177185404	2228525605	2439206135
892.866	3.35273e+07	6.27981e+07	3.6888e+07	2.84053e+07	3.03159e+07	6.75754e+07	2.30786e+08	1.00056e+08	3.30935e+07	6.14789e+07	3.27993e+07	3.362e+07	2.75357e+07	8.21839e+07	8.72964e+07	3.59476e+07
380.279	2.02868e+08	1.75488e+08	1.67079e+08	3.1316e+08	1.41229e+08	1.71822e+08	2.44308e+08	1.08195e+08	1.68344e+08	1.30556e+08	1.86492e+08	1.32665e+08	2.69093e+08	1.67176e+08	1.78185e+08	1.44817e+08
890.851	9.70352e+07	1.49069e+08	9.20847e+07	7.22858e+07	7.94381e+07	1.52038e+08	4.61899e+08	2.43192e+08	8.04706e+07	1.73703e+08	8.93574e+07	9.66253e+07	7.78557e+07	191474249	227513796	9.12161e+07
253.216	1.52417e+07	2.93803e+07	1.07086e+07	2.82119e+07	949376	1.35238e+06	1.2537e+07	3.2026e+06	9.49203e+06	9.527e+06	1.76322e+07	1.02557e+07	3.02833e+07	6.96002e+06	1.44104e+07	1.89273e+07
894.622	6.11477e+06	6.61602e+06	8.7022e+06	8.0119e+06	6.81921e+06	5.81702e+06	7.01476e+06	5.67505e+06	7.98506e+06	3.8916e+06	6.42391e+06	5.5527e+06	3.43654e+06	3.50723e+06	6.06522e+06	8.70952e+06
551.504	3.97e+07	2.3243e+07	1.10556e+07	1.92589e+07	3.05961e+07	1.7378e+07	1.22544e+07	3.61524e+07	2.70936e+07	3.61547e+07	3.15484e+07	3.52277e+07	3.83789e+07	3.85522e+07	2.94351e+07	3.17119e+07
814.669	1.20995e+08	4.79845e+08	3.19998e+08	4.71855e+08	1392073050	2028011299	1233499145	2.08408e+08	4.14397e+08	2.11068e+07	2.87404e+08	3.74418e+07	4.21576e+08	2.4692e+08	4.32177e+07	2.82659e+08
834.753	4.58046e+06	8.8255e+06	3.41076e+07	1.12474e+07	8.55129e+06	1.58192e+07	1.53052e+06	2.00862e+07	5.40293e+06	2.75438e+07	5.3417e+06	1.25775e+07	4.03574e+06	7.90091e+06	4.99996e+06	3.26428e+06
440.357	3.44275e+06	1.94114e+06	2.50322e+06	4.47812e+06	2.16134e+06	1.41029e+06	1.93602e+06	1.78571e+06	2.41474e+06	1.81613e+06	3.09253e+06	1.97561e+06	4.54618e+06	2.8306e+06	2.42865e+06	2.13792e+06
698.629	0	0	0	1142.18	2537.52	85779.6	0	13.6683	27950.5	369407	0	1744.24	736.755	0	0	5.20009
778.573	7.87406e+08	1410433780	1150938761	9.85306e+08	1622773145	2011421384	2587678491	1872507995	1442733224	9.90133e+08	9.25964e+08	9.39732e+08	8.32584e+08	1539982089	1285227649	1475375763
832.582	1531668751	3064253349	3048621817	2014456556	3875949984	4501106758	4455313256	3219356100	3380763784	1998135919	1947965700	1886429685	2286979178	2512685257	2550949004	2601025687
227.206	28415316	1.62404e+07	1.43576e+07	2.24179e+07	1.82174e+07	9.68526e+06	1.6619e+07	1.50861e+07	2.1215e+07	1.54243e+07	2.58874e+07	1.68275e+07	3.20509e+07	2.18335e+07	2.12107e+07	1.921e+07
907.607	1.11749e+07	2.44737e+07	3.27179e+07	1.31477e+07	1.70543e+07	5.2754e+07	8.16515e+07	4.75201e+07	2.25962e+07	1.04399e+07	1.21358e+07	9.93779e+06	7.21783e+06	3.03341e+07	4.76957e+07	2.4194e+07
862.82	4.13306e+08	5.30544e+08	2.9545e+08	3.36966e+08	3.60742e+08	571055331	1281044575	6.63688e+08	3.15339e+08	429912261	3.88669e+08	3.32898e+08	2.97999e+08	7.31236e+08	7.53303e+08	3.60739e+08
752.519	448845	1.05397e+07	2.95737e+06	635373	3.49604e+07	6.52156e+07	6.19199e+06	3.1122e+07	1.16305e+07	1.06087e+07	1.4112e+06	7.23569e+06	1.90016e+06	5.16606e+06	1.5913e+06	1.50552e+07
371.1	0	0	0	95623.9	326591	0	0	0	111142	0	0	0	0	0	0	490751
1042.97	1.33771e+07	2.31877e+07	1.5817e+07	4.59268e+06	1.51377e+07	2.29011e+07	3.84942e+07	3.00888e+07	1.28439e+07	3.59771e+07	1.27296e+07	1.79454e+07	4.73168e+06	1.77228e+07	2.4108e+07	1.28812e+07
958.913	1.65383e+06	3.385e+06	885324	2.2293e+06	1.40518e+06	1.99938e+06	5.50494e+06	5.91689e+06	999355	1.47316e+06	2.01302e+06	2.02067e+06	2.15727e+06	4.09566e+06	3.58106e+06	1.88405e+06
380.279	1.56304e+07	1.50544e+07	1.41042e+07	2.35051e+07	1.17736e+07	1.33722e+07	1.7889e+07	9.16099e+06	1.41996e+07	1.05315e+07	1.59127e+07	1.10481e+07	2.00251e+07	1.40852e+07	1.56651e+07	1.19265e+07
830.565	2.11862e+08	2.32293e+08	2.10706e+08	492088422	2.01229e+08	295935327	4.21817e+08	1.30355e+08	1.65339e+08	1.60946e+08	1.82113e+08	1.39441e+08	2.30892e+08	1.63938e+08	1.85133e+08	129447338
666.649	6.16547e+06	1.02949e+07	7.19499e+06	5.76453e+06	1.47177e+07	1.1678e+07	2.77531e+07	1.18855e+07	9.81402e+06	4.67011e+06	7.55838e+06	5.61213e+06	7.32542e+06	1.13259e+07	1.41504e+07	8.5357e+06
704.58	1.53004e+08	1.09539e+08	9.33659e+07	1.09468e+08	2.48894e+08	1.79997e+08	2.66694e+07	3.86412e+08	1.68864e+08	5.74394e+08	1.17739e+08	3.41827e+08	1.17161e+08	7.30123e+07	1.66043e+08	1.57653e+08
839.816	3.21508e+06	6.56736e+06	2.93856e+06	3.24078e+06	3.70856e+06	5.69378e+06	1.27299e+07	5.73609e+06	3.21956e+06	3.54798e+06	3.67817e+06	3.20413e+06	2.86074e+06	6.359e+06	7.89279e+06	4.31428e+06
904.588	7705509682	11980805138	10593474847	10308252283	9923256735	12244931850	12386277495	7912130190	9938796572	6641356340	8675379541	7896421477	7803569230	10960612554	8583937385	11038989186
1593.17	6.35593e+07	2.6181e+08	2.17667e+08	9.93466e+07	3.0156e+08	4.49581e+08	2.77807e+08	3.50044e+08	2.43895e+08	1.48466e+08	7.26599e+07	1.95452e+08	4.88999e+07	1.83072e+08	1.50229e+08	2.13711e+08
798.595	1.85634e+06	8.05968e+06	6.36385e+06	3.06345e+06	3.11934e+06	4.99977e+06	3.63101e+06	3.9283e+06	4.79027e+06	1.37474e+06	809391	5.69408e+06	2.35751e+06	3.78808e+06	4.38775e+06	3.99658e+06
628.193	0	301866	0	0	2.45861e+06	119611	0	0	0	0	0	0	0	223836	0	2.67542e+06
1062.94	0	3.27182e+06	0	0	737676	949621	7.64024e+06	756984	0	0	0	0	0	2.02491e+06	0	574932
366.263	1014112033	8.72238e+08	8.04749e+08	1524007308	731640013	8.04234e+08	1206528876	5.6466e+08	8.4807e+08	6.45516e+08	9.29487e+08	6.51502e+08	1340206192	8.41697e+08	9.0257e+08	7.25784e+08
1449.97	6.90294e+07	1.31347e+08	1.25183e+08	9.8404e+07	1.22489e+08	1.54257e+08	1.27097e+08	6.39908e+07	8.84202e+07	4.50693e+07	8.39057e+07	6.07841e+07	7.18766e+07	1.11625e+08	7.22741e+07	1.23278e+08
1056.99	1.11369e+07	2.26027e+07	2.11e+07	1.27415e+07	1.63295e+07	1.6907e+07	1.04523e+07	2.71487e+07	1.29349e+07	3.28666e+07	8.76648e+06	1.35842e+07	8.23684e+06	1.28935e+07	1.70013e+07	8.73737e+06
671.558	6.76763e+06	1.05956e+07	1.1073e+07	8.20222e+06	9.83834e+06	1.39654e+07	1.91932e+07	1.65576e+07	8.65463e+06	7.73217e+06	1.20482e+07	7.76531e+06	6.7675e+06	7.60492e+06	10036438	8.76955e+06
929.511	2.41482e+07	2.47082e+07	2.73341e+07	3.28109e+07	9.83311e+06	2.54128e+06	2.47252e+07	1.13764e+07	1.3248e+07	1.76953e+07	2.68247e+07	1.77883e+07	1.76023e+07	1.96003e+07	2.18742e+07	2.01842e+07
936.893	2.4111e+07	7.13153e+07	3.75146e+07	2.6501e+07	3.81626e+07	5.83907e+07	1.8409e+08	7.60851e+07	3.23088e+07	2.73797e+07	3.26763e+07	2.0995e+07	1.53985e+07	7.4591e+07	7.93212e+07	3.61571e+07
806.685	0	0	69612.6	0	0	92944.3	0	550161	0	1.69466e+06	0	0	0	0	0	0
948.892	1.4883e+07	1.51348e+07	5.65191e+06	2.22155e+06	1.16054e+07	2.07783e+07	2.35619e+07	3.26415e+07	1.08058e+07	4.56833e+07	3.60472e+07	2.02541e+07	1.09987e+07	1.23025e+07	1.92225e+07	9.54972e+06
734.628	1.0028e+08	5.81452e+07	6.17481e+07	9.54873e+07	1.11221e+08	1.20692e+08	5.72653e+06	214661744	9.99306e+07	4.74052e+08	9.63957e+07	1.88829e+08	9.70298e+07	4.10739e+07	9.55505e+07	8.32468e+07
760.583	100000000000	118000000000	123000000000	133000000000	92108450280	91657491440	109000000000	69203929475	106000000000	73252264707	103000000000	91077565782	111000000000	117000000000	97722049346	108000000000
638.571	1188825339	6.97592e+08	574867513	5.65429e+08	9.89752e+08	8.88215e+08	1077687910	1502890637	887983076	1263723592	4279346645	9.79928e+08	1529149456	1135342645	1203530799	1319824651
213.19	1.84766e+07	1.05408e+07	9.05497e+06	1.42631e+07	1.18037e+07	5.7225e+06	1.08377e+07	9.74607e+06	1.39368e+07	1.04004e+07	16510131	1.12577e+07	2.11152e+07	1.44564e+07	1.35386e+07	1.29533e+07
768.551	2.37427e+08	2.2006e+08	238581018	2.55748e+08	1.88911e+08	2.63164e+08	4.03821e+08	3.05595e+08	2.37222e+08	2.11791e+08	2.37816e+08	1.79834e+08	2.21644e+08	2.52678e+08	3.85243e+08	264968184
880.83	3.30229e+08	5.01099e+08	2.71108e+08	2.585e+08	3.29001e+08	5.14765e+08	2251975205	9.48626e+08	2.73516e+08	4.18911e+08	3.35602e+08	2.78852e+08	2.37925e+08	1012605402	1188618072	290360472
966.845	4718282251	2836448206	3558456720	2601134568	4033554043	2944233493	1814833524	3776310651	3418622913	3535211646	3539280427	3814548859	3725825044	3205989801	4154046792	3456850550
748.583	3.29717e+08	3.29937e+08	2.65231e+08	5.1796e+08	2.92348e+08	3.6483e+08	5.08927e+08	2.81496e+08	3.10859e+08	2.50119e+08	3.04733e+08	3.11027e+08	4.11221e+08	3.02798e+08	379401478	413546021
862.855	1.84064e+07	1.40921e+07	1.06726e+07	6.84942e+06	7.14596e+06	1.87875e+07	1.24408e+07	2.14893e+07	6.79135e+06	2.28207e+07	1.12786e+07	9.36404e+06	7.89705e+06	4.85185e+06	1.01087e+08	1.0072e+07
863.478	24465299	2.16458e+07	1.73592e+07	3.23025e+07	7.56713e+07	7.32408e+07	4.56774e+07	3.83801e+07	6.07865e+07	3.69043e+07	2.66361e+07	2.44622e+07	4.22557e+07	2.73106e+07	2.34669e+07	3.6996e+07
578.417	1.20648e+06	3.18855e+06	4.36373e+06	1.28503e+06	1.11095e+07	1.03742e+07	4.20637e+06	8.33539e+06	9.14491e+06	1.81683e+06	750243	4.07433e+06	1.50253e+06	4.36583e+06	2.18801e+06	4.94725e+06
864.835	111521964	2.50916e+08	1.14671e+08	1.2263e+08	1.59186e+08	2.8981e+08	1122142752	4.00915e+08	1.23255e+08	1.39161e+08	1.30365e+08	1.01087e+08	9.87843e+07	4.19711e+08	4.41627e+08	1.45179e+08
790.69	774468539	5.14064e+08	1258808296	5.8092e+08	6.91385e+08	5.91136e+08	2.96269e+08	1291427776	7.56111e+08	1835825003	6.5831e+08	1034593140	633911032	5.39392e+08	745039778	5.53272e+08
636.554	2486412995	1331895812	1422321515	1560554489	2829384294	2073038397	1213907121	4508577631	1973775537	3638166816	2586477388	2789851275	1932216045	1298478813	2155246473	2136255299
230.247	5.5827e+06	4.43962e+06	4.02945e+06	8.59483e+06	3.60581e+06	4.94304e+06	5.98901e+06	2.58994e+06	3.74397e+06	3.26027e+06	4.70742e+06	3.10575e+06	4.55669e+06	4.8357e+06	2.99749e+06	3.21869e+06
761.132	2.08445e+08	1.27797e+08	1.94862e+08	1.66634e+08	148980152	1.24087e+08	1.3838e+08	1.05969e+08	1.57522e+08	1.10634e+08	1.64231e+08	161605610	1.88326e+08	2.15876e+08	117350702	1.7812e+08
830.567	9.39717e+08	2336132674	1633851111	1269829815	2897670160	3228123695	2603056257	2091758032	2331138339	977181938	1523447769	1389277360	1416427754	1524009705	1519056301	1684752419
684.201	2.10417e+06	1.54661e+06	1.05653e+06	3.05661e+06	1.84204e+06	1.48783e+06	704386	879651	1.75684e+06	1.61864e+06	2.4489e+06	1.5322e+06	2.78774e+06	1.43775e+06	1.71346e+06	1.89947e+06
1040.95	2.22731e+07	5.07468e+07	2.55342e+07	1.04887e+07	3.43278e+07	5.29375e+07	9.95793e+07	5.78409e+07	2.7226e+07	4.97462e+07	2.06776e+07	2.75485e+07	7.93943e+06	4.25795e+07	5.45716e+07	2.97506e+07
1036.92	3.97051e+07	1.37348e+08	5.52967e+07	3.75551e+07	7.0424e+07	1.27372e+08	3.56174e+08	1.478e+08	6.08395e+07	3.41943e+07	4.62157e+07	3.0687e+07	2.90903e+07	1.21143e+08	1.68726e+08	7.37527e+07
841.495	3.13382e+07	3.22174e+07	3.21616e+07	4.39905e+07	1.99032e+08	2.31681e+08	7.52787e+07	7.42257e+07	1.3708e+08	6.88271e+07	3.3104e+07	5.24062e+07	6.20806e+07	4.01585e+07	3.32742e+07	8.14905e+07
396.455	862557	2.59465e+06	1.31818e+06	2.27969e+06	2.62817e+06	2.40995e+06	3.11619e+06	2.9998e+06	2.01169e+06	1.25331e+06	1.12623e+06	2.346e+06	2.13002e+06	2.76295e+06	3.12323e+06	3.4549e+06
832.662	1.53942e+08	1.68516e+08	1.07495e+08	165036496	2.12825e+08	2.77317e+08	2.90609e+08	1.30111e+08	1.76888e+08	1.65714e+08	1.59907e+08	1.48011e+08	1.96757e+08	1.53555e+08	1.66155e+08	1.68685e+08
492.404	5.99276e+07	5.3474e+07	5.04856e+07	9.22367e+07	4.27884e+07	5.03733e+07	7.48817e+07	3.23859e+07	5.07167e+07	3.80913e+07	5.71417e+07	3.82113e+07	7.59817e+07	4.83522e+07	5.5064e+07	4.39104e+07
888.871	1.23393e+07	7.35019e+06	5.88153e+06	2.81145e+06	2.05704e+06	7.55657e+06	5.07132e+06	1.00261e+07	2.98044e+06	1.47169e+07	6.59398e+06	3.90341e+06	1.71854e+06	724778	1.18772e+08	4.71211e+06
354.284	2.55246e+06	1.40562e+06	1.38742e+06	2.45757e+06	1.69824e+06	1.02736e+06	1.81549e+06	1.22744e+06	1.86269e+06	1.15426e+06	2.54526e+06	1.48381e+06	2.12709e+06	1.97957e+06	1.26285e+06	1.58158e+06
840.643	2.84514e+08	5.50391e+08	6.86504e+08	2.60594e+08	488923002	6.46023e+08	7.74042e+08	5.74714e+08	499550417	278981001	2.52971e+08	277178353	2.26469e+08	6.49851e+08	5.55734e+08	4.50272e+08
748.619	3.73727e+08	8.70894e+08	5.34293e+08	454629358	1053604890	1296478126	1570017535	9.77852e+08	8.55505e+08	5.02574e+08	4.25944e+08	4.9115e+08	5.22443e+08	9.50265e+08	854682415	8.8673e+08
850.783	13836984049	8976747211	9144441385	11748214403	9421713506	10161929079	8537847920	11189886903	10025478623	13256671081	13218428887	11540611439	13519612425	10428743673	11179129885	8660677842
882.729	1.0033e+08	1.08145e+08	5.70827e+07	9.28159e+07	2.16226e+08	1.82673e+08	2.40316e+08	1.57315e+08	2.02368e+08	1.25972e+08	1.31312e+08	6.17474e+07	1.38197e+08	1.19281e+08	1.3727e+08	9.93431e+07
932.863	1615031355	1469565843	1244763423	8.24936e+08	1317501809	1725168612	2515535899	2834695311	1200301277	3536166394	3633616360	1952951404	1445115480	1800965570	2405458073	1300995429
1010.91	1.20196e+08	3.10879e+08	1.5025e+08	1.06096e+08	1.81086e+08	2.78212e+08	791636701	3.85372e+08	1.45361e+08	1.94162e+08	1.30953e+08	1.17309e+08	9.72823e+07	3.13181e+08	4.32019e+08	1.6806e+08
854.566	3.0016e+08	9.53903e+08	6.95896e+08	3.62264e+08	1072112482	1137650821	1074191794	7.68061e+08	867560075	3.06072e+08	4.01407e+08	4.18135e+08	3.89722e+08	4.93196e+08	503542575	540941509
774.658	1.1936e+06	2.81194e+07	1.08607e+07	3.03963e+06	3.23714e+07	3.79263e+07	2.00901e+07	4.14608e+07	2.83761e+07	4.58382e+07	3.3512e+06	2.94655e+07	1.86411e+06	1.39842e+07	2.01348e+07	2.38813e+07
893.796	1.24914e+08	5.21706e+07	8.87731e+07	3.87881e+07	2.86217e+07	6.67854e+07	1.98408e+07	6.09826e+07	2.72499e+07	6.73662e+07	1.19921e+08	6.17832e+07	4.46549e+07	5.0618e+07	5.16005e+07	8.9463e+07
834.677	1.58545e+08	2.36865e+08	1.29701e+08	195651160	2.9824e+08	3.4282e+08	3.12764e+08	2.02551e+08	2.42298e+08	2.00818e+08	2.00822e+08	1.95674e+08	2.17622e+08	1.89661e+08	213686250	2.3849e+08
1735.58	1949515968	8.82457e+08	1338090850	825267507	1102254119	1474085941	5.54551e+08	2424181586	1170951760	3142695115	2510336645	2194600670	1611585588	1178692657	1667752260	1092692935
858.597	4.09416e+08	871431860	7.22603e+08	553572293	1078707908	1131132959	1026897277	7.40733e+08	8.83394e+08	4.40579e+08	4.34089e+08	4.58512e+08	4.98643e+08	4.79843e+08	4.69093e+08	7.02061e+08
288.253	1.49155e+08	2.49365e+08	1.2663e+08	2.69589e+08	4.91019e+07	7.8988e+07	1.41172e+08	6.30506e+07	1.47391e+08	1.19125e+08	1.66864e+08	1.16627e+08	2.6658e+08	8.58051e+07	1.40057e+08	1.87789e+08
228.196	5.35446e+06	1.50798e+06	2.01599e+06	3.70433e+06	331972	665846	2.53399e+06	813055	707812	519241	464345	241386	1.5591e+06	1.00552e+06	417772	719248
972.893	4675751349	2511100070	2815281155	2605037044	2949532593	2584314568	2783774797	2967683218	3150938394	3227061971	5909597252	3179231353	4427715116	3227421262	3843293683	3154912310
794.604	4.90469e+08	833475460	5.33738e+08	5.16999e+08	1609331545	1269078817	1790755605	1091069714	1130853359	434174807	5.68188e+08	417543361	6.60313e+08	1177486262	1080016729	7.62287e+08
774.598	5.80133e+06	2.35715e+07	2.00597e+07	8.17369e+06	2.17044e+07	3.60086e+07	5.95923e+07	3.59915e+07	1.77889e+07	1.07358e+07	9.95965e+06	7.0492e+06	5.64847e+06	2.37069e+07	3.12049e+07	18727032
304.248	9.75552e+06	1.07641e+07	1.04671e+07	1.81826e+07	6.51715e+06	1.04076e+07	1.45101e+07	6.19597e+06	8.03799e+06	7.38045e+06	1.04616e+07	6.52654e+06	1.27739e+07	9.41632e+06	1.09228e+07	6.84577e+06
881.512	7.05758e+07	1.05426e+08	1.11074e+08	9.66222e+07	6.73662e+07	6.09813e+07	5.25141e+07	3.16575e+07	8.52567e+07	4.50729e+07	7.56526e+07	7.38576e+07	7.17751e+07	9.1754e+07	5.54954e+07	1.1466e+08
776.23	80443.3	646755	0	0	554127	1.24948e+06	815204	586481	587679	290781	179914	25248.3	0	99646.6	0	0
752.557	5326799139	9446370322	6676409231	7537044263	11388755526	12632795660	13264466273	8259318435	9443267476	6292916769	6959113612	6477287977	6518777194	8398304350	6317660633	9278823432
191.179	5.98343e+07	9.46208e+07	5.53089e+07	1.14099e+08	1.63814e+07	1.83074e+07	6.23772e+07	2.52217e+07	4.54215e+07	4.36552e+07	6.66227e+07	3.89513e+07	1.09711e+08	3.44282e+07	5.98806e+07	6.37533e+07
727.573	7.14226e+06	1.42935e+07	1.23942e+07	6.07773e+06	3.21845e+07	5.08529e+07	1.7592e+07	2.415e+07	2.27068e+07	1.21449e+07	8.63876e+06	1.95967e+07	1.20095e+07	2.57169e+07	1.47899e+07	2.34889e+07
798.638	5.13827e+06	9.59059e+06	4.62602e+06	5.42655e+06	1.59719e+07	1.49918e+07	7.37118e+06	1.01579e+07	1.19201e+07	9.13294e+06	1.17299e+07	6.824e+06	9.72227e+06	8.37014e+06	9.35656e+06	8.99233e+06
774.635	6.98697e+07	162248720	1.1171e+08	7.86257e+07	2.40707e+08	3.1929e+08	494648877	2.3617e+08	2.0061e+08	9.70791e+07	8.26227e+07	7.03976e+07	9.34542e+07	2.65882e+08	2.22958e+08	1.54812e+08
918.846	9.96609e+08	7.39632e+08	6.91947e+08	1304598720	6.34706e+08	6.79183e+08	5.40603e+08	4.04086e+08	7.63965e+08	6.13287e+08	990603127	6.68782e+08	1264134060	7.287e+08	8.17226e+08	7.76641e+08
692.664	2.38155e+07	7.75959e+07	5.49507e+07	4.93028e+07	9.06445e+07	7.84745e+07	1.41957e+08	6.45713e+07	7.88594e+07	2.61215e+07	3.62478e+07	3.42443e+07	3.22041e+07	7.89706e+07	6.36632e+07	5.3628e+07
298.273	1.8974e+06	7.97377e+06	5.09632e+06	6.15202e+06	2.6717e+07	3.0581e+07	1.11948e+07	1.03732e+07	1.3757e+07	7.10946e+06	3.06184e+06	6.74844e+06	4.80755e+06	7.29165e+06	6.89148e+06	7.52169e+06
280.262	1.52122e+06	7.21795e+06	3.97185e+06	4.70277e+06	2.20533e+07	2.44553e+07	9.02714e+06	8.1419e+06	1.09701e+07	5.23491e+06	2.27967e+06	4.95249e+06	3.82938e+06	4.61259e+06	4.73311e+06	5.76781e+06
841.453	2.29764e+06	4.34544e+06	3.56051e+06	6.25761e+06	2.74636e+06	1.75839e+06	3.0522e+06	1.04729e+06	2.88255e+06	2.7603e+06	2.34244e+06	4.30172e+06	4.87207e+06	3.70202e+06	1.96231e+06	3.07192e+06
974.908	3.18861e+07	3.70487e+07	2.04541e+07	1.64113e+07	3.16978e+07	4.61298e+07	5.76264e+07	7.26547e+07	2.49608e+07	1.0225e+08	1.13308e+08	4.9807e+07	3.49239e+07	3.50736e+07	5.50581e+07	3.16868e+07
729.589	8.68517e+08	1751876266	1271724532	1542696933	2148530538	2257136310	1799616161	1312484646	1513265582	1113368623	1231898061	1474208722	1234583761	1794118815	1215150911	1791214134
771.601	3.10257e+06	1.04308e+07	7.89049e+06	5.1083e+06	2.487e+07	2.25991e+07	2.3395e+07	9.63862e+06	2.01626e+07	8.39455e+06	1.03586e+07	5.34316e+06	1.04555e+07	7.34405e+06	9.37623e+06	9.00265e+06
776.614	2.6224e+07	4.0446e+07	2.19246e+07	3.1732e+07	4.46883e+07	5.89843e+07	7.96779e+07	4.25009e+07	4.54481e+07	2.41624e+07	3.9044e+07	4.37887e+07	3.84246e+07	4.69157e+07	6.62722e+07	5.74289e+07
920.862	6.81243e+07	5.31684e+07	4.90167e+07	3.21905e+07	5.29981e+07	7.63976e+07	7.84074e+07	1.24366e+08	4.76108e+07	1.72092e+08	7.68603e+07	8.56075e+07	4.29055e+07	4.39717e+07	8.55559e+07	4.07583e+07
812.697	2.01851e+08	2.10617e+08	9.20674e+07	1.25342e+08	3.14731e+08	2.92372e+08	2.3524e+08	2.26654e+08	2.38937e+08	2.36516e+08	2.24123e+08	2.35827e+08	3.078e+08	1.90332e+08	2.28981e+08	2.46025e+08
1567.15	2.86612e+08	8.05394e+08	7.21666e+08	4.49599e+08	7.10385e+08	8.64957e+08	697478174	805314173	6.90033e+08	4.65037e+08	3.25362e+08	6.48225e+08	3.25157e+08	6.22814e+08	5.2973e+08	7.05498e+08
934.915	2.65539e+06	1.33493e+07	4.79352e+06	9.75058e+06	6.43133e+06	1.27143e+07	4.04945e+07	1.45838e+07	4.56305e+06	3.68267e+06	2.51882e+06	2.87779e+06	4.27704e+06	1.2122e+07	1.33339e+07	5.67883e+06
730.571	2.27597e+07	2.46316e+07	3.20782e+07	2.22002e+07	4.59629e+07	7.01234e+07	1.13132e+08	7.27083e+07	3.20788e+07	34443903	2.44471e+07	3.31281e+07	1.6799e+07	7.17967e+07	6.39148e+07	4.28635e+07
755.574	1.08706e+08	2.0879e+08	1.25937e+08	144948495	2.2807e+08	3.63016e+08	7.38784e+08	3.61441e+08	1.97832e+08	1.52765e+08	1.35764e+08	1.09707e+08	1.14568e+08	3.57261e+08	2.31829e+08	2.20202e+08
750.541	4154351656	5528875831	5226860650	5470651452	5996302147	6244130628	6611197404	4554097567	5795424422	3590876512	4493678024	3936591072	4311623439	5174498658	3556556477	4965451793
802.762	3.81222e+06	4.72147e+06	2.29597e+06	1.27962e+06	1.88952e+07	3.10031e+07	4.95133e+07	8.20075e+06	1.14389e+07	186604	5.19876e+06	864321	3.66412e+06	3.59691e+06	3.07277e+06	3.05883e+06
762.658	1.65038e+08	1.00864e+08	1.56555e+08	116582923	122069994	1.12389e+08	19051012	2.57624e+08	1.37083e+08	4.22639e+08	1.53724e+08	2.29651e+08	1.29527e+08	7.52813e+07	1.35456e+08	1.06241e+08
725.554	7.67385e+08	9.48913e+08	9.6257e+08	1154129386	7.37169e+08	9.48378e+08	1427372958	6.62142e+08	8.56505e+08	6.50532e+08	629311888	6.84097e+08	9.74887e+08	8.98342e+08	9.61149e+08	7.50428e+08
872.635	7.48125e+06	1.91844e+07	1.97841e+07	1.10055e+07	1.67663e+07	2.11967e+07	2.9157e+07	1.11317e+07	1.74894e+07	6.53954e+06	1.05344e+07	5.07761e+06	8.53911e+06	1.02537e+07	1.19198e+07	1.39494e+07
829.714	6.30557e+07	6.03386e+07	5.58371e+07	1.97495e+07	6.66487e+07	1.77221e+07	1.86836e+07	2.89529e+07	1.1658e+08	2.61316e+07	9.05255e+07	4.30776e+07	7.00303e+07	5.44448e+07	3.77705e+07	7.91528e+07
707.489	1.73746e+08	1.04164e+08	7.91872e+07	2.53433e+08	9.56087e+07	8.36825e+07	1.31519e+08	6.52525e+07	1.08445e+08	9.399e+07	1.39907e+08	8.76463e+07	1.84914e+08	1.11503e+08	1.13292e+08	8.35477e+07
622.612	288055056	4.15864e+08	3.08364e+08	3.25805e+08	6.08939e+08	4.95068e+08	935704540	6.53298e+08	4.48913e+08	2.31411e+08	3.55797e+08	2.78785e+08	3.34666e+08	5.62465e+08	5.91265e+08	4.02135e+08
603.534	1.68784e+08	8.92333e+07	6.52437e+07	7.08366e+07	1.20181e+08	1.09671e+08	171395648	1.74795e+08	1.09168e+08	1.63753e+08	5.79043e+08	1.33976e+08	2.38679e+08	1.9853e+08	165754759	1.72987e+08
943.885	2.62478e+07	5.32171e+07	2.32617e+07	1.65848e+07	2.8054e+07	5.50948e+07	2.0276e+08	9.54353e+07	2.75363e+07	5.1705e+07	2.58167e+07	2.89479e+07	2.22199e+07	7.6028e+07	1.00746e+08	3.17994e+07
716.521	3.21214e+08	4.11556e+08	4.58626e+08	3.78226e+08	1.36321e+08	3.20729e+08	3.58611e+08	2.96274e+08	3.72303e+08	3.58549e+08	3.24196e+08	3.26208e+08	2.82738e+08	4.81941e+08	4.51013e+08	3.89871e+08
644.594	2.69432e+07	7.40936e+07	5.96468e+07	6.73058e+07	71171551	1.23619e+08	2.13293e+08	7.28063e+07	5.34238e+07	2.56971e+07	3.9346e+07	2.55217e+07	3.22801e+07	5.70147e+07	6.90813e+07	4.80113e+07
839.662	2.46825e+08	2.51906e+08	1.79476e+08	2.5308e+08	4.22067e+08	3.49543e+08	5.14724e+08	2.97064e+08	431476527	2.44169e+08	3.46179e+08	1.99447e+08	3.2516e+08	2.81628e+08	3.13339e+08	2.81036e+08
594.582	6.24282e+07	9.73547e+07	7.96712e+07	8.84539e+07	1.53691e+08	1.22008e+08	1.59431e+08	9.56101e+07	9.6145e+07	4.36911e+07	9.08037e+07	7.56591e+07	8.54681e+07	1.07621e+08	106797011	8.50792e+07
722.627	1.50463e+07	1.50414e+07	877863	8.18327e+06	2.09204e+07	1.71832e+07	5.30968e+06	4.30445e+07	1.86706e+07	6.66608e+07	1.7918e+07	3.39154e+07	1.97135e+07	7.53502e+06	2.30324e+07	9.55172e+06
916.867	7.70077e+07	105737023	6.58937e+07	5.17904e+07	5.37219e+07	1.0613e+08	2.30492e+08	1.76796e+08	5.77306e+07	1.78462e+08	6.42318e+07	9.87222e+07	6.6747e+07	1.11194e+08	1.45781e+08	6.66108e+07
1500.13	0	1.07666e+08	132653217	0	4.60512e+08	4.68339e+08	2.61564e+08	1.14749e+08	4.19141e+08	0	0	0	0	0	0	83422152
888.799	2.54137e+08	1.26817e+08	383346687	1.85591e+08	2.06182e+08	1.6422e+08	5.41992e+07	4.18892e+08	2.40557e+08	6.44079e+08	2.37149e+08	3.60566e+08	2.28501e+08	1.47249e+08	2.25644e+08	1.58446e+08
984.891	5.71508e+08	7.53467e+08	5.05274e+08	3.2909e+08	5.5701e+08	6.76563e+08	1336941658	1283842273	4.65404e+08	1196852690	4.98577e+08	6.65662e+08	4.01409e+08	756199505	1046640245	4.64967e+08
1087.68	0	5.57574e+06	0	0	6.44061e+07	1.24557e+08	2.64656e+07	3.06879e+07	2.22484e+07	1.03516e+07	0	0	0	0	0	1.70077e+07
895.638	135072524	1.70781e+08	1.42103e+08	1.37416e+08	1.47638e+08	9.16026e+07	1.75043e+08	105236462	2.05482e+08	8.34997e+07	1.51728e+08	1.00666e+08	1.53852e+08	1.57623e+08	1.62036e+08	1.46284e+08
904.831	15532722356	9676882435	9628701372	7366830456	9740615001	12365916954	13143527210	16964126153	9520541260	19423489633	25444547989	13531066159	12874539031	12665908947	14260439063	9888134987
865.83	8.4976e+06	1.0369e+07	4.43748e+06	7.63795e+06	6.38712e+06	1.15926e+07	2.66511e+07	1.19518e+07	5.70655e+06	7.84406e+06	7.30821e+06	6.69081e+06	5.6542e+06	1.44835e+07	1.34301e+07	5.6095e+06
888.835	1.72627e+08	2.2729e+08	1.10711e+08	1.10617e+08	1.32916e+08	2.12786e+08	6.06681e+08	3.25075e+08	1.27102e+08	2.31223e+08	1.48558e+08	1.52855e+08	1.22192e+08	296286802	3.47422e+08	1.45021e+08
1059	558690	1.79102e+07	1.52871e+07	3.36591e+06	1.03585e+07	2.05505e+07	3.87042e+07	1.46322e+07	6.15134e+06	1.23037e+07	1.42591e+07	3.56381e+06	3.81384e+06	9.598e+06	7.5596e+06	5.90366e+06
962.945	622767	3.38063e+06	2.32905e+06	1.6873e+06	823142	4.17251e+06	1.04632e+07	3.15165e+06	812909	2.21491e+06	768389	1.1669e+06	772058	1.83407e+06	2.81753e+06	927612
864.645	5.67697e+08	1068690768	1064060585	5.41771e+08	1013677990	1130991590	1230496914	902484201	9.93656e+08	5.44151e+08	546231546	5.58191e+08	5.1215e+08	8.2384e+08	7.57617e+08	9.06628e+08
728.521	1.40955e+08	3.07901e+08	2.0571e+08	2.46078e+08	8.53327e+08	1066019774	3.2543e+08	5.25154e+08	4.93292e+08	555522513	1.64549e+08	3.37406e+08	3.03337e+08	3.72327e+08	292961251	5.47809e+08
964.923	7.27326e+06	2.91518e+07	1.66513e+07	5.81761e+06	1.53462e+07	2.52408e+07	7.6815e+07	2.91269e+07	1.32543e+07	6.60254e+06	1.09553e+07	5.38877e+06	1.83407e+06	2.88882e+07	3.08897e+07	1.41092e+07
749.746	6.9204e+06	1.93676e+07	1.13881e+07	1.83622e+07	1.53503e+07	2.53152e+07	4.74504e+07	1.39125e+07	9.64345e+06	8.2015e+06	8.65052e+06	7.31897e+06	9.95089e+06	1.37517e+07	1.34251e+07	4.93238e+06
958.876	1060177278	1038703980	8.64286e+08	5.71015e+08	9.73917e+08	1096527095	1521311218	2043836231	8.27335e+08	2503825968	1157233171	1423089203	7.47162e+08	1068866280	1589851322	7.61998e+08
751.626	438148	6.31185e+06	1.79263e+06	372032	8.56999e+06	1.26866e+07	1.58515e+07	1.01261e+07	6.54866e+06	3.37477e+06	916323	1.68934e+06	1.01422e+06	6.51425e+06	7.40035e+06	6.60228e+06
756.55	2141525200	4074283890	3487808450	3820741313	5546125734	6987367699	4667319078	4110011478	4155619826	3316027149	2935216578	3513138565	3252989014	4144704860	3254034809	4386560562
778.689	0	5.47616e+06	0	0	7.52854e+06	2.49592e+07	0	2.13972e+07	0	5.08193e+07	0	1.17086e+07	0	0	0	0
836.54	1.69901e+08	2.68565e+08	1.96281e+08	191451197	9.72313e+08	1233875001	3.12526e+08	3.97498e+08	627714166	3.17059e+08	1.71052e+08	3.05107e+08	2.8165e+08	2.91344e+08	1.83051e+08	4.20939e+08
841.493	2.70581e+06	1.51446e+06	1.54109e+06	3.80226e+06	1.6191e+07	1.81117e+07	7.955e+06	5.03696e+06	1.15896e+07	4.95089e+06	3.05608e+06	3.70698e+06	1.0263e+07	2.60971e+06	1.52412e+06	3.16259e+06
784.582	16035261498	23233624381	21778586992	19963202349	19977436737	23535072334	28608736787	22701248051	20923698459	15873404611	16262211059	17759721834	18166320210	21505649692	22125554667	20683360130
977.921	3.21195e+07	1.67926e+07	8.88639e+06	5.51421e+06	1.65467e+07	2.42419e+07	1.12681e+07	3.70417e+07	1.8204e+07	4.94956e+07	6.63476e+07	3.59603e+07	2.54657e+07	2.05898e+07	2.74186e+07	1.80603e+07
744.589	1031114718	739984510	5.15274e+08	1102003470	1019637601	1040237831	1255603754	7.73801e+08	9.24728e+08	7.92978e+08	8.29314e+08	8.13899e+08	1056662927	1308275419	7.62695e+08	1030492040
538.519	276927561	3.82082e+07	1.05715e+07	1.44544e+08	6.78396e+08	5.4187e+08	1546269651	8.43906e+08	3.96869e+08	1.15528e+08	3.13528e+08	5.28041e+07	3.31036e+08	3.99041e+08	7.07817e+08	4.97904e+07
663.568	1.15461e+08	8.5786e+07	7.88947e+07	1.14565e+08	1.50345e+08	1.22055e+08	106448986	1.84475e+08	1.11805e+08	1.51763e+08	1.21956e+08	1.23661e+08	1.01081e+08	8.16108e+07	1.26059e+08	1.13048e+08
838.556	1.02477e+08	1.28757e+08	153253831	1.12827e+08	4.07118e+08	5.19375e+08	1.83163e+08	1.863e+08	2.97489e+08	1.5112e+08	1.06314e+08	1.25617e+08	1.36272e+08	1.42261e+08	1.04486e+08	2.02571e+08
575.502	1.64944e+08	7.1746e+07	6.97286e+07	1.04338e+08	1.45276e+08	1.05211e+08	3.22333e+07	2.2496e+08	1.15593e+08	2.39746e+08	1.45823e+08	1.95073e+08	1.30666e+08	7.22005e+07	1.05562e+08	1.16008e+08
941.869	3.8909e+07	1.04757e+08	3.57445e+07	2.98648e+07	6.95474e+07	1.30238e+08	523039925	1.95775e+08	5.97112e+07	6.44001e+07	4.25932e+07	3.64584e+07	3.1072e+07	183108773	2.33296e+08	7.06217e+07
620.596	1.19264e+08	2.03793e+08	1.26724e+08	2.20841e+08	2.50331e+08	2.29372e+08	3.25064e+08	1.86473e+08	1.72981e+08	9.12521e+07	1.68118e+08	176730870	1.50953e+08	2.5849e+08	178607761	1.89029e+08
824.613	1.47758e+07	3.1611e+07	1.58632e+07	1.1587e+07	1.89291e+07	3.05269e+07	3.65269e+07	3.05701e+07	2.26785e+07	1.51508e+07	1.10587e+07	1.47517e+07	9.62174e+06	2.27272e+07	2.64667e+07	2.81832e+07
829.3	0	0	0	192824	660667	0	0	0	0	260228	0	244558	841305	0	0	306953
946.876	3655900555	2088031684	2305264449	2588914570	2296482734	2071284142	1945517640	2098166581	2618032487	2239065695	3773486125	2490368483	3546284829	2507436031	2769978670	2256552438
379.281	231004	6.71053e+06	6.36987e+06	3.33059e+06	2.91085e+06	9.15461e+06	5.84528e+06	3.85139e+06	3.49107e+06	2.40227e+06	2.66285e+06	2.96559e+06	470877	1.81028e+06	2.41668e+06	3.0658e+06
565.554	0	4.51435e+06	0	0	1.32224e+06	1.88404e+06	2.81652e+07	8.62069e+06	0	0	0	0	0	7.92212e+06	8.38048e+06	2.19455e+06
756.55	2280358768	4041562891	3593785945	3259089990	3113251751	4121942117	4083534882	3677613183	3618757114	2608186043	2711537054	3185566699	2461841665	3223928146	3181942255	3786731672
746.606	0	7.72687e+06	0	9.15987e+06	7.81447e+07	8.99594e+07	4.09639e+07	1.27515e+06	3.28521e+06	0	0	0	7.62284e+06	1.04958e+06	0	0
678.647	683332	2.29904e+06	1.14234e+06	2.45636e+06	2.70453e+06	3.0729e+06	3.07735e+06	1.10573e+06	1.81756e+06	431760	1.07453e+06	1.03856e+06	727869	2.05508e+06	1.19548e+06	1.17386e+06
836.803	278787247	3.79977e+08	2.04365e+08	2.49583e+08	2.28889e+08	3.15016e+08	8.58983e+08	4.06057e+08	2.07317e+08	2.82064e+08	2.44155e+08	2.23464e+08	192892696	5.39622e+08	4.89345e+08	2.40219e+08
1194.82	4.42967e+08	4.69379e+08	418093767	5.97167e+08	5.94488e+08	5.21513e+08	5.12413e+08	5.13226e+08	5.16607e+08	5.13471e+08	4.02034e+08	4.19227e+08	4.94395e+08	4.64951e+08	4.00947e+08	4.56314e+08
692.617	2.16241e+06	5.36751e+06	2.5984e+06	1.36443e+06	5.93423e+06	5.34407e+06	9.7424e+06	1.0198e+07	5.42889e+06	4.09879e+06	3.81405e+06	4.46224e+06	1.9985e+06	5.62392e+06	7.27246e+06	4.39233e+06
961.816	2.69374e+06	8.38961e+06	3.86144e+06	3.25032e+06	5.0094e+06	8.09004e+06	1.55322e+07	4.92283e+06	2.78065e+06	1.68466e+06	2.08479e+06	2.02764e+06	1.69025e+06	8.91214e+06	8.62157e+06	3.32707e+06
1002.94	8.2017e+07	6.73836e+07	7.47996e+07	5.30221e+07	6.59512e+07	6.47033e+07	2.54288e+07	1.46455e+08	6.42994e+07	2.08436e+08	1.97552e+08	1.00127e+08	8.25814e+07	4.96942e+07	9.30787e+07	6.73788e+07
866.85	1.59766e+07	5.66351e+07	2.17572e+07	2.02303e+07	2.87752e+07	5.52728e+07	3.71341e+08	1.10235e+08	2.44619e+07	2.37888e+07	2.20409e+07	1.66157e+07	1.55717e+07	1.00133e+08	9.89311e+07	2.99371e+07
865.494	1.60669e+07	9.17868e+06	1.00442e+07	1.25352e+07	2.68948e+07	2.85269e+07	2.28756e+07	1.37718e+07	2.24808e+07	1.24179e+07	1.27141e+07	9.05054e+06	2.00487e+07	1.34355e+07	7.63621e+06	1.2899e+07
460.259	0	0	2.20106e+06	0	43423.3	1.50658e+06	1.30146e+06	486430	0	0	0	0	0	0	5.74639e+06	3.85534e+06
854.699	4.97573e+06	1.3233e+07	7.42415e+06	1.37466e+07	2.09224e+07	2.46203e+07	4.17259e+07	1.19395e+07	2.30456e+07	8.85617e+06	1.50119e+07	5.26701e+06	1.46813e+07	1.28519e+07	1.43374e+07	9.74351e+06
860.84	4.45099e+07	4.16404e+07	1.94269e+07	2.30473e+07	2.60796e+07	4.74212e+07	2.99226e+07	6.89018e+07	2.36994e+07	9.11619e+07	3.59458e+07	4.23382e+07	2.81957e+07	2.29506e+07	1.91085e+08	3.11545e+07
755.536	130373151	9.47595e+07	1.26981e+08	3.19312e+08	4.88213e+07	5.96839e+07	1.19846e+08	4.36423e+07	7.30612e+07	4.53108e+07	1.00278e+08	7.54531e+07	1.93099e+08	8.07348e+07	9.32684e+07	6.91436e+07
866.66	2.53233e+08	6.27174e+08	4.34783e+08	233838597	4.25506e+08	5.71578e+08	6.77726e+08	4.58993e+08	4.70289e+08	2.37191e+08	2.02902e+08	2.56369e+08	2.44003e+08	4.49477e+08	4.38365e+08	4.68386e+08
974.908	1135169402	6.60456e+08	6.41466e+08	4.01941e+08	763687713	9.394e+08	9.20952e+08	1396722969	6.68775e+08	1604945284	2071048377	1130739075	8.44927e+08	9.64506e+08	1095348895	7.22015e+08
580.433	1.19013e+07	1.10018e+07	1.46622e+07	632744	5.33897e+07	4.41039e+07	3.04891e+07	4.32359e+07	4.79035e+07	1.45244e+07	8.61645e+06	1.12457e+07	1.15483e+07	1.57453e+07	2.18255e+07	2.39583e+07
788.541	1.28023e+06	3.62153e+06	8.51441e+06	563427	3.77212e+06	22533536	2.00164e+06	3.94663e+06	5.49973e+06	2.63617e+06	211321	825319	722094	1.35958e+06	961077	2.68068e+06
672.626	7.58206e+07	218952710	1.98644e+08	1.55836e+08	1.87546e+08	2.72376e+08	4.58864e+08	1.31769e+08	1.55355e+08	5.9436e+07	9.2966e+07	5.78215e+07	8.49849e+07	1.3526e+08	1.52773e+08	1.09814e+08
718.573	1650923037	1731933812	1435876701	2341937813	1571183883	1917470957	1598081150	9.36721e+08	1576348817	1560022712	1552867730	1513443879	1877522632	2178907922	1319210716	1840481914
688.585	8.34712e+06	5.335e+07	2.36096e+07	1.07431e+07	4.64298e+07	5.42381e+07	183191753	5.82467e+07	2.9383e+07	6.37262e+06	1.3688e+07	4.34482e+06	1.18499e+07	4.64117e+07	5.75369e+07	2.42946e+07
767.684	3.37874e+06	2.26636e+06	1.18337e+07	500499	3.22512e+06	2.58216e+06	648878	9.59293e+06	3.33001e+06	1.07246e+07	3.30342e+06	5.37322e+06	1.47258e+06	3.57267e+06	3.53257e+06	2.53092e+06
852.799	1348891020	1398381522	8.92378e+08	1107926286	1008049294	1343227861	3514778023	1789538760	9.5824e+08	1286314484	1149438152	1051421340	1163736734	2367188362	2235625218	1007078064
890.66	1.11685e+08	3.35394e+08	2.53235e+08	104288475	2.56316e+08	2.69367e+08	3.2518e+08	1.73625e+08	2.58724e+08	9.5414e+07	103524671	1.09936e+08	1.13498e+08	2.48345e+08	1.13612e+08	2.45684e+08
676.549	4.12187e+06	0	0	0	1.40267e+07	4.91548e+06	0	2.11826e+07	0	5.50788e+07	0	2.41978e+07	0	0	0	0
960.929	1.07117e+06	3.66655e+06	2.35029e+06	3.19181e+06	1.21519e+06	3.02362e+06	8.79688e+06	4.30229e+06	1.04056e+06	2.51053e+06	1.12528e+06	1.33885e+06	1.40936e+06	2.56677e+06	5.16194e+06	1.64221e+06
774.54	9.19739e+08	1168956469	1284552143	8.84341e+08	9.99406e+08	1003787853	1305754432	9.84943e+08	1072238169	6.4923e+08	9.06734e+08	8.49187e+08	7.86821e+08	1012223345	7.00516e+08	1005374606
1518.15	4.69832e+07	3.36973e+08	3.34497e+08	1.22299e+08	1.91967e+08	2.88058e+08	321032960	3.16439e+08	2.23705e+08	1.83295e+08	8.54694e+07	3.01983e+08	9.86376e+07	2.68791e+08	2.15714e+08	3.2098e+08
230.247	2.05416e+06	1.64334e+06	2.48815e+06	4.09342e+06	1.73672e+06	2.5164e+06	4.78159e+06	812578	1.90659e+06	1.55191e+06	3.31508e+06	2.06308e+06	3.08564e+06	2.75258e+06	1.3996e+06	1.96317e+06
730.573	193715880	384206926	296821705	1.75387e+08	3.5474e+08	373966432	4.35077e+08	3.48816e+08	3.08576e+08	2.01201e+08	2.54752e+08	252220987	214383219	3.28107e+08	2.84372e+08	3.88851e+08
814.63	1583172679	3291928576	4113273033	1620088834	2164779260	2632216828	3649414757	2544601242	2548586822	1450541226	1456197896	1566498600	1238918927	2873504032	2704557021	2360524197
836.539	1721803294	4086360490	3230480785	2448189260	2514218326	3489581300	2628627925	2115899781	2304260922	1569512081	2180647345	2483269890	1589334689	3076241183	1951250211	3525375529
702.211	512367	155456	0	0	587199	159603	365418	254866	734967	409115	0	147567	0	774840	0	1.62394e+06
732.584	1.07753e+07	4.17447e+07	2.61202e+07	3.32588e+06	3.24033e+07	6.97531e+07	9.78294e+07	6.84574e+07	3.16037e+07	1.93395e+07	1.38883e+07	1.4186e+07	9.88553e+06	4.82173e+07	4.63351e+07	4.42488e+07
843.511	3.73501e+06	1.35459e+06	2.01651e+07	7.68983e+06	9.53239e+07	8.71084e+07	2.94534e+07	2.64533e+07	5.30015e+07	5.75932e+06	1.28271e+06	7.33446e+06	1.97232e+07	4.26045e+06	1.30221e+06	5.6482e+06
896.139	1.10804e+07	2.10588e+07	1.33389e+07	1.31133e+07	1.39247e+07	7.54569e+06	2.03109e+07	7.39199e+06	2.47152e+07	7.64299e+06	1.43471e+07	9.4888e+06	1.27512e+07	1.80383e+07	1.78137e+07	1.49568e+07
662.643	4.59318e+06	8.98328e+06	6.21858e+06	8.35324e+06	7.12841e+06	7.07301e+06	1.32722e+07	6.18222e+06	1.10641e+07	1.38586e+06	7.18361e+06	4.67435e+06	5.4811e+06	9.03921e+06	6.53364e+06	7.9692e+06
790.63	1.54105e+08	3.82723e+08	2.30973e+08	1.67135e+08	2.90526e+08	4.78648e+08	6.57727e+08	3.84684e+08	2.6144e+08	1.21385e+08	1.66238e+08	1.93858e+08	1.60943e+08	3.2049e+08	3.62641e+08	3.25721e+08
837.681	1.59775e+07	2.6585e+07	2.35812e+07	2.00181e+07	1.28265e+07	9.18346e+06	1.83979e+07	1.24736e+07	1.75219e+07	1.25129e+07	1.28976e+07	1.96888e+07	1.29291e+07	2.83559e+07	1.28452e+07	2.57191e+07
844.735	15181815345	7745217390	12486875095	11068775454	11278304303	9690257089	5457163920	17804304863	11996285736	24456609400	12803386822	17429558478	12380960722	7596671814	12128186251	10501822631
690.541	5.04653e+07	8.6217e+07	5.05132e+07	1.10484e+08	3.73563e+07	8.6196e+07	0	0	3.99472e+07	1.66411e+08	5.91399e+07	1.11116e+08	8.59423e+07	1.70069e+08	4.22e+07	7.94717e+07
806.567	3755357974	7590353190	6160026538	5741361382	7937145317	9777997856	7909454100	6519945521	6950708755	3865530841	4632682376	5121312428	4769909926	5720005913	4845957447	6465728400
968.897	2.37768e+06	2.63576e+07	4.92389e+06	2.51301e+06	6.79992e+06	2.72037e+07	149443848	5.39647e+07	9.62111e+06	3.3598e+06	2.25911e+06	2.3456e+06	668273	5.32539e+07	5.6777e+07	1.3326e+07
864.761	3.5629e+08	1.79245e+08	2.79416e+08	190578644	1.05961e+08	1.68229e+08	3.3986e+07	2.35343e+08	8.54017e+07	3.00547e+08	2.08908e+08	2.59147e+08	1.29064e+08	1.23247e+08	152993206	2.66829e+08
862.629	5.30811e+08	8.73013e+08	9.86234e+08	5.34782e+08	6.31854e+08	649573663	7.5578e+08	6.61496e+08	7.77707e+08	4.86059e+08	4.04382e+08	5.00633e+08	4.14326e+08	653499144	6.1235e+08	712458709
846.752	25067253239	13369517576	18774099307	20965624505	16640498313	15575518960	10281024814	21755552926	19024071906	29169533244	23545199529	24183336854	23467026226	13203301735	19141815715	15936687140
798.635	5.88533e+06	2.48999e+07	1.06673e+07	7.85497e+06	2.00278e+07	2.68641e+07	2.40087e+07	9.64538e+06	2.35543e+07	9.6201e+06	1.12103e+07	1.15278e+07	1.42504e+07	2.86599e+07	1.45861e+07	2.70991e+07
1068.98	1.34097e+07	1.95082e+07	7.33617e+06	1.9987e+06	1.23632e+07	1.95124e+07	2.70795e+07	2.91489e+07	8.64249e+06	4.08662e+07	7.04576e+06	2.03964e+07	1.82811e+06	1.09445e+07	2.14024e+07	9.72819e+06
1761.6	2364043273	1051222289	1556052151	9.58325e+08	1283224705	1482261768	9.70869e+08	2666793892	1372026381	3522638362	3757385932	2428948104	1936448687	1433737922	1971801450	1451716699
880.587	1.16768e+08	2.11008e+08	2.73095e+08	4.71645e+07	1.60598e+08	2.52171e+08	4.25459e+08	2.45644e+08	2.29805e+08	1.51469e+08	1.07507e+08	4.08192e+07	114152456	1.9263e+08	280457694	2.27985e+08
253.133	413220	1.34974e+06	1.09443e+06	1.11221e+06	464201	554732	492233	265127	659601	333764	554749	1.0479e+06	1.15294e+06	936146	1.09539e+06	865266
988.961	450958	1.71892e+06	1.54856e+06	1.17208e+06	216992	1.47578e+06	2.84337e+06	1.38534e+06	364279	1.43839e+06	384553	835583	369378	794968	1.59538e+06	473147
787.59	2.48951e+07	3.6929e+07	2.36376e+07	4.60289e+07	1.38222e+07	2.06288e+07	2.64034e+07	1.19544e+07	2.36779e+07	3.28018e+07	2.85007e+07	2.77401e+07	1.54523e+07	4.14019e+07	4.77209e+07	2.46637e+07
763.603	0	1.06271e+06	0	0	1.42013e+06	3.9573e+06	0	0	798492	0	0	1.20351e+06	0	0	0	0
624.555	1.63709e+07	1.03403e+07	1.18875e+07	1.3098e+07	2.27544e+07	1.9831e+07	9.67031e+06	3.51677e+07	1.46787e+07	3.14005e+07	2.31356e+07	2.4535e+07	1.70339e+07	1.02373e+07	1.4192e+07	1.75875e+07
640.586	1.37752e+08	1.0599e+08	7.26959e+07	6.48342e+07	1.20039e+08	1.03026e+08	2.06005e+08	1.78508e+08	1.15028e+08	1.04809e+08	3.81672e+08	8.61028e+07	1.53378e+08	190341904	1.73126e+08	1.52556e+08
776.557	1129101381	2427657085	1840023678	1509946638	2406100938	2570944411	3099001151	2170764327	2121660653	1332390693	1569811463	1539535937	1370071967	1999779263	1651214405	2139347388
866.66	5.303e+07	1.29147e+08	1.17395e+08	2.87985e+07	2.39092e+08	2.02953e+08	2.24625e+08	175780035	2.13626e+08	5.25424e+07	8.39879e+07	5.14611e+07	6.1871e+07	1.0568e+08	1.22047e+08	1.3306e+08
830.562	0	3.02137e+06	2.78233e+06	1.06143e+07	2.28646e+07	1.86067e+07	2.8937e+07	1.52754e+07	1.60148e+07	0	0	0	3.37245e+06	0	2.34533e+06	0
857.578	0	1.02825e+07	2.81933e+06	0	8.92604e+06	1.54572e+07	8.34186e+06	1.08272e+07	7.16579e+06	638626	1.56975e+06	1.61474e+06	2.10454e+06	1.1564e+06	2.14728e+06	2.75764e+06
675.541	1.07465e+08	1.84168e+08	1.39857e+08	9.01554e+07	3.5905e+08	3.77851e+08	1.39653e+08	3.13067e+08	2.67296e+08	1.96036e+08	1.01218e+08	2.04626e+08	1.41251e+08	2.60643e+08	2.25009e+08	3.08382e+08
591.57	0	3.96562e+06	0	0	2.95743e+06	3.22479e+06	2.18722e+07	4.92414e+06	962997	0	0	0	0	7.67729e+06	6.928e+06	1.94622e+06
790.654	3.0596e+07	2.10972e+07	7.82011e+07	3.44991e+06	0	7.63808e+06	0	1.43357e+08	1.14411e+07	7.60358e+07	3.62242e+07	1.00951e+08	1.16869e+07	2.41714e+07	7.55611e+07	6.00074e+07
724.526	9466244308	12514933011	9426721444	13862254734	11520404941	12097479683	11251200701	6949779408	11540165802	7656243358	10715870190	9860198156	10563842127	9953916135	7318143910	11449681161
658.427	1.84999e+06	1.1513e+06	1.66543e+06	277757	2.15176e+07	7.35262e+06	6.67714e+06	5.90814e+06	4.63871e+06	326971	7.52738e+06	8.22381e+06	2.9422e+06	1.32475e+07	4.10044e+06	6.94878e+06
822.599	1.1881e+07	2.41308e+07	2.15256e+07	7.54948e+06	1.69471e+07	2.45653e+07	2.62963e+07	2.15735e+07	1.89985e+07	7.015e+06	6.92618e+06	9.32223e+06	6.69996e+06	2.17806e+07	1.67624e+07	1.85207e+07
734.569	50915970373	71907891578	56904576897	71025937957	50526322007	52544124250	60611055260	41182436661	55611017530	39450702516	53145202583	55651415445	62194251077	65265329470	57664866034	68235940312
796.619	2212200736	3259850854	1872545538	2302100249	3988425365	4045584080	5710170105	3192016029	3814835228	2084841110	2287674527	2030040770	2810568193	3999866542	3176001528	3430676042
810.681	1.02148e+08	1.21587e+08	8.16896e+07	7.35918e+07	1.34004e+08	1.67544e+08	1.38648e+08	1.01936e+08	1.24612e+08	1.09971e+08	1.06366e+08	1.12967e+08	1.44027e+08	1.12069e+08	96934742	1.27187e+08
692.58	1.93963e+06	5.7922e+06	2.18137e+06	2.08552e+06	1.08168e+07	7.41541e+06	380227	2.31603e+07	5.82816e+06	4.67641e+07	3.10364e+06	2.64751e+07	6.45273e+06	1.44473e+06	7.49777e+06	2.94943e+06
608.465	8.96634e+07	9.46714e+07	1.03521e+08	3.04975e+07	4.04756e+08	2.94983e+08	1.24709e+08	1.99554e+08	3.551e+08	103104570	7.878e+07	8.31743e+07	8.28564e+07	9.4792e+07	1.16989e+08	1.76942e+08
793.577	3.12822e+06	12016486	1.0826e+07	1.0119e+07	2.13253e+07	3.47926e+07	3.07357e+07	1.34646e+07	2.81125e+07	8.59579e+06	7.62757e+06	1.17546e+07	3.86193e+06	1.39839e+07	1.07012e+07	2.34332e+07
746.568	1119967955	1529370093	1584293859	1714279502	1563409195	1552409474	1497949446	1133274244	1501009495	9.97849e+08	1222313422	1280367727	1418264609	1458298286	1213889825	1574618308
868.675	1.1711e+08	1.71964e+08	1.71084e+08	7.32776e+07	1.68952e+08	1.55459e+08	2.12182e+08	1.594e+08	1.99749e+08	7.01564e+07	7.23586e+07	7.82935e+07	7.24072e+07	1.7255e+08	1.47363e+08	148006506
806.721	0	2.08478e+06	2.98666e+06	941834	0	3.41464e+06	0	3.05008e+06	0	1.43651e+07	0	1.04772e+06	0	0	0	0
698.253	2.16977e+08	2.62893e+08	1.93698e+08	4.35544e+08	3.64385e+08	2.49477e+08	2.44747e+08	220647747	2.23508e+08	1.79717e+08	2.60815e+08	2.29865e+08	3.26051e+08	1.8258e+08	1.96378e+08	3.20321e+08
996.928	0	1.23658e+07	0	0	2.75591e+06	1.39583e+07	5.75332e+07	1.66438e+07	2.65113e+06	0	0	0	0	2.21876e+07	1.7128e+07	6.75927e+06
593.585	0	754738	0	0	0	717037	1.39359e+07	4.91154e+06	0	0	0	0	0	4.33049e+06	4.23529e+06	0
601.519	2.11087e+08	8.91162e+07	1.0976e+08	121362378	213568829	170331386	6.50734e+07	3.10216e+08	1.37728e+08	2.94566e+08	1.98538e+08	2.28737e+08	1.74399e+08	8.78635e+07	1.36131e+08	1.47876e+08
920.767	4038231810	4189053756	2949716371	3234345440	3304016808	3848468161	7479654156	6137797658	2922149729	4511306122	3974395265	5088942346	4115185272	5268081981	6989166489	3345462094
802.63	9.48074e+07	1.42062e+08	1.17489e+08	1.31682e+08	168796821	1.75242e+08	2.10746e+08	1.24063e+08	1.63083e+08	8.82719e+07	1.26973e+08	1.15245e+08	111693648	131237900	144994691	1.77832e+08
800.615	5.21905e+06	7.38064e+06	1.0886e+07	6.43367e+06	4.47045e+06	8.46224e+06	1.63269e+07	5.61798e+06	5.57324e+06	3.3867e+06	2.85271e+06	3.68462e+06	4.28329e+06	8.53903e+06	1.03571e+07	6.68277e+06
438.378	4.60897e+06	4.16221e+06	3.97258e+06	7.0098e+06	4.68366e+06	4.78961e+06	5.94705e+06	3.64412e+06	5.35838e+06	3.66869e+06	4.94036e+06	3.8649e+06	5.987e+06	4.60302e+06	5.9596e+06	4.84012e+06
1342.93	4.80718e+07	4.45163e+07	2.93062e+07	8.07997e+07	4.15824e+07	3.53794e+07	4.35311e+07	2.69174e+07	3.4031e+07	2.91159e+07	2.10535e+07	3.41074e+07	5.08374e+07	47707515	2.70807e+07	2.82939e+07
740.639	8.80646e+07	1.01177e+07	1.62158e+07	3.61864e+06	0	5.17012e+06	0	4.28849e+07	3.44528e+06	2.0789e+07	6.10415e+06	2.8826e+07	3.55568e+06	7.27937e+06	1.97593e+07	1.27145e+07
577.518	1.13597e+08	1.4991e+08	1.56419e+08	1.46748e+08	1.09952e+08	1.13253e+08	9.43773e+07	4.92196e+07	1.16848e+08	7.40793e+07	1.31289e+08	1.03082e+08	1.2519e+08	1.35292e+08	8.78394e+07	144652106
790.557	1.16712e+07	8.06223e+06	1.33202e+07	3.07372e+06	3.65267e+07	7.77522e+07	2.47745e+07	2.84774e+07	3.25017e+07	1.66713e+07	1.16921e+06	1.02134e+07	1.32454e+07	2.25738e+07	4.16514e+06	8.9358e+06
816.706	1708903363	1213758132	3276601871	1214174529	1711340466	1304434599	8.22701e+08	3011826281	1710267369	3984621223	1316809824	2380131154	1395431001	1538706552	1733541308	1311931438
1102.99	2.89221e+06	0	813017	0	0	0	0	5.22845e+06	0	3.91978e+07	0	8.33436e+06	0	0	0	0
670.61	1.07442e+08	2.90498e+08	2.5956e+08	251613874	2.40515e+08	3.8629e+08	6.40354e+08	1.9348e+08	1.90236e+08	8.76683e+07	1.29656e+08	112911027	1.21948e+08	2.20174e+08	2.1479e+08	1.66997e+08
279.093	1.15248e+06	884421	874453	1.53694e+06	94386.4	349862	1.36243e+06	597817	504024	800549	1.18984e+06	588130	1.48124e+06	814147	1.08133e+06	740033
993.949	498702	2.52987e+06	2.09587e+06	86111.2	1.47126e+06	2.69993e+06	6.47487e+06	2.59329e+06	1.21256e+06	1.04272e+06	992053	488376	77488.8	2.12917e+06	2.45853e+06	1.04667e+06
890.887	4.23058e+06	0	2.68752e+06	0	0	2.84836e+06	0	284735	0	0	771894	0	0	0	6.55034e+07	0
723.598	3.12404e+07	3.27414e+07	2.52328e+07	3.67262e+07	2.24699e+07	2.77158e+07	3.41716e+07	1.51448e+07	2.79191e+07	2.28289e+07	2.61221e+07	2.9147e+07	3.62076e+07	4.54693e+07	32889388	4.16107e+07
848.767	25313572762	15757402708	17172191167	23981699479	16595330601	17836923335	12784402719	19542272404	19232194446	24637700431	24165055189	21435772070	25885709106	16472138342	20161721951	16561602187
643.526	2.65489e+08	1.64072e+08	1.56466e+08	1.97239e+08	2.03803e+08	3.22287e+08	4.00894e+08	3.2084e+08	1.79707e+08	3.20823e+08	1005390722	2.1424e+08	3.54133e+08	2.67162e+08	2.83568e+08	2.83638e+08
626.57	1.63433e+06	4.53984e+06	1.62162e+06	5.1593e+06	3.28654e+06	5.02142e+06	3.85828e+06	3.52032e+06	2.4264e+06	6.85728e+06	3.22838e+06	3.06901e+06	3.44838e+06	363626	1.28825e+06	1.3833e+06
766.571	2880282577	3978473789	3460786857	3229767118	6206789355	5639523866	5334863403	3490953464	5896104376	2285587730	3091667866	2281894017	3996032485	3196297500	2876716394	3345732939
1263.12	0	1.5824e+06	0	0	0	1.78028e+07	1.06869e+07	3.57651e+06	0	258978	3.82429e+06	0	0	0	0	468311
862.556	8.53797e+07	1.21518e+08	1.07069e+08	1.10937e+08	4.36102e+08	5.01243e+08	1.553e+08	1.55678e+08	3.03716e+08	1.51029e+08	9.52491e+07	1.19706e+08	1.41693e+08	100930086	6.98907e+07	1.85798e+08
1263.19	4.10018e+07	4.18109e+07	3.65009e+07	6.41133e+06	2.4828e+07	2.45697e+07	6.84653e+07	3.90916e+07	2.92881e+07	2.89752e+07	3.31114e+07	1.95718e+07	2.28039e+07	4.3075e+07	4.23725e+07	2.61123e+07
818.662	3.46227e+07	5.67366e+07	5.18607e+07	1.86658e+07	7.60343e+07	6.8078e+07	9.03006e+07	8.19535e+07	6.57254e+07	2.57379e+07	3.54942e+07	2.7045e+07	2.96048e+07	4.72011e+07	7.08749e+07	5.67539e+07
752.552	2.9596e+08	3.24865e+08	2.96687e+08	3.789e+08	3.29516e+08	3.72059e+08	5.87165e+08	3.43769e+08	3.49089e+08	1.84819e+08	3.17202e+08	1.94569e+08	1.87316e+08	4.40586e+08	2.14155e+08	284072874
803.541	4.64751e+07	4.49681e+07	4.33334e+07	8.38764e+07	3.4782e+07	5.51535e+07	7.56435e+07	2.67581e+07	4.05914e+07	3.11451e+07	4.59326e+07	2.8195e+07	6.06908e+07	3.85112e+07	4.48997e+07	3.40411e+07
834.826	3.26942e+07	3.48517e+07	1.55484e+07	1.42236e+07	2.08562e+07	4.43375e+07	2.62084e+07	6.22241e+07	1.40332e+07	8.05756e+07	2.37336e+07	3.41125e+07	2.22989e+07	1.77916e+07	1.0941e+08	2.23461e+07
788.674	2.39816e+08	1.47307e+08	316451225	1.50306e+08	1.96789e+08	1.46742e+08	5.81957e+07	4.17841e+08	1.94081e+08	5.63969e+08	1.81841e+08	3.38651e+08	1.81077e+08	1.51994e+08	1.9896e+08	1.53636e+08
810.477	7.939e+06	1.30408e+07	1.30962e+07	1.28819e+07	2.81247e+06	1.20487e+06	9.96783e+06	7.3108e+06	8.8295e+06	8.24655e+06	6.00941e+06	1.0175e+07	5.37774e+06	6.59103e+06	1.18873e+07	1.19389e+07
838.819	4.11257e+07	1.09704e+08	38389564	4.83691e+07	5.28371e+07	8.21745e+07	4.87835e+08	1.6077e+08	4.54948e+07	3.61553e+07	4.91114e+07	3.40924e+07	3.49307e+07	1.86662e+08	1.72693e+08	5.7592e+07
874.782	6.19738e+07	3.45836e+07	8.19483e+07	3.09743e+07	7.16131e+07	1.23788e+08	1.73985e+07	1.62602e+08	4.20267e+07	2.40359e+08	4.56194e+07	1.14859e+08	4.17349e+07	1.23893e+07	5.78486e+07	2.42051e+07
1000.92	1.72969e+07	2.08037e+07	9.8335e+06	1.01953e+07	2.10608e+07	2.53908e+07	1.48474e+07	4.99274e+07	1.38444e+07	7.38563e+07	2.74665e+07	3.42614e+07	1.33027e+07	1.42818e+07	2.80782e+07	1.18403e+07
887.479	3.02958e+07	3.08531e+07	2.86367e+07	3.32401e+07	6.52536e+07	5.31907e+07	4.00511e+07	3.06341e+07	5.60876e+07	2.85879e+07	2.81399e+07	3.13622e+07	4.20664e+07	2.88183e+07	2.44153e+07	4.09841e+07
686.569	3.13487e+06	4.20872e+07	1.28952e+07	2.99692e+06	3.57878e+07	4.21353e+07	153245143	5.94093e+07	2.35323e+07	4.26516e+06	7.36201e+06	4.3875e+06	5.88496e+06	6.84743e+07	8.41248e+07	2.64072e+07
822.635	5.16614e+08	5.16334e+08	3.82904e+08	2.22284e+08	7.40389e+08	6.84987e+08	9.80025e+08	6.52298e+08	8.63202e+08	3.89699e+08	3.61457e+08	3.61775e+08	4.60292e+08	6.70252e+08	5.70698e+08	5.37074e+08
832.704	60124.3	91325.5	1.25334e+06	783013	82945.5	170040	28958.9	2.60356e+06	162642	5.59968e+06	1.27382e+06	3.85213e+06	250207	2591.92	105937	660642
890.815	3.70406e+08	1.83309e+08	3.36905e+08	2.07811e+08	1.09925e+08	2.60598e+08	1.26235e+08	247199607	2.42377e+08	3.38496e+08	3.58269e+08	289191014	2.52062e+08	2.58477e+08	1.78889e+08	2.01028e+08
482.324	8.1362e+06	2.12281e+07	1.68639e+07	9.88908e+06	2.71361e+07	3.0386e+07	1.92095e+07	2.28899e+07	2.19266e+07	1.07388e+07	7.58336e+06	1.4967e+07	9.37286e+06	2.2763e+07	1.88415e+07	2.14179e+07
842.72	2742784490	1613908105	2609320678	2041058955	2679847822	2150895090	1068046220	4638241723	2469101410	6406292141	2192073013	4008577170	2202505814	1400136585	2484447170	2225010898
772.619	473581645	5.89541e+08	4.51526e+08	4.38004e+08	8.26451e+08	7.60641e+08	1260051683	7.19342e+08	8.1808e+08	4.29158e+08	4.69432e+08	4.22901e+08	6.15757e+08	992665643	7.2001e+08	704679155
840.704	3.64757e+08	2.8341e+08	3.59825e+08	3.11047e+08	4.01194e+08	3.41075e+08	1.92098e+08	7.9607e+08	3.53612e+08	983382895	3.02871e+08	6.24723e+08	3.41756e+08	218512757	3.72553e+08	3.23677e+08
678.564	8.20501e+07	3.95546e+07	3.17124e+07	7.2552e+07	1.11156e+08	8.48566e+07	164634	1.57014e+08	7.35856e+07	3.21508e+08	7.77526e+07	1.72981e+08	8.03181e+07	1.91804e+07	7.72643e+07	6.33952e+07
568.339	0	2.72641e+07	2.44532e+07	0	2.17132e+07	2.09045e+07	2.81196e+06	2.14676e+07	2.66573e+07	8.64876e+06	1.5818e+06	1.99894e+07	1.36192e+07	3.61e+07	2.09323e+07	1.76425e+07
759.635	1531073142	2527189719	2135107207	1917460642	1824627774	1866534134	1726343471	1517786388	1833657465	1469858189	1642130548	1783772202	1650410890	2110456611	1545480252	2298497645
788.541	1.44398e+07	2.22922e+07	1.84733e+07	3.88152e+06	6.15348e+07	1.04135e+08	3.60401e+07	7.97243e+07	5.64565e+07	3.04647e+07	2.2657e+06	2.2055e+07	3.99138e+06	3.24769e+07	2.95148e+07	3.43971e+07
612.545	4.08025e+07	3.89827e+07	3.90534e+07	3.87808e+07	5.84466e+07	4.21592e+07	2.89749e+07	1.19046e+08	5.40915e+07	9.63903e+07	5.15061e+07	74453144	4.12604e+07	2.95732e+07	4.54271e+07	5.62916e+07
591.495	4.17066e+07	4.67544e+07	4.32302e+07	6.61745e+07	3.88522e+07	5.62883e+07	7.45501e+07	4.47311e+07	4.14595e+07	4.57052e+07	4.86064e+07	4.07833e+07	4.62669e+07	5.21365e+07	4.84668e+07	4.13438e+07
892.831	3.48686e+08	2.01814e+08	2.20474e+08	1.65035e+08	2.25019e+08	2.61248e+08	2.51876e+08	3.898e+08	2.0906e+08	5.58635e+08	2.67818e+08	3.31691e+08	2.17417e+08	1.9258e+08	3.11897e+08	1.73424e+08
823.64	8.48566e+06	1.67619e+07	4.8345e+06	2.72883e+06	22893694	2.28296e+07	4.00286e+07	2.97707e+07	2.13501e+07	2.0645e+06	3.67026e+06	5.72653e+06	9.21498e+06	2.0449e+07	2.03395e+07	1.03683e+07
838.628	2956467544	5618140646	4428750605	3412707359	5215852513	5764563301	6865121025	4851018104	5136225537	3007758696	3099918426	3172250621	3288456376	4686936628	4519107180	4686816134
820.62	1.30598e+08	2.71408e+08	6.71342e+07	2.79272e+07	352375081	2.5995e+08	6.74305e+08	3.85937e+08	3.46147e+08	6.57298e+07	1.22483e+08	7.8629e+07	1.72928e+08	4.75118e+08	3.05041e+08	2.67173e+08
744.554	2145545834	2748878064	3156702472	2597335389	2766093264	3544955618	4480585980	3439270724	2613177547	2578133772	2126976423	2101614842	2050387032	3175138076	4086128457	2913491069
938.854	5.21841e+07	3.16732e+08	4.05687e+07	5.3288e+07	2.02264e+08	3.24801e+08	1702500354	5.91943e+08	1.63736e+08	3.10051e+07	6.51774e+07	3.13184e+07	4.03884e+07	6.38517e+08	7.76328e+08	2.00621e+08
720.552	905627981	1373155120	1018265501	1461365125	1101704857	1058953933	1183850093	7.29089e+08	1098708332	7.52891e+08	9.57327e+08	1135760484	1265982589	1210976859	1096859944	1392833110
326.377	1.53179e+08	4.94832e+07	5.75103e+07	8.06006e+07	1.1842e+08	2.73588e+08	4.45011e+08	4.99765e+07	9.48339e+07	2.24658e+07	2.48464e+07	9.58157e+07	5.58425e+07	5.32802e+07	8.89167e+07	44577393
786.577	6.38781e+06	3.97e+06	464211	1.47717e+06	828293	2.45088e+06	1.22375e+06	8.10093e+06	7.47794e+06	3.64613e+06	2.07054e+07	5.32465e+06	4.06304e+06	2.06877e+06	8.4961e+06	1.68459e+07
1008.89	110062893	3.2962e+08	1.24034e+08	9.21121e+07	1.4901e+08	2.39377e+08	8.28715e+08	3.53452e+08	1.40018e+08	6.27455e+07	1.25577e+08	8.10471e+07	7.58431e+07	3.67839e+08	4.81882e+08	1.83348e+08
228.195	8.49778e+06	1.71525e+06	2.5342e+06	6.68378e+06	520532	328351	4.34526e+06	1.08214e+06	1.07291e+06	721371	967525	665185	2.6026e+06	1.60698e+06	305144	1.59244e+06
506.472	7.80599e+06	1.22103e+07	8.26986e+06	1.59578e+07	1.10308e+07	1.19448e+07	1.33607e+07	8.41591e+06	1.15282e+07	6.83396e+06	1.23988e+07	1.02907e+07	1.287e+07	7.86194e+06	5.78748e+06	8.92739e+06
916.83	1482907762	7.47813e+08	1000463982	1347944749	9.15998e+08	8.23742e+08	4.76564e+08	5.32212e+08	1182093857	9.51391e+08	1477988960	1150449750	1655811049	7.89266e+08	7.91857e+08	9.83144e+08
932.827	2.40985e+07	1.80349e+07	3.66301e+07	3.8008e+06	0	8.06341e+06	0	2.59989e+07	233627	2.4834e+07	1.57933e+07	2.80795e+07	109548	3.76493e+06	1.17208e+07	2.26356e+07
344.2	2.41282e+07	2.82388e+07	2.07549e+07	3.33916e+07	7.77145e+07	8.12559e+07	3.16991e+07	3.81271e+07	7.28356e+07	3.85046e+07	2.33315e+07	4.01044e+07	3.17611e+07	3.28045e+07	2.9197e+07	4.63804e+07
1060.93	0	1.05702e+07	564125	0	2.52349e+06	7.05662e+06	2.21842e+07	7.44636e+06	0	0	0	0	0	7.09224e+06	9.71965e+06	5.44272e+06
1331.25	3.63761e+07	4.615e+07	4.19304e+07	1.79334e+07	2.27755e+07	3.14022e+07	7.9967e+07	3.89566e+07	2.61729e+07	2.62249e+07	3.01268e+07	1.78856e+07	1.79188e+07	3.96549e+07	41151816	2.53144e+07
419.236	136287	1.13028e+06	832351	621331	1.70722e+06	1.51817e+06	469035	1.12319e+06	1.52022e+06	828000	459046	1.62856e+06	971458	1.47027e+06	1.02262e+06	1.40491e+06
694.596	3.61658e+07	4.07695e+07	2.1303e+07	2.44056e+07	5.27367e+07	4.2035e+07	5.2298e+06	8.31171e+07	5.0125e+07	139150284	3.04375e+07	7.04538e+07	3.74565e+07	1.41403e+07	3.9813e+07	2.68106e+07
864.571	7.47226e+07	9.0181e+07	7.94794e+07	9.88963e+07	3.81692e+08	4.47335e+08	1.37039e+08	1.30486e+08	2.54753e+08	1.36026e+08	7.07798e+07	9.97127e+07	1.13741e+08	8.15137e+07	3.40965e+07	1.46112e+08
772.271	5.85011e+07	7.91324e+07	5.11913e+07	1.31046e+08	9.54966e+07	6.89458e+07	7.34472e+07	7.19101e+07	6.52639e+07	4.86534e+07	8.16437e+07	5.50967e+07	104317383	4.91243e+07	4.95867e+07	7.94908e+07
636.628	5.71313e+07	8.64497e+07	5.01826e+07	6.58495e+07	1.14354e+08	8.20508e+07	1.54021e+08	9.56174e+07	9.75354e+07	4.38532e+07	7.56813e+07	5.56924e+07	6.35458e+07	9.43878e+07	1.04095e+08	7.90611e+07
811.202	1.06524e+08	8.03209e+07	7.07368e+07	9.04149e+07	1.19922e+08	9.13358e+07	4.66566e+07	4.28465e+07	9.54603e+07	4.55516e+07	7.87623e+07	6.97825e+07	7.17256e+07	7.68081e+07	5.3353e+07	8.63271e+07
1410.16	0	5.84411e+06	2.08527e+06	0	3.1453e+06	5.97765e+06	0	3.0623e+06	0	0	0	0	0	1.87561e+06	1.23666e+06	0
894.686	3.0337e+07	2.98402e+07	1.61664e+07	8.46152e+06	5.63324e+07	2.57784e+07	4.4088e+07	3.17639e+07	6.43937e+07	9.91453e+06	2.76424e+07	1.76743e+07	3.66843e+07	4.74462e+07	2.88204e+07	3.36397e+07
1445.02	8.6831e+07	281410637	2.81589e+08	1.62564e+08	2.4456e+08	4.20288e+08	2.7443e+08	2.06922e+08	1.62265e+08	1.35797e+08	1.33249e+08	1.35568e+08	9.32792e+07	1.83866e+08	1.17054e+08	2.39344e+08
658.54	75416714	1.1927e+08	5.10762e+07	3.44655e+07	9.80604e+07	8.04744e+07	2.0111e+08	2.07476e+08	6.42766e+07	8.38233e+07	6.85627e+07	6.1948e+07	7.54641e+07	1.16814e+08	1.56144e+08	9.56995e+07
817.608	1.85976e+08	1.90035e+08	1.66221e+08	2.64977e+08	3.47349e+08	4.24755e+08	6.34397e+08	2.02658e+08	3.63262e+08	1.85634e+08	2.54419e+08	1.20809e+08	2.79394e+08	1.80631e+08	2.60651e+08	1.7721e+08
766.537	2148059777	3029581693	3194342760	3020888036	3887154986	4320603264	3208110447	2696117586	3240065171	2253176784	2397232158	2317240053	2322060316	2791041992	2457175219	3054829231
1157.04	3.32856e+07	1.82399e+07	1.91566e+07	1.44788e+07	2.2501e+07	3.80639e+07	985824	5.67852e+07	1.35669e+07	9.72754e+07	2.75449e+07	3.82236e+07	1.89782e+07	1.0371e+07	2.71533e+07	1.66279e+07
785.652	3343871340	4859283364	3552575844	5350107327	3073593477	2994698730	3138477337	2313509317	3855970929	2323989951	3615049641	4137531980	3614469348	5261578795	2433029758	4872682928
1159.06	197744	0	0	0	0	5.28465e+06	0	8.62976e+06	0	1.64947e+07	5.07938e+06	3.98365e+06	0	0	0	0
862.747	1.37628e+08	5.09396e+07	1.16489e+08	3.36066e+07	1.41637e+07	2.33321e+07	2.5045e+06	1.42915e+08	3.29384e+07	1.31587e+08	9.16719e+07	1.36155e+08	3.75856e+07	4.32728e+07	7.49755e+07	1.08187e+08
821.731	6.66333e+07	3.93122e+07	9.27054e+07	5.20727e+07	5.19372e+07	5.58465e+07	2.03148e+07	7.65096e+07	6.40586e+07	1.51915e+08	7.53923e+07	5.41445e+07	5.91194e+07	3.73326e+07	5.29884e+07	4.74834e+07
796.582	8.71197e+08	1389307985	1109755659	1427070201	1256086757	1178987415	1012327572	8.06919e+08	1127177437	8.50381e+08	1185342030	1127276416	1190524640	1097675120	7.51001e+08	1313387502
666.603	5.02377e+07	2.1456e+07	2.0828e+07	6.64026e+06	3.13029e+07	2.29843e+07	3.66733e+07	7.00608e+07	3.68416e+07	4.97745e+07	6.7172e+07	3.56108e+07	3.23099e+07	2.68203e+07	3.83499e+07	3.167e+07
758.603	3.98959e+06	5.06576e+06	4.45741e+06	2.43204e+06	4.658e+06	6.05974e+06	5.55799e+06	5.35381e+06	4.59387e+06	3.22799e+06	3.84423e+06	3.74642e+06	2.22746e+06	3.57989e+06	4.11848e+06	6.10761e+06
814.69	2.50879e+08	1.63603e+08	335741774	1.71803e+08	2.11831e+08	179904741	8.80152e+07	4.39028e+08	2.11133e+08	6.22595e+08	1.60662e+08	3.63089e+08	192202050	1.44288e+08	2.11591e+08	1.62309e+08
886.783	3.39381e+07	4.71559e+07	180250559	5.47048e+07	6.79764e+07	5.76636e+07	3.57166e+07	1.66589e+08	5.67626e+07	2.27475e+08	1.68993e+07	1.11117e+08	2.55146e+07	4.67688e+07	4.26673e+07	2.92827e+07
810.599	66054871002	94366914390	78238669910	93000143151	88672890559	89211158266	87193488861	62091226544	83878432971	57511697955	74980636140	69893123810	81282512821	81051450912	63313925213	85719172518
671.448	1.9122e+06	8.2799e+06	4.72896e+06	6.64949e+06	5.29305e+06	1.03255e+07	6.3256e+06	4.35165e+06	5.60276e+06	3.35694e+06	1.86823e+06	5.01608e+06	2.82797e+06	4.78194e+06	3.2427e+06	4.97376e+06
816.646	344256803	7.05032e+08	7.77052e+08	3.04752e+08	5.93131e+08	6.92312e+08	9.42972e+08	6.29048e+08	6.15226e+08	2.59926e+08	3.68605e+08	3.30898e+08	2.93461e+08	5.8101e+08	5.61796e+08	5.75737e+08
912.8	8.16723e+07	65576917	1.30049e+08	9.08226e+07	1.39208e+08	1.1643e+08	2.73843e+07	2.87611e+08	9.65311e+07	4.59415e+08	5.77639e+07	237156856	5.69282e+07	2.99267e+07	8.16934e+07	9.45503e+07
802.573	3.64572e+06	3.87928e+06	2.2381e+06	3.61511e+06	4.24656e+06	3.70514e+06	2.96533e+06	4.62478e+06	5.12425e+06	3.15766e+06	6.25103e+06	4.79221e+06	4.59451e+06	3.32045e+06	3.40078e+06	6.84314e+06
1540.17	6.22209e+07	649763300	4.3114e+08	3.12935e+08	6.2216e+08	981865590	9.53169e+08	4.40078e+08	3.68633e+08	2.09531e+08	8.71617e+07	2.36423e+08	7.80982e+07	430556942	1.84958e+08	4.67334e+08
812.541	1439325475	3271062037	2188947473	1642308434	1681058266	2481480051	1700795293	1468997096	1990314486	1302338985	1420886101	1743056654	1188690683	2235371832	1321735176	2826001168
1494.94	1.17568e+07	1.86753e+07	1.41224e+07	2.28405e+07	1.67515e+07	1.68352e+07	2.56336e+07	8.16409e+06	1.625e+07	2.19855e+06	1.53369e+07	6.81659e+06	1.52471e+07	1.73314e+07	1.14421e+07	1.82262e+07
619.516	7.12469e+06	6.13083e+06	6.19e+06	5.89082e+06	4.47689e+06	6.89099e+06	8.2773e+06	5.79523e+06	2.23239e+06	8.11699e+06	1.40184e+07	5.15087e+06	3.52796e+06	7.72816e+06	7.93931e+06	6.73519e+06
480.308	1.93121e+06	5.9509e+06	6.59895e+06	989931	1.12062e+07	1.25025e+07	4.37446e+06	6.86639e+06	7.19737e+06	4.36056e+06	1.55148e+06	4.86134e+06	3.83451e+06	7.58317e+06	5.95152e+06	7.47789e+06
778.535	8.98178e+07	2.07854e+08	1.92389e+08	9.92701e+07	3.28012e+08	3.81683e+08	1.56487e+08	2.13867e+08	2.64742e+08	1.71999e+08	9.90382e+07	1.52629e+08	1.06899e+08	1.85554e+08	1.46886e+08	2.43931e+08
774.599	1258714918	1743549854	1904872378	1889302824	1533569191	1625494560	2006012489	1320795459	1658154871	1149058454	1541059043	1515050240	1449097644	1822334344	1537210099	1764469894
950.811	1010761095	1131399754	5.57145e+08	7.60431e+08	6.87185e+08	1003443789	3415383502	1193671619	7.30089e+08	4.38651e+08	9.92797e+08	8.68171e+08	9.492e+08	1256361334	1952389022	609820484
890.722	2.79152e+07	4.21683e+07	2.27502e+07	2.68467e+07	3.69242e+07	49945900	5.71075e+07	1.18854e+08	3.28786e+07	9.42548e+07	3.45267e+07	7.50658e+07	4.41548e+07	3.06719e+07	6.15217e+07	3.43462e+07
1473.97	8.91658e+07	143788479	9.96068e+07	1.10865e+08	1.16357e+08	1.69072e+08	2.10846e+08	1.4169e+08	9.98158e+07	6.59593e+07	104347461	9.65509e+07	8.21017e+07	1.51679e+08	9.04179e+07	1.40258e+08
880.715	1.96952e+08	2.75748e+08	2.1634e+08	2.32585e+08	3.54471e+08	5.48144e+08	9.17671e+08	3.53997e+08	423349421	6.35505e+07	282616737	1.02457e+08	2.45121e+08	3.0008e+08	2.83384e+08	2.55874e+08
874.65	2.20158e+07	5.65321e+07	5.21601e+07	1.69705e+07	5.76163e+07	6.0585e+07	8.13256e+07	3.26592e+07	5.60466e+07	1.22635e+07	3.29092e+07	1.08512e+07	2.01183e+07	2.79083e+07	2.81528e+07	3.94372e+07
766.556	483653655	7.41041e+08	8.61493e+08	6.48908e+08	5.35422e+08	5.59929e+08	5.44758e+08	3.67347e+08	6.14846e+08	3.71333e+08	5.06864e+08	5.18429e+08	5.44548e+08	6.57125e+08	4.57063e+08	6.79527e+08
821.661	9.21411e+07	7.44124e+07	228716071	1.16042e+08	7.04418e+07	6.24044e+07	3.55414e+07	9.60492e+07	8.60003e+07	1.53114e+08	7.12136e+07	1.06917e+08	8.47823e+07	8.07107e+07	1.03653e+08	5.27788e+07
792.588	7.07117e+07	3.95744e+08	3.65936e+08	106311726	5.9581e+08	4.72759e+08	6.44947e+08	5.95013e+08	7.05006e+08	1.36615e+08	1.21046e+08	2.11643e+08	1.11856e+08	4.38767e+08	2.60256e+08	366289200
859.248	0	663860	30767.4	7.02072e+06	3.93894e+06	468308	461953	677044	96458	326735	929919	1.28171e+06	1.34475e+06	0	16454.5	1.59069e+06
304.248	4.74242e+06	3.83315e+06	4.7025e+06	7.9141e+06	1.85692e+06	2.92139e+06	6.48774e+06	2.14453e+06	2.20686e+06	3.10623e+06	6.36832e+06	4.16923e+06	6.18668e+06	3.46804e+06	4.20306e+06	1.87811e+06
634.612	1.27946e+07	3.19783e+07	1.27203e+07	3.28431e+07	4.40244e+07	3.8627e+07	5.22924e+07	3.02619e+07	2.93501e+07	3.77259e+06	2.49058e+07	2.43152e+07	2.38975e+07	3.77831e+07	3.59931e+07	2.19965e+07
1062.94	0	1.62934e+07	671586	0	3.33132e+06	7.62558e+06	5.00229e+07	1.28473e+07	391281	0	0	0	0	1.2243e+07	1.87909e+07	6.29405e+06
894.692	9.01936e+07	1.52116e+08	1.51724e+08	4.83063e+07	3.45458e+08	2.09217e+08	1.91898e+08	1.73504e+08	2.74169e+08	7.6155e+07	1.30717e+08	6.64578e+07	9.62582e+07	1.08996e+08	1.14008e+08	1.59637e+08
738.505	1.32008e+08	104942262	1.73804e+08	1.62031e+08	5.43659e+07	6.76102e+07	4.28069e+07	1.09939e+07	1.24931e+08	5.65147e+07	1.5015e+08	6.86351e+07	7.51485e+07	5.49081e+07	9.74246e+06	2.77507e+07
748.642	0	0	0	229006	225610	497641	0	5.6848e+06	0	1.40082e+07	0	809725	658915	0	506222	226719
746.606	10050492086	13126103369	11725857444	12392183129	16073068185	16614914736	16011139299	10560017316	14726967455	9794436080	9796244130	10912900829	11968839703	15768068228	10878858838	14079475285
776.576	0	700028	1.65509e+06	0	565233	2.12219e+06	442922	513230	231809	214021	141714	556782	0	572981	457454	1.48809e+06
300.289	2.63545e+06	5.45262e+06	3.08371e+06	3.00893e+06	2.82776e+06	3.89359e+06	2.43441e+06	2.6177e+06	3.18059e+06	1.95141e+06	4.64009e+06	2.50171e+06	2.65709e+06	3.70965e+06	3.92989e+06	3.01381e+06
941.825	4.23395e+06	2.86367e+06	4.55842e+06	2.4966e+06	6.36435e+06	3.15296e+06	1.20165e+06	1.46966e+07	4.39446e+06	2.25888e+07	4.26993e+06	1.21055e+07	3.13723e+06	2.03725e+06	4.4321e+06	4.72153e+06
780.627	1.65016e+07	1.00402e+07	5.09633e+06	6.99853e+06	1.02425e+07	1.095e+07	6.42808e+06	1.48975e+07	6.95619e+06	1.09157e+07	1.05034e+07	1.90784e+07	7.75138e+06	4.85274e+06	1.16628e+07	1.16534e+07
788.542	7.22307e+08	1622908332	1201228481	9.13345e+08	1018777825	1422618677	1198426119	1027889363	1017653247	7.26079e+08	5.95075e+08	9.19486e+08	5.24199e+08	1196653591	8.91255e+08	1438400910
989.849	969725	4.47404e+06	1.92281e+06	1.51632e+06	1.34088e+06	5.46602e+06	1.531e+07	4.16309e+06	1.06559e+06	1.11743e+06	1.06785e+06	742837	700536	3.96994e+06	4.54914e+06	1.49906e+06
948.883	1.2682e+07	6.68876e+06	5.97469e+06	6.07692e+06	1.05064e+07	1.07336e+07	3.01833e+06	2.03876e+07	8.23496e+06	4.17383e+07	2.16194e+07	1.8234e+07	1.00654e+07	4.73187e+06	7.71829e+06	8.02429e+06
994.913	0	1.10767e+07	0	0	0	1.02243e+07	5.97275e+07	1.6046e+07	0	0	0	0	0	2.06339e+07	2.17724e+07	7.03905e+06
510.293	0	1.72776e+06	150349	0	8.97768e+06	1.23256e+07	5.60174e+06	4.87232e+06	5.0039e+06	1.98292e+06	0	1.23101e+06	208224	2.52578e+06	3.12154e+06	2.92338e+06
614.57	4.14676e+07	3.21597e+07	1.26232e+07	2.94516e+07	3.63573e+07	2.37541e+07	5.17866e+07	4.31771e+07	3.52108e+07	2.48942e+07	4.20619e+07	2.68592e+07	4.12255e+07	5.29578e+07	5.06769e+07	3.56706e+07
840.57	1.25302e+08	1.90276e+07	5.17131e+07	1.61429e+08	4.14777e+08	4.93618e+08	1.95164e+08	9.49819e+07	3.30521e+08	1.93941e+08	1.1992e+08	5.91843e+07	182392809	6.09218e+07	5.30714e+07	1.31923e+08
802.665	5.61573e+06	1.17281e+07	6.2625e+06	1.49664e+06	1.15333e+07	8.07121e+06	1.93772e+07	1.25129e+07	1.80883e+07	8.05584e+06	8.46133e+06	1.1553e+07	5.74615e+06	1.85778e+07	1.289e+07	1.78269e+07
774.731	63871.8	0	0	234299	4.42852e+06	2.20131e+06	4.45814e+06	3.99275e+06	2.50463e+06	930410	204713	461867	0	0	302564	0
432.216	0	0	1.9443e+07	0	0	7.06698e+06	8.77431e+06	2.68053e+06	0	0	0	0	0	0	8.42475e+07	4.27723e+07
1443	1.30217e+07	1.25676e+08	8.76624e+07	5.99099e+07	7.2674e+07	1.70349e+08	1.59723e+08	9.0532e+07	5.18413e+07	8.90148e+06	4.20117e+07	5.2123e+07	1.10113e+07	8.75636e+07	3.51183e+07	9.79e+07
702.565	0	0	0	4.54589e+06	1.19473e+07	5.82783e+06	0	2.47309e+07	1.18217e+06	5.61419e+07	567168	2.66049e+07	0	0	0	3.69416e+06
974.944	3.02566e+06	3.59798e+06	1.75453e+06	0	0	5.46199e+06	1.3304e+07	2.60251e+06	0	0	6.29071e+06	0	0	1.34537e+06	993560	0
379.237	177200	9.17904e+06	1.29409e+06	813053	1.40082e+06	1.06743e+06	6.6335e+06	385046	1.00193e+06	146382	2.41857e+06	1.24025e+06	62379.4	100823	509993	107869
488.311	0	842552	778284	0	9.13894e+06	1.00596e+07	4.47062e+06	3.9333e+06	2.90173e+06	1.01533e+06	91147.3	99078	0	360004	477305	1.38297e+06
794.684	2.9979e+07	0	1.23919e+06	0	0	0	0	1.96169e+07	0	7.75366e+06	2.39369e+06	6.9399e+06	1.7333e+06	1.45685e+06	6.96226e+06	2.10313e+06
835.664	9.49614e+08	1275787150	1351614054	1270988843	8.32897e+08	1004556482	1339964625	656455751	1051664205	6.5571e+08	8.87826e+08	8.11238e+08	9.67713e+08	1038826685	9.5085e+08	9.37432e+08
819.624	0	1.29437e+07	3.1487e+06	6.74833e+06	8.56245e+07	180714356	1.23268e+08	0	3.67566e+06	0	0	0	2.98647e+06	1896300	0	0
914.815	1074648680	4.94294e+08	8.28858e+08	6.40272e+08	8.29424e+08	6.79519e+08	2.39782e+08	1121631292	8.94437e+08	1523584232	9.48374e+08	1241165241	8.64733e+08	5.1343e+08	8.24841e+08	7.76669e+08
384.195	0	0	7.22085e+06	0	0	2.53099e+06	3.16758e+06	538637	0	0	0	0	0	0	27525431	1.49888e+07
752.673	0	3.19501e+06	0	1.49892e+06	649847	8.845e+06	0	1.58872e+06	0	1.47176e+07	0	3.72774e+06	0	150889	0	286729
853.794	2.12292e+08	1.4498e+08	1.33412e+08	1.7853e+08	1.79973e+08	1.70981e+08	1.35716e+08	2.25911e+08	143385046	2.22859e+08	1.36347e+08	157664386	1.96414e+08	1.24383e+08	1.68075e+08	1.62379e+08
808.809	7.47626e+06	8.41369e+06	3.55429e+06	1.99371e+06	4.3449e+06	1.24636e+07	2.29977e+06	2.1701e+07	2.77174e+06	2.59903e+07	3.63073e+06	9.47497e+06	4.98453e+06	3.14834e+06	1.72405e+07	4.65435e+06
973.896	4.71199e+07	4.06495e+07	3.25239e+07	2.30193e+07	4.51789e+07	4.88632e+07	2.91921e+07	9.51201e+07	2.88205e+07	1.39999e+08	5.52393e+07	6.86835e+07	3.06799e+07	3.19896e+07	5.73793e+07	2.88167e+07
554.175	0	1.58218e+06	464474	295938	4.43641e+06	716832	147881	758393	887300	660526	0	1.53402e+06	163150	388069	67628.7	6.29292e+06
879.576	359394	6.02198e+06	0	451818	692388	1.48583e+06	4.61237e+06	793759	1.68622e+06	0	0	0	0	2.81749e+06	276258	1.85738e+06
1061.93	0	7.72588e+06	620958	0	3.57538e+06	5.9568e+06	1.73541e+07	7.27948e+06	417330	0	0	0	0	6.41674e+06	8.1627e+06	4.10057e+06
378.221	4.10398e+06	6.45452e+06	4.9469e+06	6.94528e+06	5.72618e+06	6.59069e+06	6.46742e+06	4.70673e+06	6.00325e+06	3.48582e+06	5.47679e+06	5.82379e+06	5.65524e+06	5.11234e+06	4.40156e+06	4.86002e+06
696.611	4.01068e+06	6.51043e+06	0	558648	8.06971e+06	1.30314e+06	3.03862e+06	1.76738e+07	9.92019e+06	4.18431e+07	2.55757e+06	1.48776e+07	8.75835e+06	3.63511e+06	8.8704e+06	647029
510.392	0	5.84915e+06	175628	0	7.76e+06	8.96001e+06	9.19285e+06	9.36073e+06	7.1528e+06	1.93941e+06	0	2.28603e+06	363144	1.56033e+07	1.19301e+07	6.39524e+06
650.643	7.08051e+08	1062413641	8.80698e+08	6.47979e+08	1454600329	1058065189	1731297066	1114943334	1229029967	5.25702e+08	8.38408e+08	5.44461e+08	7.74486e+08	1184892418	1159390612	9.25357e+08
817.497	3.39447e+06	3.70612e+06	0	1.51059e+06	5.58699e+07	7.76008e+07	1.92199e+07	2.49028e+07	3.82229e+07	1.26241e+07	4.15552e+06	5.78742e+06	2.77116e+06	2.39454e+06	5.40306e+06	1.5521e+07
806.605	1.55873e+07	2.27028e+07	1.38541e+07	1.85202e+07	2.31575e+07	3.21716e+07	2.72505e+07	2.32032e+07	2.24494e+07	1.5471e+07	1.54297e+07	2.35283e+07	1.55366e+07	1.68348e+07	1.7901e+07	3.17161e+07
754.647	836131	0	0	941375	1.387e+07	2.26841e+07	3.76183e+07	1.23076e+07	7.07578e+06	0	0	0	3.01085e+06	7.04671e+06	3.73173e+06	0
825.763	9.97037e+06	3.16461e+07	1.71676e+07	5.35314e+07	1.74754e+07	3.92789e+07	3.06116e+07	1.93438e+07	3.75722e+07	3.81648e+07	1.10259e+07	1.98232e+07	4.14562e+07	2.35116e+07	3.86098e+07	1.31636e+07
814.714	8.8995e+06	8.69504e+06	6.76527e+06	3.07102e+06	7.06652e+06	3.28804e+06	6.4372e+06	6.40511e+06	9.88599e+06	6.72841e+06	8.29177e+06	9.48835e+06	1.00998e+07	1.04159e+07	7.78124e+06	7.1434e+06
738.541	1.42565e+07	2.98334e+07	2.99684e+07	2.38026e+07	2.63538e+07	3.57645e+07	3.18934e+07	8.20253e+06	3.62329e+07	1.86418e+07	1.62838e+07	1.00145e+07	1.85951e+07	6.00473e+06	2.30259e+06	7.33492e+06
746.57	1087842336	2095431190	2158706291	1467138585	1785995083	2287710243	2741926256	1943613665	1642651187	1288872718	1248181808	1339412853	1028610989	2145049753	1940553210	1915898985
982.877	4.3496e+08	5.98142e+08	382928254	2.66647e+08	3.99456e+08	4.94896e+08	1284188578	8.63428e+08	3.66949e+08	6.05099e+08	3.31614e+08	4.11474e+08	2.95656e+08	7.2006e+08	9.11838e+08	3.71935e+08
794.566	5.57448e+08	1117036048	9.27455e+08	7.61711e+08	9.19129e+08	1181795442	1213059824	9.40512e+08	9.04745e+08	7.17245e+08	7.81789e+08	7.94874e+08	6.63541e+08	9.72057e+08	7.09955e+08	1002908311
1616.17	1.6859e+07	4.76782e+08	3.94794e+08	2.08105e+08	8.53808e+08	1052707633	4.26237e+08	4.11591e+08	4.55719e+08	2.16119e+08	1.01613e+07	1.9747e+08	8.73946e+07	2.05764e+08	8.6546e+07	2.84339e+08
824.769	1564424698	1424245193	1003584736	2048812196	1097135188	1421451006	1960254288	1283439734	1219529971	1444221364	1232576418	1219286328	1927970054	1805211734	1553916066	1144475038
718.537	1358949024	1604206162	2035522953	1689760059	1108069589	1183610196	1537598576	1048040713	1331524092	1120686333	1440940633	1174011281	1157377627	1832282906	1753211957	1595861064
848.767	3.8526e+06	0	0	672704	1.09439e+06	4.19328e+06	226843	1.02355e+07	523147	3.03162e+07	2.33624e+06	1.07498e+07	855907	0	2.34857e+06	222925
972.928	156252	5.95629e+06	0	0	252312	2.8178e+06	1.98167e+07	8.2098e+06	382946	1.3286e+06	0	456079	0	6.0628e+06	9.60552e+06	2.19084e+06
896.633	1.21445e+07	5.80278e+07	4.92419e+07	5.08205e+06	6.74605e+07	6.81639e+07	8.22314e+07	2.87789e+07	6.20259e+07	8.62464e+06	2.62766e+07	6.89364e+06	1.5042e+07	2.68511e+07	2.04549e+07	4.09097e+07
817.678	1.5412e+06	5.59358e+06	4.76283e+06	7.96768e+06	1.80356e+07	2.80075e+06	1.17194e+07	3.4996e+06	2.31071e+06	0	4.07932e+06	0	3.52595e+06	2.76192e+06	0	3.06534e+06
605.541	2.38702e+06	0	321847	410777	1.71444e+06	205543	0	2.98492e+06	1.11271e+06	6.45227e+06	3.49022e+07	4.14262e+06	1.06667e+07	3.56698e+06	2.60301e+06	4.06597e+06
860.731	6.10121e+07	4.44876e+07	1.22595e+08	4.08571e+07	2.89351e+07	3.36285e+07	5.8308e+06	1.11214e+08	3.69611e+07	1.27109e+08	7.57336e+07	1.31358e+08	3.93693e+07	3.02157e+07	7.64589e+07	1.01697e+08
914.851	1.22458e+08	2.77793e+08	9.66087e+07	9.80029e+07	1.46535e+08	2.25883e+08	1175029168	4.4501e+08	139307989	1.68721e+08	1.17309e+08	1.10342e+08	9.67907e+07	4.65137e+08	5.38648e+08	1.81949e+08
648.628	1013711950	1479050791	1175344569	1125725427	1837126233	1409277517	2518265157	1626549830	1512577325	7.71998e+08	1141845333	9.8944e+08	1089172356	1839913602	1631140288	1375217569
605.55	2.92859e+07	2.0058e+07	1.21865e+07	9.41374e+06	2.3332e+07	1.73996e+07	3.07771e+07	3.23179e+07	2.30408e+07	1.79144e+07	7.60194e+07	1.74575e+07	3.50093e+07	4.21626e+07	3.16315e+07	2.91077e+07
836.73	6.93257e+06	0	0	0	86577.1	0	0	2.20608e+06	0	8.47282e+06	258185	340336	202230	0	662200	0
836.839	1.4691e+06	928852	0	0	336235	5.00556e+06	1.2489e+06	8.41426e+06	0	9.15599e+06	0	1.83036e+06	0	0	1.86929e+07	764702
634.54	1683564839	1080759712	1143329792	1258494022	2168132153	1396908948	9.107e+08	3299485151	1408470796	2577980336	1402807711	2006568809	1274110014	1017645749	1600542196	1626992309
886.856	1.4531e+07	1.82643e+07	1.93269e+06	7.60777e+06	1.18767e+07	2.06141e+07	6.25529e+06	3.2881e+07	6.38096e+06	4.47677e+07	1.21059e+07	2.08651e+07	8.37481e+06	5.70796e+06	5.52746e+07	1.5548e+07
1155.03	8.22724e+07	5.19064e+07	6.24522e+07	5.29215e+07	6.68698e+07	9.83682e+07	8.05813e+06	1.5361e+08	4.3966e+07	2.47105e+08	6.4711e+07	1.07154e+08	5.11125e+07	3.49965e+07	7.93114e+07	53638114
902.814	3.71294e+07	2.89344e+06	2.81225e+07	3.86471e+06	2.27326e+07	4.05172e+07	423713	7.38826e+07	1.08342e+07	1.26108e+08	9.21602e+07	5.86882e+07	1.80486e+07	3.8852e+06	1.26307e+07	1.04984e+07
824.65	1.55953e+08	2.83182e+08	1.13239e+08	8.99442e+07	2.42725e+08	2.85575e+08	3.92525e+08	2.50101e+08	2.61813e+08	1.34638e+08	8.02722e+07	1.28156e+08	1.25473e+08	3.07108e+08	2.60355e+08	2.80911e+08
1447.03	6.60665e+07	256290706	2.84949e+08	1.47807e+08	2.46695e+08	426760516	2.94112e+08	120718802	1.58523e+08	5.60687e+07	1.05657e+08	6.48651e+07	6.80461e+07	1.42066e+08	1.35283e+08	2.17818e+08
1054.3	1.77322e+06	8.61575e+06	0	1.42774e+07	2.76374e+06	5.11489e+06	9.51767e+06	0	2.41302e+06	0	4.86819e+06	0	9.58405e+06	4.43263e+06	1.30116e+06	2.63648e+06
876.8	44792262071	25581469017	29231148898	30028484493	29466995319	29073887329	24985304930	36722493615	30977446375	42056154778	50881145996	36633223953	40671509621	30431650523	35795089164	27577679912
720.612	2.35436e+07	3.01309e+07	2.22654e+07	1.89502e+07	4.42634e+07	32967204	8.77476e+06	8.01307e+07	3.47179e+07	1.04543e+08	2.07888e+07	5.64718e+07	2.94022e+07	7.69179e+06	3.4189e+07	1.82272e+07
599.503	1.64489e+07	3.74973e+07	3.69884e+07	2.3226e+07	1.65689e+07	2.03144e+07	1.16386e+07	6.853e+06	2.38132e+07	9.75605e+06	1.8879e+07	21470589	1.47606e+07	2.73501e+07	1.19159e+07	3.84846e+07
383.33	2.52203e+07	1.57628e+07	2.01985e+07	1.24474e+07	6.99655e+06	5.1053e+06	6.90558e+06	2.28296e+07	2.3779e+07	2.25168e+07	1.04874e+07	2.16687e+07	1.12658e+07	1.98811e+07	1.00706e+07	8.99784e+06
844.675	2.56424e+08	3.74001e+08	4.01162e+08	1.00118e+08	5.29517e+08	4.14104e+08	5.17779e+08	4.62082e+08	4.9121e+08	1.96492e+08	2.75883e+08	2.06324e+08	222182973	3.3617e+08	3.81263e+08	3.89e+08
786.698	4.3369e+06	6.90619e+06	4.91768e+06	1.31844e+07	4.31499e+06	5.6378e+06	1.20947e+07	2.78745e+06	5.5245e+06	2.37545e+06	5.88032e+06	3.791e+06	6.18837e+06	5.3245e+06	4.45065e+06	4.22501e+06
302.305	921307	5.89054e+06	7.44608e+06	2.59501e+06	9.41307e+06	1.05986e+07	1.36053e+07	9.08862e+06	1.0327e+07	2.74104e+06	588451	1.01708e+06	50350.6	2.85967e+06	3.68186e+06	8.55215e+06
720.538	2.21901e+06	7.91455e+06	7.01834e+06	7.47031e+06	1.33334e+07	2.14049e+07	1.26989e+07	8.26705e+06	1.12125e+07	9.9792e+06	2.88078e+06	7.99439e+06	4.50724e+06	9.45898e+06	4.40731e+06	1.07463e+07
889.496	5.93089e+07	8.08295e+07	8.42304e+07	5.66974e+07	8.41655e+07	3.72457e+07	3.15727e+07	3.21235e+07	8.7881e+07	4.58877e+07	6.09886e+07	8.43673e+07	5.801e+07	6.13279e+07	44710761	1.14321e+08
800.614	2.02551e+08	2.27869e+08	3.01056e+08	3.63884e+08	9.78911e+07	1.85616e+08	3.13325e+08	2.13886e+08	1.9439e+08	2.68339e+08	2.2168e+08	3.69837e+08	2.34804e+08	2.12756e+08	3.29562e+08	290542098
946.782	1709253985	2095301711	1092925673	1182242937	1227005579	1892645588	5253113041	2554936613	1125841977	1434883209	1784075361	2079531682	1536198788	2612579399	3729556821	1281097667
549.416	0	463842	0	0	406541	1.29032e+06	0	752450	685210	132285	243387	836742	0	283499	0	2.41914e+06
1787.62	1759562766	7.41378e+08	1074520698	3.62493e+08	9.00778e+08	1001819999	7.21393e+08	2042127504	8.99363e+08	2630701833	3284570228	1750233135	1376633228	9.95381e+08	1440686148	1042307101
386.247	6.1345e+06	7.423e+06	6.00323e+06	6.97696e+06	2.12063e+07	2.38317e+07	6.61045e+06	8.9753e+06	1.69e+07	8.94166e+06	5.65408e+06	9.31168e+06	7.77072e+06	7.84061e+06	6.15465e+06	1.21791e+07
892.676	1.35542e+08	243185066	2.35845e+08	8.84388e+07	3.19285e+08	2.36146e+08	2.54222e+08	1.56996e+08	3.25114e+08	8.96875e+07	1.31936e+08	1.00572e+08	1.49326e+08	1.83766e+08	1.35797e+08	187619707
438.297	6.5357e+06	1.76444e+07	1.57356e+07	1.09093e+07	43331283	4.46288e+07	1.55831e+07	1.76375e+07	2.87429e+07	1.24212e+07	8.21802e+06	1.65225e+07	11938175	2.01121e+07	1.69928e+07	2.75105e+07
827.699	1.27594e+07	1.0442e+07	0	2.40811e+06	9.85815e+06	0	0	3.33029e+06	1.50363e+07	5.91502e+06	9.26023e+06	1.50034e+07	1.2231e+07	7.85157e+06	6.56282e+06	1.12537e+07
855.811	8.25373e+06	1.51812e+07	2.65034e+06	8.75155e+06	3.26445e+06	1.44425e+07	4.58253e+07	1.24218e+07	6.83281e+06	3.21724e+06	3.89224e+06	4.07332e+06	7.13127e+06	3.03356e+07	2.16195e+07	8.23952e+06
526.377	2.39308e+07	6.44318e+07	4.53719e+07	2.41404e+07	8.73188e+07	7.27388e+07	3.8188e+07	6.78715e+07	8.28329e+07	4.02707e+07	2.36367e+07	4.78693e+07	3.96388e+07	6.53062e+07	57659061	6.12053e+07
921.822	1.00367e+06	3.05125e+06	1.79635e+06	1.42896e+06	1.18024e+06	3.58032e+06	3.96841e+06	2.9181e+06	1.03536e+06	4.08903e+06	1.08389e+06	1.94493e+06	425914	1.07855e+06	2.88526e+06	1.4923e+06
740.521	1268020876	2011101498	1923101428	1810077729	1462651845	1485396340	1074263040	8.7568e+08	1436000926	1045468275	1632907407	1477486693	1446180268	1777228606	1155711021	1773140985
810.525	1.56605e+07	2.61756e+07	2.31759e+07	1.38572e+07	3.84455e+06	3.88692e+06	2.44097e+07	1.62631e+07	2.1648e+07	1.06788e+07	1.36497e+07	1.77804e+07	1.01502e+07	1.41006e+07	2.0745e+07	2.68756e+07
510.355	5.80468e+06	2.62634e+07	1.96654e+07	5.23777e+06	4.00772e+07	3.23919e+07	1.38521e+07	2.45364e+07	3.63235e+07	1.63831e+07	7.34933e+06	2.27087e+07	1.41459e+07	2.91873e+07	2.49245e+07	2.69334e+07
865.496	4.25475e+07	3.81429e+07	4.77667e+07	5.05513e+07	1.72187e+08	151172434	5.41046e+07	5.50703e+07	1.22808e+08	4.61356e+07	4.02655e+07	4.93686e+07	6.17075e+07	3.94094e+07	2.70981e+07	8.04429e+07
646.612	3.68566e+08	5.48357e+08	3.86909e+08	4.77554e+08	5.80408e+08	5.20615e+08	8.90643e+08	5.19991e+08	4.85307e+08	2.59641e+08	3.53446e+08	412297495	3.77559e+08	6.67096e+08	5.22127e+08	4.42141e+08
645.542	2.6117e+07	3.98509e+07	2.94223e+07	2.60934e+07	3.1752e+07	4.96274e+07	9.03964e+07	4.44461e+07	2.78036e+07	2.49885e+07	9.46014e+07	1.6822e+07	2.96176e+07	4.08036e+07	4.45165e+07	3.9473e+07
697.523	0	646830	831254	0	716610	4.07769e+06	1.40634e+06	4.91302e+06	0	1.59497e+06	0	1.56173e+06	0	517964	495120	648417
904.757	1.02329e+07	5.22252e+06	8.07223e+07	2.91295e+06	955773	0	0	1.77466e+07	1.70818e+06	4.3875e+07	5.90698e+06	4.25139e+07	0	3.22355e+06	9.69181e+06	5.14125e+07
552.31	0	119625	1.58888e+06	0	992808	361148	0	0	1.66507e+06	0	0	31871.7	0	19335.9	0	341059
934.859	0	0	0	1.31882e+06	0	3.34569e+06	0	8.34822e+06	0	3.1755e+07	1.57706e+07	4.97298e+06	1.74908e+06	0	0	0
841.712	273275558	6.31765e+08	1074129905	1.04013e+08	2.29776e+08	8.18735e+07	9.07183e+07	8.73307e+07	4.70464e+08	8.08339e+07	3.15202e+08	1.59304e+08	1.41227e+08	1.90185e+08	1.0693e+08	3.36925e+08
990.939	0	1.33011e+07	0	1.29229e+06	2.59492e+06	6.3161e+06	3.27665e+07	1.90148e+07	3.3147e+06	0	1.58003e+06	0	1.13434e+06	1.96294e+07	733200	5.84227e+06
557.412	0	226945	0	0	1.5222e+06	1.01262e+06	0	753313	1.2266e+06	293894	0	1.37597e+06	0	340054	0	1.28278e+06
860.54	1.7002e+08	2.68334e+08	2.45572e+08	1.85928e+08	7.95472e+08	7.57982e+08	2.38261e+08	2.79367e+08	5.42047e+08	2.18524e+08	1.68414e+08	2.90897e+08	2.55263e+08	2.40768e+08	1.46663e+08	382472234
730.536	8.60847e+08	1529539609	1231554502	1798112297	2252185420	2635498205	1610929561	1268600967	1467789109	1780817750	8.7234e+08	1177258029	1433863726	1760998258	1379204387	1774881505
962.867	3.2766e+06	1.95953e+06	4.05942e+06	1.97228e+06	1.27756e+06	4.72768e+06	434396	3.40015e+06	386560	2.45118e+06	1.41421e+06	1.3745e+06	0	0	0	1.82237e+06
902.742	1.00108e+08	2.95255e+07	180746960	5.59549e+06	5.13422e+06	6.95558e+06	260416	2.98669e+08	2.3177e+07	1.77811e+08	1.03196e+08	2.16303e+08	1.95474e+07	4.23341e+07	1.35572e+08	1.10074e+08
980.752	2.16876e+07	4.47061e+07	2.37418e+07	4.48559e+07	4.10333e+07	3.95255e+07	4.93451e+07	2.14964e+07	4.25182e+07	2.19773e+07	3.40744e+07	20529557	3.44172e+07	3.02852e+07	1.28324e+07	3.3119e+07
782.567	61762488238	95860504860	82581228438	96638523651	78949176411	76351003395	66376736938	50292370220	81260213736	53656977252	77421823668	73293408710	85420128738	80239721010	57782398545	87188998057
1520.16	4169915503	7174824720	8721453913	6665312793	4610619020	4821015177	5057044569	3312710003	5401039623	3603556253	4642002459	5250120965	4728679524	7058730912	4908281394	5937863498
868.736	5230765668	3470992321	5068546067	4267421822	5744076921	4567947756	2427502916	10089699690	4750346015	12862008270	4577202155	8969945438	4556634255	2980450113	5172519404	4756682097
858.717	2.55758e+06	2.18971e+06	3.8235e+07	2.15588e+06	308248	780172	1102.92	3.05815e+07	287086	4.46347e+07	2.03182e+07	4.95338e+07	1.47298e+06	1.00671e+06	1.86685e+07	2.83981e+07
786.658	4.61278e+07	1.89636e+07	2.40657e+07	1.97612e+07	4.04907e+07	2.22191e+07	5.9728e+06	8.58644e+07	3.69862e+07	124145008	2.38758e+07	6.78389e+07	3.50321e+07	1.88052e+07	3.66937e+07	1.66774e+07
992.939	76076	1.09351e+06	785283	0	667027	1.27327e+06	2.55287e+06	1.34215e+06	478362	1.10062e+06	1.51656e+06	471310	76228.4	787533	1.1111e+06	614533
803.536	1.89757e+07	2.79968e+07	3.35317e+07	3.70679e+07	1.91413e+07	4.04916e+07	1.97566e+07	1.10786e+07	2.84461e+07	1.74625e+07	2.5598e+07	1.94e+07	2.41954e+07	1.51338e+07	1.48962e+07	2.04697e+07
1406.14	2.59317e+08	1006914467	750403630	4.34134e+08	8.1394e+08	1048861615	8.87166e+08	7.85331e+08	7.06986e+08	4.28664e+08	2.31174e+08	5.90923e+08	3.73907e+08	7.97883e+08	653268360	6.82699e+08
524.371	6.90893e+08	1778431201	1245645279	7.05306e+08	2358339705	1978200117	1085999342	1841025878	2233953451	1127097578	6.69402e+08	1328975736	1111777536	1832642655	1602016017	1693225461
798.68	1.5087e+07	2.37526e+07	3.84214e+06	1.73494e+07	3.34888e+07	1.54548e+07	1.61188e+07	9.19803e+06	3.03786e+07	2.00186e+07	1.94884e+07	2.40881e+07	3.35142e+07	1.60915e+07	1.65706e+07	2.56356e+07
647.557	751568	1.68987e+06	828947	1.37821e+06	1.05932e+06	1.80689e+06	8.40077e+06	1.62192e+06	804316	514212	824114	718551	1.35189e+06	1.65437e+06	1.8041e+06	897139
546.353	7.98608e+06	6.65949e+07	4.93417e+07	2.1611e+07	5.23509e+07	9.13967e+07	4.22445e+07	3.93353e+07	4.96492e+07	2.4694e+07	7.31078e+06	2.64235e+07	1.67455e+07	3.64225e+07	3.72129e+07	3.52489e+07
641.51	4.34559e+08	1.94332e+08	2.56931e+08	4.30953e+08	336943113	4.99122e+08	2.51323e+08	497188331	2.37259e+08	5.58526e+08	4.43892e+08	3.68732e+08	3.51841e+08	1.4352e+08	2.96162e+08	2.20748e+08
876.557	2.04207e+08	4.06012e+08	3.87955e+08	2.75765e+08	2.27011e+08	2.48798e+08	1.47185e+08	123043467	2.84909e+08	1.5031e+08	2.0761e+08	2.38046e+08	1.95732e+08	3.16962e+08	1.78771e+08	4.36504e+08
852.643	1.93157e+06	4.98177e+06	4.11967e+06	973739	6.30418e+06	4.79846e+06	5.53818e+06	4.69067e+06	3.90971e+06	2.16855e+06	3.1525e+06	2.10394e+06	1.27097e+06	3.17771e+06	4.7073e+06	4.88191e+06
916.738	5.22105e+07	1.02286e+08	4.58489e+07	4.99421e+07	6.65853e+07	9.10919e+07	1.98922e+08	2.00078e+08	5.59781e+07	1.3158e+08	6.07237e+07	1.30607e+08	6.31855e+07	1.17556e+08	1.64457e+08	7.29634e+07
742.536	3.68714e+07	5.77559e+07	5.27732e+07	0	8.81566e+07	105004213	3.31517e+08	441262544	4.61945e+07	5.3355e+07	8.76469e+07	3.79521e+07	2.04298e+07	4.39879e+07	1.92329e+08	97980178
1731.55	2572735909	1226770730	1593812319	9.9712e+08	1815110832	1689189518	3.14151e+08	3062686153	1745981950	3591268817	2039250917	2774860670	1965458709	1183349365	1852982382	1226493824
796.578	2.10252e+07	4.22759e+07	5.52257e+07	4.62372e+07	4.42166e+07	6.2876e+07	5.79029e+07	3.98827e+07	3.48968e+07	2.91775e+07	3.33242e+07	3.19415e+07	2.61317e+07	4.41462e+07	3.84137e+07	4.30004e+07
809.651	1.0293e+08	1.12517e+08	7.50389e+07	2.03502e+08	6.78086e+07	1.06312e+08	5.14973e+07	6.93139e+07	7.86152e+07	4.73101e+07	9.39087e+07	137764169	7.96621e+07	1.55871e+08	7.10307e+07	1.81381e+08
928.831	12312836777	8323950384	9709760671	7217003085	9415478076	8206288251	12165317615	14161268198	9090463683	13886380847	9089396125	11552545762	9550645194	10766037545	14056647323	8337823373
787.592	3.249e+07	6.29659e+07	1.08637e+08	4.16023e+07	7.74042e+07	1.72035e+08	1.54906e+08	4.72506e+07	1.49737e+07	6.13018e+07	1.01353e+07	4.93349e+07	5.53872e+07	5.89923e+07	5.78612e+07	74328466
480.344	2.82704e+06	1.09594e+07	8.38063e+06	1.31872e+06	2.06088e+07	1.53032e+07	6.39061e+06	1.03015e+07	1.67015e+07	4.2522e+06	2.44486e+06	7.92711e+06	5.42036e+06	1.79188e+07	13396368	1.35877e+07
870.691	2.48097e+08	3.35412e+08	4.00239e+08	1.26195e+08	4.62548e+08	3.14906e+08	3.94615e+08	3.5609e+08	4.76343e+08	1.76665e+08	2.30944e+08	169435700	1.9176e+08	2.95274e+08	317735483	3.48675e+08
750.555	4.91969e+06	6.75415e+06	1.56952e+06	6.66225e+06	595698	3.46456e+06	1.03149e+07	2.71923e+06	2.01168e+06	640233	5.25943e+06	949596	4.53902e+06	6.52693e+06	7.15887e+06	6.12533e+06
634.35	3.75419e+06	5.87262e+06	4.61343e+06	9.12907e+06	1.25157e+07	1.72609e+07	6.82685e+06	6.84888e+06	1.0354e+07	6.76897e+06	3.69177e+06	7.16061e+06	5.23191e+06	6.56783e+06	3.14678e+06	7.11111e+06
889.495	1.1297e+07	1.05788e+07	7.29891e+06	1.50712e+07	3.12376e+07	2.34576e+07	1.73777e+07	1.21013e+07	2.55133e+07	1.46138e+07	1.28025e+07	1.0505e+07	2.09699e+07	9.29246e+06	4.26662e+06	1.33525e+07
624.235	8.86842e+07	1.19814e+08	1.00872e+08	1.86807e+08	1.90993e+08	1.80976e+08	1.12344e+08	7.83277e+07	1.03185e+08	1.1377e+08	1.17082e+08	1.41145e+08	1.42756e+08	1.04816e+08	9.78258e+07	1.65516e+08
834.524	6.7717e+06	0	0	0	0	1.63958e+07	1.57299e+07	8.27502e+06	4.3018e+06	3.90104e+06	0	0	7.70212e+06	6.95311e+06	0	0
604.433	0	1.29915e+06	1.4061e+06	0	2.91443e+06	1.51074e+06	136661	1.76273e+06	2.81427e+06	106828	0	1.2727e+06	0	1.52729e+06	0	1.49981e+06
374.211	4.34055e+06	9.25068e+06	9.26409e+06	8.87766e+06	2.93924e+07	3.36181e+07	8.62151e+06	1.20443e+07	2.23709e+07	1.20927e+07	5.1079e+06	1.39238e+07	6.99649e+06	9.66747e+06	1.28549e+07	1.77738e+07
1064.96	0	2.32184e+07	6.25649e+06	0	4.84193e+06	1.63662e+07	5.34261e+07	1.97575e+07	916521	321074	0	1.13293e+06	0	1.70046e+07	2.07703e+07	1.00485e+07
782.604	3.55167e+06	4.85128e+06	4.83291e+06	550902	4.01029e+06	1.48443e+07	4.13782e+06	1.15404e+07	1.30055e+06	5.67158e+06	813388	3.248e+06	653832	7.40732e+06	9.45117e+06	6.10418e+06
733.546	7.24056e+06	1.99482e+07	2.04231e+07	1.9351e+07	3.02523e+07	4.32832e+07	1.93837e+07	1.47543e+07	1.90883e+07	1.83102e+07	8.22771e+06	9.30723e+06	1.0933e+07	1.7763e+07	1.62885e+07	2.63005e+07
702.542	1486409730	2434239346	2417439354	1841128075	1513571987	1590297249	1631714782	1187825579	1817067980	1223724984	1723781228	1696346691	1443317241	2146149527	1503070949	2171213356
860.613	0	2.87411e+07	2.66331e+08	2.30083e+07	2.0038e+08	1.96816e+08	0	4.38511e+07	2.57526e+07	1.60324e+08	0	0	0	0	0	24957804
276.438	4.42286e+06	7.91924e+06	5.98688e+06	5.5843e+06	7.96065e+06	6.99769e+06	7.3368e+06	4.41181e+06	7.23343e+06	4.35625e+06	4.71837e+06	5.14773e+06	5.62151e+06	7.96466e+06	6.26851e+06	5.85992e+06
579.525	6.51417e+06	1.77031e+06	3.10577e+06	2.47963e+06	1.34914e+06	1.77839e+06	0	2.10754e+06	2.31145e+06	5.83841e+06	1.12329e+07	2.80701e+06	5.37501e+06	2.69012e+06	2.19058e+06	3.74401e+06
910.821	0	335950558	0	2.21188e+07	2.09883e+08	2.28797e+08	1966751199	4.03896e+08	130401074	0	0	0	0	9.41271e+08	8.44439e+08	1.66954e+08
663.452	2.9394e+07	2.90398e+07	2.53238e+07	5.83132e+07	1.49373e+07	3.87863e+07	5.00916e+07	1.86677e+07	2.03277e+07	2.0164e+07	2.82455e+07	1.82289e+07	4.63292e+07	2.11162e+07	2.87552e+07	2.03766e+07
893.623	6.93433e+07	4.0407e+07	1.30792e+07	8.73081e+07	3.27707e+07	1.59533e+07	5.48133e+07	7.74212e+06	7.11204e+07	1.54483e+07	5.88298e+07	2.95474e+07	9.74491e+07	7.12213e+07	3.56902e+07	2.36854e+07
631.565	7.8539e+06	5.44698e+06	3.53025e+06	2.65066e+06	5.61328e+06	4.11192e+06	1.84901e+07	1.2983e+07	5.74915e+06	6.50659e+06	8.73815e+06	5.78038e+06	6.97137e+06	1.30874e+07	1.23972e+07	6.22891e+06
1817.67	3.00598e+07	0	3.94209e+07	0	0	0	0	2.5491e+08	0	4.28639e+08	3.11322e+07	1.63485e+08	0	0	2.26034e+07	0
356.201	3.8643e+08	4.76797e+08	3.70051e+08	5.75853e+08	1303098171	1447713509	4.66204e+08	5.55595e+08	1160718796	5.85599e+08	3.8457e+08	5.90932e+08	5.06443e+08	5.86644e+08	3.07076e+08	6.03595e+08
284.294	3.28241e+06	2.95572e+06	2.6886e+06	3.75886e+06	2.68562e+06	2.30255e+06	3.10097e+06	2.09199e+06	3.03828e+06	1.8953e+06	3.15964e+06	2.64769e+06	4.4954e+06	3.21385e+06	3.23043e+06	2.39193e+06
771.607	5.09515e+06	6.30655e+06	5.80606e+06	1.00624e+06	1.36529e+07	6.52403e+06	1.29086e+07	1.25902e+07	1.14683e+07	2.19374e+06	0	0	2.27738e+06	1.20581e+07	1.65859e+07	0
872.707	2.32341e+08	3.77736e+08	3.95551e+08	8.53654e+07	6.75419e+08	4.41892e+08	4.94443e+08	400048432	6.19537e+08	1.68351e+08	3.10227e+08	160246869	2.03397e+08	3.0649e+08	3.24937e+08	3.9165e+08
869.405	2.94322e+06	633188	1.01295e+06	1.42174e+06	2.75564e+06	2.04363e+06	115570	8.14085e+06	3.17675e+06	7.68765e+06	2.34231e+06	8.0442e+06	3.41307e+06	2.30697e+06	2.43905e+06	2.46672e+06
776.553	9.46755e+07	1.18225e+08	7.42948e+07	5.5982e+07	7.26707e+07	8.81003e+07	1.85699e+08	1.79082e+08	1.14757e+08	5.54087e+07	6.12797e+07	8.22472e+07	4.91459e+07	1.3653e+08	5.75533e+07	81695192
843.361	2.0244e+06	814031	1.69802e+06	965455	2.73066e+06	368804	114417	4.61814e+06	1.96428e+06	3.99276e+06	1.75937e+06	3.10873e+06	904517	1.05025e+06	1.0713e+06	1.01966e+06
828.646	0	3.74246e+06	3.90001e+06	0	0	1.85903e+06	5.85167e+06	0	0	0	0	0	0	5.01316e+06	7.72997e+06	2.24095e+06
718.573	6.53628e+08	6.89523e+08	7.94564e+08	594579623	1125136187	9.18775e+08	9.37079e+08	5.51673e+08	1148800392	497435555	7.05949e+08	4.11489e+08	886542795	6.27762e+08	7.3959e+08	6.45803e+08
673.525	1.12639e+07	1.40616e+07	8.57173e+06	1.00301e+07	2.33274e+07	1.53399e+07	3.94528e+06	1.31809e+07	2.04098e+07	2.33666e+07	1.05314e+07	2.61621e+07	1.45e+07	2.81689e+07	1.45828e+07	2.9388e+07
393.289	2.71469e+06	4.33768e+06	4.29917e+06	7.25353e+06	2.10693e+06	3.72851e+06	5.3646e+06	1.65552e+06	2.12932e+06	2.51176e+06	1.98727e+06	1.97455e+06	5.94028e+06	2.57865e+06	3.66498e+06	1.91413e+06
720.589	3135682529	4107268046	2987801998	4001743979	3223270744	3551740274	4125923086	2382851350	3783723074	2778510093	3314856848	3301588480	3918381821	4835901723	3560056592	4251490894
966.883	3.74722e+06	4.26202e+07	8.06215e+06	0	1.69214e+07	4.70655e+07	2.25347e+08	8.49024e+07	1.68446e+07	2.12344e+06	5.95039e+06	4.42586e+06	4.82985e+06	8.53595e+07	9.1991e+07	2.61473e+07
838.634	1.73601e+06	2.01081e+06	7.39547e+06	0	0	0	0	5.51854e+06	0	2.57815e+06	447322	5.241e+06	0	1.45875e+06	1.97005e+06	5.35401e+06
230.247	0	0	2.55668e+06	0	4.46345e+06	0	0	1.65071e+06	54247.9	0	2.54282e+06	0	90418.3	0	869083	0
692.557	6.14994e+08	5.89453e+08	4.2384e+08	9.71049e+08	4.9046e+08	7.86227e+08	7.52151e+08	3.80605e+08	5.04489e+08	8.07153e+08	5.37882e+08	590377050	7.53614e+08	1021137245	8.4688e+08	7.5329e+08
862.746	7.93664e+07	7.89882e+07	1.73551e+08	101283861	6.60579e+07	8.84276e+07	1.56166e+07	1.18935e+08	5.70041e+07	1.93563e+08	111746682	1.8187e+08	6.87826e+07	4.62526e+07	9.82671e+07	165402009
650.468	1.86012e+07	2.0174e+07	1.65469e+07	3.3836e+07	2.12866e+07	2.32576e+07	2.91813e+07	1.74117e+07	1.98708e+07	1.62269e+07	1.68186e+07	1.47066e+07	2.26488e+07	1.74114e+07	1.65e+07	1.70078e+07
604.311	595829	1.8328e+07	9.80252e+06	1.16388e+06	2.2117e+07	2.78956e+07	9.24699e+06	1.61724e+07	2.02985e+07	7.12211e+06	252094	1.01993e+07	5.44091e+06	1.2331e+07	1.25578e+07	1.06583e+07
864.705	3.56418e+07	3.611e+07	3.44765e+07	3.36894e+07	3.67286e+07	3.77201e+07	3.42597e+07	9.16059e+07	3.00668e+07	8.8014e+07	3.09281e+07	6.97352e+07	4.04881e+07	2.88009e+07	4.55631e+07	3.33328e+07
569.24	0	1.37391e+06	4.63084e+06	0	1.74365e+06	0	0	40038.3	4.59179e+06	37892.9	0	114322	0	135448	154556	1.61451e+06
365.222	784342	2.08056e+07	5.1227e+06	2.36201e+06	1.7896e+06	2.6526e+06	1.35025e+07	673177	3.04448e+06	531560	5.22392e+06	1.77515e+06	803651	834057	1.42815e+06	511410
409.33	72700.5	149134	0	56976.3	178858	193378	0	88083.5	71293.9	0	82263.8	173088	72790.2	0	107840	0
796.737	2.18913e+08	2.23117e+08	1.29934e+08	3.5401e+08	7.79077e+07	2.07122e+08	4.34115e+08	4.34146e+07	1.40104e+08	1.15086e+08	2.50734e+08	4.33373e+07	3.56463e+08	3.16989e+08	1.632e+08	1.16322e+08
520.34	6.78421e+07	2.00652e+08	1.59601e+08	8.49371e+07	1.88068e+08	1.87802e+08	9.07852e+07	1.67685e+08	207926898	1.15415e+08	7.60166e+07	1.7851e+08	166304684	2.62092e+08	2.31039e+08	1.84531e+08
274.159	1.27621e+06	2.63802e+06	2.27e+06	2.65092e+06	3.39636e+06	2.82006e+06	2.20941e+06	2.30611e+06	3.21363e+06	1.14841e+06	1.6306e+06	2.93559e+06	2.31068e+06	2.64097e+06	2.28736e+06	2.26094e+06
842.66	382484117	579276489	7.31129e+08	2.52926e+08	4.78966e+08	4.90307e+08	618934978	4.83017e+08	5.85826e+08	2.57865e+08	3.19907e+08	2.85976e+08	2.70671e+08	5.51688e+08	4.87072e+08	4.98301e+08
960.854	4.31137e+07	2.70395e+07	8.00316e+07	2.49345e+07	5.2988e+06	3.39182e+07	3.46688e+06	4.84011e+07	6.23249e+06	3.75739e+07	3.38013e+07	3.84382e+07	3.33329e+06	8.84214e+06	1.63803e+07	4.24515e+07
702.507	2.91918e+07	5.39115e+07	3.50076e+07	5.25943e+07	1.19401e+08	1.63638e+08	4.05349e+07	9.98224e+07	6.61794e+07	1.78714e+08	2.3705e+07	5.65363e+07	5.95911e+07	1.00499e+08	102513033	1.31417e+08
706.536	13084976492	20345946090	18283825646	20591764865	15450367102	16347020322	18745664168	13401730852	15111437943	13467185516	12824804769	15930020437	14792586000	21708617118	20246485947	21403003425
818.603	8.68072e+08	802107375	4.1977e+08	4.76571e+08	9.43846e+08	9.10857e+08	1128531823	6.34894e+08	9.99084e+08	4.44024e+08	5.15427e+08	4.92336e+08	1048535754	8.21875e+08	7.06827e+08	7.2578e+08
732.553	27331844528	43239782835	43007453862	42627514258	35276273334	39015527420	31108790795	24097028781	36361783175	26729293394	29144676191	33134757063	31248445359	40533759332	29867807546	41118208883
610.587	0	103042	277470	478972	2.54094e+06	3.63195e+06	2.61233e+07	3.98814e+06	676878	142824	1.67682e+06	254202	1.41603e+06	0	2.62972e+06	0
878.568	3.32987e+06	3.68635e+07	2.62466e+07	0	7.78148e+06	2.73904e+06	1.94225e+07	1.72261e+07	1.75584e+07	0	0	0	0	2.9176e+07	1.22097e+07	6205596
888.646	0	1.08461e+07	3.47349e+07	0	2.96462e+07	1.58647e+07	3.23986e+07	1.65129e+07	1.59578e+07	9.51667e+06	0	0	2.90896e+06	4.61634e+06	4.43489e+06	5350996
508.376	1.19125e+06	1.20571e+07	7.8141e+06	995903	1.43259e+07	1.58238e+07	9.08993e+06	1.13822e+07	1.33619e+07	4.00271e+06	618013	1.09866e+07	5.69142e+06	2.29085e+07	1.31397e+07	1.5728e+07
862.706	1.81584e+06	372959	9.48141e+06	234724	0	0	1.76337e+06	273248	4.31619e+06	813486	398407	376094	91057.1	0	316775	1.28977e+06
800.555	7.56465e+06	7.61629e+06	3.84259e+06	7.44416e+06	1.15648e+07	1.2461e+07	1.07783e+07	8.95457e+06	9.21987e+06	1.11534e+07	7.98544e+06	4.56759e+06	1.3021e+07	9.96576e+06	3.37528e+06	1.09913e+07
942.751	9.75952e+07	206337481	1.0164e+08	8.66404e+07	1.25218e+08	1.77465e+08	3.71692e+08	3.45145e+08	9.10076e+07	1.81852e+08	1.38835e+08	2.37143e+08	1.10726e+08	2.12821e+08	3.25608e+08	1.50763e+08
832.81	5.08053e+07	4.76364e+07	1.84876e+07	2.10317e+07	3.20376e+07	5.24508e+07	2.37629e+07	8.37114e+07	2.39089e+07	1.1307e+08	3.33977e+07	5.35696e+07	2.79279e+07	2.22457e+07	1.48304e+08	3.52508e+07
788.639	2.37107e+06	1.23616e+06	6.47664e+06	253681	1.33275e+06	210511	28182	2.44525e+07	753933	1.51776e+07	2.09085e+06	1.9769e+07	1.43972e+06	737671	8.97242e+06	5.94197e+06
738.624	4.17791e+07	0	1.33477e+07	0	0	0	0	2.83063e+07	0	1.14451e+07	0	1.33857e+07	628578	0	1.81019e+06	1.55385e+06
863.69	1.43737e+06	5.13125e+06	6.22901e+06	0	8.49069e+06	1.24647e+07	2.51096e+07	7.91965e+06	8.5604e+06	3.42677e+06	5.08829e+06	2.89979e+06	3.43677e+06	5.50568e+06	5.48655e+06	6.78527e+06
836.611	4930135743	7782550945	7669003926	6254209337	6667175309	7017919118	8506129476	5956099697	7163353587	4385161360	5156507000	4929003888	5467363315	6501926249	5588002979	6276374242
1016.77	0	3.06095e+07	0	0	0	6.47726e+06	1.28366e+08	3.82601e+07	4.50621e+06	0	0	0	0	4.35102e+07	8.28169e+07	5.75524e+06
728.558	3.50269e+08	5.53046e+08	5.21097e+08	3.39064e+08	496574626	4.44842e+08	6.52822e+08	5.03446e+08	4.78057e+08	3.60404e+08	3.89667e+08	3.99102e+08	356984009	4.71138e+08	4.52262e+08	5.20084e+08
768.586	5373609098	5914111340	3426244363	6162974314	5176435944	5503283747	6480016478	3637680897	6175500422	3734730756	5220596309	4580016597	6521089031	6477896846	4285884539	5825288762
304.299	2.23872e+07	1.06797e+07	3.0916e+07	2.31279e+07	2.511e+07	5.25402e+07	6.05338e+07	6.16469e+06	1.05456e+07	6.16101e+06	1.01872e+07	2.86472e+07	1.20525e+07	1.04314e+07	2.85059e+07	8.38971e+06
676.488	0	1.05779e+06	421348	442430	4.08132e+06	2.63823e+06	133168	4.95472e+06	1.47544e+06	1.24565e+07	132864	82192.6	526416	2.33829e+06	7.66655e+06	5.69332e+06
703.573	27097403477	41147878417	35680560437	31577789265	38449113584	40200120628	42566363124	32266605377	39638344940	24738984059	25716448004	29630788689	31157253836	39506638384	34774533669	36987268465
310.31	1.69856e+07	2.28063e+07	1.20829e+07	3.15098e+07	1.11615e+07	1.16041e+07	2.36025e+07	7.99733e+06	1.54955e+07	7.55432e+06	9.60759e+06	6.08082e+06	3.33915e+07	2.3091e+07	8.01075e+06	1.40279e+07
804.551	3.04549e+08	7.32998e+08	7.58303e+08	3.57069e+08	8.10848e+08	927789280	5.04712e+08	5.27442e+08	7.49037e+08	4.07089e+08	5.07085e+08	4.67538e+08	4.49599e+08	4.71023e+08	4.24519e+08	6.38553e+08
647.458	1679490413	1792862357	1496751048	3073134273	1886132182	1970926210	2551550902	1525974861	1765552235	1441712608	1554255312	1336199603	1937634702	1570600726	1443118938	1462448195
378.221	4.43286e+06	6.65784e+06	5.4582e+06	7.19952e+06	5.8035e+06	7.24451e+06	6.1249e+06	4.74394e+06	6.18439e+06	3.72622e+06	5.14854e+06	5.60676e+06	6.50751e+06	5.54443e+06	5.16527e+06	5.36481e+06
938.815	2.31524e+08	1.50622e+08	2.4662e+08	2.13092e+08	3.63212e+08	2.35502e+08	6.27317e+07	822655863	2.53846e+08	989088112	1.82694e+08	6.47409e+08	1.82597e+08	1.09518e+08	2.66051e+08	2.48687e+08
464.313	0	2.0588e+06	4.1448e+06	0	1.41305e+07	1.28261e+07	4.08692e+06	8.53354e+06	7.07112e+06	2.69867e+06	0	2.67235e+06	481104	3.642e+06	0	6.66291e+06
550.387	1.29859e+06	5.02354e+06	8.95127e+06	0	1.04932e+07	5.91321e+06	651884	8.08078e+06	8.78734e+06	3.4895e+06	1.36521e+06	5.87838e+06	3.45522e+06	9.44798e+06	5.37506e+06	6.71775e+06
912.799	624330991	3.60145e+08	4.90199e+08	2.15941e+08	5.42135e+08	3.7965e+08	1.664e+08	6.2654e+08	5.15869e+08	803750141	3.93063e+08	6.20601e+08	4.45828e+08	2.74269e+08	5.69273e+08	3.79504e+08
369.351	5.59666e+06	1.23483e+07	1.68919e+06	0	9.31783e+07	6.42824e+07	3.68087e+07	8.55112e+06	5.0902e+07	149763	7.33637e+06	1.09025e+06	1.55679e+07	1.25913e+07	1.86179e+07	2.03074e+07
809.997	3.6962e+07	3.07101e+07	3.89618e+07	7.48546e+07	2.88746e+07	4.11838e+07	6.03539e+07	3.87107e+07	5.08745e+07	3.52517e+07	4.65826e+07	5.0016e+07	7.3133e+07	6.02017e+07	2.34831e+07	6.34603e+07
918.847	7.4439e+08	3.95304e+08	4.68161e+08	3.17976e+08	497421058	5.56171e+08	2.96173e+08	8.94816e+08	4.57264e+08	1456312750	5.61783e+08	784731247	4.28576e+08	3.63718e+08	5.69773e+08	3.6699e+08
183.092	581644	3.78643e+06	2.47502e+06	2.29524e+06	0	913430	663563	1.48848e+06	323328	1.5173e+06	1.30871e+06	3.291e+06	1.93272e+06	2.87148e+06	2.5148e+06	1.05301e+06
926.743	1.86124e+07	5.5046e+06	7.04275e+07	1.39398e+06	2.736e+06	2.22177e+06	0	1.47923e+08	6.76482e+06	8.91072e+07	3.18733e+07	1.23826e+08	6.41612e+06	1.42057e+07	5.57966e+07	5.51058e+07
862.783	1.46039e+07	2.43846e+07	7.33765e+07	0	1.48954e+07	2.26569e+07	2.01495e+07	4.01237e+07	2.84368e+07	7.68307e+07	24879872	2.89133e+07	1.34563e+07	2.51108e+07	2.77583e+07	2.88318e+07
892.737	6.86508e+08	6.37842e+08	8.4882e+08	7.2123e+08	1153797864	8.84249e+08	6.66112e+08	2373192970	7.23621e+08	2280599388	7.55515e+08	1721327329	7.01328e+08	5.60066e+08	1049589627	9.24128e+08
1768.67	1.00041e+07	7.83028e+06	8.62933e+06	2.04186e+06	0	1.69486e+07	0	3.92842e+07	0	4.48896e+07	3.81583e+07	2.15423e+07	0	1.35773e+07	5.84157e+06	0
644.559	8.3938e+06	1.80265e+07	8.19047e+06	5.26712e+06	1.24992e+07	1.34536e+07	9.45751e+07	3.21367e+07	1.02679e+07	4.37735e+06	2.48737e+06	3.47714e+06	7.09931e+06	5.51737e+07	4.20498e+07	1.16353e+07
606.449	3.62374e+06	6.01426e+06	1.3558e+07	0	4.16865e+07	2.55439e+07	3.37838e+06	2.43091e+07	3.73039e+07	9.65234e+06	569501	8.32315e+06	1.30599e+06	7.81036e+06	8.14094e+06	1.99392e+07
1546.18	426246705	865167152	1261971080	5.05154e+08	6.59886e+08	884206876	6.69472e+08	6.20623e+08	6.3652e+08	5.69858e+08	2.96154e+08	4.95352e+08	3.11594e+08	9.57521e+08	8.63238e+08	740068052
928.831	1.52095e+08	6.23205e+07	9.66407e+07	6.51757e+07	9.57863e+07	8.194e+07	9.65927e+06	1.17391e+08	1.16679e+08	179724971	9.99543e+07	1.39822e+08	1.00435e+08	7.07211e+07	8.09557e+07	7.57536e+07
538.387	319081	6.76041e+06	3.66803e+06	1.35044e+06	1.26779e+07	7.72939e+06	2.49673e+06	7.53123e+06	1.15259e+07	5.06018e+06	332858	6.67663e+06	3.02201e+06	7.18933e+06	8.29849e+06	9.04309e+06
1227.76	0	1.96952e+07	7.36045e+06	0	6.17479e+06	9.23423e+06	5.19777e+06	5.48259e+06	1.16981e+07	699188	0	0	0	2.70033e+06	986520	2.6533e+06
523.299	3.22102e+06	6.25661e+06	4.38692e+06	5.15889e+06	5.85168e+06	5.33937e+06	1.05673e+06	5.42036e+06	6.30328e+06	2.82005e+06	4.30479e+06	6.63806e+06	4.47251e+06	4.56082e+06	4.55647e+06	5.47504e+06
866.72	5.05791e+08	4.4406e+08	5.41733e+08	4.77503e+08	7.33016e+08	5.90331e+08	3.22935e+08	1358612616	5.10793e+08	1511872081	4.32945e+08	1049218647	5.18025e+08	3.41254e+08	5.95386e+08	5.41998e+08
480.404	24979.7	4.29741e+06	0	0	66134.4	31552.4	4.80945e+06	5.01148e+06	316875	0	0	50674.6	0	4.36036e+06	2.85424e+06	2.57898e+06
323.175	94211.3	5.45218e+06	1.19042e+06	447655	672047	676230	2.71279e+06	161518	739623	79309.4	1.23611e+06	417699	217906	81977.5	410664	78863.3
890.777	1173896353	8.88188e+08	1512061235	8.0927e+08	631770481	9.37316e+08	2.5407e+08	1256797977	5.11033e+08	1260138703	1204096741	1420234493	6.30394e+08	677489997	9.05299e+08	1446602266
801.683	6.4811e+08	711303123	4.7718e+08	3.48856e+08	7.19812e+08	5.27108e+08	5.49773e+08	5.67819e+08	8.49157e+08	4.5913e+08	6.54864e+08	601809389	6.99123e+08	6.87598e+08	6.18681e+08	845400461
632.623	7.64639e+06	9.10488e+06	8.72171e+06	5.47931e+06	1.32329e+07	7.69658e+06	1.61655e+07	1.28875e+07	1.09025e+07	2.69141e+06	4.86221e+06	7.17532e+06	7.24586e+06	1.27193e+07	1.27041e+07	9.95397e+06
726.505	102915	2.78737e+06	417967	0	4.01384e+07	5.84945e+07	4.354e+06	2.36307e+07	1.88348e+07	3.17046e+07	0	8.63341e+06	613147	3.25645e+06	2.05994e+06	1.59412e+07
498.345	8.12214e+06	3.97564e+07	3.16968e+07	1.10956e+07	6.07369e+07	4.08275e+07	1.57698e+07	3.304e+07	5.83568e+07	2.42946e+07	1.13713e+07	3.86161e+07	2.23361e+07	4.25054e+07	3.23844e+07	4.10063e+07
772.582	3.45091e+08	7.29205e+08	518878196	5.4757e+08	6.60443e+08	8.02662e+08	9.79308e+08	8.31026e+08	6.6347e+08	6.48751e+08	2.54255e+08	515476968	3.23233e+08	665517860	7.75425e+08	7.60345e+08
184.073	3.15029e+07	5.4102e+07	4.63966e+07	3.85396e+07	5.80958e+07	5.85421e+07	6.15762e+07	4.70712e+07	5.85383e+07	3.73042e+07	3.04249e+07	4.56382e+07	3.68529e+07	5.55536e+07	4.61313e+07	5.22687e+07
603.533	3.34372e+06	6.72474e+06	3.9557e+06	4.96638e+06	3.40441e+06	6.10276e+06	1.51481e+07	4.64645e+06	3.12247e+06	1.74134e+06	3.12703e+06	2.17543e+06	2.37131e+06	8.11866e+06	6.91102e+06	3.94624e+06
902.742	5.99555e+07	4.2494e+07	1.74905e+08	3.32963e+07	2.16627e+07	1.17198e+07	0	140225475	2.72271e+07	9.8122e+07	7.38126e+07	1.53686e+08	2.27561e+07	2.91553e+07	1.03094e+08	1.53592e+08
812.54	917720	2.93091e+06	1.8596e+06	1.32631e+06	1.30065e+06	2.04301e+06	697772	1.1485e+06	1.7999e+06	1.29991e+06	1.00941e+06	1.69335e+06	707123	1.66737e+06	1.13229e+06	2.72402e+06
770.602	1.00502e+08	1.0236e+08	1.0949e+08	9.75397e+07	1.10681e+08	108187266	1.78641e+08	1.13686e+08	1.18248e+08	7.93982e+07	8.10632e+07	6.66475e+07	7.69942e+07	1.6128e+08	1.29946e+08	8.75137e+07
748.525	2696677163	5050498975	4177721096	3762479400	3278449053	3259191140	3091035465	2102376581	3743023457	2312081860	3575632651	3427836271	2975913757	3510101554	2397891878	3898905704
421.284	3.60379e+06	5.0894e+07	1.86103e+07	1.75351e+07	1.92102e+07	1.59655e+07	5.64453e+07	5.91069e+06	1.52565e+07	4.40527e+06	2.5035e+07	1.67577e+07	2.13895e+06	839138	1.3796e+07	5.98435e+06
504.306	0	3.99504e+06	1.80147e+06	0	4.74034e+06	4.66076e+06	2.78157e+06	4.21247e+06	3.33053e+06	153581	0	1.85944e+06	0	4.19347e+06	2.59158e+06	3.60954e+06
870.752	33709596610	17699328418	26814615940	24870846025	27306196703	21625340213	12457837562	38451039995	26990712608	46636123268	28718239824	40060693650	27676117070	16921323025	28426088886	25271674256
1459.12	0	7.74481e+07	5.74571e+07	0	9.8642e+06	1.02999e+08	4.92163e+07	1.19309e+08	4.36738e+07	1.99564e+07	0	5.57593e+07	0	5.67945e+07	1.97278e+07	6.48009e+07
865.795	0	2.21801e+06	514562	201937	314648	1.597e+06	2.1172e+06	1.8611e+06	455842	592136	217959	242431	78379.3	773118	8.82538e+06	779165
282.221	4.49682e+06	8.17675e+06	6.47131e+06	7.86452e+06	7.9053e+06	8.30062e+06	5.41341e+06	6.37179e+06	7.4297e+06	4.40262e+06	5.55191e+06	7.73685e+06	6.46805e+06	7.01467e+06	5.74988e+06	7.50631e+06
848.839	1.50428e+07	1.19183e+07	8.22345e+06	5.82382e+06	8.53557e+06	1.96594e+07	7.49199e+06	2.70932e+07	6.04073e+06	3.3674e+07	1.05145e+07	1.35605e+07	6.8294e+06	4.32804e+06	5.42567e+07	9.44147e+06
707.03	1.35682e+07	1.41439e+07	1.68587e+07	1.20504e+07	1.77114e+07	9.999e+06	7.00008e+06	1.20817e+07	1.46082e+07	1.08264e+07	1.20675e+07	1.36208e+07	1.35904e+07	2.78724e+07	1.91361e+07	1.97974e+07
1683.55	0	3.38603e+07	3.64013e+07	0	0	1.54296e+08	0	1.82446e+08	0	2.95433e+08	5.70194e+07	1.76272e+08	0	0	4.31986e+07	0
1679.52	1.39219e+08	9.92008e+07	1.87477e+08	1.79106e+08	1.0514e+08	2.05709e+08	0	3.26278e+08	92870923	5.68847e+08	2.59781e+08	4.53326e+08	2.2878e+08	7.73278e+07	1.15173e+08	1.36988e+08
1238.05	0	4.20482e+06	1.57258e+06	0	0	2.32608e+07	6.84582e+06	2.61342e+07	0	1.99663e+07	8.15722e+07	6.71209e+06	0	2.60906e+06	1.91586e+06	7.96215e+06
879.569	0	4.24146e+06	4.30883e+06	0	2.24319e+06	2.32127e+06	1.03977e+06	3.71561e+06	3.79948e+06	548865	0	0	0	2.38837e+06	3.27493e+06	1.88634e+06
209.096	1.96452e+06	5.18688e+06	3.7545e+06	4.0927e+06	4.10203e+06	2.26909e+06	2.43667e+06	3.20619e+06	5.06593e+06	3.066e+06	2.32083e+06	4.7105e+06	4.15211e+06	4.81424e+06	4.6343e+06	4.41227e+06
794.567	9.16009e+07	1.89963e+08	1.29263e+08	1.9461e+08	2.82013e+08	3.30942e+08	2.06528e+08	1.42554e+08	2.60073e+08	1.17832e+08	1.10305e+08	1.54558e+08	1.61841e+08	130950225	6.7929e+07	2.09253e+08
727.542	1.46736e+08	1.58493e+08	9.42617e+07	1.81718e+08	1.172e+08	172763371	3.0174e+08	1.41969e+08	1.50051e+08	7.42085e+07	1.19314e+08	1.03578e+08	7.09509e+07	2.1639e+08	1.25487e+08	1.13844e+08
824.613	3.01003e+08	4.77183e+08	3.55769e+08	5.79788e+08	391968824	3.61992e+08	2.22618e+08	1.90395e+08	4.20511e+08	3.16436e+08	4.80489e+08	4.92703e+08	4.37099e+08	271335014	2.32473e+08	5.4885e+08
754.535	1125204842	2043058197	1655781137	1489305296	2887371459	3196717032	1485345536	1960888160	2313020861	1685418009	1176442947	1805028721	1518532006	1873738854	1462383592	2406034930
548.371	0	657566	449644	0	3.53774e+06	1.16657e+06	0	4.29183e+06	2.35409e+06	0	0	858275	0	723045	282468	480032
511.282	0	3.34945e+06	5.51399e+06	0	2.54015e+06	327103	0	0	4.86337e+06	99250.1	0	496073	0	1.11707e+06	153744	1.59133e+06
904.758	630181	5.74044e+06	2.01655e+07	2.1721e+06	1.20531e+07	3.69363e+06	0	7.97852e+06	0	2.54331e+07	0	2.34356e+07	0	0	2.84795e+06	3.20896e+07
954.845	1352441636	1720304700	1156673974	1032761116	1406576464	1694018728	4305048779	2425004226	1373050964	1490485889	940110524	1249733383	1060897497	2348642246	3103022438	1388867550
912.836	1.03764e+08	3.74184e+08	8.2816e+07	1.4363e+08	2.04127e+08	3.13417e+08	1988112197	5.41714e+08	1.77464e+08	3.95531e+07	1.33558e+08	3.70557e+07	9.52961e+07	8.4286e+08	8.20308e+08	2.52319e+08
733.071	5.40131e+07	6.24565e+07	7.5625e+07	6.17728e+07	6.04715e+07	4.55448e+07	5.03114e+07	4.43956e+07	6.57503e+07	4.05069e+07	5.20297e+07	7.06605e+07	5.75779e+07	7.2613e+07	4.43883e+07	8.35966e+07
358.038	2.04464e+07	1.90649e+07	1.36258e+07	2.47191e+07	6.11201e+07	5.88255e+07	1.90714e+07	2.91043e+07	6.71079e+07	2.4279e+07	1.56586e+07	2.66424e+07	23530126	2.66223e+07	1.23556e+07	3.2553e+07
460.279	0	1.13066e+06	1.78519e+06	0	4.1095e+06	5.12308e+06	1.41156e+06	1.80176e+06	2.20306e+06	621320	0	1.08434e+06	0	1.11342e+06	2.02999e+06	2.97097e+06
690.601	1.19272e+06	2.02483e+07	0	7.51124e+06	9.14974e+06	1.08406e+07	7.47459e+07	1.99321e+07	2.96748e+06	2.21738e+06	83438.5	1.06087e+06	1.00003e+06	3.25799e+07	4.2521e+07	8.15834e+06
374.212	3.13518e+06	8.3169e+06	8.48019e+06	5.86478e+06	1.13382e+07	2.15158e+07	5.6572e+06	8.21822e+06	1.73799e+07	7.7542e+06	5.42088e+06	1.24251e+07	7.08143e+06	1.05197e+07	1.68901e+07	1.96748e+07
522.346	685125	3.41274e+06	2.49158e+06	264742	2.86825e+06	3.72455e+06	538865	2.94771e+06	4.41322e+06	942244	468123	2.65974e+06	665888	5.55958e+06	2.6832e+06	3.00922e+06
370.217	3.23264e+08	287558231	3.64853e+08	3.4131e+08	8.3723e+08	8.61425e+08	2.90223e+08	4.20858e+08	867764671	405125428	2.72305e+08	4.27619e+08	347262319	4.19766e+08	3.29444e+08	5.80647e+08
360.221	1.72352e+08	2.10464e+08	1.79786e+08	2.6853e+08	613064973	6.73644e+08	1.90821e+08	2.55572e+08	5.59987e+08	2.86798e+08	1.73068e+08	2.77293e+08	2.32435e+08	2.48629e+08	1.36676e+08	3.01273e+08
416.336	0	1.53051e+07	6.81764e+06	0	3.86519e+06	5.15543e+06	5.87121e+06	6.61081e+06	5.93215e+06	234954	197364	2.12079e+06	0	7.84437e+06	4.70566e+06	6.77943e+06
358.216	6252552372	7672577383	6387209937	9826136180	21254921885	22947187116	6972875374	8913437631	19527875790	10028291370	6345921715	9802749898	8503019267	8902040969	5028289119	10716940364
1510.12	3.78969e+08	7.34215e+08	8.01449e+08	5.08193e+08	6.23528e+08	7.33095e+08	6.85596e+08	511220515	6.18143e+08	3.6555e+08	3.92752e+08	4.67532e+08	3.55455e+08	6.65658e+08	3.51494e+08	6.29055e+08
834.477	2.79305e+06	9.41276e+06	7.40622e+06	6.90053e+06	6.02543e+06	2.45903e+06	6.93316e+06	6.41871e+06	4.84294e+06	5.54436e+06	5.89236e+06	6.17482e+06	6.02068e+06	7.68529e+06	7.50786e+06	7.19728e+06
646.577	3.57034e+06	1.06404e+07	1.98943e+06	1.53839e+06	3.36433e+06	4.67086e+06	5.46262e+07	1.42608e+07	2.67255e+06	11262.3	1.27211e+06	10611.9	1.18654e+06	3.65568e+07	2.54777e+07	6.40976e+06
402.357	303624	886260	463740	634294	1.98376e+06	4.34257e+07	369433	353011	365467	1.03152e+06	113883	1.37379e+06	317778	963898	1.86687e+06	817397
932.788	2.63223e+08	1.7435e+08	4.03959e+08	6.74131e+07	6.61342e+07	9.72735e+07	3.53867e+07	3.37129e+08	1.13656e+08	201700949	2.85619e+08	3.22878e+08	1.30466e+08	1.56629e+08	2.58063e+08	3.10953e+08
900.798	1.59585e+08	2.1597e+07	1.30744e+08	3.65144e+07	1.07812e+08	1.15822e+08	2.5321e+06	2.67889e+08	7.40489e+07	3.90976e+08	111862486	2.11844e+08	1.01155e+08	2.38314e+07	5.33561e+07	5.09011e+07
796.583	6.39898e+08	1336389016	1039370364	7.65915e+08	9.09262e+08	1195144627	1340338352	9.76577e+08	9.8567e+08	7.297e+08	7.20303e+08	8.16621e+08	5.82129e+08	1011686358	9.43064e+08	1139219888
1791.65	2.12171e+08	9.09671e+07	1.44521e+08	6.7419e+06	5.74765e+07	1.75193e+08	0	4.92191e+08	3.87765e+07	6.60096e+08	5.79395e+08	3.04949e+08	1.23875e+08	1.34808e+08	1.71108e+08	6.60488e+07
596.598	8.39703e+06	5.44111e+06	1.05815e+06	4.71501e+06	0	0	1.86443e+07	5.50361e+06	4.25e+06	0	2.75153e+07	657180	282456	1.66918e+07	6.99792e+06	2.76123e+06
630.445	0	149358	950759	0	8.54771e+06	8.22977e+06	119103	0	6.61067e+06	421113	0	0	0	0	100085	769384
672.591	155020	5.30005e+06	1.31418e+06	949963	2.56321e+06	3.53504e+06	4.82203e+07	6.354e+06	424440	75593.1	157133	0	0	2.01039e+07	1.78983e+07	1.71034e+06
782.648	9.85321e+06	9.62763e+06	9.81981e+06	570869	849511	3.53039e+06	604510	1.36254e+07	1.44868e+06	5.58596e+06	732505	8.50804e+06	762110	6.02257e+06	9.14507e+06	6.54287e+06
764.673	157846	361756	129723	0	219574	328449	0	2.89733e+06	262384	7.72599e+06	423294	1.96453e+06	0	0	593884	563169
615.494	1.2983e+08	1.40358e+07	4.02565e+07	1.67068e+08	5.65856e+07	1.08743e+08	1.59095e+07	9.61636e+07	3.01211e+07	1.56444e+08	7.95273e+07	9.51599e+07	8.46405e+07	1.3458e+07	5.55808e+07	3.11879e+07
1447.96	1.66601e+07	4.68883e+07	2.49691e+07	2.65333e+07	1.4242e+07	2.36237e+07	2.63846e+07	2.00082e+07	1.30082e+07	1.90183e+06	1.58607e+07	1.52937e+07	7.16557e+06	5.2653e+07	1.11373e+07	2.81859e+07
627.213	3.77906e+06	936171	1.23396e+06	1.49607e+07	2.84391e+06	927739	916791	0	0	649238	2.28366e+06	1.49009e+06	9.42549e+06	888601	1.39179e+06	372190
741.403	2.17431e+08	0	2.89219e+08	0	1.8626e+06	5.55776e+07	3.38424e+08	1.3629e+08	2.96328e+06	2.93937e+07	2.33878e+06	1.02884e+06	4.8249e+07	0	5.31099e+08	9.57547e+08
808.62	7.4178e+06	1.06238e+07	7.20478e+06	3.63587e+06	5.8201e+06	8.57029e+06	1.01962e+07	8.14718e+06	8.93221e+06	6.80399e+06	4.36496e+06	7.94583e+06	6.02586e+06	7.24006e+06	8.27242e+06	1.04161e+07
810.789	5.46408e+07	8.8879e+07	3.75061e+07	5.43171e+07	3.79946e+07	5.06788e+07	2.02072e+08	8.06318e+07	4.21598e+07	4.32797e+07	3.78927e+07	4.07182e+07	3.40545e+07	1.31386e+08	1.00305e+08	4.72509e+07
876.725	1.36543e+07	0	1.81869e+07	0	0	0	0	4.51726e+07	0	3.00447e+07	7.04134e+06	3.48581e+07	0	0	1.12869e+07	4.4759e+06
884.732	4.62349e+07	3.84843e+07	1.0286e+08	3.84929e+07	4.27267e+07	4.06223e+07	725385	9.58366e+07	3.93613e+07	1.12833e+08	6.85994e+07	1.41879e+08	4.08509e+07	2.60311e+07	7.18967e+07	9.97619e+07
897.751	6.71999e+07	2.65414e+07	1.08164e+08	4.47247e+07	3.0707e+07	3.29693e+07	1.13327e+07	9.64906e+07	2.78479e+07	8.98468e+07	1.01425e+08	1.2987e+08	2.75941e+07	3.31426e+07	7.25335e+07	1.0847e+08
816.637	1.98171e+06	5.73483e+06	8.15836e+06	4.66247e+06	8.54934e+06	2.7527e+06	1.01743e+07	9.66883e+06	3.82277e+06	4.06277e+06	2.95879e+06	1.49644e+06	3.06172e+06	1.00901e+07	5.20572e+06	6.53534e+06
1596.2	1584300441	3492086986	2750841975	2513388785	2682533831	3432164988	3303895387	2563990299	2599778082	1971311305	1724723133	2379737326	1960185024	2943814797	2373185271	2949163815
956.86	1846833979	1584565477	1433127231	9.91679e+08	1596478906	1615737607	2856730677	2857379043	1422720572	3199886485	1509719486	2129815182	1243315402	1954965030	2564707280	1393495511
442.352	0	1.06329e+07	6.00553e+06	0	2.81313e+06	5.90148e+06	2.12771e+06	5.45616e+06	4.76596e+06	0	0	1.61504e+06	0	5.22832e+06	2.16452e+06	4.8317e+06
860.731	1.53784e+07	1.8815e+07	6.81589e+07	3.64756e+07	1.80437e+07	1.95233e+07	0	3.72957e+07	5.5309e+06	6.81549e+07	3.95647e+07	6.8887e+07	2.20893e+07	1.04475e+07	3.31006e+07	6.42126e+07
582.509	1.14781e+08	0	5.57233e+06	3.61474e+07	1.29235e+07	0	0	1.26479e+08	1.90622e+07	1.83404e+08	8.35105e+07	1.01821e+08	7.43978e+07	0	3.49151e+07	1.20852e+07
876.87	2.2617e+06	0	2.32262e+06	0	48751.3	2.16253e+06	0	2.85481e+06	125010	2.6673e+06	1.5327e+06	325063	206020	0	3.48485e+07	0
341.304	0	6.76873e+06	3.82606e+06	1.61053e+06	5.01883e+06	4.34176e+06	1.18447e+07	7.88171e+06	1.20439e+06	2.14367e+06	800163	508310	1.54176e+06	3.00411e+06	5.08562e+06	2.79627e+06
785.587	2.27365e+07	3.20772e+07	30497572	4.61639e+07	1.99565e+07	3.56813e+07	6.93649e+07	2.08932e+07	2.2943e+07	1.84966e+07	2.43381e+07	1.82255e+07	3.81154e+07	2.46299e+07	4.50057e+07	2.19781e+07
762.599	6692826959	11932723116	8459900476	8574822159	9872395775	11509080447	15554133269	10151382090	9690892418	6451792190	7803838620	8596844885	8460082391	11091071429	12343714560	11277920327
1484.1	1734966739	3351028626	2905632654	3451964312	2487147549	2860196798	2513645176	1384930964	2472660154	1655935101	2148809794	2479048282	2035645319	2551779605	1462452309	2739526391
790.689	617218	992512	350719	244512	501754	1.06409e+06	0	3.98076e+06	194533	7.48351e+06	360931	2.56869e+06	122531	0	1.16815e+06	608776
732.612	4.50485e+07	2.84604e+07	2.34462e+07	4.28805e+07	6.38718e+07	5.09408e+07	0	1.20501e+08	4.7659e+07	2.50293e+08	3.92844e+07	9.07532e+07	4.34565e+07	1.67182e+07	4.63325e+07	4.41099e+07
896.703	1.73525e+07	3.78467e+07	3.74469e+07	3.09493e+06	6.87609e+07	4.47124e+07	4.80216e+07	3.09964e+07	6.26979e+07	5.02207e+06	2.35721e+07	3.3103e+06	1.47531e+07	2.62404e+07	2.25404e+07	3.36258e+07
1249.74	0	6.77398e+07	3.53732e+07	0	5.82323e+07	7.6651e+07	7.33812e+06	2.55373e+07	5.64823e+07	1.4298e+07	0	5.48478e+06	0	2.18659e+07	6.83756e+06	5.45984e+07
832.511	2.10598e+07	4.68849e+07	2.37198e+07	9.15892e+06	5.57424e+06	5.8937e+07	1.37372e+07	1.47465e+07	5.07362e+07	1.13953e+07	2.87009e+07	3.9831e+07	3.35313e+07	3.32083e+07	2.85397e+07	5.59864e+07
906.773	226705570	1.27139e+08	2.45093e+08	6.74638e+07	4.15738e+07	6.92629e+07	2.9428e+07	2.79483e+08	7.28078e+07	1.50358e+08	1.61952e+08	1.94782e+08	9.19649e+07	9.30217e+07	1.54385e+08	1.89914e+08
920.862	5.42789e+08	4.25287e+08	3.88755e+08	8.76652e+08	363647008	5.25357e+08	3.75732e+08	3.44708e+08	4.84703e+08	4.1424e+08	4.71071e+08	438855464	9.49769e+08	5.39108e+08	5.3044e+08	398173856
1590.15	4.47593e+08	1421096477	1280788346	8.91702e+08	1495218010	1551562175	9.24669e+08	901632805	1232119594	6.62693e+08	6.28684e+08	9.53933e+08	6.80569e+08	9.24254e+08	5.60859e+08	1193606809
798.561	3.64425e+06	1.39691e+07	1.51497e+07	6.72665e+06	8.33553e+06	7.29082e+06	315937	4.91259e+06	6.50481e+06	3.45399e+06	5.72232e+06	1.15895e+07	5.85418e+06	1.11885e+07	7.72985e+06	1.72083e+07
414.357	0	1.54494e+07	3.49838e+06	0	2.87067e+06	2.36614e+06	1.01944e+07	1.19383e+07	7.69927e+06	0	0	1.03795e+06	0	2.56411e+07	1.74324e+07	1.13918e+07
1554.15	1.60511e+08	6.0162e+08	4.90972e+08	4.1536e+08	4.10251e+08	6.28911e+08	5.36102e+08	4.06186e+08	3.38275e+08	3.90434e+08	2.6726e+08	3.95584e+08	1.33523e+08	5.46915e+08	4.06333e+08	5.46668e+08
750.658	1.43108e+07	3.94808e+06	2.09435e+06	5.17969e+06	6.20203e+06	4.53804e+06	0	2.22826e+07	7.24679e+06	3.96827e+07	9.29688e+06	1.96404e+07	7.3565e+06	3.16031e+06	4.25337e+06	5.10787e+06
800.578	2.32924e+06	1.45028e+07	1.77572e+07	1.92578e+06	1.91514e+07	3.78953e+07	5.21825e+06	1.37965e+07	1.29445e+07	7.04956e+06	1.31268e+06	1.33935e+07	3.97495e+06	1.02518e+07	8.47573e+06	3.27776e+07
902.816	62401080070	33660793900	38942594584	34644134212	40317784499	37424660603	36760239725	52161717954	40833013205	58795946171	88433375830	49263483435	56456758267	42210035986	52304973196	40736954664
707.529	475232	1.28648e+07	1.14523e+07	1.07178e+07	1.0485e+07	2.01609e+07	7.20593e+06	2.25218e+06	4.37158e+06	1.05346e+07	0	1.12058e+06	0	625200	3.39095e+06	7.05186e+06
636.367	8.92482e+07	1.43003e+08	1.23823e+08	1.98319e+08	2.79681e+08	364452442	1.41347e+08	1.24524e+08	2.72073e+08	1.53988e+08	9.39482e+07	1.37408e+08	1.33407e+08	1.29552e+08	8.28726e+07	1.49234e+08
858.825	5.66851e+07	6.20104e+07	1.63155e+07	3.37252e+07	4.21864e+07	5.6335e+07	5.28957e+06	9.58137e+07	3.26784e+07	1.38069e+08	4.79686e+07	6.72644e+07	4.12059e+07	2.25833e+07	1.15909e+08	4.99863e+07
903.818	959833	0	339805	0	310873	0	0	2.925e+06	0	8.08577e+06	1.15681e+07	4.13061e+06	337337	240138	0	0
883.773	768908	5.08372e+06	4.69784e+06	2.94865e+06	3984613	5.94586e+06	2.37376e+06	510024	2.26628e+06	0	1.37401e+07	0	3.71741e+06	4.33904e+06	0	1.12599e+07
816.566	2.22473e+06	0	827014	348620	2.52153e+07	4.22341e+07	4.03986e+06	1.08308e+07	1.40616e+07	7.41317e+06	0	440601	3.19703e+06	1.2028e+06	481890	5.04743e+06
1212.04	0	1.12051e+07	1.29877e+07	1.05109e+06	2.9541e+06	2.76301e+07	3.15185e+06	3.12822e+07	1.13541e+06	2.05823e+07	3.86938e+07	8.19271e+06	0	0	2.47269e+06	1.33753e+07
732.026	7.52012e+06	8.20995e+06	3.8074e+06	4.72769e+06	8.55701e+06	3.98468e+06	2.66679e+06	6.96586e+06	1.39259e+07	4.50568e+06	1.06568e+07	9.10402e+06	8.71642e+06	1.6572e+07	4.93355e+06	5.96257e+06
876.798	4.15713e+06	0	3.20728e+06	1.44528e+06	885813	6.68507e+06	0	7.84513e+06	311890	1.51625e+07	3.39897e+06	3.45e+06	1.7299e+06	561674	9.3264e+06	172355
917.826	1.44204e+07	1.21191e+06	4.08938e+06	0	6.83291e+06	2.85129e+06	0	1.06982e+07	5.29796e+06	1.94693e+07	6.04482e+06	1.58689e+07	5.341e+06	3.57536e+06	7.27877e+06	8.3104e+06
796.546	810952	8.81825e+06	7.80049e+06	1.77343e+06	4.04336e+06	3.38188e+06	0	1.02294e+06	2.19212e+06	764560	1.84289e+06	7.3527e+06	1.29778e+06	4.79814e+06	2.69379e+06	1.15747e+07
1131.02	1.87339e+07	5.17118e+06	9.82673e+06	3.54703e+06	9.98727e+06	2.01238e+07	0	3.11857e+07	5.33426e+06	5.4925e+07	1.08356e+07	2.08837e+07	7.87451e+06	1.89708e+06	8.27267e+06	4.81297e+06
768.552	8104864937	11970588189	10991024304	11599672354	9610618957	10605305047	8985853563	6789308135	9406080123	7288819348	9523086816	9210517435	8232207051	11420325030	7315666601	11081600506
952.829	5.26084e+07	2.48319e+07	3.58446e+07	3.39239e+07	5.96926e+07	3.04815e+07	3.11682e+06	1.20069e+08	4.19532e+07	1.62144e+08	4.127e+07	1.08277e+08	3.69283e+07	1.16736e+07	2.37622e+07	46959689
225.138	1.39318e+06	4.78763e+06	3.41572e+06	1.5802e+06	4.44441e+06	3.39572e+06	1.51859e+06	1.86107e+06	6.04013e+06	1.95384e+06	1.90223e+06	4.47658e+06	2.55925e+06	4.41129e+06	4.69378e+06	4.21058e+06
944.767	8.70188e+08	1734366393	5.95157e+08	850580143	8.04237e+08	1289149209	3990530822	2234809567	6.93146e+08	1155593561	1040432625	1487514024	9.10666e+08	2397328008	3173033761	1027752042
1705.53	9.26129e+08	4.83911e+08	6.40432e+08	6.26077e+08	5.42449e+08	6.9385e+08	0	1085465504	5.56594e+08	1456417944	8.58426e+08	1124004921	5.97884e+08	4.689e+08	6.45626e+08	419636832
760.642	2.53644e+07	1.74017e+07	1.58945e+07	1.02431e+07	2.87347e+07	2.62001e+07	0	7.35799e+07	2.98833e+07	1.26654e+08	2.37917e+07	5.36144e+07	1.62351e+07	1.06488e+07	2.44575e+07	2.18522e+07
677.557	9.20317e+06	2.34778e+07	1.38412e+07	9.777e+06	1.58262e+07	1.23921e+07	8.65611e+06	1.56065e+07	1.84264e+07	9.47375e+06	1.00341e+07	2.00841e+07	1.22354e+07	2.97651e+07	1.65085e+07	2.91291e+07
482.36	7.03528e+06	1.72141e+07	9.08799e+06	5.46072e+06	1.45508e+07	1.55538e+07	1.28587e+07	1.22302e+07	1.76678e+07	6.76595e+06	6.42434e+06	1.32453e+07	1.10299e+07	3.05834e+07	1.81265e+07	1.88495e+07
608.525	5.26391e+08	6.6692e+07	1.73132e+08	3.69522e+08	4.5491e+08	2.21432e+08	1.20211e+06	7.53252e+08	3.86237e+08	8.46754e+08	4.82069e+08	6.42834e+08	4.20887e+08	4.01203e+07	3.78264e+08	3.55354e+08
781.996	5.75478e+07	4.47762e+07	3.52219e+07	5.68127e+07	5.1224e+07	3.15985e+07	3.91855e+07	3.00491e+07	6.7841e+07	2.90566e+07	5.98783e+07	3.62367e+07	6.66432e+07	6.47146e+07	3.07786e+07	4.13605e+07
1734.57	1.80533e+07	9.38832e+06	1.32714e+07	0	1.23239e+07	0	0	8.65132e+07	2.3104e+07	7.32781e+07	2.2097e+07	4.74918e+07	0	1.24206e+07	3.73903e+07	8.51805e+06
828.692	4.44085e+07	4.67798e+07	0	3.53286e+06	4.80724e+07	0	4.50538e+06	2.69616e+07	3.27125e+07	4.92631e+07	4.34141e+07	7.31268e+07	6.56534e+07	1.796e+07	2.46113e+07	5.28232e+07
1588.13	0	1.80117e+08	1.63816e+08	2.24902e+07	1.12416e+08	1.43156e+08	3.70494e+07	5.90748e+07	1.15532e+08	2.86895e+07	1.02164e+08	1.31808e+08	7.94188e+07	9.02918e+07	5.93466e+07	1.06254e+08
706.044	1.27749e+07	1.798e+07	1.01176e+07	1.17037e+07	1.51903e+07	1.00375e+07	1.07429e+07	1.57456e+07	1.66384e+07	1.40756e+07	1.20913e+07	1.06762e+07	1.15887e+07	1.50518e+07	1.82672e+07	2.38761e+07
472.435	394514	4.05741e+06	524396	0	3.29423e+06	1.05086e+06	0	3.2025e+06	3.53518e+06	1.6274e+06	767963	3.59609e+06	2.31745e+06	3.53191e+06	1.804e+06	3.02184e+06
401.341	5.12711e+07	1.27745e+08	1.14515e+08	5.07622e+07	5.95744e+07	4.83402e+07	3.4833e+07	4.50597e+07	6.27412e+07	3.51426e+07	4.77259e+07	78773914	5.0187e+07	1.08766e+08	8.18136e+07	1.1012e+08
512.467	3.59502e+06	2.64233e+07	2.65895e+07	597572	4.53113e+07	1.91543e+07	2.22094e+07	1.69161e+07	3.03304e+07	3.07322e+06	1.05515e+07	2.40631e+06	3.32758e+06	1.43248e+07	1.03616e+07	1.75788e+07
1542.15	0	2.72005e+08	2.13626e+08	5.31589e+07	1.77041e+08	2.33215e+08	1.52445e+08	2.14826e+08	226949539	158849421	7.69869e+07	2.05386e+08	4.02005e+07	1.08955e+08	9.12891e+07	3.06386e+08
867.511	7.40166e+06	1.06875e+07	1.15856e+07	1.36878e+07	1.03898e+08	9.68639e+07	1.31631e+07	9.90518e+06	6.05825e+07	2.38668e+07	8.58433e+06	1.99472e+07	2.53346e+07	8.24781e+06	5.79506e+06	2.92249e+07
704.564	3.99943e+06	9.94431e+06	5.71962e+06	4.10048e+06	1.67587e+07	2.27947e+07	3.87218e+06	1.02282e+07	1.54137e+07	4.54038e+06	6.50716e+06	1.34034e+07	8.66164e+06	1.20412e+07	6.95655e+06	1.48325e+07
860.767	8.66583e+06	1.03918e+07	4.27084e+07	7.45197e+06	1.78774e+07	1.64985e+07	0	5.44187e+07	1.13828e+07	6.62866e+07	2.11536e+06	2.8837e+07	6.12436e+06	2.31358e+06	8.10262e+06	2.11258e+06
802.592	1.68355e+06	1.21333e+07	1.38142e+07	4.9987e+06	5.92176e+06	1.23163e+07	4.81934e+06	7.21142e+06	2.25339e+06	3.36284e+06	2.6021e+06	7.41169e+06	1.73723e+06	9.15808e+06	8.16925e+06	1.41001e+07
658.472	691333	4.07592e+06	4.3198e+06	2.04179e+06	6.59815e+06	4.86386e+06	838425	5.13311e+06	6.83183e+06	4.22129e+06	1.11448e+06	6.17497e+06	2.75329e+06	5.65182e+06	3.17492e+06	7.30105e+06
1032.99	0	9.85396e+06	1.0426e+07	1.53296e+06	5.42537e+06	1.04928e+07	3.28373e+07	1.06827e+07	4.18992e+06	4.7494e+06	0	876514	0	7.74168e+06	610835	2.44812e+06
888.763	4.09236e+08	2.86438e+08	6.87495e+08	226435844	2.13345e+08	2.7237e+08	5.76569e+07	7.74329e+08	2.40447e+08	6.47609e+08	4.78449e+08	7.35839e+08	2.22077e+08	2.4688e+08	4.24909e+08	5.61241e+08
332.33	5.75552e+07	2.08348e+07	3.71182e+07	2.34873e+07	3.64872e+07	8.36099e+07	1.60781e+08	1.32787e+07	4.41243e+07	1.41697e+07	1.39607e+07	3.38821e+07	1.46517e+07	1.98661e+07	5.65428e+07	1.87493e+07
706.494	6.29966e+06	7.91132e+06	8.71542e+06	1.59294e+07	6.39927e+06	9.82184e+06	1.32614e+07	7.90499e+06	7.21023e+06	8.52237e+06	7.58579e+06	6.9912e+06	6.03188e+06	4.33144e+06	9.44686e+06	6.9015e+06
958.795	871810	4.57666e+06	1.33823e+07	1.74769e+06	256404	3.2481e+06	0	6.37323e+06	152155	4.94214e+06	3.58318e+06	4.81103e+06	176905	939925	2.88031e+06	5.21138e+06
1006.88	1.68765e+06	1.78037e+08	1.27806e+07	2.64444e+07	3.02888e+07	5.55114e+07	5.56085e+08	6.14469e+07	1.5622e+07	2.09462e+06	1.12773e+07	3.17058e+06	1.81741e+07	1.92374e+08	2.50113e+08	6.60561e+07
867.705	1.81316e+06	2.12453e+06	5.2232e+06	1.15412e+06	1.67774e+06	1.41692e+06	0	4.81209e+06	1.19203e+06	5.51143e+06	2.22108e+06	5.7248e+06	804520	1.62488e+06	2.69388e+06	6.55998e+06
980.861	1.98418e+08	5.50941e+08	1.3215e+08	1.72323e+08	2.42363e+08	3.4487e+08	1382744965	5.11752e+08	2.33608e+08	1.23448e+08	1.31737e+08	1.69662e+08	1.30711e+08	680332995	8.8076e+08	350006110
838.554	126764961	4.52063e+08	3.0116e+08	195924385	2.64178e+08	5.44431e+08	2.36489e+08	2.91839e+08	2.57252e+08	1.53416e+08	1.24047e+08	2.35776e+08	73172563	3.33304e+08	1.67265e+08	3.99089e+08
990.882	0	1.82621e+07	515648	539630	3.04865e+06	1.48655e+07	8.83221e+07	1.81975e+07	7.12956e+06	0	1.11074e+06	499399	1.08305e+06	4.19942e+07	5.66328e+06	1.29167e+07
388.226	1.6883e+07	3.62319e+07	4.58494e+07	2.48495e+07	7.3595e+07	9.09555e+07	2.71042e+07	3.80616e+07	6.60208e+07	3.02183e+07	1.63924e+07	3.24854e+07	2.61344e+07	3.5831e+07	3.13726e+07	4.92058e+07
1516.13	5.67017e+08	1420197622	1253741711	1006363404	8.04511e+08	1209960585	1367959335	1171982495	1042367797	8.5149e+08	7.33669e+08	1155976871	7.67915e+08	1578207543	1448329292	1363579977
274.159	4.15201e+06	9.79941e+06	8.16627e+06	1.1307e+07	7.7762e+06	1.09707e+07	7.41006e+06	6.09654e+06	8.32691e+06	4.29763e+06	4.53134e+06	7.48175e+06	6.70583e+06	7.2034e+06	5.94028e+06	7.08375e+06
891.704	2.72454e+07	1.80301e+07	5.99493e+07	2.53762e+07	1.2873e+07	2.87401e+07	4.43847e+06	4.46499e+07	1.63013e+07	5.64652e+07	2.96387e+07	6.08986e+07	1.64334e+07	1.47375e+07	3.76352e+07	4.10606e+07
678.505	3.31095e+08	5.06174e+08	379310905	4.4796e+08	6.11538e+08	7.23675e+08	3.53004e+08	578695729	514499781	8.95382e+08	2.97331e+08	5.49851e+08	4.34039e+08	7.49648e+08	9.35538e+08	890767985
1129.01	5.54137e+07	2.88532e+07	4.13284e+07	3.07958e+07	4.09009e+07	5.78299e+07	0	9.78725e+07	2.52818e+07	1.71687e+08	3.61489e+07	7.05239e+07	3.01012e+07	1.20607e+07	4.03552e+07	2.9805e+07
1727.52	1117489965	2.47505e+08	7.86372e+08	1.18521e+08	7.39728e+08	5.39123e+08	0	1250386114	5.37973e+08	1733466666	7.72673e+08	1192879489	5.12762e+08	2.98969e+08	7.51769e+08	4.14021e+08
150.235	1.74464e+06	978908	1.03613e+06	1.80658e+06	1.52865e+06	1.62305e+06	269246	4.76594e+06	1.37563e+06	5.71176e+06	1.93286e+06	1.09334e+06	1.95271e+06	1.51428e+06	1.94441e+06	1.00579e+06
952.829	8.10564e+08	1877716394	7.30817e+08	8.24988e+08	9.89907e+08	1625510045	5691461022	1803694706	9.42461e+08	4.42409e+08	7.74162e+08	6.99009e+08	8.51242e+08	2631701842	3417195113	1157434226
336.325	5.94261e+06	9.18935e+06	6.32996e+06	1.55939e+07	4.65243e+06	5.25288e+06	8.94237e+06	4.00736e+06	5.38992e+06	218240	0	934534	2.29718e+07	7.59213e+06	0	3.5509e+06
783.572	8.46597e+06	2.04462e+07	1.56416e+07	2.57184e+07	1.54481e+07	2.8169e+07	1.84294e+07	1.18427e+07	1.68674e+07	9.91557e+06	1.10797e+07	1.52973e+07	1.56473e+07	1.54552e+07	1.29859e+07	1.33357e+07
900.8	105000000000	57148893165	71072587625	68729520945	72182326033	59322489357	53684039224	80780870319	69669131460	90155093557	84351999130	80566415951	84077504161	63949878186	80543537057	63412390526
484.436	5.09756e+06	3.46442e+07	1.69546e+07	1.71252e+06	2.11801e+07	1.16821e+07	7.92336e+07	4.46563e+07	2.33316e+07	2.69867e+06	5.56835e+06	2.50202e+06	179888	3.77487e+07	3.09908e+07	1.68847e+07
921.857	6.16909e+06	4.16917e+06	9.85001e+06	2.64614e+06	7.03949e+06	9.98025e+06	0	1.04274e+07	2.43308e+06	2.94067e+07	1.24886e+07	1.39146e+07	7.1131e+06	6.14083e+06	1.143e+07	3.51733e+06
827.78	0	1.81643e+07	9.14393e+06	2.24262e+07	9.47565e+06	1.80357e+07	1.28577e+07	5.75052e+06	9.59623e+06	1.4075e+07	1.37174e+07	6.51537e+06	2.51329e+07	1.83101e+07	1.07153e+07	9373932
460.355	0	631408	734114	0	1.8101e+06	1.5331e+06	0	802271	889094	622842	0	1.47021e+06	211553	1.0145e+06	390935	1.09703e+06
280.263	1.95015e+06	3.48465e+06	2.53705e+06	1.80432e+06	1.66772e+06	646119	3.47988e+06	755483	2.59602e+06	580606	633742	788334	2.50055e+06	2.69076e+06	1.00432e+06	1.4551e+06
577.511	7.73695e+06	2.30315e+06	3.25446e+06	3.54764e+06	7.7879e+06	4.86057e+06	0	1.23404e+07	4.0185e+06	1.07088e+07	6.10043e+06	9.12492e+06	5.6568e+06	2.28673e+06	3.64234e+06	4.36859e+06
764.519	8.41298e+08	1645928214	1657137248	1266261134	1115774147	1095656033	9.31795e+08	7.40699e+08	1011169903	6.67733e+08	1278329348	1082254192	9.81903e+08	1250350554	8.14755e+08	1385642361
522.355	1.0265e+08	2.77137e+08	2.54991e+08	1.45565e+08	4.2091e+08	385976127	1.52643e+08	2.43372e+08	3.46165e+08	1.53074e+08	9.7238e+07	2.27749e+08	2.41964e+08	3.42551e+08	2.06351e+08	2.51166e+08
1483.12	3.0863e+07	2.88311e+08	2.53208e+08	1.0293e+08	2.79269e+08	3.39973e+08	2.83643e+07	9.31346e+07	2.03261e+08	8.69221e+07	3.01945e+07	175327647	3.94627e+07	9.05548e+07	2.08475e+07	1.85631e+08
1183.06	1.63992e+07	1.01524e+07	9.27535e+06	2.45567e+06	1.2755e+07	2.06408e+07	0	3.535e+07	1.88182e+06	6.17538e+07	1.5767e+07	2.44384e+07	6.19813e+06	2.11998e+06	1.65439e+07	1.06241e+07
920.863	2.67596e+07	6.75627e+06	1.65591e+07	7.45166e+06	9.45479e+06	1.55974e+07	0	1.78636e+07	1.59519e+07	2.1286e+07	1.79823e+07	9.76791e+06	2.82104e+07	1.46284e+06	1.66251e+07	1.2728e+07
874.854	1.45227e+07	1.10016e+07	8.2122e+06	5.58787e+06	7.57943e+06	1.49599e+07	0	1.92842e+07	5.20703e+06	2.64447e+07	9.71783e+06	1.13311e+07	7.52467e+06	1.11686e+06	5.20828e+07	8.61567e+06
337.273	1.64557e+07	424982	236721	1.04814e+06	2.3146e+07	1.11975e+07	0	6.94741e+07	4.02945e+06	5.61801e+07	2.38202e+07	3.1841e+07	6.77854e+06	143231	1.60061e+07	5.16757e+06
893.721	9.02928e+06	6.43536e+06	2.52039e+07	4.83678e+06	8.41126e+06	7.41726e+06	0	1.7872e+07	3.81037e+06	1.98916e+07	9.77391e+06	2.72313e+07	3.57084e+06	5.69901e+06	1.08919e+07	2.88605e+07
761.651	8.86356e+07	1.9913e+08	1.08788e+08	1.15377e+08	5.6057e+07	5.31692e+07	1.39579e+08	9.04315e+07	1.16072e+08	5.94062e+07	1.01294e+08	9.52301e+07	7.75326e+07	2.23865e+08	1.05617e+08	1.57109e+08
534.452	0	5.22904e+06	0	6.19137e+06	0	0	1.56344e+06	1.895e+06	571224	0	1.43307e+06	5.27617e+06	5.37827e+06	672710	0	0
593.441	0	1.1941e+06	434191	0	1.09333e+06	1.0838e+06	0	591680	899117	311812	203545	457965	0	804089	36224.4	3.21362e+06
679.428	5.84016e+07	4.68576e+07	3.02025e+07	7.95718e+07	4.48321e+07	4.03638e+07	5.26902e+07	2.94445e+07	5.05353e+07	3.30421e+07	5.04773e+07	3.73117e+07	6.6677e+07	4.91839e+07	4.33385e+07	4.25338e+07
783.14	6.42623e+07	1.16128e+08	1.14637e+08	1.43197e+08	1.40873e+08	9.61276e+07	4.604e+07	5.67346e+07	1.28754e+08	4.96469e+07	1.34866e+08	1.16854e+08	1.48849e+08	8.99282e+07	6.17013e+07	1.41529e+08
369.351	0	1.17053e+07	2.24981e+07	2.24453e+06	4.48329e+06	7.13706e+06	2.66606e+06	341952	7.58375e+06	177450	502444	1.51364e+06	448672	925178	557918	2.27364e+06
886.747	2.28713e+08	2.06654e+08	5.20629e+08	2.14372e+08	1.69497e+08	2.09025e+08	6.18598e+07	5.50713e+08	1.70242e+08	5.37782e+08	3.16918e+08	6.57272e+08	1.63028e+08	1.46592e+08	3.2827e+08	4.90657e+08
576.279	0	1.6984e+07	1.58621e+07	2.12475e+06	1.68729e+07	2.10947e+07	3.42331e+06	8.77612e+06	1.71362e+07	5.94484e+06	93091.6	5.83492e+06	3.86299e+06	1.00613e+07	8.33057e+06	1.13742e+07
894.689	244247	6.52668e+06	6.10705e+06	0	1.24663e+07	1.25861e+07	2.33451e+07	6.62644e+06	6.5865e+06	470691	1.3945e+06	186308	0	400243	2.48017e+06	3.15075e+06
1195.13	1.92009e+06	7.1831e+06	5.73867e+06	0	552657	3.35399e+06	1.48573e+07	5.03581e+06	1.3931e+06	1.87097e+06	936465	0	0	3.25446e+06	3.623e+06	443115
816.699	3.81349e+08	6.7596e+08	5.68196e+08	247897079	2.867e+08	1.62482e+08	3.64992e+08	2.68611e+08	5.04052e+08	1.49414e+08	4.1263e+08	3.29083e+08	3.42231e+08	6.69463e+08	3.70709e+08	546893557
890.586	9.55099e+07	8.10984e+07	6.64274e+07	1.42675e+08	1.85672e+08	1.42921e+08	9.14391e+07	3.90159e+07	1.88613e+08	8.92095e+07	1.31231e+08	6.81998e+07	1.12767e+08	4.66475e+07	2.35319e+07	1.15661e+08
1753.54	1536479854	7.40252e+08	1459880581	5.03026e+08	1425229492	1152437508	0	2263786158	1067574846	2844370781	1297894906	2057321992	8.80579e+08	7.42223e+08	1226033286	1113472420
496.34	6.34736e+08	1760232310	1411872962	8.00468e+08	2151192256	1825678607	8.70757e+08	1321147707	2221404959	9.86821e+08	6.77278e+08	1452157644	1116023456	1811871397	1381116352	1673535642
874.784	81307028630	46678465010	56263766148	64433356905	55716480004	50702909150	37461202411	63456089143	57913207642	72218576806	70313559600	65650376115	73313779977	51052783067	62226224952	51534894516
360.362	3.01756e+06	209964	1.6473e+06	0	3.15028e+06	5.67906e+06	9.90103e+06	221398	3.79488e+06	107416	0	2.248e+06	0	244350	2.43548e+06	393256
1486.08	0	4.96178e+07	3.98039e+07	1.34178e+07	4.56747e+07	5.51514e+07	0	1.29613e+07	1.66586e+07	1.89074e+07	0	4.09136e+07	0	0	0	4.00253e+07
527.402	165043	635001	0	430320	1.15528e+06	762230	0	948435	888713	696914	392843	1.12015e+06	373338	984459	304752	2.29163e+06
904.757	198797356	1.40421e+08	3.26063e+08	9.25123e+07	7.70909e+07	9.68092e+07	2.30177e+07	347439875	1.14203e+08	218138496	2.03241e+08	3.17285e+08	104937308	1.05709e+08	2.21815e+08	2.90764e+08
799.667	2.78485e+08	3.92637e+08	1.84885e+08	1.80603e+08	3.60244e+08	2.61493e+08	1.91148e+08	1.86099e+08	3.91317e+08	191900753	3.2874e+08	3.69177e+08	3.10954e+08	3.61833e+08	1.92987e+08	4.7398e+08
1181.04	4.47674e+07	3.28205e+07	3.77968e+07	2.82549e+07	4.15946e+07	6.37968e+07	0	9.08181e+07	21711193	1.44926e+08	4.14537e+07	6.58578e+07	2.61121e+07	1.3551e+07	4.59288e+07	3.73937e+07
717.561	6.26586e+06	7.54566e+06	0	9.01904e+06	4.90348e+06	1.04151e+07	6.83721e+06	3.95935e+06	7.39479e+06	9.19896e+06	7.60045e+06	5.94055e+06	5.20395e+06	1.28735e+07	6.20489e+06	8.04454e+06
784.581	9.94443e+06	1.30876e+07	1.9354e+07	1.99425e+07	1.28146e+07	1.61222e+07	2.03145e+07	1.21045e+07	1.14914e+07	1.19298e+07	4.62109e+06	9.64572e+06	1.54336e+07	7.32452e+06	2.51366e+07	3.88134e+06
711.539	1.60546e+06	1.23923e+07	5.44438e+06	1.90461e+06	3.98237e+06	1.31512e+07	4.59891e+06	4.14281e+06	6.17285e+06	0	0	5.22205e+06	526085	7.29714e+06	2.25871e+06	5.79909e+06
663.57	2.24074e+07	3.24165e+07	1.97882e+07	1.9976e+07	1.211e+07	1.87515e+07	2.35222e+07	1.58102e+07	1.21179e+07	9.83781e+06	2.64705e+07	2.53055e+07	1.937e+07	2.43642e+07	3.80009e+07	4.64501e+07
1153.01	1.14597e+08	6.9906e+07	9.06405e+07	7.8606e+07	107970436	1.17471e+08	0	185276423	6.47076e+07	3.37848e+08	8.38671e+07	1.75846e+08	6.60612e+07	2.99405e+07	9.55024e+07	9.25661e+07
1675.48	7.63008e+07	0	5.94449e+07	2.16663e+07	9.56263e+07	0	0	246379737	0	4.93939e+08	1.47416e+08	2.80014e+08	0	0	5.00185e+07	6.1855e+07
930.847	7496587693	4454800903	5598810138	3506841043	5245626867	5170745052	5352986362	9289164480	5160135195	12144195261	7450742043	8354313862	5455028708	5230075529	7064035259	4653609240
898.784	105000000000	56999878579	76314854516	70395366688	80203958106	64042990746	50543737688	90270425653	73598377348	96392974582	79562021991	88554617667	83725720635	63117769876	84223246864	68022503002
738.543	9.93463e+07	1.33013e+08	8.11535e+07	226597089	2.86773e+08	319088419	2.10415e+08	5.59105e+07	2.03745e+08	1.09423e+08	1.99689e+08	1.59755e+08	1.44855e+08	8.88148e+07	1.56407e+07	1.70026e+08
385.346	2.7421e+07	1.62586e+07	1.37282e+07	4.26022e+06	1.79175e+07	1.40142e+07	5.7457e+06	3.31288e+07	2.32482e+07	2.80928e+07	1.23336e+07	2.99909e+07	1.16481e+07	2.01574e+07	1.84108e+07	1.03931e+07
893.527	948455	2.87249e+06	0	0	0	5.56854e+06	0	1.35778e+06	3.88276e+06	3.8209e+06	0	2.57919e+06	0	768429	2.52937e+06	6.21611e+06
757.397	1.17828e+07	0	2.50584e+07	0	0	3.20196e+06	4.20094e+07	1.17181e+07	0	566528	0	0	3.69292e+06	0	8.30233e+07	1.0665e+08
926.744	9.76835e+06	6.50192e+06	3.16473e+07	1.80825e+06	6.79956e+06	6.73396e+06	0	2.95536e+07	5.91791e+06	3.09e+07	1.51185e+07	50276299	2.45343e+06	6.54494e+06	1.54364e+07	3.88921e+07
518.321	3.59325e+06	5.5123e+07	4.87025e+07	2.05995e+07	3.96406e+07	7.02912e+07	2.41713e+07	2.33007e+07	4.27752e+07	1.78653e+07	5.89935e+06	2.6038e+07	1.29145e+07	3.23003e+07	2.73637e+07	2.88186e+07
943.849	4.29823e+06	6.00864e+06	4.44355e+06	4.04631e+06	6.88784e+06	2.71456e+06	0	1.30826e+07	4.47857e+06	1.33086e+07	4.25513e+06	7.06217e+06	3.96801e+06	3.86172e+06	9.12531e+06	3.3594e+06
950.814	1.44565e+08	8.80395e+08	1.25675e+08	185358068	3.14595e+08	6.77132e+08	3168552196	5.23433e+08	2.61389e+08	5.10557e+07	2.9313e+08	157071831	2.42019e+08	1169361546	1546928653	2.7386e+08
634.479	1.22269e+06	1.88121e+06	4.98709e+06	0	18547711	1.2456e+07	891461	6.18623e+06	1.83029e+07	4.20243e+06	362428	2.28987e+06	0	1.72807e+06	847166	8.82299e+06
980.825	2.67095e+06	1.8207e+07	4.69178e+07	1.55262e+07	3.83755e+06	1.97354e+07	0	3.32516e+07	1.25971e+06	3.83153e+07	6.42346e+06	5.89439e+07	3.92481e+06	1.50495e+06	2.22823e+07	4.04894e+07
879.494	2.59335e+06	3.27453e+06	2.5445e+06	2.2831e+06	703979	1.61768e+06	3.31282e+06	1.65902e+06	2.67524e+06	970487	2.10905e+06	1.55468e+06	1.3654e+06	4.01601e+06	2.52842e+06	3.40093e+06
902.675	0	3.15306e+06	2.84113e+06	0	3.45344e+06	3.21444e+06	0	3.06151e+06	3.61556e+06	1.88093e+06	0	3.38608e+06	992620	2.67399e+06	1.51218e+06	3.67871e+06
1409.1	1.93954e+07	126034221	109931633	6.33682e+07	9.08794e+07	9.88722e+07	9.38028e+07	9.69022e+07	6.73943e+07	6.50563e+07	1.7698e+07	8.52532e+07	3.39184e+07	119649102	1.15854e+08	9.65913e+07
940.829	3005437320	1413302304	2174396352	1931036840	2322535088	1837059738	6.82992e+08	2331439906	2459231932	2568000617	2592004347	2814086546	2484068411	1490918344	2448249336	2300226457
794.603	7325703146	7199173166	4681571416	7819848722	7460926708	7773829913	8002730047	4559677129	7974993170	4445030542	6603329928	5768567698	8971136492	7589411774	4879824373	7402665201
847.675	1.517e+08	9.60837e+07	1.53659e+08	2.02226e+08	1.08123e+08	1.08796e+08	4.90824e+07	1.13954e+08	1.25641e+08	1.55463e+08	1.22104e+08	150592774	135986260	6.18207e+07	1.36751e+08	9.01686e+07
733.621	2.84595e+07	5.55956e+07	0	3.07838e+07	1.25849e+07	1.82235e+07	9.31652e+07	4.10912e+07	1.35709e+07	2.39336e+07	3.05215e+07	2.74214e+07	3.17144e+07	6.21913e+07	6.9346e+07	3.74718e+07
946.914	0	2.56981e+06	0	2.58651e+06	847109	2.41839e+06	0	2.67242e+06	309145	0	0	0	1.15655e+06	3.78471e+06	3.158e+06	1.32857e+06
930.773	2.16802e+07	5.71009e+07	1.45349e+08	3.85945e+07	7.89821e+07	7.5559e+07	0	4.6775e+07	2.86696e+07	9.78609e+07	2.70686e+07	1.06791e+08	1.58205e+07	3.99187e+07	3.33573e+07	1.5782e+08
918.752	6.48646e+08	6.9511e+08	5.9401e+08	5.964e+08	7.09383e+08	8.06582e+08	8.94666e+08	1676030251	5.21711e+08	1489729766	7.23262e+08	1416688372	7.38732e+08	5.82028e+08	1107257075	6.59537e+08
646.576	1.32964e+06	326123	0	0	541946	0	7.67935e+06	611029	319790	95636.1	890566	0	155596	2.51366e+07	3.1932e+06	864491
852.557	0	1.63535e+07	1.41035e+07	0	0	1.84125e+06	5.98999e+06	1.84071e+06	4.06067e+06	820009	1.16332e+06	0	3.39446e+06	6.15822e+06	7.23636e+06	4.27408e+06
592.434	0	8.72895e+06	7.63659e+06	3.43183e+06	7.75231e+06	8.02059e+06	707653	6.06184e+06	7.18944e+06	4.57869e+06	820095	8.51e+06	1.17133e+06	6.60674e+06	3.93057e+06	8.57973e+06
943.808	1.41886e+07	5.54347e+07	1.02413e+08	5.80112e+07	2.63507e+07	4.62056e+07	3.15842e+06	2.0634e+07	1.17657e+07	2.69566e+07	3.55444e+07	3.83727e+07	1.06806e+07	2.51702e+07	1.8191e+07	7.05004e+07
928.758	5.06938e+07	5.44669e+07	160937568	3.29509e+07	5.96669e+07	5.59883e+07	1.18843e+06	8.47593e+07	3.47344e+07	1.07875e+08	6.88118e+07	149709067	3.16447e+07	4.49379e+07	6.44873e+07	1.52429e+08
1044.99	1.54335e+06	1.44589e+07	1.32211e+07	0	4.86378e+06	1.13853e+07	1.99233e+07	1.41881e+07	5.79112e+06	1.47623e+07	0	5.63932e+06	0	6.78026e+06	2.98218e+06	4.79946e+06
617.513	8.094e+07	2.59713e+07	4.56677e+07	4.49198e+07	8.75989e+07	5.92318e+07	0	1.53266e+08	4.18694e+07	1.61951e+08	3.99786e+07	1.14667e+08	58773073	1.86084e+07	3.87304e+07	4.68278e+07
970.876	8.8437e+07	6.31053e+07	4.95373e+07	3.28324e+07	9.47374e+07	6.19951e+07	0	1.79076e+08	6.80999e+07	2.58599e+08	5.90642e+07	1.31907e+08	4.41438e+07	4.97962e+07	7.69583e+07	5.68218e+07
776.674	0	1.08352e+07	5.68805e+06	9.20465e+06	1.71725e+07	2.77407e+07	0	2.59791e+07	9.5187e+06	5.25929e+07	0	2.29639e+07	0	0	7.56503e+06	4.14123e+06
764.637	5.55075e+07	2.46431e+07	4.97334e+07	1.0804e+07	5.9037e+06	8.91056e+06	4.34528e+06	1.33362e+08	1.61777e+07	5.66832e+07	2.44394e+07	6.78498e+07	1.15565e+07	1.9803e+07	4.79975e+07	4.40177e+07
403.232	2.63e+06	8.05248e+06	2.8733e+06	1.18863e+07	7.77276e+06	8.50577e+06	5.49097e+06	2.85428e+06	6.20338e+06	3.65142e+06	3.84766e+06	5.5725e+06	5.74949e+06	5.54119e+06	5.38379e+06	4.84048e+06
765.559	1.54677e+07	2.56268e+07	2.43558e+07	1.39644e+07	1.75791e+07	1.7657e+07	8.17975e+06	6.09623e+06	3.14279e+07	1.31944e+07	1.33549e+07	2.49925e+07	2.11805e+07	2.88271e+07	4.70784e+06	2.45071e+07
306.3	3.24218e+06	1.84474e+07	1.89905e+06	9.64691e+07	1.15563e+06	4.73051e+06	2.50945e+06	1.08411e+07	9.00281e+06	4.46688e+07	5.6234e+07	5.55468e+06	1.0592e+08	529563	2.58064e+06	5.08084e+07
958.802	5.56549e+06	964779	1.19714e+07	0	96454.7	0	66456.3	2.12568e+07	126467	6.65382e+06	3.9121e+06	1.06701e+07	152787	1.89358e+06	8.01439e+06	3.51839e+06
1576.23	1.71807e+08	1071780423	1146518193	4.29212e+08	4.70263e+08	7.34319e+08	6.77571e+08	4.43199e+08	5.33746e+08	2.82786e+08	2.01426e+08	4.69471e+08	1.00432e+08	9.32125e+08	3.9767e+08	7.2701e+08
877.725	2.15797e+07	4.39294e+07	1.12176e+08	4.04943e+07	7.78684e+07	6.28576e+07	0	4.02602e+07	9.11358e+06	8.64916e+07	3.34373e+07	1.07849e+08	9.43015e+06	2.18902e+07	3.98262e+07	1.34725e+08
705.552	586760	5.72866e+06	1.23963e+06	0	3.42459e+06	651973	1.10575e+06	6.49028e+06	5.29013e+06	0	0	4.26831e+06	0	5.81522e+06	7.76064e+06	6.78003e+06
802.63	355470	4.42344e+06	1.82161e+06	0	7.39832e+06	6.53741e+06	1.49644e+07	5.04049e+06	5.09779e+06	602968	1.40817e+06	328880	0	7.09679e+06	6.39895e+06	5.10119e+06
834.79	1.87831e+08	2.12699e+08	1.04557e+08	1.57134e+08	1.22978e+08	1.42336e+08	3.76107e+08	1.64509e+08	1.10096e+08	1.13822e+08	8.11252e+07	1.08833e+08	1.17785e+08	255640999	2.23852e+08	1.47893e+08
372.232	7080550556	7554599420	8701765084	8010306938	18665070784	18797965137	6020389926	9222689302	19318874616	9126354203	6464717919	9762984009	7535663519	8904680571	7734266266	13874737250
510.451	304059	1.41263e+07	1.388e+07	0	1.21153e+07	5.43741e+06	1.88613e+07	1.15052e+07	1.06959e+07	186422	0	227522	0	1.01687e+07	7.60708e+06	7.55588e+06
948.798	1235887940	2229164511	5.99508e+08	1180619508	9.50664e+08	1517905953	7116181472	1805115764	9.8608e+08	5.9008e+08	1587276311	1085671721	1249695946	3746976613	4353877065	1327787628
1757.57	3517536637	1368963286	2355005407	1159481422	2547081278	1909219784	3.87095e+08	3846407368	2113012366	4422117133	2387677710	3587771048	1983439352	1377676100	2517327622	1454784102
734.567	0	1.38099e+06	1.13605e+06	0	0	6.03718e+06	8.67765e+06	4.44113e+06	1.41297e+06	0	944544	0	0	3.10924e+06	2.8039e+06	5.0252e+06
373.321	321803	2.77207e+06	878622	0	2.49782e+06	1.45478e+06	0	1.45252e+06	1.89268e+06	324842	828937	2.36036e+06	934415	1.44607e+06	1.68979e+06	876282
211.086	1.75508e+06	9.77571e+06	8.11945e+06	8.68377e+06	7.57769e+06	6.96103e+06	2.89993e+06	5.38741e+06	4.03832e+06	4.11218e+06	3.26005e+06	1.06743e+07	5.32209e+06	7.53605e+06	7.64491e+06	8.04522e+06
879.809	5.03815e+08	3.70682e+08	3.50749e+08	4.20709e+08	3.99904e+08	340967590	3.12561e+08	3.7704e+08	3.58193e+08	5.17337e+08	6.44078e+08	3.86017e+08	5.08192e+08	403080207	4.95851e+08	3.02771e+08
379.283	1.6658e+06	3.03862e+07	2.66151e+07	3.54042e+06	3.14578e+07	1.25515e+07	1.90085e+07	2.54498e+07	3.73419e+07	699109	2.34403e+06	1.0769e+07	3.501e+06	2.02389e+07	1.96577e+07	3.04537e+07
504.382	233582	4.53449e+06	3.47208e+06	1.42998e+06	4.95064e+06	4.3412e+06	0	4.03378e+06	5.03501e+06	3.47506e+06	402550	5.55404e+06	1.96874e+06	4.57425e+06	2.63668e+06	4.78474e+06
689.557	2.43989e+08	421115696	280022997	1.85424e+08	5.2948e+08	5.77567e+08	2.23399e+08	3.64418e+08	5.31204e+08	2.40414e+08	2.27705e+08	4.11272e+08	293462050	4.3736e+08	3.40639e+08	5.37707e+08
1179.03	7.13013e+07	5.37087e+07	6.62224e+07	5.45e+07	8.2322e+07	9.004e+07	0	1.28141e+08	3.72645e+07	2.24492e+08	5.51975e+07	1.20837e+08	4.14152e+07	4.53292e+06	6.47371e+07	7.37952e+07
1000.92	4.87353e+08	1.93758e+08	3.30824e+08	109462688	3.48234e+08	2.91467e+08	2.01282e+08	7.07766e+08	3.24302e+08	9.40284e+08	4.47796e+08	6.32737e+08	252057548	256556311	4.65783e+08	2.87559e+08
962.815	8.00388e+06	6.71714e+06	1.28755e+07	1.52847e+07	2.41993e+07	2.70639e+07	1.30498e+06	6.06101e+07	4.07248e+06	5.86713e+07	6.24071e+06	2.63682e+07	0	0	6.25789e+06	1.19356e+07
888.646	5.58585e+07	6.29514e+07	7.61973e+07	9.23157e+07	8.715e+07	6.22631e+07	7.91189e+07	4.60951e+07	6.51686e+07	9.47704e+07	2.94359e+07	5.69849e+07	7.01613e+07	4.61898e+07	2.08473e+07	5.88387e+07
948.928	4.64974e+06	1.54818e+07	7.69166e+06	3.26771e+06	7.23476e+06	1.69451e+07	3.57682e+07	1.02621e+07	5.60839e+06	2.68828e+06	1.11265e+07	1.55013e+06	0	1.40766e+07	1.25195e+07	7.03242e+06
787.175	2.999e+07	2.15829e+07	2.12568e+07	2.93162e+07	1.94572e+07	1.69499e+07	1.74714e+07	2.63638e+07	3.30704e+07	1.29202e+07	1.00901e+07	2.13991e+07	1.40806e+07	2.3686e+07	3.64865e+07	2.08719e+07
790.556	244675	1.80746e+07	1.74821e+07	1.69662e+06	6.95521e+06	5.09702e+06	0	7.52699e+06	2.87375e+06	2.90422e+06	272779	1.50704e+07	686401	1.54115e+07	1.20521e+07	2.30704e+07
698.605	2.07834e+07	2.57276e+07	1.06766e+07	1.3755e+07	5.75443e+06	9.97017e+06	2.42543e+07	1.18988e+07	6.90032e+06	2.16993e+06	1.59814e+07	1.20784e+07	1.24511e+07	1.87234e+07	2.91366e+07	3.02e+07
886.747	8.6705e+07	1.02561e+08	2.10069e+08	126406684	1.17751e+08	1.06715e+08	1.38415e+07	1.35026e+08	7.68636e+07	1.97428e+08	1.26508e+08	2.38051e+08	8.9467e+07	6.01493e+07	1.23977e+08	2.19596e+08
770.596	0	2.49495e+06	1.05759e+06	0	2.09791e+06	2.21547e+06	0	1.25314e+06	1.77823e+06	501077	0	2.7807e+06	0	250218	265242	1.88361e+06
464.386	0	2.74273e+06	3.0005e+06	0	4.37378e+06	2.11216e+06	0	551547	4.35701e+06	1.35109e+06	182527	2.66877e+06	0	3.18375e+06	550945	3.77174e+06
808.511	0	1.61381e+07	2.67794e+06	0	1.2466e+06	5.12192e+06	670429	0	8.99205e+06	0	2.57682e+06	7.33049e+06	6.91165e+06	6.15873e+06	3.9861e+06	1.31902e+07
1701.5	4.24917e+08	0	1.87807e+08	0	2.51761e+08	8.2471e+07	0	6.04892e+08	2.62845e+08	8.34356e+08	2.08308e+08	6.08265e+08	0	0	2.41094e+08	1.78052e+08
1544.15	0	3.51249e+07	29293028	0	0	1.32785e+07	2.08017e+07	4.58697e+07	4.35055e+06	1.62393e+07	0	1.06193e+07	0	3.37721e+07	1.78114e+07	15479446
830.722	1.49573e+08	8.16916e+07	1.41512e+08	102974449	1.24396e+08	8.40646e+07	2.54843e+07	1.83574e+08	1.2044e+08	3.13982e+08	1.06786e+08	1.96328e+08	1.29004e+08	5.43734e+07	1.25915e+08	1.00229e+08
766.653	226702623	5.27179e+07	9.77756e+07	1.23321e+07	1.1717e+07	2.69757e+07	1.21977e+07	1.90977e+08	2.4704e+07	8.15972e+07	6.2451e+07	9.54968e+07	2.12263e+07	3.84384e+07	7.76816e+07	7.0977e+07
814.623	0	2.63716e+06	2.35145e+06	2.06383e+06	3.86167e+06	4.25617e+06	0	3.18912e+06	4.55655e+06	2.19225e+06	809335	3.93324e+06	2.23517e+06	2.81452e+06	1.95327e+06	3.6085e+06
813.683	13853673630	23062209124	21809891476	12423197505	16810509682	16246038098	19756229932	14620174715	19449895914	9826528949	13259355894	13738016214	13581509307	19727858092	15019798122	19773973717
761.575	3.72029e+08	4.66892e+08	4.00317e+08	5.40808e+08	342153973	4.183e+08	424417885	1.53262e+08	3.50996e+08	3.28447e+08	3.73155e+08	3.5017e+08	4.46313e+08	3.24952e+08	1.38219e+08	2.68391e+08
928.758	1.34069e+08	7.04662e+07	2.83245e+08	8.87231e+06	4.23149e+07	2.88032e+07	1.1892e+07	3.84034e+08	5.78486e+07	2.3146e+08	1.4004e+08	3.06779e+08	4.45307e+07	8.03733e+07	1.91077e+08	1.6857e+08
904.757	1.89005e+08	7.28632e+07	2.29514e+08	5.16632e+06	2.04242e+07	2.59957e+07	1.77205e+07	3.69733e+08	5.63559e+07	2.07863e+08	1.37711e+08	2.31634e+08	4.3229e+07	7.58239e+07	1.58238e+08	1.30249e+08
837.764	0	1.37461e+06	573505	294960	527504	1.4804e+06	609110	1.16236e+06	221440	195385	0	184300	115983	201228	3.10084e+06	615278
552.403	272718	7.39647e+06	4.99914e+06	0	1.76836e+07	1.49606e+07	4.21252e+06	1.39549e+07	1.82028e+07	4.52515e+06	0	6.83833e+06	2.98772e+06	7.23366e+06	8.38088e+06	1.14868e+07
214.253	0	1.09644e+08	6.14244e+07	0	6.06352e+07	0	0	8.75978e+06	0	4.43931e+07	4.35046e+06	5.85088e+07	0	3.16079e+07	6.85076e+06	5.72175e+07
1783.59	1494927182	4.20723e+08	1027592035	0	1349720966	5.63974e+08	0	2165310230	6.77269e+08	2255949224	7.37748e+08	1733572062	4.62975e+08	4.3553e+08	1214572558	5.40888e+08
598.576	3.65835e+06	1.39406e+07	3.72737e+06	8.57846e+06	5.61136e+06	6.26193e+06	2.75898e+07	3.89942e+06	6.84067e+06	0	4.09446e+06	0	6.38595e+06	2.62861e+07	1.4382e+07	5.73532e+06
907.528	3.79462e+07	6.56068e+07	7.78362e+07	5.7873e+07	7.6739e+07	9.43117e+07	60837622	4.43907e+07	8.06385e+07	5.08874e+07	5.27536e+07	5.35971e+07	2.83447e+07	5.14166e+07	4.83965e+07	7.18277e+07
773.652	5.52877e+07	6.02324e+07	2.61725e+07	5.23202e+07	6.70344e+07	3.75921e+07	7.25502e+07	6.2176e+07	6.24542e+07	4.194e+07	5.14046e+07	6.133e+07	6.25901e+07	5.10612e+07	5.41985e+07	6.36931e+07
834.525	3.27659e+06	1.04043e+07	8.07157e+06	2.85096e+06	2.35986e+06	1.04748e+07	8.78803e+06	7.80227e+06	6.54787e+06	4.07679e+06	5.94449e+06	5.56323e+06	4.62971e+06	5.60401e+06	8.82879e+06	7.74815e+06
614.445	2.56682e+06	9.61808e+06	7.81475e+06	4.36199e+06	9.87427e+06	8.68244e+06	1.1595e+06	7.95695e+06	1.00039e+07	6.71733e+06	3.91404e+06	9.8975e+06	5.32284e+06	8.99782e+06	7.71884e+06	1.1021e+07
828.706	1.68079e+07	1.35449e+06	4.85787e+06	7.06571e+06	17262312	863881	321956	3.44624e+07	8.98734e+06	4.08167e+07	2.98669e+06	3.15979e+07	1.18608e+07	1.60624e+06	1.04108e+07	5.78249e+06
928.758	1.06216e+08	1.19679e+08	2.59849e+08	6.4235e+07	8.35359e+07	8.99689e+07	1.26305e+07	2.44782e+08	8.53056e+07	1.46277e+08	1.29036e+08	2.49879e+08	7.72907e+07	8.97826e+07	178909602	2.46637e+08

## Sheet: LC_WM_tumours_values_Polar
m/z	180913_PK180820ap_91H	180913_PK180820ap_91O	180913_PK180820ap_111C	180913_PK180820ap_121B	180913_PK180820ap_63E	180913_PK180820ap_63F	180913_PK180820ap_91L	180913_PK180820ap_91M	180913_PK180820ap_63C	180913_PK180820ap_63D	180913_PK180820ap_91Q	180913_PK180820ap_91R	180913_PK180820ap_101K	180913_PK180820ap_101L	180913_PK180820ap_111D	180913_PK180820ap_111E
147.077	1559502469	2041982355	1625614601	1763938891	2262168208	2246008454	1609422749	1714809460	1462501452	1149506741	1747238033	1130894471	1688464397	1348649388	1613103934	1155210119
186.106	0	0	509540	610392	0	0	295307	0	618659	705857	1.1122e+06	860365	1.04767e+06	266589	281520	1.00833e+06
315.134	1.01466e+06	1.59923e+06	1.09735e+06	902608	841557	718425	528598	985186	1.69224e+06	1.44039e+06	2.09917e+06	1.55056e+06	1.23922e+06	1.7668e+06	1.58953e+06	1.50853e+06
198.124	865610	918192	2.16846e+06	1.15864e+06	635107	2.59551e+06	1.67999e+06	2.91709e+06	6.78852e+06	4.75096e+06	5.51723e+06	2.4417e+06	2.66723e+06	4.67003e+06	4.82054e+06	3.38364e+06
114.066	1.64627e+08	1.48321e+08	2.06008e+08	1.92436e+08	1.29167e+08	1.47604e+08	1.84405e+08	1.95327e+08	1.94556e+08	1.86499e+08	1.95566e+08	2.02177e+08	2.25341e+08	2.37781e+08	1.93985e+08	2.14876e+08
229.155	0	519957	8.51535e+06	8.62834e+06	6.70951e+06	9.50258e+06	2.32076e+07	2.13935e+07	1.52999e+07	1.12573e+07	1.84116e+07	7.31237e+06	2.22327e+07	4.87326e+06	1.10748e+07	8.18608e+06
125.071	704575	286912	370201	429969	495320	175077	265370	526046	301261	312050	258157	348959	348404	231321	222427	358150
144.102	4.05173e+07	4.88729e+07	4.28456e+07	2.98139e+07	3.88942e+07	3.87812e+07	6.16432e+07	5.7597e+07	9.10623e+07	6.35756e+07	5.55098e+07	7.27175e+07	3.65493e+07	5.85608e+07	4.50229e+07	7.28399e+07
84.0445	1.18184e+07	1.36506e+07	1.00144e+07	9.45441e+06	1.51383e+07	1.48588e+07	9.59133e+06	1.14472e+07	1.14137e+07	7.63224e+06	1.21114e+07	9.54356e+06	1.02892e+07	8.9541e+06	8.83267e+06	8.2407e+06
176.103	206991090	2.61565e+08	1.74911e+08	3.1398e+08	2.32449e+08	193764245	1.64845e+08	1.62203e+08	2.89572e+08	254230449	257154747	2.35418e+08	2.22694e+08	2.46219e+08	1.99022e+08	2.65924e+08
230.096	6.97132e+07	9.01016e+07	9.41791e+07	1.0812e+08	6.31112e+07	7.52221e+07	1.03607e+08	9.69806e+07	107878538	1.04975e+08	1.40603e+08	100781093	1.09148e+08	8.83383e+07	1.12614e+08	1.06809e+08
148.073	5.37118e+06	6.87554e+06	5.43911e+06	4.3535e+06	6.84427e+06	7.89621e+06	5.08732e+06	6.02046e+06	955654	728267	4.8484e+06	413888	6.38222e+06	1.77116e+06	5.96265e+06	1.01443e+06
171.077	1.69744e+07	1.93273e+07	1.72168e+07	1.92526e+07	2.57911e+07	2.38216e+07	1.57631e+07	1.99779e+07	1.59483e+07	1.17921e+07	1.8566e+07	1.3181e+07	1.92439e+07	1.34222e+07	1.69985e+07	1.21127e+07
147.03	4.17924e+06	6.18143e+06	5.97623e+06	5.72795e+06	6.8853e+06	8.34921e+06	5.3487e+06	4.89363e+06	3.87867e+06	1.95687e+06	7.15973e+06	3.58438e+06	3.54094e+06	4.83284e+06	4.88776e+06	3818451
156.077	3.02138e+07	43823664	2.47519e+07	2.49894e+07	6.69777e+07	6.13402e+07	3.38638e+07	3.35134e+07	3.90607e+07	3.02003e+07	2.90744e+07	2.20283e+07	3.27565e+07	2.48533e+07	3.80127e+07	2.92082e+07
124.1	8.11338e+07	6.37581e+07	7.28304e+07	6.76782e+07	5.62548e+07	6.71454e+07	6.0606e+07	6.04849e+07	7.93994e+07	7.26028e+07	7.87293e+07	7.77569e+07	5.70415e+07	8.92782e+07	6.80256e+07	7.89112e+07
664.116	1.40365e+07	1.46804e+07	1.46192e+07	1.61118e+07	6.76183e+06	1.149e+07	12579811	1.51129e+07	1.51391e+07	1.67523e+07	1.96099e+07	1.60013e+07	1.491e+07	2.08994e+07	1.05409e+07	2.22499e+07
215.125	2.64799e+06	3.4046e+06	3.9991e+06	3.49133e+06	2.9331e+06	2.70226e+06	1.95052e+06	2.79795e+06	4.26185e+06	3.51835e+06	2.84799e+06	3.07184e+06	2.73809e+06	4.03369e+06	3.08238e+06	4.30739e+06
263.087	0	0	236705	94919.8	0	1.2485e+06	4.33345e+06	4.36276e+06	517737	942280	2.11168e+06	524681	0	117133	0	358127
550.244	1.58839e+06	2.78159e+06	1.76808e+06	0	231486	0	1.13245e+06	1.16171e+06	1.5075e+06	3.30134e+06	4.5604e+06	3.56956e+06	1.3053e+06	8.50355e+06	1.47442e+06	5.49086e+06
550.244	8.72063e+06	1.29585e+07	8.58856e+06	3.99795e+06	5.60929e+06	5.35724e+06	7.4881e+06	7.28249e+06	7.55816e+06	1.09414e+07	1.34369e+07	9.3066e+06	9.07947e+06	1.96151e+07	8.93845e+06	1.48546e+07
288.199	2.10539e+06	340336	1.37317e+06	393510	1.37647e+06	2.43578e+06	4.48162e+06	1.61712e+06	478304	1.6572e+06	889161	1.19542e+06	502888	866200	823222	500762
585.27	1.14299e+07	3.02025e+07	3.09796e+07	2.85855e+06	3.30844e+06	1.44978e+06	3.71264e+06	1.33467e+07	7.04607e+06	1.36168e+07	2.40101e+07	1.27705e+07	6.07301e+06	2.16804e+07	2.28489e+07	21375451
246.152	9.41108e+06	2.71613e+06	9.05422e+06	6.68849e+06	1.23365e+07	8.39717e+06	2.47206e+07	1.89511e+07	7.22111e+06	1.25465e+07	8.35412e+06	9.41245e+06	2.57415e+06	9.59688e+06	4.46518e+06	9.21095e+06
260.168	4.33012e+06	605801	2.55767e+06	1.60728e+06	3.44121e+06	3.67023e+06	1.04178e+07	5.24934e+06	1.47035e+06	4.30202e+06	2.35115e+06	3.15372e+06	1.30262e+06	2.56696e+06	1.78282e+06	1.84581e+06
564.259	9.06019e+06	1.68545e+07	1.08743e+07	6.80131e+06	4.62176e+06	6.84632e+06	9.05624e+06	9.60106e+06	9.97175e+06	1.87965e+07	1.88148e+07	1.34428e+07	9.91879e+06	2.51278e+07	2.771e+07	2.39268e+07
238.09	2.54479e+06	178004	2.62125e+06	795972	2.7546e+06	1.3634e+06	9.84909e+06	7.40685e+06	944673	2.51025e+06	1.61425e+06	1.70741e+06	200434	1.50629e+06	139251	1.89034e+06
232.137	680267	14670.4	1.52016e+06	1.67431e+06	1.6717e+06	1.34642e+06	3.8412e+06	3.31899e+06	980436	2.27534e+06	1.26557e+06	1.45154e+06	90765.4	757749	156450	2.16795e+06
583.255	1.23659e+06	4.26673e+06	3.06073e+06	933845	528739	833056	924108	2.97074e+06	3.64298e+06	4.8161e+06	3.92423e+06	2.68914e+06	0	4.52708e+06	3.55421e+06	3.04878e+06
168.066	7.35837e+06	2.87929e+06	3.17912e+06	2.48022e+06	1.30892e+06	2.70696e+06	2.57109e+06	1.94968e+06	9.40646e+06	9.10496e+06	920067	1.13283e+07	771699	7.93207e+06	7.51197e+06	6.6043e+06
213.123	772474	966347	575136	607005	1.23721e+06	1.16799e+06	821009	916500	1.07404e+06	808295	671724	631275	630785	725882	834260	749354
204.123	3875248868	3516576971	7110082482	6034849940	2965865804	3541033235	4540129449	4445710302	5022967540	5507626756	5470285740	4467277677	4786344582	5530272438	3426844798	5529106180
105.066	2.05391e+06	1.77416e+06	1.24001e+06	1.64639e+06	1.62496e+06	1.56398e+06	914311	1.14126e+06	1.6889e+06	1.67605e+06	1.42115e+06	1.82156e+06	1.53811e+06	2.1392e+06	1.81191e+06	1.63853e+06
115.07	7.67621e+06	6.43216e+06	1.03574e+07	9.8098e+06	5.61749e+06	6.6194e+06	8.7409e+06	9.59765e+06	9.34606e+06	8.92418e+06	9.67339e+06	9.88575e+06	1.11342e+07	1.19916e+07	9.01469e+06	1.07641e+07
141.066	1.02267e+06	1.50171e+06	4.82848e+06	1.60784e+06	2.09144e+06	1.4268e+06	2.12922e+06	1.45384e+06	3.43072e+06	2.85501e+06	2.90386e+06	2.81298e+06	2.13344e+06	5.07171e+06	2.27636e+06	4.50565e+06
239.139	7.27148e+06	1.18291e+07	3.56461e+06	3.54629e+06	8.53127e+06	6.74959e+06	2.68497e+06	2.45149e+06	4.16945e+06	3.56779e+06	3.94413e+06	4.4182e+06	8.44859e+06	4.72841e+06	1.00552e+07	4.01756e+06
172.145	0	369434	23465.6	1.91313e+07	4.11837e+06	2.31956e+06	32559.6	7.38477e+06	1.11886e+08	3.35304e+07	17004.9	21981.6	19573.8	42786.5	0	26269.7
288.253	8.89849e+07	1.17148e+08	8.27973e+07	2.02897e+07	166964204	9.58627e+07	6.43213e+07	3.0029e+07	6.95912e+07	9.19882e+07	8.7895e+07	2.24066e+07	1.91471e+08	9.07318e+07	9.40314e+07	1.83193e+07
613.158	3.19748e+07	2.97557e+07	4.02657e+07	49761015	2.68203e+07	3.96194e+07	4.75864e+07	4.57114e+07	4.89847e+07	4.24116e+07	5.34194e+07	4.82317e+07	2.59981e+07	4.17201e+07	1.98873e+07	5.24472e+07
104.107	2.06422e+07	1.88478e+07	1.35837e+07	1.32836e+07	2.06913e+07	1.81567e+07	1.65337e+07	1.26493e+07	1.38678e+07	1.48e+07	1.50507e+07	1.54873e+07	1.75816e+07	1.80199e+07	2.24324e+07	1.76049e+07
205.098	7.08983e+07	9.02461e+07	1.22055e+08	1.05259e+08	1.0525e+08	1.23014e+08	1.2274e+08	120856839	1.51171e+08	1.71746e+08	1.47754e+08	118536062	7.07132e+07	1.47222e+08	7.76913e+07	1.80968e+08
151.097	8.53297e+06	1.1918e+07	3.59885e+06	4.21941e+06	8.79471e+06	6.85565e+06	3.33912e+06	3.6378e+06	4.91317e+06	3.85071e+06	4.06443e+06	5.18903e+06	8.82573e+06	5.13643e+06	9.43728e+06	3.68785e+06
153.066	1.76207e+07	2.23952e+07	3.06289e+07	2.78896e+07	2.05743e+07	2.25289e+07	1.93941e+07	2.67506e+07	4.11858e+07	2.99286e+07	2.70502e+07	2.80297e+07	1.42363e+07	2.09482e+07	1.46639e+07	2.93519e+07
209.19	6.33789e+07	9.86388e+07	4.1277e+07	3.18061e+07	1.03237e+08	6.98916e+07	3.61738e+07	2.45284e+07	4.91609e+07	4.48811e+07	4.5907e+07	3.91837e+07	9.88434e+07	5.103e+07	8.34363e+07	3.03477e+07
150.113	7.22002e+08	1403356429	1435095034	1.08263e+07	878019344	1505636921	6.4719e+07	1627437603	3.32559e+07	1.27237e+07	3217632410	1.21441e+07	2996382722	3.96801e+08	9.50141e+07	7.54138e+07
239.139	1.60151e+07	2.43422e+07	7.55768e+06	7.5622e+06	1.90206e+07	1.48877e+07	6.21078e+06	6.84383e+06	8.37973e+06	7.9463e+06	8.32426e+06	8.78922e+06	1.70262e+07	9.89232e+06	2.09804e+07	9.28939e+06
344.228	1.70931e+07	1.96641e+07	1.79457e+07	1.14416e+07	3.17713e+07	2.58185e+07	1.7463e+07	1.49572e+07	3.01526e+07	2.69412e+07	1.47599e+07	1.47099e+07	9.92716e+06	2.10092e+07	1.46993e+07	2.53499e+07
256.176	2.77804e+06	3.39508e+06	2.2136e+06	1.69839e+06	3.1583e+06	2.64797e+06	1.97e+06	1.90346e+06	3.28714e+06	2.80739e+06	1.92384e+06	1.94905e+06	2.09935e+06	2.85003e+06	2.73238e+06	2.7278e+06
209.19	1.26034e+08	1.8428e+08	9.60162e+07	6.14679e+07	2.10768e+08	1.41997e+08	7.99951e+07	5.36008e+07	1.00047e+08	106068609	1.00895e+08	7.65452e+07	2.21258e+08	106799615	1.57344e+08	6.08506e+07
153.128	2.43394e+07	3.46236e+07	1.88697e+07	1.09068e+07	4.11473e+07	2.67809e+07	1.49521e+07	9.22905e+06	1.93078e+07	2.11966e+07	1.93905e+07	1.32218e+07	4.42267e+07	2.083e+07	2.9792e+07	9.98791e+06
146.093	3.30642e+06	3.45789e+06	53603.1	97367.3	2.04269e+06	2.83831e+06	6.47065e+06	5.31754e+06	7.02873e+06	2.45717e+06	707570	2.02012e+06	2.70169e+06	2.67247e+06	1.1329e+07	1.58091e+06
87.0441	539095	319174	463970	945982	507227	560202	740797	775899	347067	571483	887411	846573	266228	617181	277415	505915
104.071	8.49818e+07	1.28461e+08	4.38866e+07	4.42972e+07	1.01682e+08	8.10914e+07	3.98841e+07	3.84712e+07	5.57611e+07	4.51394e+07	4.84593e+07	5.13159e+07	1.01454e+08	5.3236e+07	1.06531e+08	5.22663e+07
120.066	5.66111e+07	9.19684e+07	3.79787e+07	3.89295e+07	1.15193e+08	9.26443e+07	5.73367e+07	4.21817e+07	7.57862e+07	5.28666e+07	7.54878e+07	3.39437e+07	5.2097e+07	4.96777e+07	5.99782e+07	7.07805e+07
132.077	15642765684	16098163671	12330597091	14499302305	14235588943	13969973320	12003525781	12055293119	12863743697	12036191131	12234781066	12677845966	16921319204	12464411264	16249178037	12613452593
263.147	1.56417e+08	1.14432e+08	1.82187e+08	277861909	1.01257e+08	1.3072e+08	2.00186e+08	1.82252e+08	1.82411e+08	2.06723e+08	1.9282e+08	1.83874e+08	1.71756e+08	160992597	1.48463e+08	2.06623e+08
133.074	1.18766e+08	1.22228e+08	9.57582e+07	1.11235e+08	1.08722e+08	1.05846e+08	8.70459e+07	91209464	9.78922e+07	9.3908e+07	9.5488e+07	100187742	1.29897e+08	9.70689e+07	1.25478e+08	9.77914e+07
132.037	9.03887e+07	9.09083e+07	6.34192e+07	8.57782e+07	7.50261e+07	8.03636e+07	7.45661e+07	6.2471e+07	7.36255e+07	73457349	7.41779e+07	7.11567e+07	9.80021e+07	7.59506e+07	8.74497e+07	7.33027e+07
132.117	8.78467e+07	9.12438e+07	6.52152e+07	7.38384e+07	8.14143e+07	7.70108e+07	7.58989e+07	6.56873e+07	7.31366e+07	7.42974e+07	7.06394e+07	5.7411e+07	1.001e+08	7.06698e+07	9.41698e+07	6.67658e+07
72.0554	0	747323	960780	532694	649554	0	402603	1.20999e+06	1.91421e+06	786384	612495	1.08832e+06	1.14855e+06	313549	1.03778e+06	1.04043e+06
212.043	2.59885e+07	2.13538e+07	7.47299e+06	5.73596e+06	7.44608e+06	4.58423e+06	5.84607e+06	1.13795e+07	9.43078e+06	2.95082e+06	8.53587e+06	1.80135e+07	4.25904e+07	3.34352e+07	3.25621e+07	8.9998e+06
148.06	5.36827e+08	5.7779e+08	4.55107e+08	5.46256e+08	6.78118e+08	5.77039e+08	5.14304e+08	4.59276e+08	6.15576e+08	5.26316e+08	5.6298e+08	5.95835e+08	4.00267e+08	5.20753e+08	4.49246e+08	5.90291e+08
101.071	1.47351e+06	937488	1.1204e+06	896087	1.00369e+06	1.46616e+06	613380	1.90761e+06	1.56296e+06	725714	1.36605e+06	217609	801780	963623	548435	660092
147.123	5.43343e+06	3.89709e+06	4.20289e+06	4.09268e+06	4.26233e+06	7.80407e+06	4.4242e+06	4.19081e+06	2.88687e+06	4.02652e+06	5.95558e+06	3.09139e+06	4.49995e+06	2.7192e+06	3.11677e+06	2.53543e+06
90.0551	2.42753e+08	2.85052e+08	2.03749e+08	2.61612e+08	3.0607e+08	296623057	2.45776e+08	2.32832e+08	2.68792e+08	229198531	2.44363e+08	2.31442e+08	2.57649e+08	2.38402e+08	2.76012e+08	2.62264e+08
132.102	3.95587e+06	3.69593e+06	3.0058e+06	2.43726e+06	5.24093e+06	3.85105e+06	2.45317e+06	3.39761e+06	3.00758e+06	2.56689e+06	2.88385e+06	2.35135e+06	3.18281e+06	2.58016e+06	3.35246e+06	2.47747e+06
141.113	941518	1.15286e+06	521686	439705	913838	921258	495932	479226	620965	452972	581622	647274	970226	583854	1.08963e+06	621985
167.049	5.99688e+06	5.32695e+06	8.43665e+06	9.36075e+06	3.96376e+06	4.56238e+06	5.83857e+06	7.41025e+06	8.5854e+06	9.25442e+06	6.4451e+06	7.96e+06	5.56672e+06	7.58118e+06	3.98919e+06	9.14567e+06
214.091	2.14584e+07	2.90603e+07	1.02989e+07	1.10637e+07	2.49003e+07	2.14108e+07	1.04338e+07	9.84751e+06	1.25446e+07	1.08168e+07	1.18249e+07	1.24684e+07	2.36938e+07	1.23694e+07	2.33215e+07	1.14978e+07
258.11	9.25524e+06	2.1478e+06	1.31656e+07	1.15558e+07	8.03146e+06	9.36931e+06	1.49455e+07	1.25403e+07	1.15918e+07	1.33709e+07	1.16617e+07	1.29033e+07	6.02428e+06	1.36307e+07	6.6367e+06	1.40343e+07
277.103	3.18259e+06	308973	4.78491e+06	4.23941e+06	2.84781e+06	3.27795e+06	5.38849e+06	7.42549e+06	1.03318e+07	1.17949e+07	2.61003e+06	3.6241e+06	1.04816e+06	5.62438e+06	1.1899e+06	6.95844e+06
291.082	1.51809e+06	1.32292e+06	2.79841e+06	2.28256e+06	648550	755100	1.37198e+06	1.39841e+06	1.60373e+06	2.15912e+06	1.97913e+06	1.44701e+06	1.2085e+06	2.23657e+06	795166	2.77016e+06
329.148	1.30468e+06	2.05969e+06	444364	235524	2.62729e+06	2.54051e+06	1.65023e+06	1.18792e+06	1.13915e+06	521673	1.29231e+06	1.4973e+06	2.24089e+06	477378	2.38577e+06	0
148.004	5.50019e+06	1.12624e+07	2.18449e+06	1.98553e+06	6.79692e+06	4.9175e+06	1.77488e+06	1.48681e+06	2.27985e+06	2.32771e+06	2.23106e+06	2.59491e+06	6.97899e+06	2.74234e+06	7.51936e+06	2.27314e+06
329.004	561278	1.57005e+06	236989	127811	1.07371e+06	1.03762e+06	518259	348361	390408	354411	522730	502770	1.28738e+06	208393	1.24547e+06	0
364.065	1.13758e+06	0	2.01347e+06	2.46178e+06	2.81779e+06	2.99228e+06	2.53423e+06	778724	2.41028e+06	3.59682e+06	1.78011e+06	138505	0	227152	0	1.93206e+06
191.164	1.0725e+07	1.14911e+07	5.81139e+06	5.19685e+06	1.21772e+07	7.27426e+06	2.83247e+06	4.75982e+06	5.51929e+06	4.09918e+06	4.48938e+06	4.76375e+06	1.00503e+07	5.12751e+06	1.01685e+07	4.57053e+06
142.027	7.54064e+07	7.41356e+07	8.85135e+07	7.87525e+07	7.38999e+07	7.20049e+07	8.20181e+07	7.70541e+07	7.5309e+07	8.27643e+07	8.94424e+07	8.38186e+07	6.65857e+07	9.15669e+07	5.44493e+07	9.33829e+07
283.045	8.8549e+06	7.95552e+06	1.15147e+07	9.67178e+06	8.96337e+06	1.04886e+07	1.18613e+07	9.59878e+06	9.62313e+06	1.17844e+07	1.29092e+07	1.23175e+07	7.46549e+06	1.25308e+07	3.92971e+06	1.30683e+07
143.03	0	133933	703376	0	0	0	429564	445034	144257	655139	523128	504203	0	577800	0	858021
164.008	6.03539e+06	1.06424e+07	2.56561e+06	2.05782e+06	7.81687e+06	6.89619e+06	2.01426e+06	1.88667e+06	2.87275e+06	2.60193e+06	2.97818e+06	3.18645e+06	7.59088e+06	3.13164e+06	6.24373e+06	2.8763e+06
114.066	958974	1.43172e+06	931406	1.03398e+06	871561	1.20918e+06	1.21342e+06	877173	994552	1.12658e+06	1.24625e+06	1.18734e+06	1.70864e+06	1.25852e+06	1.52748e+06	1.16013e+06
192.033	8.33051e+06	1.02454e+07	1.70849e+07	8.38887e+06	1.38965e+07	9.0133e+06	7.48401e+06	8.04351e+06	1.46122e+07	1.04245e+07	1.55886e+07	1.08346e+07	8.10315e+06	1.6616e+07	7.82214e+06	2.73338e+07
113.071	13077.9	0	272743	336520	13517	0	179289	323553	211977	650243	295145	556262	102486	337490	294859	715757
146.027	538219	400690	860047	191474	784314	489541	335752	644795	807019	282605	576901	598528	101247	541230	210782	1.52075e+06
306.093	3.92329e+06	1.88401e+06	7.14048e+06	7.36787e+06	135799	2.60279e+06	2.74909e+06	5.21038e+06	2.96714e+06	7.69545e+06	3.50947e+06	5.01891e+06	1.46049e+06	7.61448e+06	319128	5.87048e+06
144.982	4.85115e+06	3.90387e+06	2.72815e+06	1.80888e+06	4.34936e+06	3.07123e+06	2.27416e+06	2.47655e+06	745818	2.25253e+06	1.58187e+06	2.02713e+06	3.94297e+06	2.10018e+06	3.53212e+06	1.63047e+06
134.045	2.36768e+07	2.40689e+07	2.20553e+07	4.33024e+07	2.78096e+07	2.7469e+07	4.13906e+07	3.44052e+07	2.53517e+07	2.52004e+07	3.91232e+07	3.87751e+07	1.91716e+07	2.82643e+07	2.38865e+07	2.76862e+07
132.066	3.0359e+06	5.71195e+06	2.92681e+06	4.64384e+06	3.7784e+06	3.20499e+06	2.86734e+06	1.86621e+06	2.399e+06	1.58031e+06	2.46651e+06	2.18902e+06	2.30861e+06	4.37809e+06	4.30548e+06	4.20186e+06
156.077	8.33812e+07	1.42138e+08	8.06229e+07	5.78177e+07	2.26279e+08	1.71845e+08	8.40487e+07	8.82577e+07	1.105e+08	7.81118e+07	9.82576e+07	6.7725e+07	9.20404e+07	7.64232e+07	1.08833e+08	8.4744e+07
117.074	7.76545e+07	9.05219e+07	8.24557e+07	7.29008e+07	1.42816e+08	1.42183e+08	8.26132e+07	9.2798e+07	1.52916e+08	1.10706e+08	9.80776e+07	7.13769e+07	7.58132e+07	1.01985e+08	7.53249e+07	1.36273e+08
160.187	2.29759e+06	188830	1.96134e+06	330445	247657	910256	1.78941e+06	1.89951e+06	502150	2.81596e+06	682518	1.00932e+06	544224	1.32354e+06	277784	734096
146.118	1.01603e+08	9.85868e+07	1.40937e+08	1.17055e+08	1.14269e+08	1.44812e+08	2.0403e+08	2.10328e+08	1.8508e+08	1.88626e+08	1.4605e+08	2.22306e+08	9.04741e+07	1.35413e+08	1.26277e+08	1.43361e+08
162.059	2.91028e+07	2.77548e+07	3.47985e+07	38629494	2.04295e+07	2.10738e+07	4.19598e+07	3.52225e+07	2.26762e+07	3.47857e+07	4.01671e+07	4.40696e+07	2.78548e+07	3.92645e+07	3.06214e+07	4.01154e+07
162.113	6559795344	5870587369	7299487360	9590914856	4329403507	5157553528	7988986309	7161378813	6380332029	7195853768	7368220855	9345231669	5975809005	8201111304	6418053181	8029568701
162.167	2.79708e+07	2.99744e+07	3.72125e+07	4.93948e+07	2.05629e+07	2.57363e+07	4.38516e+07	3.28253e+07	3.1589e+07	3.40946e+07	3.74351e+07	4.50424e+07	2.61078e+07	4.19935e+07	2.59112e+07	3.44624e+07
175.108	1.08196e+07	8.11483e+06	6.52427e+06	1.10454e+07	4.77279e+06	1.2067e+07	1.89938e+07	1.21268e+07	1.62859e+07	1.41187e+07	1.08844e+07	5.6049e+06	1.31074e+07	1.6818e+07	1.20518e+07	1.39488e+07
116.103	8.70585e+06	8.21998e+06	8.16799e+06	5.30199e+06	1.49597e+07	1.53359e+07	8.98739e+06	7.28004e+06	1.55597e+07	1.25349e+07	1.11237e+07	7.58442e+06	6.74668e+06	1.20532e+07	5.53848e+06	1.41278e+07
146.081	2.80312e+07	2.56348e+07	4.01965e+07	4.37296e+07	2.80869e+07	3.09018e+07	3.57967e+07	3.45034e+07	2.81446e+07	3.02359e+07	3.77379e+07	2.91679e+07	2.59632e+07	3.5078e+07	2.31296e+07	3.52004e+07
194.118	2.14958e+07	3.90513e+07	8.86243e+06	7.88952e+06	2.91674e+07	2.17044e+07	5.41974e+06	7.07578e+06	1.14721e+07	8.48128e+06	1.01971e+07	1.06498e+07	2.93352e+07	1.04391e+07	2.82867e+07	8.98357e+06
247.058	2.47186e+06	1.08014e+06	4.85701e+06	3.80878e+06	0	1.55636e+06	3.95368e+06	4.96825e+06	4.45848e+06	4.09284e+06	3.55752e+06	4.12587e+06	1.18255e+06	3.66637e+06	0	5.47913e+06
214.099	1.5385e+06	3.51553e+06	512609	497956	2.58041e+06	1.39191e+06	246374	272369	400423	400559	243353	543150	1.99235e+06	287322	2.79771e+06	401559
212.095	1436011682	2325816346	6.45261e+08	6.47716e+08	1788064917	1401817157	5.33443e+08	552943996	779735850	6.24011e+08	7.3277e+08	7.84325e+08	1717452135	8.18704e+08	1846682469	6.62574e+08
70.0653	1.99617e+07	2.36437e+07	1.90115e+07	1.42842e+07	3.74676e+07	3.49874e+07	1.76593e+07	1.99881e+07	3.64411e+07	2.6154e+07	2.29912e+07	1.60565e+07	1.83259e+07	2.34422e+07	1.7887e+07	3.30774e+07
116.071	1546523080	1677075425	1568912616	1403483311	2534375277	2495461340	1605719198	1743044252	2748099986	2074065074	1864955942	1506425685	1421675731	1971616634	1438821678	2529612902
171.149	3.10346e+06	5.88968e+06	1.21565e+06	1.12725e+06	3.74985e+06	2.49908e+06	697554	737236	1.28577e+06	1.34424e+06	1.5241e+06	1.1246e+06	4.78785e+06	1.4115e+06	3.53625e+06	1.30237e+06
124.087	717358	792202	484018	257306	789352	785418	174678	373791	502970	155011	260218	314131	780806	264340	718274	608366
212.095	1725830532	2485633761	9.25871e+08	9.18502e+08	2037731329	1666647891	826359379	8.15028e+08	1053087077	942271584	1037684384	1085273618	1949215227	1162706110	2101217129	9.76693e+08
118.12	1.72707e+06	1.93194e+06	1.73232e+06	986265	2.22698e+06	2.05577e+06	1.90467e+06	1.45398e+06	1.95136e+06	1.8156e+06	2.26783e+06	1.2737e+06	1.75501e+06	1.95894e+06	1.18413e+06	1.47096e+06
160.097	5.48871e+06	4.3213e+06	5.76458e+06	6.58941e+06	2.96064e+06	3.16852e+06	5.44498e+06	5.37963e+06	4.29038e+06	5.95174e+06	5.46944e+06	6.72527e+06	4.70638e+06	6.03959e+06	5.0554e+06	5.87151e+06
118.053	1.886e+06	2.02969e+06	1.58448e+06	1.26195e+06	1.46017e+06	2.62825e+06	1.88445e+06	1.85138e+06	2.01412e+06	1.61834e+06	2.13751e+06	612214	1.87377e+06	808049	1.1355e+06	1.62176e+06
170.092	4.65628e+06	1.19057e+07	1.2785e+07	1.20776e+07	1.4111e+07	1.39458e+07	5.28018e+06	5.97481e+06	7.79947e+06	6.59358e+06	1.30294e+07	4.62213e+06	9.14807e+06	1.07268e+07	6.91931e+06	1.46417e+07
160.134	9.2742e+08	3.85271e+08	1183140376	6.04548e+08	414128699	4.83926e+08	1042263741	1012994457	7.20337e+08	1182182233	473648831	6.87712e+08	5.98548e+08	7.56909e+08	4.8951e+08	5.12036e+08
116.038	8.86041e+06	9.52103e+06	8.45584e+06	6.96726e+06	1.50618e+07	1.48873e+07	8.64647e+06	9.34968e+06	1.52106e+07	1.30734e+07	1.06648e+07	4.65157e+06	7.66909e+06	1.16676e+07	5.6316e+06	1.5666e+07
157.08	3.43132e+06	5.4294e+06	2.33019e+06	2.35904e+06	9.02359e+06	6.43714e+06	4.19217e+06	2.94437e+06	5.36935e+06	3.52618e+06	3.47773e+06	2.3128e+06	4.17966e+06	2.57029e+06	3.41361e+06	2.97288e+06
246.109	2.0823e+06	1.40883e+07	930789	1.91094e+07	0	1.42003e+07	937534	1.11469e+07	3.70217e+07	2.91887e+06	8.16281e+06	2.54096e+07	1.26384e+07	2.1703e+07	1.95702e+06	5.93337e+06
194.118	7.01309e+06	1.37028e+07	1.77406e+06	907403	1.21498e+07	6.37076e+06	796958	1.1984e+06	2.15516e+06	0	2.48856e+06	2.08947e+06	1.00937e+07	1.65926e+06	1.04499e+07	1.50609e+06
428.037	2.48007e+07	2.7096e+07	2.92815e+07	4.05807e+07	2.37479e+07	2.64783e+07	3.45942e+07	2.63616e+07	3.07209e+07	3.50457e+07	3.46141e+07	2.92555e+07	2.82281e+07	2.63133e+07	1.4796e+07	3.42606e+07
395.161	4.27573e+07	5.66294e+07	1.69669e+07	1.93805e+07	3.24382e+07	3.53905e+07	1.45224e+07	1.39423e+07	23007118	1.59142e+07	2.22421e+07	2.35901e+07	47851779	2.60898e+07	3.83811e+07	2.14995e+07
105.074	457790	499956	334499	381708	568541	432635	330173	317532	377913	196903	373848	334811	426221	327871	374628	389473
308.091	1.32709e+07	0	2.30302e+07	2.66976e+06	5.41325e+07	6.34835e+06	2.9552e+07	2.1643e+07	1.39725e+07	2.72816e+07	2.15472e+07	0	4.63136e+06	4.03234e+06	2.00287e+06	1.59523e+07
315.143	2.86573e+06	0	8.30869e+06	1.05119e+07	0	0	9.76994e+06	7.99089e+06	8.37747e+06	1.24933e+07	4.96171e+06	7.42401e+06	0	1.24066e+07	0	9.48534e+06
184.008	1.75747e+07	1.46163e+07	1.46871e+07	1.29169e+07	8.9796e+06	1.22122e+07	1.41521e+07	1.21443e+07	1.50775e+07	1.56767e+07	1.19037e+07	1.23692e+07	1.29924e+07	1.7063e+07	9.94388e+06	1.72507e+07
105.074	317405	619551	274996	139389	288587	275761	88701.5	195226	158461	179416	131447	213057	368734	180031	575512	150593
348.07	6.03249e+07	5.98341e+07	7.25843e+07	1.20254e+08	1.12129e+08	1.24853e+08	9.32703e+07	6.57866e+07	8.71571e+07	1.31633e+08	9.47084e+07	4.2344e+07	5.18796e+07	4.27405e+07	2.34178e+07	6.7986e+07
136.062	1.29925e+06	1.35648e+06	1.40564e+06	1.84191e+06	1.68599e+06	2.1021e+06	1.49111e+06	1.40101e+06	1.3433e+06	2.12564e+06	1.60462e+06	713654	1.21844e+06	530530	324799	1.43408e+06
123.055	1.26096e+06	3.07854e+06	855986	1.07792e+06	2.09553e+06	1.81993e+06	1.42881e+06	1.03506e+06	2.0496e+06	1.88483e+06	1.40683e+06	1.05981e+06	2.30489e+06	1.41786e+06	1.79669e+06	2.28336e+06
280.092	1.04978e+08	1.71071e+08	2.85016e+07	2.10511e+07	1.21057e+08	8.7863e+07	1.78285e+07	19375866	2.98816e+07	2.34704e+07	3.11999e+07	4.56868e+07	1.07731e+08	4.76373e+07	1.28061e+08	3.40471e+07
258.219	5.18692e+07	3.4509e+07	3.97153e+07	4.68443e+07	4.77446e+07	4.70165e+07	5.21804e+07	4.33197e+07	4.53893e+07	4.64204e+07	4.33396e+07	5.14682e+07	3.35146e+07	6.18352e+07	5.08449e+07	4.61632e+07
258.111	14710149348	11565937478	13914843316	12582677608	15443891104	14224056426	13256167931	11914819287	13240266984	13974112303	13162398918	14424112880	12308901664	15575215072	14867066779	14288842335
515.213	2.90373e+08	1.75225e+08	323437838	2.62311e+08	2.80471e+08	280490929	2.85716e+08	2.53557e+08	2.55597e+08	3.1256e+08	2.97279e+08	301146247	2.1491e+08	3.63909e+08	246979602	3.26941e+08
258.002	4.66692e+07	4.25437e+07	3.98399e+07	4.40483e+07	4.16677e+07	4.13923e+07	5.05539e+07	4.29917e+07	4.38449e+07	5.18757e+07	5.05685e+07	4.85616e+07	3.56981e+07	5.88936e+07	5.53948e+07	53857074
280.092	5.32578e+07	1.03481e+08	8.52284e+06	1.11835e+07	7.97274e+07	5.86003e+07	6.91135e+06	8.89481e+06	1.31563e+07	9.78974e+06	1.6991e+07	1.52343e+07	7.87461e+07	1.691e+07	8.78764e+07	1.33757e+07
441.176	2.60758e+07	1.22334e+07	3.58952e+07	2.48947e+07	1.60077e+06	1.42794e+07	2.89121e+07	2.21515e+07	2.03612e+07	3.8767e+07	2.74946e+07	3.00031e+07	1.52608e+07	3.9503e+07	6.71114e+06	4.41327e+07
118.053	440365	1.00987e+06	409232	424679	1.05136e+06	1.09549e+06	514731	633847	645134	707118	663867	488167	622947	595610	1.01239e+06	591304
502.002	4.15043e+06	2.34111e+06	4.74644e+06	3.94323e+06	1.38769e+06	1.72949e+06	4.01609e+06	4.61951e+06	2.52862e+06	2.20421e+06	4.65352e+06	4.50305e+06	2.47796e+06	6.01693e+06	1.36557e+06	5.37798e+06
171.149	1.74085e+06	2.79131e+06	1.03935e+06	948429	1.60751e+06	1.6888e+06	870671	850597	1.03743e+06	1.02724e+06	1.09843e+06	1.07052e+06	1.64168e+06	1.15664e+06	2.08664e+06	1.13928e+06
337.171	2.14049e+06	0	3.19576e+06	3.25442e+06	0	0	4.82329e+06	5.79619e+06	1.02685e+06	1.6776e+06	3.67766e+06	3.3827e+06	0	5.38431e+06	2.75897e+06	1.99566e+06
132.102	1.67118e+06	1.75657e+06	974340	959769	2.04334e+06	1.44899e+06	897284	1.05203e+06	1.10033e+06	963534	950991	922575	1.72636e+06	961974	1.63752e+06	875212
164.067	3.14687e+06	4.85586e+06	1.33901e+06	1.55631e+06	3.85042e+06	3.0006e+06	1.40254e+06	1.58554e+06	3.77917e+06	1.66557e+06	1.85719e+06	2.49693e+06	3.73774e+06	2.23437e+06	5.02437e+06	1.91199e+06
102.128	3.63404e+06	5.07097e+06	2.32652e+06	2.11722e+06	4.87332e+06	3.33955e+06	1.49715e+06	1.91672e+06	2.36269e+06	1.96663e+06	1.94752e+06	2.38894e+06	4.25611e+06	2.45014e+06	4.70488e+06	2.13499e+06
136.112	1.22138e+07	1.86512e+07	7.01543e+06	6.18445e+06	1.56721e+07	1.1945e+07	4.62012e+06	5.29778e+06	6.9562e+06	6.62595e+06	7.0312e+06	7.88858e+06	1.44611e+07	8.5405e+06	1.64366e+07	7.75831e+06
199.169	978711	2.50968e+06	556510	517131	1.07641e+06	1.49574e+06	796704	420833	646273	920738	760538	670470	1.28223e+06	1.18998e+06	1.30212e+06	946418
257.153	9.73851e+07	1.42753e+08	5.02885e+07	4.66593e+07	1.07312e+08	8.89265e+07	1.2932e+07	4.45458e+07	6.39447e+07	1.88877e+07	5.01875e+07	5.94114e+07	1.08103e+08	6.41501e+07	1.24332e+08	5.75766e+07
137.984	1.1077e+06	1.24781e+06	621708	533487	1.23655e+06	777942	191681	470127	242268	240241	351715	633948	1.08652e+06	588045	1.35246e+06	406857
199.169	2.50195e+06	5.92442e+06	1.32402e+06	1.3422e+06	2.92766e+06	4.03965e+06	2.13772e+06	1.13257e+06	1.74458e+06	2.48043e+06	2.04981e+06	1.68428e+06	3.44256e+06	3.21616e+06	3.44608e+06	2.62986e+06
151.097	3.3203e+06	4.22129e+06	1.88448e+06	1.85543e+06	4.28179e+06	3.05286e+06	1.5553e+06	1.50093e+06	2.06277e+06	1.85138e+06	1.81011e+06	2.05555e+06	3.6738e+06	2.08866e+06	4.07449e+06	1.87544e+06
168.123	1.47253e+06	1.59331e+06	772481	750087	2.01545e+06	1.31787e+06	805374	630328	870930	672907	811623	898859	1.56733e+06	900478	1.79456e+06	786046
151.097	1.67982e+06	2.2862e+06	903112	920811	1.94399e+06	1.4921e+06	775717	826849	982680	913582	893896	1.053e+06	1.85647e+06	1.07955e+06	2.04947e+06	947170
151.097	1.41838e+06	1.78726e+06	773947	736400	1.59152e+06	1.17743e+06	572118	637822	801970	717515	723272	837844	1.43238e+06	849490	1.65222e+06	724911
102.091	3.98712e+06	6.96806e+06	2.32439e+06	2.31756e+06	4.98786e+06	4.54064e+06	2.32077e+06	1.94965e+06	2.90489e+06	2.87962e+06	3.04489e+06	3.00793e+06	5.41265e+06	3.4396e+06	5.63397e+06	3.0786e+06
217.107	1.20893e+07	1.7904e+07	6.40358e+06	6.35778e+06	1.34601e+07	1.13262e+07	5.72456e+06	5.58653e+06	7.06963e+06	7.25782e+06	7.23034e+06	7.37503e+06	1.39228e+07	7.54799e+06	1.43807e+07	7.05711e+06
168.123	3.82041e+06	5.52215e+06	2.03812e+06	1.99609e+06	4.03111e+06	3.56258e+06	1.65456e+06	1.71428e+06	2.22784e+06	2.13441e+06	2.06727e+06	2.44276e+06	4.32783e+06	2.44229e+06	4.54219e+06	2.18666e+06
151.097	3.48161e+06	4.8463e+06	2.16581e+06	1.86502e+06	3.90688e+06	3.05634e+06	1.56255e+06	1.59717e+06	2.10587e+06	1.83035e+06	1.81562e+06	2.06572e+06	3.33206e+06	2.12313e+06	3.65592e+06	1.90722e+06
327.008	1.94929e+06	1.97042e+06	413964	444915	1.151e+06	725515	892825	349037	663209	928029	479660	331371	1.55402e+06	1.44706e+06	1.22454e+06	1.33702e+06
199.17	919975	2.49705e+06	472534	491913	1.02937e+06	1.42142e+06	768468	393862	632792	845970	732675	617709	1.26388e+06	1.12076e+06	1.20684e+06	863037
234.134	6.86069e+06	1.13539e+07	4.08952e+06	4.20524e+06	8.51231e+06	7.15427e+06	4.23962e+06	3.51248e+06	4.48773e+06	4.50538e+06	4.79148e+06	4.5421e+06	9.14301e+06	5.14744e+06	9.3701e+06	4.49591e+06
102.091	415223	643326	257828	218921	540966	454045	238345	195408	322493	259698	214747	267572	591093	387691	626616	241001
168.123	5.05699e+06	8.40491e+06	2.07971e+06	2.81712e+06	5.82755e+06	4.43607e+06	2.04964e+06	1.33607e+06	3.04556e+06	2.49914e+06	2.22399e+06	2.72939e+06	6.8709e+06	3.06167e+06	6.46541e+06	2.8499e+06
164.067	3.75119e+06	6.45463e+06	1.58114e+06	2.01549e+06	5.08553e+06	3.99087e+06	1.69406e+06	1.96184e+06	4.7814e+06	2.12598e+06	2.26279e+06	3.67736e+06	5.23578e+06	2.81158e+06	6.65896e+06	2.42052e+06
136.112	3.72378e+06	5.69071e+06	1.58417e+06	1.85507e+06	3.92106e+06	2.5268e+06	1.0095e+06	1.08203e+06	1.34824e+06	1.35777e+06	1.02218e+06	1.70544e+06	3.66442e+06	1.99177e+06	4.19883e+06	1.649e+06
132.077	311801	277436	355806	594759	188369	384423	542925	473918	452815	590495	510043	448358	313949	429061	265166	558706
102.128	2.17479e+06	3.00003e+06	1.16783e+06	1.21568e+06	2.60529e+06	1.74536e+06	889041	1.06153e+06	1.22456e+06	897217	1.05285e+06	1.27632e+06	2.13472e+06	1.26304e+06	2.48434e+06	983112
87.0554	4.41175e+06	4.27321e+06	6.02445e+06	5.65618e+06	5.06273e+06	5.81363e+06	6.13705e+06	6.0385e+06	9.21483e+06	6.30075e+06	6.69022e+06	7.14583e+06	5.106e+06	7.12137e+06	2.89176e+06	6.69275e+06
112.087	2.7038e+07	8.67091e+07	5.18061e+07	5.56175e+07	2.5219e+07	6.10551e+07	3.9611e+07	2.25732e+07	4.99789e+07	3.14726e+07	5.36189e+07	1.0428e+08	3.28401e+07	5.79775e+07	4.6969e+07	3.46156e+07
137.071	2.6074e+07	24133536	3.63546e+07	4.97946e+07	2.51426e+07	2.54793e+07	3.33578e+07	4.72966e+07	5.28849e+07	3.84133e+07	4.2217e+07	3.34028e+07	1.81692e+07	2.76307e+07	1.40342e+07	3.37894e+07
132.102	974621	1.06907e+06	425032	531051	966854	741704	521916	490983	647899	569236	572336	556690	865380	556240	959130	526658
178.874	6.57302e+06	6.23126e+06	9.45791e+06	9.58636e+06	4.90513e+06	4.85564e+06	7.17132e+06	7.54399e+06	8.26958e+06	9.08328e+06	8.88013e+06	7.50924e+06	5.43647e+06	9.27055e+06	5.06831e+06	1.04487e+07
191.164	8.28556e+06	8.51221e+06	4.5191e+06	4.27028e+06	9.83059e+06	5.84631e+06	2.57026e+06	3.88092e+06	4.37237e+06	3.19056e+06	3.36956e+06	4.19153e+06	6.45923e+06	3.85361e+06	7.33163e+06	3.40885e+06
102.128	1.20824e+06	1.2861e+06	603864	580161	1.29885e+06	812019	388528	479073	683567	506749	529736	607737	1.04886e+06	678831	1.12619e+06	541461
338.832	2.57738e+06	2.14402e+06	3.50411e+06	3.73722e+06	1.44573e+06	2.21707e+06	2.54052e+06	2.89755e+06	3.02853e+06	3.02421e+06	2.66476e+06	2.52646e+06	2.74015e+06	3.43019e+06	1.57111e+06	3.74624e+06
243.981	2.56309e+06	1.62896e+06	0	2.54292e+06	648598	2.3109e+06	2.44118e+06	2.27631e+06	3.05709e+06	2.95899e+06	3.22891e+06	2.5711e+06	2.10501e+06	3.37554e+06	615460	3.23045e+06
94.9297	2.2695e+07	2.20627e+07	2.93891e+07	3.01973e+07	1.70666e+07	1.84159e+07	2.32283e+07	2.40182e+07	2.72997e+07	2.86475e+07	2.91735e+07	2.50972e+07	1.97589e+07	3.14959e+07	1.75085e+07	3.2621e+07
138.92	4.86686e+06	4.56652e+06	7.04388e+06	7.2108e+06	3.37515e+06	4.07468e+06	5.39488e+06	5.81091e+06	6.29169e+06	7.06309e+06	6.8144e+06	5.8521e+06	4.09103e+06	7.57643e+06	3.52186e+06	7.99193e+06
96.9278	2.17423e+06	1.68754e+06	3.31292e+06	3.41468e+06	1.30879e+06	1.66076e+06	2.76703e+06	2.69989e+06	3.07995e+06	3.31863e+06	3.35363e+06	2.75129e+06	1.47972e+06	3.6398e+06	1.17931e+06	3.89228e+06
238.876	718022	706684	1.85624e+06	2.49501e+06	621784	724770	1.16657e+06	1.42968e+06	1.75008e+06	1.59172e+06	1.76454e+06	1.51623e+06	687860	1.85246e+06	657527	2.34277e+06
149.117	2.04835e+06	2.49966e+06	1.04528e+06	1.05059e+06	2.03997e+06	1.61359e+06	601815	729016	1.29404e+06	1.05028e+06	896159	1.34212e+06	2.5818e+06	1.02307e+06	2.42064e+06	979213
151.097	1.33254e+06	1.87003e+06	743523	747717	1.56237e+06	1.1744e+06	558478	627923	796876	673967	706759	802151	1.48642e+06	847001	1.70453e+06	730125
151.097	3.70342e+06	4.72586e+06	2.03113e+06	2.0385e+06	4.18519e+06	2.848e+06	1.33805e+06	1.62367e+06	2.14513e+06	1.6956e+06	1.7827e+06	2.17397e+06	3.64955e+06	2.07837e+06	4.02763e+06	1.98833e+06
102.128	1.04708e+06	826282	496850	570664	1.0835e+06	744958	310455	457851	544921	371122	420453	571807	874798	519904	1.0023e+06	458528
180.16	1.4199e+08	1.81369e+08	7.67645e+07	7.58229e+07	1.61374e+08	1.14808e+08	5.07332e+07	6.40226e+07	7.97147e+07	6.4959e+07	6.51701e+07	8.04942e+07	1.45606e+08	7.89018e+07	1.55907e+08	7.06694e+07
257.153	2.16219e+07	2.53606e+07	9.90756e+06	8.98869e+06	2.48246e+07	1.56566e+07	8.23854e+06	9.28374e+06	12004159	9.56191e+06	8.68994e+06	1.14274e+07	1.81822e+07	9.22642e+06	2.40972e+07	8.95612e+06
160.902	3.97392e+06	6.61889e+06	2.63329e+06	2.42099e+06	3.76914e+06	4.36289e+06	2.28783e+06	2.12917e+06	2.81301e+06	2.75585e+06	2.7029e+06	2.97474e+06	4.70581e+06	3.29643e+06	4.22778e+06	2.86784e+06
217.107	1.18864e+07	1.67658e+07	6.26863e+06	6.1037e+06	1.36114e+07	1.05446e+07	5.42945e+06	5.34098e+06	6.97348e+06	6.4308e+06	7.02428e+06	7.20313e+06	1.31494e+07	7.58945e+06	1.36975e+07	6.91241e+06
288.007	4.04166e+06	6.30791e+06	1.18487e+06	2.85179e+06	4.04125e+06	4.31644e+06	2.81368e+06	2.01699e+06	3.34742e+06	3.50154e+06	3.66009e+06	3.77049e+06	4.69461e+06	4.06095e+06	4.81156e+06	3.76396e+06
105.042	8.03164e+06	1.12106e+07	9.96235e+06	8.26794e+06	9.44792e+06	8.36984e+06	6.06338e+06	6.74709e+06	1.1276e+07	8.86653e+06	7.69319e+06	8.14656e+06	8.66007e+06	1.02975e+07	9.95788e+06	1.19587e+07
106.972	4.1676e+06	5.54905e+06	7.51137e+06	6.18902e+06	4.73235e+06	4.11812e+06	4.26481e+06	5.095e+06	8.80821e+06	7.29889e+06	6.07913e+06	5.71061e+06	4.18848e+06	8.32266e+06	4.67329e+06	1.04839e+07
274.936	2.75456e+06	4.29414e+06	4.72603e+06	3.58103e+06	3.02348e+06	2.79576e+06	2.41588e+06	2.87191e+06	5.82161e+06	4.67489e+06	3.65068e+06	3.20425e+06	3.47607e+06	5.22036e+06	3.55391e+06	8.26116e+06
128.954	7.70281e+07	1.17241e+08	9.79422e+07	7.87958e+07	9.08077e+07	7.92072e+07	5.75322e+07	6.55787e+07	1.05818e+08	9.45177e+07	7.99153e+07	7.47944e+07	8.65615e+07	1.06359e+08	8.96266e+07	1.31544e+08
168.946	2.05099e+07	3.16705e+07	2.41483e+07	1.91356e+07	2.32574e+07	2.08694e+07	1.4526e+07	1.60838e+07	2.56713e+07	2.35844e+07	2.0033e+07	1.83358e+07	2.38294e+07	2.63405e+07	2.36593e+07	3.35329e+07
234.918	3.873e+06	6.12094e+06	4.35246e+06	3.46614e+06	4.00211e+06	3.80906e+06	2.54204e+06	2.9214e+06	4.96099e+06	4.67718e+06	3.59817e+06	3.22607e+06	4.66879e+06	5.21376e+06	4.75717e+06	8.04367e+06
229.141	2.8847e+06	3.9406e+06	5.30404e+06	4.64815e+06	3.43438e+06	3.30006e+06	2.79399e+06	3.71535e+06	5.5954e+06	4.78873e+06	3.77109e+06	3.83379e+06	3.23964e+06	5.38676e+06	2.93696e+06	6.24106e+06
250.051	1.10411e+08	1.55166e+08	5.1775e+07	7.61947e+07	1.13046e+08	1.04136e+08	7.03083e+07	6.86257e+07	8.61021e+07	8.6375e+07	9.14496e+07	8.92141e+07	1.23212e+08	1.02852e+08	1.22436e+08	9.84814e+07
149.117	1.55312e+06	1.90306e+06	806242	848787	1.64534e+06	1.23979e+06	563413	592274	1.06843e+06	830462	725728	1.07987e+06	2.17092e+06	831032	2.35619e+06	766315
168.123	2.98345e+06	4.37552e+06	1.63948e+06	1.45268e+06	3.40834e+06	2.76748e+06	1.33912e+06	1.56716e+06	1.80683e+06	1.48253e+06	1.68071e+06	1.84281e+06	3.84858e+06	1.84994e+06	3.74104e+06	1.72833e+06
256.166	1.30985e+06	4.20037e+06	668494	842755	2.18721e+06	2.31314e+06	1.03434e+06	775299	1.04722e+06	978168	1.0312e+06	986085	2.59616e+06	1.21734e+06	2.79678e+06	858685
151.097	7.42764e+06	1.0403e+07	4.03425e+06	3.85119e+06	8.73657e+06	6.73307e+06	3.09817e+06	3.52601e+06	4.45238e+06	3.75532e+06	3.9429e+06	4.60567e+06	8.73976e+06	4.58394e+06	8.59284e+06	4.09527e+06
257.153	5.66028e+06	8.28808e+06	2.21794e+06	2.06534e+06	6.5355e+06	5.48873e+06	2.4159e+06	1.82417e+06	3.30968e+06	2.69563e+06	3.15422e+06	3.0498e+06	5.9081e+06	2.82981e+06	7.06003e+06	2.60117e+06
239.139	952997	3.52594e+06	164083	631927	2.13892e+06	1.96028e+06	678547	725988	409095	932158	1.01315e+06	802048	2.49086e+06	1.36198e+06	2.26999e+06	646710
160.902	4.29538e+06	7.10817e+06	2.44267e+06	2.3554e+06	5.68619e+06	4.56911e+06	2.36996e+06	1.99689e+06	2.81885e+06	2.81416e+06	2.9846e+06	2.79216e+06	5.62111e+06	3.20994e+06	5.92009e+06	3.11682e+06
168.123	1.21788e+06	1.87915e+06	469387	640067	1.4284e+06	1.07091e+06	531510	537545	720670	618628	665689	749041	1.41585e+06	799997	1.49766e+06	705160
217.107	8.71925e+06	1.30746e+07	4.83315e+06	4.73164e+06	1.06969e+07	8.3955e+06	4.29391e+06	4.27999e+06	5.28246e+06	5.00141e+06	5.4506e+06	5.64973e+06	1.08256e+07	5.85203e+06	1.10484e+07	5.33113e+06
90.0914	7.45152e+06	1.08409e+07	6.72636e+06	6.4203e+06	1.03437e+07	8.41275e+06	8.92277e+06	9.9148e+06	1.26768e+07	1.21757e+07	7.31121e+06	7.82932e+06	1.16607e+07	1.41159e+07	9.66715e+06	7.8799e+06
171.149	9.88703e+06	1.42216e+07	5.52358e+06	5.4994e+06	1.17961e+07	9.29613e+06	4.8752e+06	4.85641e+06	5.04826e+06	5.72694e+06	6.19773e+06	6.39002e+06	1.13994e+07	6.51414e+06	1.09853e+07	6.4594e+06
112.087	1.0883e+06	1.37671e+06	411889	545453	1.29678e+06	867533	608539	370815	670424	385139	616425	662007	1.90485e+06	728268	1.68848e+06	619514
214.091	4.86934e+06	6.2458e+06	3.50664e+06	3.55333e+06	5.08988e+06	5.13891e+06	3.62078e+06	3.44731e+06	4.19922e+06	3.8625e+06	4.45826e+06	4.35896e+06	5.95994e+06	4.90853e+06	5.86523e+06	4.47233e+06
215.016	1.23464e+06	849665	8.40652e+06	4.55503e+06	109349	963051	4.28888e+06	3.38752e+06	2.42218e+06	5.94076e+06	7.32856e+06	3.6716e+06	1.24914e+06	8.67875e+06	363938	7.28379e+06
203.053	988659	2.23861e+06	111407	156363	2.31364e+06	2.47375e+06	919683	731518	1.0668e+06	620755	658429	691801	1.68705e+06	132105	2.24522e+06	191916
139.018	2.48987e+07	2.57097e+07	9.41974e+06	8.99845e+06	3.08694e+07	1.55405e+07	4.61536e+06	6.61962e+06	1.19425e+07	6.45114e+06	6.82833e+06	1.35027e+07	2.20366e+07	8.95314e+06	33588824	8.42994e+06
164.067	2.57262e+06	3.71777e+06	749325	993642	3.14037e+06	2.60285e+06	886449	692236	3.07945e+06	1.02531e+06	1.46934e+06	2.4203e+06	3.68906e+06	1.75655e+06	4.04228e+06	1.32341e+06
104.079	6.09094e+06	5.45375e+06	1.09135e+07	1.03258e+07	5.85929e+06	6.89707e+06	1.21566e+07	1.30609e+07	7.48202e+06	1.18779e+07	9.52451e+06	9.01254e+06	4.84601e+06	9.9819e+06	4.67198e+06	8.19054e+06
136.112	1.52037e+06	2.71552e+06	194506	257161	1.65631e+06	1.23073e+06	141600	59038.1	5302.21	308614	249766	521817	1.86322e+06	502397	1.68283e+06	192349
164.067	4.35676e+06	7.31074e+06	1.61892e+06	1.74459e+06	5.48085e+06	4.20505e+06	1.48242e+06	1.7543e+06	5.17698e+06	1.85758e+06	2.06852e+06	3.86973e+06	4.5561e+06	2.72748e+06	7.16562e+06	2.15943e+06
124.087	261774	1.61518e+06	267515	775109	0	2.04239e+06	182889	71003.5	574209	274065	389331	1.1204e+06	142639	592153	250124	89169
143.154	1.06268e+06	1.73539e+06	341903	439295	1.37008e+06	976137	531662	484910	623351	570826	488092	591592	1.06285e+06	588862	1.2633e+06	345297
483.992	269647	0	1.22816e+06	1.09853e+06	0	0	1.6087e+06	1.03661e+06	582288	337102	1.48253e+06	1.35706e+06	0	1.83461e+06	0	1.9279e+06
128.143	1.30361e+06	2.09417e+06	312158	318622	1.33279e+06	1.25777e+06	351702	123962	321389	514782	659221	512885	1.50732e+06	726239	1.39564e+06	606905
106.086	5.34351e+06	5.27756e+06	4.30462e+06	1.18243e+06	3.62958e+06	4.28073e+06	2.29695e+06	6.43441e+06	1.67956e+06	1.70404e+06	7.14167e+06	1.30684e+06	6.28814e+06	4.19014e+06	2.37663e+06	3.21832e+06
123.055	884770	1.23308e+06	648358	596624	994278	878452	644882	485959	791710	683063	774011	764477	1.24547e+06	781694	1.15718e+06	787239
74.06	843984	1.14201e+06	477439	489050	832786	718604	384676	461932	587715	458643	526319	483936	812689	542430	932609	482477
97.0397	2.20391e+06	3.30643e+06	1.22467e+06	1.21112e+06	2.5415e+06	2.15429e+06	1.09072e+06	941219	1.2531e+06	1.19531e+06	1.40243e+06	1.31925e+06	2.54559e+06	1.45914e+06	2.79541e+06	1.43699e+06
444.031	3.01012e+06	2.06674e+06	3.66593e+06	3.74291e+06	2.05738e+06	3.14171e+06	3.91964e+06	661645	3.48248e+06	4.14812e+06	3.95125e+06	3.13937e+06	2.13202e+06	3.24017e+06	776609	4.4637e+06
113.107	484964	896514	323453	370669	285163	426817	211343	320883	357975	408087	280787	364249	265266	381348	606800	191512
102.128	3.761e+06	5.04743e+06	2.07723e+06	2.10777e+06	4.41641e+06	3.19697e+06	1.47765e+06	1.49391e+06	1.99564e+06	1.76181e+06	1.76126e+06	2.29012e+06	3.50046e+06	2.24165e+06	4.26481e+06	1.96675e+06
104.107	9.87644e+08	8.79872e+08	1759978646	1553594584	9.39964e+08	1089561055	1719845632	2056861965	1171019897	1764493433	1403474166	1429004403	7.66389e+08	1499742273	7.64598e+08	1354231123
105.104	2.56841e+06	2.13493e+06	4.53232e+06	3.90215e+06	2.44285e+06	2.7532e+06	4.51426e+06	5.29564e+06	3.01847e+06	4.56774e+06	3.5248e+06	3.75388e+06	2.00814e+06	3.83893e+06	1.9114e+06	3.55306e+06
164.067	2.23363e+06	3.67497e+06	933414	1.13583e+06	3.27999e+06	2.61569e+06	1.11748e+06	1.28039e+06	3.17635e+06	1.3008e+06	1.50842e+06	2.44543e+06	2.96672e+06	1.74069e+06	4.37296e+06	1.44161e+06
102.128	683375	733297	379130	405098	840057	589949	243994	332100	376816	379406	376312	415286	663900	392912	860296	358017
325.16	742874	381999	2.69617e+06	3.3853e+06	0	1.15662e+06	2.69735e+06	2.23324e+06	1.10526e+06	4.7706e+06	3.72927e+06	1.50169e+06	0	2.85064e+06	0	4.60437e+06
115.095	1.07541e+06	1.71471e+06	805809	823026	1.68423e+06	1.60446e+06	891013	737201	1.24835e+06	1.15707e+06	1.23949e+06	1.12701e+06	1.46091e+06	1.2116e+06	1.54312e+06	1.33629e+06
164.136	597638	429803	372509	490694	332888	650698	226593	309724	399990	275864	425338	460642	1.05431e+06	499699	1.00069e+06	453483
151.097	4.6297e+06	6.69327e+06	2.61401e+06	2.56847e+06	5.50212e+06	4.35389e+06	2.0609e+06	2.22776e+06	2.90496e+06	2.73466e+06	2.59764e+06	3.01388e+06	5.2592e+06	2.88242e+06	5.36907e+06	2.67391e+06
97.0397	682993	1.0832e+06	393754	413547	658443	649948	405373	344922	478361	457521	491796	430036	851594	466311	931726	497372
102.128	1.35082e+06	1.75433e+06	719575	665310	1.75912e+06	911142	555483	656508	691557	575787	549951	903609	1.53638e+06	798091	1.66914e+06	726867
164.067	8.16749e+06	1.29776e+07	2.99578e+06	3.78915e+06	9.77291e+06	7.38683e+06	3.16038e+06	3.73574e+06	9.23518e+06	3.86833e+06	4.44102e+06	7.06062e+06	1.05971e+07	5.10892e+06	1.28703e+07	4.42955e+06
128.954	886682	2.06225e+06	457451	427363	1.11794e+06	1.07746e+06	482721	293863	314625	490213	626054	418978	1.31979e+06	508907	1.0974e+06	532611
136.112	6.48692e+06	8.53034e+06	2.78744e+06	2.73424e+06	7.62734e+06	5.07192e+06	1.25748e+06	1.38446e+06	1.13952e+06	1.99836e+06	2.07011e+06	3.03793e+06	7.52862e+06	3.534e+06	8.64794e+06	2.77766e+06
180.16	2.00809e+06	2.74023e+06	1.04204e+06	1.0569e+06	2.31257e+06	1.17984e+06	574466	848481	1.07734e+06	912222	895952	1102725	2.15322e+06	1.07461e+06	2.3399e+06	943417
132.102	3.81183e+06	4.17527e+06	2.42337e+06	2.35478e+06	4.54717e+06	3.76464e+06	2.16186e+06	2.68767e+06	2.78952e+06	2.58425e+06	2.63682e+06	2.26569e+06	3.54919e+06	2.48363e+06	3.54151e+06	2.31919e+06
164.128	1.37727e+06	999572	1.75249e+06	4.34631e+06	727197	2.95359e+06	9.52433e+06	8.48853e+06	8.04438e+06	8.57693e+06	2.73855e+06	3.52413e+06	4.67645e+06	1.76646e+07	6.77339e+06	3.8854e+06
151.097	3.92851e+06	5.20812e+06	2.21376e+06	2.20949e+06	4.8078e+06	3.77975e+06	1.73704e+06	1.68499e+06	2.69506e+06	2.09148e+06	2.27338e+06	2.51098e+06	4.15535e+06	2.54408e+06	4.81463e+06	2.26362e+06
104.135	6.12135e+06	5.33192e+06	1.08486e+07	9.5452e+06	4.69794e+06	6.56828e+06	1.16783e+07	1.31346e+07	7.04066e+06	1.09573e+07	9.16205e+06	8.31756e+06	4.4997e+06	9.50263e+06	4.53277e+06	8.72153e+06
123.055	1.94947e+06	3.3821e+06	1.67626e+06	1.40895e+06	2.35205e+06	2.37101e+06	1.43411e+06	1.0348e+06	2042947	1.85264e+06	2.08656e+06	1.88069e+06	2.86059e+06	1.96238e+06	3.04831e+06	2.03974e+06
134.118	3.92551e+06	4.17939e+06	7.40975e+06	4.31307e+06	5.94058e+06	4.11912e+06	1.40121e+07	1.05377e+07	1.60906e+07	1.36032e+07	6.48034e+06	4.23513e+06	9.88152e+06	2.59377e+07	8.56183e+06	1.19587e+07
115.123	5.63202e+06	7.51636e+06	2.88672e+06	2.37663e+06	6.91568e+06	4.58297e+06	1.77156e+06	2.42921e+06	3.33676e+06	2.2687e+06	2.06506e+06	3.01073e+06	5.66626e+06	2.96492e+06	6.77576e+06	2.38914e+06
102.128	383979	503105	233267	258793	579484	316421	211342	211914	223349	235514	244505	293861	569151	296819	591773	273230
151.097	2.18743e+06	3.22163e+06	1.28984e+06	1.22973e+06	2.65614e+06	2.15038e+06	1.16043e+06	1.10489e+06	1.45049e+06	1.16513e+06	1.2385e+06	1.49673e+06	2.21758e+06	1.41835e+06	2.83751e+06	1.23308e+06
102.128	776566	867873	448550	433745	833010	629674	260123	199298	481050	395095	320721	316287	584382	394639	772700	410650
97.0397	738789	1.12375e+06	292883	391444	914491	587823	211801	267211	550328	474235	339426	427945	876012	531827	931215	490078
137.984	3.41607e+06	3.84556e+06	1.67981e+06	1.28436e+06	4.18519e+06	1.47628e+06	225349	668446	692124	677250	259913	1.12755e+06	3.50866e+06	1.61339e+06	4.44779e+06	739638
308.091	0	0	2.72823e+06	455973	0	0	4.4406e+06	3.51901e+06	1.52713e+06	4.51721e+06	2.87644e+06	0	214919	1.53275e+06	0	3.09575e+06
146.081	1.07944e+06	599838	502035	309763	799014	432380	287314	420480	497440	578840	158441	356215	550942	327972	749607	413823
229.118	0	99242.3	1.05801e+06	997862	63886.5	379408	957941	1.10859e+06	1.09749e+06	1.31999e+06	1.40645e+06	706543	146929	913910	425622	1.74074e+06
260.186	2.25983e+06	1.26963e+06	5.5473e+06	4.51391e+06	299651	1.4689e+06	3.26225e+06	2.41517e+06	2.92688e+06	5.39698e+06	3.92399e+06	1.16415e+06	2.3462e+06	2.18184e+06	162878	4.94926e+06
112.087	2.26032e+07	3.3353e+07	1.28271e+07	1.21843e+07	2.72069e+07	2.09263e+07	1.13535e+07	1.09977e+07	1.6118e+07	1.23686e+07	1.38247e+07	1.49437e+07	2.74337e+07	1.56129e+07	2.97497e+07	1.37341e+07
208.191	951364	1.22619e+06	558240	567703	1.10265e+06	759219	368830	517904	601197	450268	394509	459195	856841	525360	1.12289e+06	463791
151.097	3.99688e+06	5.25912e+06	2.46756e+06	2.18709e+06	4.3405e+06	3.72965e+06	1.99569e+06	1.99542e+06	2.54566e+06	2.32919e+06	2.34547e+06	2.39095e+06	3.83791e+06	3.23923e+06	4.68038e+06	2.39262e+06
138.066	488904	790489	256467	382687	440067	510477	294114	239947	577486	314712	217286	318897	544954	331055	642245	291805
151.097	1.28924e+06	1.64304e+06	787566	655189	1.4444e+06	1.13482e+06	604424	605998	765691	703737	766984	783944	1.34722e+06	986903	1.48652e+06	726211
151.097	2.33328e+06	2.96862e+06	1.3569e+06	1.23077e+06	2.45354e+06	2.03116e+06	1.20682e+06	1.13581e+06	1.39208e+06	1.23114e+06	1.25662e+06	1.4611e+06	2.44598e+06	1.73866e+06	2.59786e+06	1.3362e+06
230.248	4.35799e+07	7.30834e+07	2.40848e+07	2.30839e+07	4.96476e+07	4.66845e+07	2.45036e+07	1.91031e+07	2.79046e+07	2.84529e+07	3.04287e+07	2.89419e+07	5.29822e+07	3.40578e+07	5.6136e+07	3.00971e+07
191.164	1.81418e+06	2.0697e+06	952307	916557	1.99261e+06	1.20624e+06	569568	817288	883645	677594	727095	833165	1.63612e+06	843199	1.75335e+06	670517
141.114	2.42728e+07	3.49752e+07	1.31308e+07	1.27097e+07	2.85596e+07	2.17095e+07	1.08644e+07	1.08046e+07	1.43897e+07	1.26004e+07	1.35553e+07	1.49934e+07	2.62229e+07	1.54375e+07	2.9875e+07	1.36736e+07
151.097	3.02704e+06	3.4978e+06	1.76243e+06	1.56811e+06	3.2475e+06	2.52041e+06	1.32079e+06	1.41802e+06	1.80484e+06	1.6252e+06	1.62161e+06	1.84973e+06	3.04873e+06	2.29924e+06	3.23722e+06	1.6429e+06
104.107	300704	407085	155355	183194	401016	288019	213342	135689	233752	294414	280206	281724	573606	261882	348376	272468
146.98	6.52781e+06	1.84029e+07	4.48569e+06	3.94795e+06	8.65581e+06	9.71178e+06	5.01096e+06	4.65596e+06	5.29397e+06	5.01956e+06	4.88736e+06	5.46553e+06	7.82158e+06	5.06352e+06	8.53237e+06	5.22855e+06
112.087	1.50636e+06	2.10823e+06	868813	800797	1.74169e+06	1.40464e+06	626720	698368	1.03784e+06	847304	902118	984678	1.90497e+06	1.05044e+06	1.9466e+06	1.01087e+06
256.166	5.20543e+06	8.7424e+06	2.74353e+06	2.58837e+06	6.11573e+06	4.79679e+06	2.25071e+06	2.29232e+06	3.04354e+06	2.54508e+06	3.17457e+06	3.45181e+06	6.28001e+06	3.33208e+06	7.00722e+06	3.03476e+06
239.139	1.20332e+07	1.90179e+07	6.31482e+06	6.02445e+06	1.39739e+07	1.15577e+07	5.25561e+06	5.06046e+06	7.3055e+06	6.20784e+06	6.91746e+06	7.61422e+06	1.4103e+07	8.12229e+06	1.47833e+07	7.44632e+06
171.149	2.90744e+07	4.21072e+07	1.5268e+07	1.5105e+07	3.25612e+07	2.83335e+07	1.43968e+07	1.29381e+07	1.83237e+07	1.62667e+07	1.79273e+07	1.76495e+07	3.32256e+07	1.94952e+07	3.32417e+07	1.72124e+07
123.079	1.17415e+07	1.71174e+07	6.18042e+06	5.7989e+06	1.34422e+07	1.10869e+07	5.50226e+06	5.58449e+06	7.41936e+06	6.81066e+06	7.25103e+06	7.65722e+06	1.34447e+07	7.98456e+06	1.47874e+07	7.40092e+06
261.121	2.42354e+06	4.25532e+06	1.2363e+06	1.15509e+06	2.59142e+06	2.10131e+06	536099	385038	1.08166e+06	1.13124e+06	1.07844e+06	1.2102e+06	2.99945e+06	1.58469e+06	3.4442e+06	1.30025e+06
400.244	2.37565e+06	2.79233e+06	875864	600752	2.90386e+06	1.68537e+06	283369	898826	1.18183e+06	696867	692612	1.68222e+06	2.89523e+06	1.50779e+06	3.03521e+06	740209
140.107	50905.8	89816.5	16220.9	18440	69480.1	28530	8189.91	43872.7	23887.3	111219	28062.8	24029.2	53654.4	971632	25974.6	36753.3
316.248	588162	0	1.47537e+06	994728	458006	743268	544484	542177	1.10865e+06	1.34509e+06	1.06324e+06	395606	792750	439942	0	1.54028e+06
300.202	7.18824e+06	8.36028e+06	6.64844e+06	4.384e+06	1.10701e+07	8.90121e+06	6.78622e+06	5.68911e+06	1.12831e+07	1.00285e+07	5.61595e+06	5.7367e+06	4.15202e+06	8.12505e+06	5.87749e+06	9.06376e+06
310.201	1.95324e+06	1.4231e+06	3.978e+06	4.56412e+06	696939	1.57967e+06	3.04127e+06	2.8559e+06	1.22244e+06	2.89686e+06	3.76594e+06	3.32895e+06	1.51051e+06	3.48513e+06	1.03873e+06	2.88275e+06
288.217	4.04856e+06	3.46508e+06	6.70714e+06	4.52664e+06	3.02811e+06	3.0218e+06	3.27204e+06	2.99769e+06	4.14932e+06	5.76314e+06	4.40648e+06	2.01141e+06	5.80101e+06	3.30024e+06	1.96065e+06	5.37843e+06
123.079	2.31392e+06	3.48203e+06	1.17574e+06	1.1447e+06	2.98441e+06	2.11027e+06	1.05114e+06	939419	1.35866e+06	1.35137e+06	1.39671e+06	1.49825e+06	2.51444e+06	1.44991e+06	2.90675e+06	1.28865e+06
186.124	4.29309e+06	3.49818e+06	2.93245e+06	2.7255e+06	4.4139e+06	4.23474e+06	2.41524e+06	2.44691e+06	3.04545e+06	2.90349e+06	2.64945e+06	2.92488e+06	3.23015e+06	3.55788e+06	4.74283e+06	2.96948e+06
194.118	6.4831e+06	1.10944e+07	3.3655e+06	4.07159e+06	7.49886e+06	7.08028e+06	3.30337e+06	2.98735e+06	3.39512e+06	3.86724e+06	3.87459e+06	4.89854e+06	7.34935e+06	5.04039e+06	9.25897e+06	4.65606e+06
190.107	4.54047e+06	4.28613e+06	2.40764e+06	2.59194e+06	4.73092e+06	4.5046e+06	2.52267e+06	6.31433e+06	2.99769e+06	2.82412e+06	2.77671e+06	2.75825e+06	4.27466e+06	3.20544e+06	4.24735e+06	2.99744e+06
288.253	3.26028e+07	3.94489e+07	2.86652e+07	6.30922e+06	5.99999e+07	3.36534e+07	2.18125e+07	8.91475e+06	2.45864e+07	3.30783e+07	3.12574e+07	6.57476e+06	6.75112e+07	3.46067e+07	3.13101e+07	5.97376e+06
151.097	8.97277e+06	1.1532e+07	5.01892e+06	4.48833e+06	1.06334e+07	7.72424e+06	3.88577e+06	3.67292e+06	5.52888e+06	4.6909e+06	4.90432e+06	5.2332e+06	11015351	6.4347e+06	1.01874e+07	4.56168e+06
193.095	2.78078e+06	7.44504e+06	985069	1.33377e+06	3.42033e+06	2.02338e+06	529612	868661	1.2921e+06	980529	1.20635e+06	1.82052e+06	4.47792e+06	1.39088e+06	4.92966e+06	1.00666e+06
191.179	1.43509e+06	2.2204e+06	1.03199e+06	667979	2.17815e+06	1.50871e+06	872010	616722	1.14533e+06	1.11566e+06	1.11888e+06	838164	1.93362e+06	1.26243e+06	1.49622e+06	688283
185.129	2.0484e+07	2.96104e+07	1.21991e+07	1.1902e+07	2.38735e+07	1.91429e+07	1.0492e+07	1.03398e+07	1.34756e+07	1.1669e+07	1.30094e+07	1.36943e+07	2.25259e+07	1.44252e+07	2.47323e+07	1.32401e+07
239.139	1.41737e+07	2.28869e+07	5.8683e+06	4.21203e+06	1.44275e+07	1.12175e+07	3.89618e+06	4.08957e+06	4.91223e+06	4.69857e+06	5.63485e+06	8.33305e+06	1.71454e+07	7.95594e+06	1.86758e+07	6.08293e+06
130.086	870075	513810	2.20816e+06	995682	745657	796019	963404	1.91595e+06	3.15787e+06	2.18207e+06	1.20975e+06	1.02589e+06	951899	1.1902e+06	569926	943900
154.05	192574	521352	977915	620250	113806	105439	309017	601889	1.02132e+06	664528	631934	456301	212149	340778	0	337074
202.18	7.53805e+06	9.23128e+06	5.10638e+06	4.49714e+06	6.72342e+06	5.93368e+06	3.89121e+06	3.79743e+06	5.24543e+06	4.87932e+06	5.3556e+06	5.6889e+06	7.17596e+06	6.00998e+06	7.93243e+06	5.58082e+06
141.114	1.54687e+06	2.14747e+06	497956	661343	1.77229e+06	1.38595e+06	261255	0	332469	760238	677345	726138	1.30231e+06	955085	1.80164e+06	321138
246.17	2.36524e+08	2.38486e+08	2.1782e+08	2.19292e+08	2.22522e+08	2.41649e+08	3.22517e+08	2.91436e+08	4.50552e+08	4.23665e+08	3.51e+08	2.46065e+08	1.68531e+08	2.28212e+08	1.92182e+08	3.82746e+08
144.066	1.14e+06	0	3.80322e+06	3.79397e+06	186879	2.50573e+06	668244	6.80302e+06	4.85831e+06	787991	2.70942e+06	2.31388e+06	852097	4.03928e+06	0	5.89804e+06
151.097	1.17513e+06	1.55385e+06	563168	565059	1.25897e+06	711289	245168	386405	671855	278148	569815	664565	905822	681876	1.28223e+06	639142
250.093	4.85798e+06	4.08221e+06	7.37772e+06	1.24021e+07	5.01602e+06	6.29531e+06	9.48448e+06	8.55653e+06	7.73625e+06	1.06794e+07	7.33256e+06	4.45828e+06	3.69917e+06	4.82993e+06	2.5339e+06	7.93743e+06
150.058	164888	160198	1.14723e+06	0	258671	361118	189063	219572	414266	108544	610075	1.06274e+06	394664	1.62623e+06	627898	0
141.114	3.44201e+06	4.49062e+06	1.83177e+06	1.79414e+06	4.00637e+06	3.13293e+06	1.65835e+06	1.27256e+06	2.09596e+06	1.62528e+06	1.95362e+06	2.13639e+06	3.66553e+06	1.96309e+06	4.08463e+06	2.00713e+06
147.077	3.10109e+06	1.5057e+06	5.61766e+06	2.77361e+06	4.37141e+06	4.46352e+06	5.8594e+06	6.55346e+06	8.75333e+06	7.61852e+06	6.10109e+06	2.027e+06	2.86587e+06	3.97596e+06	1.97579e+06	6.60946e+06
140.082	1.83735e+06	2.46445e+06	1.90398e+06	2.13712e+06	625214	1.63364e+06	1.71059e+06	1.9407e+06	4.96552e+06	4.35012e+06	3.07842e+06	7.10937e+06	212149	4.49713e+06	2.15111e+06	3.13099e+06
138.066	4.01947e+06	6.24522e+06	1.40081e+06	1.68172e+06	4.7162e+06	3.14712e+06	486406	930324	1.35952e+06	1.4111e+06	1.15766e+06	2.50527e+06	3.33586e+06	2.2487e+06	5.53255e+06	1.52403e+06
191.164	3.85984e+06	4.17859e+06	2.3177e+06	1.92243e+06	4.43933e+06	2.64341e+06	1.18406e+06	1.73615e+06	1.85323e+06	1.45007e+06	1.27064e+06	1.82621e+06	3.41281e+06	1.65609e+06	3.8124e+06	1.52619e+06
120.066	3.70429e+06	1.16293e+06	5.35069e+06	5.29023e+06	3.1767e+06	3.02308e+06	2.88609e+06	4.09009e+06	5.26832e+06	4.57985e+06	4.1835e+06	4.60705e+06	3.10307e+06	4.24203e+06	1.7064e+06	4.77912e+06
115.087	0	344755	0	3.35285e+06	46460.6	7137.13	0	53933	4.97531e+06	1.6581e+06	0	0	0	0	0	0
119.061	688829	695205	316553	454884	639667	793107	186342	562268	535696	514522	299175	332411	764033	470426	685885	361905
123.055	3.59171e+08	3.38466e+08	423512677	6.35435e+08	5.01579e+08	4.11291e+08	4.18603e+08	4.10378e+08	4.76842e+08	561277490	3.99578e+08	2.70233e+08	2.96415e+08	3.94176e+08	2.76864e+08	3.94649e+08
124.059	1.76037e+07	1.66131e+07	2.12212e+07	3.11834e+07	2.51498e+07	1.9754e+07	2.01205e+07	1.88524e+07	2.27637e+07	2.7381e+07	1.95403e+07	1.31686e+07	1.41337e+07	1.95271e+07	1.33142e+07	1.92093e+07
172.145	0	0	0	9.45582e+06	4.42093e+06	0	0	0	8.08355e+07	2.4128e+07	0	0	0	0	0	0
123.02	1.50267e+06	1.39878e+06	1.71648e+06	2.58068e+06	2.1622e+06	1.6348e+06	1.55138e+06	1.48933e+06	1.8935e+06	2.23354e+06	1.62348e+06	1.01198e+06	1.28812e+06	1.63358e+06	1.09738e+06	1.42409e+06
123.091	1.64143e+06	1.44054e+06	1.76734e+06	2.71087e+06	2.19763e+06	1.79442e+06	1.68907e+06	1.69911e+06	1.8195e+06	2.17054e+06	1.82728e+06	1.08567e+06	1.28949e+06	1.65037e+06	1.09382e+06	1.1288e+06
124.087	2.56007e+06	4.20038e+06	1.85926e+06	1.01959e+06	3.37081e+06	2.3727e+06	281468	1.22597e+06	1.59363e+06	954120	1.45195e+06	2.14303e+06	2.78872e+06	1.75098e+06	2.84369e+06	1.70985e+06
161.092	1.44464e+07	7.96079e+06	1.79011e+07	1.97402e+07	1.2099e+07	2.59917e+07	1.35862e+07	4.07332e+07	2.90237e+07	2.00643e+07	1.48151e+07	1.30799e+07	1.84415e+07	1.49479e+07	6.90777e+06	1.84525e+07
97.0397	3.55781e+06	5.09416e+06	1.79629e+06	1.74823e+06	4.03407e+06	3.05521e+06	1.46746e+06	1.55727e+06	2.01526e+06	1.80437e+06	2.05356e+06	2.18685e+06	3.58118e+06	2.29688e+06	4.31865e+06	1.99617e+06
388.305	282363	242740	787925	537868	538570	689386	297472	388869	500575	567080	487960	252752	368199	463163	183994	734531
208.191	1.03135e+06	1.19164e+06	679826	540345	1.16783e+06	743067	341597	487537	570433	406745	443827	550487	1.03148e+06	504847	1.01655e+06	440327
336.326	0	2.44366e+06	423760	564792	15014.3	556515	755238	1.03267e+06	0	578562	543803	82750.9	532738	0	1.65521e+06	0
274.183	86196.5	0	0	27616	62428.8	168214	1.35235e+06	221571	0	110173	0	93423.4	0	0	0	0
378.212	3.56472e+06	143786	1.82465e+07	259370	2.52783e+06	3.92316e+06	569988	29537.9	4.26035e+06	4.87404e+06	1.80948e+06	425943	1.98773e+07	5.65081e+06	1.37018e+06	168868
350.326	100012	0	8.74214e+07	0	0	105023	0	0	2.44511e+06	1.06912e+07	106750	0	6.88031e+07	4.71079e+06	67055.7	0
330.264	3.16216e+06	640721	2.86605e+06	1.2385e+06	474839	437677	1.61926e+06	1.43955e+06	578270	1.49812e+06	2.09284e+06	1.35222e+06	0	1.85609e+06	619543	6.64747e+06
277.18	2.20732e+06	9.01461e+06	1.04748e+06	970297	6.03048e+06	4.47833e+06	2.76916e+06	2.17051e+06	1.95934e+06	2.93246e+06	3.35636e+06	1.23356e+06	4.59018e+06	1.24826e+06	4.84806e+06	988304
292.175	1.98834e+06	955818	1.60277e+06	2.77303e+06	3.2691e+06	2.23551e+06	1.03289e+06	833240	1.86483e+06	1.52145e+06	1.20514e+06	1.86614e+06	3.83125e+06	3.45638e+06	2.11815e+06	1.52163e+06
118.065	1.63856e+06	2.40374e+06	1.31559e+06	853567	2.02814e+06	1.75099e+06	899102	730399	1.24576e+06	1.28666e+06	1.19512e+06	1.00709e+06	2.40834e+06	1.73182e+06	2.12746e+06	941432
306.3	8.36087e+07	1.38905e+06	1.80881e+08	7.85645e+06	3.89157e+07	5.50883e+07	8.63429e+06	492986	7.31858e+07	4.69906e+07	2.84342e+07	1.68801e+07	1.89287e+08	1.13713e+08	1.92936e+07	5.19266e+06
289.273	1.56933e+07	1.39566e+06	3.96024e+07	1.51023e+06	7.4876e+06	9.78863e+06	2.01341e+06	348171	1.4035e+07	8.78165e+06	5.38307e+06	3.1855e+06	3.71087e+07	2.21729e+07	4.86023e+06	1.1853e+06
332.279	1.31253e+06	5.63171e+06	2.23448e+07	924024	2.40313e+07	4.26596e+07	3.66078e+06	1.8615e+06	1.03228e+07	7.87241e+07	1.94029e+07	664072	1.67608e+08	2.28319e+07	1.29607e+07	615717
267.172	2.82502e+06	8.08748e+06	2.0385e+06	4.65513e+06	6.85026e+06	5.04469e+06	2.05364e+06	3.38419e+06	2.84041e+06	2.10413e+06	2.26633e+06	3.79808e+06	4.49438e+06	2.84261e+06	6.95693e+06	3.44716e+06
338.341	3.21276e+06	4.37222e+06	614114	1.81282e+06	1.79085e+06	2.10812e+06	1.52343e+06	2.21229e+06	456098	1.48013e+06	2.48025e+06	1.86012e+06	3.23745e+06	78213.6	4.96705e+06	0
144.982	1.92652e+06	3.1983e+06	1.02945e+06	1.05116e+06	2.56275e+06	2.03996e+06	1.00094e+06	868858	1.30785e+06	1.20791e+06	1.40571e+06	1.5263e+06	2.11545e+06	1.52403e+06	2.56238e+06	1.33655e+06
151.097	1.15786e+06	1.65219e+06	635606	628864	1.36978e+06	1.0423e+06	532349	534799	681031	604298	628167	740563	1.32165e+06	762854	1.41847e+06	640227
151.097	1.42589e+06	1.99394e+06	799522	784718	1.6795e+06	1.26452e+06	642715	651101	898071	746201	791842	921180	1.60512e+06	939189	1.71302e+06	815805
144.982	815651	1.3563e+06	470154	449845	1.03022e+06	842532	451907	374983	538535	551327	621097	592142	1.01683e+06	682518	928180	599026
112.087	9.36878e+06	1.35897e+07	5.23904e+06	4.97396e+06	1.07806e+07	8.53721e+06	4.74399e+06	4.5355e+06	6.7502e+06	5.17304e+06	5.70799e+06	6.06904e+06	1.16151e+07	6.45318e+06	1.21243e+07	5.73301e+06
138.066	805708	1.13089e+06	442872	419373	938614	745491	390168	376669	483172	433166	448033	525601	869642	557567	979694	476967
144.982	775564	1.85948e+06	446464	438364	1.02165e+06	904792	474273	353492	562172	532406	599672	575708	1.04992e+06	680508	1.02087e+06	611440
112.087	892962	1.63147e+06	524356	484213	1.11018e+06	835628	477961	460914	658899	513843	584892	603059	1.16437e+06	622934	1.24198e+06	591007
112.087	587706	839521	334202	302913	701318	536638	293378	228397	459111	328840	346067	398046	748468	410157	771454	351107
151.097	1.13211e+06	1.48131e+06	612275	565665	1.29512e+06	993928	479021	505348	680303	550717	571769	678119	1.19149e+06	707935	1.24791e+06	592972
123.079	1.58764e+07	2.42253e+07	8.83072e+06	8.42923e+06	1.862e+07	1.55159e+07	8.09062e+06	7.49787e+06	1.02916e+07	9.27789e+06	9.80529e+06	1.04682e+07	1.88622e+07	1.11145e+07	2.02809e+07	9.95399e+06
554.175	294841	3.12208e+06	886308	429407	2.34632e+06	1.10905e+06	369483	289636	378000	144173	508962	1.06957e+06	2.768e+06	705634	1.50875e+06	1.02359e+06
480.157	1.28862e+06	2.60651e+06	880665	426035	1.52268e+06	959107	410603	319585	296210	346831	517230	715488	2.02842e+06	720524	1.92454e+06	957446
256.166	1.2367e+06	1.93939e+06	725192	717780	1.31138e+06	1.13808e+06	672343	526888	799907	737750	776337	891260	1.40637e+06	861918	1.53576e+06	897134
138.066	1.44433e+06	2.059e+06	763321	750043	1.63881e+06	1.28086e+06	597787	602069	911937	783183	857985	913178	1.56566e+06	966752	1.70644e+06	845509
238.165	417440	524589	469432	290331	306216	414281	308862	248934	295760	488004	522511	291597	601289	835820	410316	519060
202.18	3.96245e+06	6.47714e+06	1.58512e+06	1.90713e+06	4.61089e+06	3.93806e+06	1.75582e+06	1.4079e+06	2.09864e+06	1.36322e+06	2.74216e+06	2.4039e+06	4.63664e+06	2.20387e+06	5.15132e+06	1.76743e+06
494.324	1.76713e+06	851910	1.22303e+06	2.26439e+06	365654	1.80652e+06	2.05476e+06	2.11806e+06	990604	1.27265e+06	1.37635e+06	1.43124e+06	648859	1.19325e+06	1.92694e+06	2.07748e+06
398.326	145728	136878	3.03637e+06	498126	591004	1.29662e+06	498414	172131	1.64985e+06	1.53107e+06	2.18788e+06	169871	414580	0	0	4.12181e+06
244.191	6.45746e+06	1.0596e+07	6.78895e+06	4.34569e+06	8.63525e+06	4.99484e+06	8.22215e+06	7.55352e+06	5.86413e+06	6.70853e+06	5.35112e+06	7.25733e+06	4.19611e+06	5.08489e+06	1.11537e+07	5.42429e+06
372.31	2.30631e+06	2.00174e+06	9.98669e+06	6.31291e+06	3.61316e+06	6.6656e+06	3.2118e+06	2.32198e+06	8.51673e+06	6.57612e+06	6.15226e+06	490070	1.37424e+06	1.35631e+06	0	1.09739e+07
199.169	1.35323e+06	3.26322e+06	715127	747212	1.48863e+06	1.53941e+06	1.00298e+06	720939	925959	1.05814e+06	1.0762e+06	964444	1.86749e+06	1.28599e+06	2.16198e+06	1.23519e+06
476.306	3.26015e+06	3.57971e+06	3.12206e+06	1.90144e+06	6.66362e+06	5.96865e+06	3.45352e+06	2.52147e+06	6.53944e+06	5.13548e+06	2.31742e+06	2.88017e+06	941140	4.18844e+06	2.7351e+06	4.8631e+06
239.139	1.58069e+06	2.37973e+06	839204	843503	1.69823e+06	1.436e+06	859170	395420	953870	815525	930038	1.01941e+06	1.71476e+06	1.04867e+06	1.96202e+06	945520
338.341	1.39675e+06	2.20103e+06	0	885066	158434	0	96169.4	105591	0	281173	1.06425e+06	316846	1.93077e+06	0	2.95522e+06	0
370.295	707799	239182	4.06167e+06	3.66409e+06	839441	3.18302e+06	1.19192e+06	1.56939e+06	3.76564e+06	3.29505e+06	3.96908e+06	292424	633825	535841	0	5.04349e+06
388.254	1.27354e+07	1.57844e+07	1.29157e+07	7.882e+06	2.49685e+07	2.05302e+07	1.31916e+07	1.1293e+07	2.35066e+07	2.06001e+07	1.0566e+07	1.08216e+07	8.08763e+06	1.56867e+07	1.21132e+07	1.93393e+07
344.279	2.55008e+06	2.71848e+06	5.83694e+06	5.00826e+06	2.61626e+06	3.82135e+06	2.80014e+06	2.25988e+06	4.66917e+06	5.01315e+06	4.60695e+06	1.92421e+06	2.44755e+06	2.33298e+06	1.3925e+06	6.38519e+06
343.295	412807	369894	132039	84704	327692	231281	198595	183058	1.33694e+06	177457	468645	220190	297320	83403.1	4.18312e+06	203990
432.28	8.20627e+06	1.04028e+07	7.96736e+06	4.85203e+06	1.55582e+07	1.34465e+07	8.36113e+06	6.98133e+06	1.44999e+07	1.30292e+07	6.678e+06	6.95855e+06	5.28669e+06	1.04003e+07	8.1688e+06	1.21925e+07
400.244	3.31013e+06	5.5774e+06	3.03504e+06	2.99177e+06	4.73713e+06	4.58414e+06	1.97476e+06	1.71605e+06	3.38471e+06	2.88048e+06	3.299e+06	2.62388e+06	5.04409e+06	493362	2.92564e+06	3.71217e+06
251.185	1.209e+06	1.84115e+06	432014	829687	1.11431e+06	1.59208e+06	268909	953451	585967	267462	425235	855335	1.23372e+06	868590	1.77517e+06	718200
276.217	1.10952e+07	5.85222e+06	9.25735e+06	1.46347e+06	1.84986e+07	8.26789e+06	5.80559e+06	1.46955e+06	7.01899e+06	8.5742e+06	8.51006e+06	1.94722e+06	2.22254e+07	1.32025e+07	6.11133e+06	745648
151.097	8.16838e+06	1.0389e+07	5.25105e+06	3.6529e+06	9.69374e+06	7.19679e+06	3.7175e+06	3.22851e+06	5.08441e+06	4.46839e+06	4.91752e+06	4.36601e+06	1.10089e+07	6.50227e+06	8.77249e+06	3.8421e+06
271.227	881883	332584	640649	164388	1.08257e+06	850403	637781	353240	406452	1.03789e+06	681628	295573	1.35617e+06	882625	326189	234710
95.0856	642028	761943	465652	331339	1.11733e+06	755047	378512	271903	495125	517923	485537	389858	1.1003e+06	582534	769447	237245
149.133	812103	986560	614550	355052	1.36888e+06	1.0705e+06	504931	313019	694915	943578	753628	443565	1.98454e+06	668378	1.01902e+06	392286
218.121	0	0	1.16261e+06	1.2618e+06	791369	898934	2.8535e+06	2.69837e+06	752307	1.44162e+06	1.09747e+06	1.05925e+06	0	981392	0	1.45568e+06
244.227	1.07346e+06	1.58176e+06	439437	814508	1.55526e+06	1.10181e+06	557256	390261	724891	409836	557176	805123	336529	601183	1.40541e+06	616035
191.164	2.04428e+07	2.26148e+07	1.07057e+07	1.05143e+07	2.39681e+07	1.41204e+07	6.28435e+06	9.23219e+06	1.033e+07	7.87118e+06	8.25416e+06	1.04306e+07	1.86255e+07	9.77659e+06	1.99718e+07	8.04575e+06
524.371	5.44952e+06	5.50181e+06	1.22117e+07	9.51373e+06	6.9309e+06	1.98569e+07	1.35876e+07	1.45676e+07	1.17156e+07	7.79525e+06	1.76707e+07	1.39288e+07	0	7.16819e+06	5.8173e+06	1.82935e+07
272.132	4.00446e+06	349407	3.03639e+06	1.02236e+06	1.42432e+06	3.69755e+06	1.01123e+07	3.56948e+06	977098	4.03437e+06	1.70311e+06	2.25525e+06	1.01122e+06	2.75333e+06	969504	1.05941e+06
584.26	2.63045e+06	5.32725e+06	4.53511e+06	854930	1.0905e+06	529863	934730	2.94742e+06	2.21131e+06	3.1254e+06	3.5174e+06	2.59034e+06	144251	3.27861e+06	4.44554e+06	2.82049e+06
228.196	1.87285e+06	8.44746e+06	2.99966e+06	1.3878e+06	6.58008e+06	603034	4.5704e+06	2.8904e+06	3.26711e+06	1.95737e+06	2.26592e+06	3.40463e+06	2.53873e+06	692406	9.40113e+06	861034
496.34	6.34807e+07	6.5018e+07	7.49758e+07	7.33269e+07	5.29765e+07	1.04054e+08	7.8496e+07	7.61898e+07	7.74195e+07	6.67248e+07	9.97133e+07	7.73191e+07	4.46744e+07	7.09304e+07	7.8448e+07	1.03455e+08
400.342	3.08946e+06	5.29887e+06	1.23687e+07	6.52209e+06	7.7207e+06	1.21501e+07	3.34467e+06	2.38983e+06	1.43362e+07	8.67177e+06	7.91285e+06	1.49934e+06	4.73582e+06	566317	979362	1.99294e+07
520.339	1.69356e+06	379463	2.76397e+06	3.17408e+06	1.42361e+06	5.8735e+06	3.24368e+06	2.18945e+06	7.4831e+06	2.52632e+06	3.43305e+06	4.16142e+06	449626	2.79521e+06	4.33103e+06	8.52818e+06
522.356	1.71792e+06	1.23919e+06	3.10046e+06	4.04875e+06	1.04707e+06	6.41935e+06	5.24302e+06	4.84182e+06	2.81012e+06	1.68714e+06	3.36227e+06	2.61752e+06	278738	1.48031e+06	1.70321e+06	5.81383e+06
240.102	165583	119973	840772	1.09092e+06	52861.4	377238	951547	739727	1.62787e+06	944766	163315	993287	384895	845607	514743	1.24463e+06
130.086	2.18372e+06	2.96514e+06	402391	1.77804e+06	2.68134e+06	3.66676e+06	1.12609e+06	991827	4.55592e+06	1.1189e+06	2.89152e+06	2.89894e+06	2.45726e+06	3.56781e+06	1.61232e+06	3.1591e+06
118.12	3.26089e+07	3.20081e+07	4.37008e+07	4.50517e+07	2.8053e+07	2.8368e+07	6.58558e+07	5.93103e+07	3.88839e+07	4.54918e+07	4.57636e+07	4.59431e+07	2.81513e+07	3.49343e+07	3.27259e+07	4.38994e+07
118.086	6746009557	7256864769	8145459585	8476425260	6183262199	6016419268	10710296883	10668901704	7460167121	8419119465	7919732629	9094568771	6623815139	6609044975	6872525703	7957556070
235.165	6.02907e+06	0	5.33421e+07	6.92701e+07	1.10227e+06	1.88048e+06	1.49005e+08	1.3121e+08	3.28932e+07	6.16593e+07	4.6806e+07	6.80787e+07	4.0777e+06	2.73671e+07	0	5.54803e+07
118.053	3.31607e+07	3.38158e+07	4.48424e+07	4.49335e+07	2.63499e+07	2.43842e+07	5.90719e+07	5.69637e+07	3.63716e+07	4.68461e+07	39414763	4.28422e+07	2.88765e+07	3.31693e+07	3.0644e+07	4.42376e+07
119.083	1.43963e+07	1.56719e+07	1.75043e+07	1.9002e+07	1.41064e+07	1.31275e+07	2.49424e+07	2.34711e+07	1.66927e+07	1.90532e+07	1.75638e+07	1.99724e+07	1.48244e+07	1.45307e+07	1.49503e+07	1.7178e+07
269.088	3.05654e+07	1.83694e+06	3.45187e+07	8.63036e+07	3.29743e+07	2.15986e+07	9.8072e+06	1.86697e+07	1.70182e+07	7.90225e+07	1.55816e+06	0	0	2.28519e+07	0	8.06889e+06
121.072	1.09537e+07	1.11423e+07	2.5676e+07	1.32776e+07	1.29588e+07	1.40301e+07	1.33776e+07	1.59609e+07	3.04966e+07	2.8025e+07	1.70262e+07	1.6325e+07	8.41737e+06	2.27952e+07	1.20212e+07	2.59223e+07
102.066	2.52231e+06	2.03737e+06	3.82274e+06	2.08691e+06	2.44892e+06	2.38777e+06	2.01163e+06	2.51165e+06	4.77596e+06	4.1676e+06	3.009e+06	2.55826e+06	1.90552e+06	3.71783e+06	2.77067e+06	3.79341e+06
141.114	8.27683e+06	1.3914e+07	1.85966e+06	1.27437e+06	1.09287e+07	5.98898e+06	309782	222631	713062	439185	969147	1.78609e+06	1.02954e+07	1.97732e+06	1.00935e+07	1.09938e+06
204.123	4.65072e+06	1.00153e+06	1.54585e+07	1.18005e+07	1.46841e+06	4.39278e+06	6.95009e+06	7.63527e+06	9.41929e+06	9.42471e+06	9.78997e+06	6.69089e+06	6.42547e+06	9.42057e+06	2.53953e+06	1.01483e+07
204.2	1.30841e+07	1.29477e+07	2.43831e+07	2.21427e+07	7.81234e+06	1.00399e+07	1.54928e+07	1.56186e+07	1.71823e+07	1.49855e+07	2.05232e+07	1.25182e+07	1.60782e+07	1.91195e+07	1.25385e+07	1.52102e+07
194.085	5.96581e+06	8.6023e+06	718824	681138	7.42527e+06	4.93369e+06	903986	0	1.70362e+06	266266	1.73339e+06	1.88355e+06	6.7589e+06	1.72156e+06	6.72698e+06	869759
212.095	1641518619	2278174131	9.26887e+08	8.84638e+08	1922757741	1689735100	8.14705e+08	8.15429e+08	1129307140	9.8468e+08	1053432023	1026472845	1794946293	1168652113	1946429028	1061116680
162.076	3.67292e+06	0	0	0	756319	676040	0	0	882398	0	0	0	0	758429	0	708781
234.077	9.78088e+07	1.56352e+08	2.4158e+07	2.15e+07	1.01688e+08	9.70059e+07	2.17772e+07	1.84626e+07	3.31319e+07	2.57667e+07	3.67613e+07	3.80489e+07	1.15429e+08	4.93197e+07	1.16493e+08	4.34299e+07
248.149	2.30176e+07	2.21463e+07	1.1662e+08	5.20935e+07	2.7509e+07	3.45873e+07	1.80491e+07	2.35236e+07	3.16936e+07	3.92655e+07	5.15258e+07	1.9627e+07	6.14659e+07	6.08181e+07	1.70789e+07	6.35933e+07
204.047	1.3153e+07	1.05849e+07	2.65457e+07	2.1487e+07	9.63666e+06	1.20832e+07	1.69167e+07	1.59987e+07	1.63027e+07	1.91032e+07	1.95968e+07	1.27336e+07	1.7008e+07	1.94316e+07	1.11319e+07	2.0858e+07
234.077	2.13211e+08	332135053	9.8217e+07	9.02168e+07	2.50953e+08	2.07543e+08	8.39331e+07	7.64722e+07	1.16275e+08	1.06572e+08	1.19825e+08	1.22401e+08	2.39763e+08	145243655	2.48966e+08	1.22304e+08
127.123	0	0	1.42562e+06	1.53409e+06	0	0	335097	990143	3.20379e+06	2.21874e+06	1.00761e+06	1.0275e+06	0	1.19079e+06	0	1.69338e+06
148.097	3.22527e+06	3.51466e+06	3.86281e+06	4.3945e+06	3.55355e+06	4.42313e+06	3.99332e+06	4.73051e+06	6.24761e+06	4.71305e+06	4.68349e+06	4.46399e+06	1.72501e+06	5.75014e+06	3.32211e+06	7.04355e+06
104.071	1.68658e+08	2.2782e+08	1.02287e+08	9.3532e+07	1.89638e+08	144811360	8.1509e+07	8.70283e+07	1.21002e+08	1.07438e+08	9.85408e+07	107875558	1.68502e+08	1.17445e+08	1.96225e+08	1.17565e+08
124.087	933701	507420	2.10484e+06	2.08743e+06	1.10929e+06	1.56814e+06	1.25789e+06	1.31701e+06	1.40409e+06	1.17349e+06	1.48408e+06	915973	802037	1.86512e+06	699697	2.45231e+06
139.018	1.27549e+07	1.29372e+07	4.7958e+06	4.77284e+06	1.43732e+07	6.23234e+06	2.74689e+06	3.4484e+06	4.9194e+06	3.72237e+06	3.36394e+06	6.25966e+06	1.08924e+07	4.79745e+06	1.91601e+07	4.08309e+06
246.108	0	1.32593e+06	0	6.57099e+06	0	2.10971e+06	369315	5.88145e+06	1.72893e+07	2.15894e+06	3.58014e+06	6.59882e+06	3.92962e+06	8.25626e+06	0	2.59285e+06
158.154	7.07354e+06	1.05811e+07	2.45122e+06	1.75713e+06	8.03487e+06	5.49581e+06	1.06677e+06	177941	2.12693e+06	2.61336e+06	2.20551e+06	1.68935e+06	8.96874e+06	2.55707e+06	8.23863e+06	1.7241e+06
279.159	5.98285e+06	8.8748e+06	3.33292e+06	3.05025e+06	6.84128e+06	5.25212e+06	2.60067e+06	2.67774e+06	3.53339e+06	3.24635e+06	3.38016e+06	3.56854e+06	6.26262e+06	3.93713e+06	6.94258e+06	3.69535e+06
130.086	2.60947e+07	2.71002e+07	3.58244e+07	4.59535e+07	2.82655e+07	3.12785e+07	2.85649e+07	2.90539e+07	5.47137e+07	3.84847e+07	3.14337e+07	3.06345e+07	2.34479e+07	4.18423e+07	27928977	5.90048e+07
138.055	3.54919e+07	3.47937e+07	3.875e+07	2.91251e+07	3.47685e+07	2.71893e+07	3.79317e+07	3.96903e+07	7.78667e+07	7.2489e+07	3.04503e+07	4.93924e+07	2.43688e+07	53949848	4.26452e+07	5.73649e+07
170.093	2.9115e+07	3.42835e+07	7.51001e+07	7.72616e+07	5.23233e+07	5.64256e+07	4.30726e+07	4.62607e+07	4.59028e+07	3.82032e+07	5.74791e+07	3.60453e+07	4.041e+07	6.45314e+07	3.26278e+07	9.01213e+07
112.051	2.36288e+06	1.8081e+06	3.38616e+06	3.53556e+06	1.56414e+06	2.28789e+06	3.36504e+06	5.64995e+06	3.09046e+06	3.87963e+06	2.26854e+06	2.2878e+06	1.45639e+06	3.14634e+06	1.30498e+06	2.76125e+06
178.123	6.26397e+07	9.43165e+07	3.24541e+07	3.11723e+07	7.1144e+07	5.71607e+07	2.62183e+07	2.58843e+07	3.70325e+07	3.30006e+07	3.54719e+07	3.77725e+07	7.16704e+07	4.16545e+07	7.57294e+07	3.62133e+07
112.087	1.1001e+07	15210884	5.49141e+06	5.41323e+06	1.39082e+07	1.01529e+07	4.26963e+06	4.58052e+06	7.57211e+06	5.2388e+06	6.09107e+06	6.43228e+06	1.54523e+07	6.47432e+06	1.63565e+07	5.4885e+06
187.108	209128	0	714871	561199	406762	789258	1.93175e+06	1.73561e+06	1.31518e+06	1.06007e+06	634469	600723	258059	556190	225998	606259
157.061	0	0	1.56918e+06	631699	0	190083	0	0	2.44818e+06	1.05889e+06	0	702051	0	844219	0	2.3008e+06
139.05	4.67212e+07	5.52119e+07	3.90514e+07	2.48539e+07	2.24248e+07	2.85943e+07	1.80283e+07	3.50975e+07	4.45047e+07	5.3203e+07	3.15115e+07	3.21788e+07	2.44817e+07	5.88358e+07	3.35682e+07	2.93604e+07
194.085	2.42464e+06	3.08032e+06	1.31577e+06	1.32524e+06	2.73046e+06	2.3272e+06	1.22541e+06	1.1841e+06	1.45785e+06	1.46988e+06	1.48318e+06	1.52595e+06	2.88275e+06	1.70749e+06	3.03635e+06	1.44072e+06
118.053	550749	613961	292516	379201	739931	336679	336996	336513	373225	379292	414339	379880	674509	423388	731221	286271
140.054	310165	326248	1.33682e+06	415926	0	0	0	973706	1.43334e+06	2.29919e+06	842794	0	0	2.56592e+06	0	0
129.102	1.55661e+06	6.41637e+06	3.63253e+06	816667	1.3487e+06	1.53209e+06	3.50539e+06	7.11712e+06	326382	1.82331e+07	0	9.27462e+06	587989	4.50498e+06	0	1.8745e+06
315.158	2.42323e+07	4.09612e+07	1.01144e+07	1.02808e+07	2.52411e+07	1.9171e+07	6.42397e+06	2.99278e+06	9.6224e+06	8.82834e+06	1.0097e+07	1.16006e+07	3.10413e+07	1.27445e+07	3.12253e+07	9.79328e+06
145.05	871196	947663	1.66643e+06	366305	984036	763862	929794	556146	1.43177e+06	1.27223e+06	1.0841e+06	2.17881e+06	1.19709e+06	1.12702e+06	585122	1.04007e+06
191.049	1.29198e+06	265371	1.32277e+06	752982	621301	3.28448e+06	305391	6.12368e+06	8.96228e+06	5.86418e+06	874829	1.20861e+06	104698	2.97618e+06	164737	481601
139.05	915359	1.82152e+06	749993	3.66003e+06	726066	363766	1.83472e+06	1.88977e+06	2.8334e+06	1.67508e+06	1.05672e+06	987708	415356	717872	780704	2.764e+06
200.092	292279	393037	222356	729325	86777.8	3.08829e+06	161140	445324	3.63556e+06	1.00434e+06	176900	438573	572639	1.26668e+06	50667.5	863938
314.091	0	0	0	1.236e+06	0	780615	0	2.94738e+06	3.61834e+06	2.00951e+06	694556	216502	0	404608	0	137547
137.065	1.5807e+06	509227	2.83764e+06	4.04442e+06	1.28515e+06	1.55134e+06	4.44343e+06	2.83903e+06	1.7842e+06	3.62702e+06	4.06021e+06	3.31773e+06	413852	3.7847e+06	306593	3.70155e+06
218.139	1.26311e+08	9.96987e+07	181363393	2.34794e+08	1.20899e+08	1.51794e+08	3.10109e+08	2.3599e+08	207067441	291446786	232359879	2.03947e+08	1.0533e+08	1.39306e+08	103678688	1.87691e+08
130.159	2.526e+07	3.59088e+07	1.29232e+07	1.31016e+07	2.78379e+07	2.33469e+07	1.01617e+07	7.43268e+06	1.54691e+07	1.36355e+07	1.48552e+07	1.55983e+07	2.68952e+07	1.65356e+07	3.03423e+07	1.48457e+07
190.107	1.71633e+06	903793	670062	465402	0	2.05631e+06	0	788959	1.10556e+06	895448	183934	0	344440	813529	780831	431435
136.062	6.78602e+07	5.73382e+07	8.69725e+07	1.07287e+08	6.75122e+07	9.06439e+07	116806529	9.77905e+07	8.94222e+07	1.08209e+08	1.15552e+08	1.01268e+08	4.98099e+07	1.03709e+08	4.46467e+07	1.17078e+08
190.107	1.2448e+06	1.31192e+06	896413	495624	1.11438e+06	1.07168e+06	396232	710199	1.44296e+06	707231	733419	903585	773897	605415	1.28109e+06	307886
232.155	3.78036e+08	4.08211e+08	4.9754e+08	5.33413e+08	2.53899e+08	304780131	4.32934e+08	3.56598e+08	5.79419e+08	6.9043e+08	5.36959e+08	3.60159e+08	3.26738e+08	3.28767e+08	2.73532e+08	6.59491e+08
123.055	1.74272e+06	2.031e+06	1.28845e+06	1.43208e+06	2.25806e+06	1.58035e+06	1.08219e+06	959753	1.63504e+06	1.64376e+06	1.03772e+06	1.35937e+06	2.23753e+06	1.36151e+06	2.38367e+06	1.40087e+06
151.11	704632	1.37281e+06	1.64499e+06	0	826910	1.4939e+06	6093.93	1.75885e+06	0	10785.9	3.30453e+06	24376.2	3.05391e+06	375880	5933.3	8036.72
150.065	3.58875e+06	6.81194e+06	6.39109e+06	222799	4.31251e+06	7.03276e+06	944708	7.44256e+06	802798	496726	1.69909e+07	492497	1.4256e+07	2.26858e+06	630176	990912
239.139	3.79297e+06	5.87309e+06	700203	1.93649e+06	5.12109e+06	3.21269e+06	1.70816e+06	329619	2.20135e+06	1.99418e+06	0	2.37267e+06	3.17946e+06	2.54112e+06	4.54694e+06	2.23266e+06
150.161	1.84489e+06	4.72567e+06	4.74274e+06	0	3.10267e+06	4.46833e+06	101713	5.09808e+06	8495.07	13319.9	1.17586e+07	0	1.01e+07	1.32322e+06	79294	127640
151.096	821709	1.5606e+06	711267	831598	1.96077e+06	983241	410688	704118	920830	764027	616017	953493	1.7566e+06	935716	1.76238e+06	831834
151.096	904999	1.2278e+06	639036	652108	1.40426e+06	784737	512554	509284	726683	611315	427935	728759	692652	600712	1.44563e+06	659053
160.097	714422	174245	457793	293193	465020	463791	389483	619959	448001	410551	362110	313049	231919	438758	405015	460290
160.133	1.35195e+06	435953	1.10783e+06	653590	833898	589279	1.30646e+06	1.76694e+06	3.04874e+06	2.45246e+06	1.1313e+06	1.56275e+06	250773	1.34252e+06	631579	2.69963e+06
191.164	5.75549e+06	5.77338e+06	2.79008e+06	2.91475e+06	6.76333e+06	4.09002e+06	535182	1.92207e+06	1.78354e+06	1.13439e+06	1.45754e+06	2.87199e+06	4.65408e+06	2.38151e+06	5.32873e+06	1.84578e+06
194.118	1.52019e+06	2.16704e+06	619949	549128	1.71921e+06	1.43602e+06	763771	512358	937575	844577	695652	996392	1.26077e+06	994659	1.92692e+06	871308
194.085	5.86932e+06	7.5211e+06	3.66025e+06	3.80745e+06	7.32354e+06	6.6057e+06	3.6715e+06	3.54153e+06	4.59735e+06	4.65112e+06	3.92056e+06	4.12713e+06	6.71066e+06	4.75747e+06	6.36789e+06	4.18318e+06
167.084	1.53225e+06	1.2097e+06	1.17478e+06	923812	1.60054e+06	1.66487e+06	1.05064e+06	897158	1.02606e+06	472203	810470	935175	1.05322e+06	929530	1.32773e+06	728656
190.107	789679	3.06054e+06	271218	739634	2.56574e+06	1.64473e+06	660478	1.25963e+06	1.19238e+06	989206	623307	0	448077	617135	1.55989e+06	1.05292e+06
214.099	8.97531e+06	1.33863e+07	3.4801e+06	4.40386e+06	1.04267e+07	8.37533e+06	3.86414e+06	2.81367e+06	5.27008e+06	4.66979e+06	4.66699e+06	5.53309e+06	9.06248e+06	5.9878e+06	1.10081e+07	4.94008e+06
262.165	2.07046e+07	1.43084e+07	4.14401e+07	5.03489e+07	8.27727e+06	2.10862e+07	3.95709e+07	3.47434e+07	3.27665e+07	4.86836e+07	4.08473e+07	3.89002e+07	2.01994e+07	3.68065e+07	2.09259e+07	2.92036e+07
162.076	4.25043e+06	1.4109e+06	0	1.47795e+06	2.87723e+06	1.92569e+06	646017	4.77543e+06	3.6189e+06	3.18155e+06	1.27631e+06	2.43348e+06	451667	2.58552e+06	890581	3.05441e+06
138.049	1.96327e+06	370572	1.76155e+06	1.10141e+07	2.15253e+06	455592	3.73167e+06	3.21288e+06	3.05593e+06	7.77057e+06	310548	0	0	1.42089e+06	0	1.34789e+06
137.046	1.199e+08	7.38319e+07	159548270	3.27559e+08	1.30117e+08	9.02943e+07	1.66327e+08	1.55919e+08	1.38272e+08	2.92771e+08	7.96622e+07	4.48072e+07	4.32779e+07	1.08055e+08	3.4705e+07	1.19963e+08
159.028	1.33535e+07	6.21039e+06	1.4152e+07	3.54866e+07	1.36222e+07	8.69561e+06	1.27361e+07	1.14162e+07	1.44409e+07	2.8875e+07	4.85237e+06	700921	2.08193e+06	9.3219e+06	705546	1.1658e+07
234.077	1.9947e+08	3.04524e+08	1.07644e+08	1.04906e+08	2.47633e+08	2.25333e+08	1.05964e+08	8.36569e+07	1.15936e+08	1.17458e+08	1.25016e+08	1.10829e+08	224682820	1.30782e+08	2.35003e+08	1.23004e+08
205.082	62829.5	0	0	447628	0	2.30885e+06	0	3.13922e+06	841770	234234	0	0	798684	0	0	0
229.155	7.02428e+06	5.7743e+06	1.93401e+07	2.11649e+07	1.95141e+07	2.03873e+07	4.75885e+07	4.50791e+07	3.21642e+07	2.11289e+07	3.53835e+07	1.97583e+07	4.1545e+07	1.39504e+07	2.66111e+07	1.68787e+07
227.125	5.94533e+06	2.82363e+06	1.73235e+07	1.74042e+07	2.27023e+06	4.65638e+06	1.41188e+07	1.46708e+07	1.15697e+07	1.40569e+07	1.376e+07	1.5269e+07	1.16567e+07	2.11676e+07	7.03864e+06	1.83453e+07
166.073	3.5133e+06	3.73773e+06	6.78157e+06	4.66927e+06	5.06072e+06	5.65007e+06	5.18674e+06	5.16445e+06	6.25691e+06	6.18147e+06	5.43547e+06	4.36305e+06	3.50439e+06	6.07002e+06	3.80202e+06	7.73306e+06
114.098	889980	731922	1.10222e+06	1.05496e+06	533095	728980	1.05852e+06	1.03474e+06	1.00028e+06	897520	976669	998750	1.14548e+06	1.21052e+06	1.01467e+06	1.08398e+06
146.118	2.07682e+06	1.91931e+06	5.9618e+06	4.8111e+06	1.74616e+06	3.8788e+06	3.56618e+06	8.82716e+06	5.15542e+06	8.47281e+06	2.1841e+06	4.30532e+06	8.56551e+06	3.36421e+07	5.99962e+06	8.10495e+06
141.114	2.11189e+07	3.11437e+07	7.14458e+06	6.74106e+06	2.44562e+07	1.68129e+07	5.26794e+06	4.97005e+06	8.55023e+06	6.47179e+06	7.87514e+06	9.76347e+06	2.24902e+07	1.01972e+07	2.66336e+07	9.31373e+06
90.055	1.2597e+06	1.56464e+06	760366	740531	2.07514e+06	1.40306e+06	791391	776585	876527	806079	1.1934e+06	1.22432e+06	2.21869e+06	1.03409e+06	1.75041e+06	785798
103.054	272172	109155	559710	117712	149242	639299	355684	335405	728516	604106	205072	247078	97726.4	0	105455	640361
304.248	194146181	5.95342e+08	1.0408e+08	102850966	2.18104e+08	3.82025e+08	1.73927e+08	8.35823e+07	1.34135e+08	2.12311e+08	1.77646e+08	138666668	281861007	289231548	2.74723e+08	2.27919e+08
298.097	4.3676e+08	306579795	3.8288e+08	390102174	6.67387e+08	7.2932e+08	7.12463e+08	6.92491e+08	5.42271e+08	4.91577e+08	5.56008e+08	4.83152e+08	3.54998e+08	4.35921e+08	3.91855e+08	5.03479e+08
136.062	6.8329e+06	5.26309e+06	5.29034e+06	5.19612e+06	1.01416e+07	1.01433e+07	9.00822e+06	8.62671e+06	7.14511e+06	6.06977e+06	7.45188e+06	6.84517e+06	5.85306e+06	6.01121e+06	6.93557e+06	6.16496e+06
326.146	0	0	268310	116525	1.53267e+06	1.63896e+06	2.68829e+06	3.70199e+06	844758	698136	1.33062e+06	1.12791e+06	167380	283152	303506	393618
147.113	5.90452e+07	7.70715e+07	7.43169e+07	8.58945e+07	1.47136e+08	1.85534e+08	1.92148e+08	1.58411e+08	1.52956e+08	1.7288e+08	1.53272e+08	1.1092e+08	6.8863e+07	1.15366e+08	5.9955e+07	1.57805e+08
242.642	1.15967e+07	1.28014e+07	1.64864e+07	1.47343e+07	1.81406e+07	2.22157e+07	2.30303e+07	2.78029e+07	3.13985e+07	2.1843e+07	2.43375e+07	1.92095e+07	1.32338e+07	1.83295e+07	1.69946e+07	1.97681e+07
119.058	438634	200975	551012	549987	897571	937519	1.32753e+06	1.29822e+06	981630	795356	1.18237e+06	1.18196e+06	512924	698045	764146	499882
189.16	4.80823e+07	7.77923e+07	6.74205e+07	6.52313e+07	1.15632e+08	153409585	1.24726e+08	1.27628e+08	1.2026e+08	1.03767e+08	1.69234e+08	7.78372e+07	8.0244e+07	1.00088e+08	8.19331e+07	9.99947e+07
167.093	3.72828e+06	1.06495e+06	212269	438538	2.34013e+06	4.14122e+06	5.15169e+06	4.10963e+06	1.30911e+07	1.26531e+07	1.34784e+06	7.19342e+06	810771	8.63025e+06	4.31682e+06	8.58328e+06
361.146	2.63358e+06	511995	2.73655e+06	2.83555e+06	5.30399e+06	6.24192e+06	6.20895e+06	4.38446e+06	6.46867e+06	6.60896e+06	4.67471e+06	4.84496e+06	2.14218e+06	5.20764e+06	2.74508e+06	6.133e+06
126.022	2.62613e+08	2.69782e+08	2.79582e+08	2.97172e+08	1.6671e+08	1.93484e+08	2.09459e+08	2.16142e+08	2.79565e+08	3.10324e+08	246012858	2.71993e+08	2.30077e+08	292722940	1.96198e+08	3.09639e+08
188.116	0	0	97638	0	1.4741e+06	3.70196e+06	4.97041e+06	6.5822e+06	590951	270899	2.28772e+06	861971	72994.1	0	68291.7	70149.8
220.118	226429734	1.55112e+08	2.22494e+08	1.74733e+08	1098139496	1979401014	1579272135	1846712212	1411037817	5.44496e+08	6.16568e+08	1178683811	1.88522e+08	3.38334e+08	351240674	4.40998e+08
133.061	3.38176e+07	3.09148e+07	3.31735e+07	3.55634e+07	5.56712e+07	5.75323e+07	5.09598e+07	5.33773e+07	4.20959e+07	3.5821e+07	4.90941e+07	3.02482e+07	3.19069e+07	3.76178e+07	2.66153e+07	3.36234e+07
369.249	0	0	1.86941e+06	3.89566e+06	1.14855e+06	8.33154e+06	8.33925e+06	8.81732e+06	4.06908e+06	3.56316e+06	6.09473e+06	3.24706e+06	255033	2.16146e+06	0	3.69893e+06
216.063	9.41616e+07	6.82878e+07	8.91745e+07	7.83817e+07	6.32318e+07	6.17692e+07	6.69495e+07	5.8504e+07	7.73288e+07	8.88481e+07	7.05307e+07	8.60116e+07	6.64083e+07	1.08148e+08	7.0767e+07	9.79789e+07
110.027	5.27498e+07	3.99574e+07	5.661e+07	4.17613e+07	1.33433e+07	1.77556e+07	2.07108e+07	1.43278e+07	3.24386e+07	2.90077e+07	2.7724e+07	2.79671e+07	4.5113e+07	5.24798e+07	4.00162e+07	9.68882e+07
206.152	4.79003e+06	3.78722e+06	1.0814e+07	1.06159e+07	1.24901e+07	1.87488e+07	1.75769e+07	1.76396e+07	1.3025e+07	1.21695e+07	1.56034e+07	1.06698e+07	4.33621e+06	8.06117e+06	6.86076e+06	9.97758e+06
106.05	2.57485e+07	2.88001e+07	2.06007e+07	3.25196e+07	3.74755e+07	3.46845e+07	3.44959e+07	30426393	2.61681e+07	2.28552e+07	3.64629e+07	2.14009e+07	2.7353e+07	2.56908e+07	2.44733e+07	2.86623e+07
128.018	9.12408e+06	9.25611e+06	1.00784e+07	1.05682e+07	5.38258e+06	6.11163e+06	7.47592e+06	7.55816e+06	1.01573e+07	1.07865e+07	8.68086e+06	9.81347e+06	7.78903e+06	1.05431e+07	6.33147e+06	1.12173e+07
251.037	1.6334e+07	2.0022e+07	1.51615e+07	1.47772e+07	9.6127e+06	1.07903e+07	9.61596e+06	8.99801e+06	1.42297e+07	1.67117e+07	1.19282e+07	1.43707e+07	1.59237e+07	1.53279e+07	1.32499e+07	1.66287e+07
134.058	69053.8	43276.1	108851	34026.5	153950	195817	167864	163565	138431	102913	128428	48575.6	89989.7	122268	42180.7	56721.6
166.072	1.3855e+06	827817	1.64513e+06	1.10664e+06	4.76566e+06	3.26477e+06	3.59012e+06	3.06569e+06	2.24377e+06	1.70832e+06	2.76778e+06	1.8658e+06	1.33374e+06	1.54915e+06	732600	2.53082e+06
189.124	0	0	4.33679e+06	4.1502e+06	1.3927e+07	1.87319e+07	2.20871e+07	2.62036e+07	1.11993e+07	9.08923e+06	1.38531e+07	1.10154e+07	0	5.78135e+06	1.53714e+06	7.67563e+06
184.074	3970823915	3493300228	3432688869	3245980447	2390545771	2780199981	2875879695	2837778120	3348424305	3567745340	2851347528	3133201308	3094985162	3991667328	2596386971	3728547134
185.077	2.23096e+08	1.93072e+08	1.96992e+08	1.83938e+08	1.25832e+08	1.47375e+08	1.64692e+08	157970036	1.88202e+08	2.05653e+08	1.59888e+08	1.77568e+08	1.69034e+08	2.26202e+08	1.39618e+08	2.14023e+08
175.119	1.01802e+08	1.03229e+08	8.74768e+07	1.05905e+08	1.97637e+08	2.54949e+08	3.62875e+08	2.27336e+08	1.31679e+08	2.71535e+08	2.63154e+08	1.30203e+08	1.10271e+08	1.51201e+08	9.59057e+07	1.40251e+08
79.9898	1.36892e+06	1.44895e+06	1.57175e+06	1.64094e+06	1.02085e+06	1.05682e+06	887231	1.25415e+06	1.49076e+06	1.38128e+06	1.25798e+06	1.39716e+06	1.17601e+06	1.59643e+06	1.01427e+06	1.5182e+06
176.876	4.13137e+07	4.64644e+07	5.15879e+07	5.17841e+07	3.56329e+07	3.59594e+07	3.94651e+07	4.09835e+07	4.54516e+07	4.92961e+07	4.97322e+07	4.20044e+07	3.96263e+07	5.34977e+07	3.67223e+07	5.65347e+07
131.118	8.65022e+06	1.13835e+07	7.01035e+06	1.64431e+07	438236	1.539e+06	1.28236e+06	1.7829e+06	4.97129e+06	1.15101e+07	6.75792e+06	3.44913e+06	2.38846e+06	8.07896e+06	294616	1.17182e+07
179.129	3.15391e+06	2.56314e+06	4.78649e+06	5.3154e+06	7.19707e+06	9.25557e+06	9.40232e+06	9.31817e+06	6.6167e+06	5.9966e+06	8.35903e+06	5.76901e+06	3.4033e+06	4.76185e+06	3.6829e+06	5.28478e+06
179.63	422865	347343	658908	779986	975021	1.21539e+06	1.3004e+06	1.32116e+06	941316	867131	1.11596e+06	781491	457489	605673	502596	735965
203.151	2.26795e+07	3.45206e+07	4.11219e+07	4.20631e+07	9.92408e+07	1.47764e+08	1.38906e+08	1.15475e+08	7.85801e+07	5.93784e+07	1.05802e+08	6.05373e+07	3.58859e+07	4.76074e+07	3.61261e+07	7.24142e+07
175.144	415737	1.73017e+06	1.5993e+06	2.30535e+06	1.04761e+07	1.97908e+07	1.86374e+07	1.33617e+07	7.04357e+06	5.46762e+06	1.30736e+07	5.43078e+06	1.78525e+06	2.69744e+06	2.47568e+06	5.09944e+06
193.132	253081	421510	355974	492531	1.80636e+06	2.19693e+06	4.18184e+06	4.82855e+06	1.04893e+06	807551	2.34012e+06	1.52606e+06	546178	489550	694182	383358
199.132	117875	218559	297796	518184	1.72262e+06	2.60044e+06	2.26947e+06	3.03844e+06	835472	596124	1.44158e+06	1.00755e+06	374169	400704	310591	291976
162.059	4.17456e+06	2.34658e+06	9.03259e+06	3.37461e+06	1.76976e+07	5.69125e+06	2.119e+07	1.79151e+07	5.29858e+06	9.062e+06	9.472e+06	2.74149e+06	2.36663e+06	4.55035e+06	2.98136e+06	8.40952e+06
176.074	512983	0	1.48327e+06	546453	2.46132e+06	943507	3.23242e+06	3.12121e+06	757618	1.23766e+06	1.58788e+06	254457	0	722897	370137	1.29256e+06
162.058	1.35607e+06	697317	2.3108e+06	969502	5.04798e+06	1.57494e+06	5.00963e+06	4.20026e+06	1.3934e+06	2.26924e+06	2.332e+06	768492	824898	1.12191e+06	944907	2.0412e+06
176.074	190603	0	627179	244864	1.24695e+06	322503	1.58614e+06	1.36655e+06	226586	594187	724939	70601.6	0	336817	0	653152
176.074	323814	99838.5	1.3504e+06	351204	2.21259e+06	1.06677e+06	2.87661e+06	2.89265e+06	834419	1.26673e+06	1.60674e+06	410782	0	716086	0	1.36938e+06
148.043	1.23035e+07	1.18833e+07	2.95946e+07	1.01407e+07	8.05628e+07	1.49794e+07	6.26784e+07	4.91247e+07	1.7862e+07	2.91309e+07	2.92149e+07	3.44539e+06	1.07693e+07	9.50926e+06	8.46553e+06	2.6774e+07
127.05	0	290242	499563	0	2.48035e+06	2.61662e+06	2.75026e+06	2.97917e+06	1.50058e+06	513973	1.76943e+06	919158	112361	163264	284477	988027
134.081	2.18135e+07	1.54707e+07	2.22256e+07	1.35909e+07	5.38131e+07	2.55356e+07	3.47011e+07	3.09523e+07	2.45267e+07	2.40122e+07	2.62532e+07	1.24127e+07	2.2045e+07	1.59557e+07	1.63303e+07	2.31302e+07
509.185	4.98688e+06	3.17688e+06	2.04716e+06	1.78154e+06	8.32837e+06	7.97811e+06	5.67471e+06	4.38023e+06	3.0224e+06	1.98586e+06	4.75443e+06	4.87783e+06	4.48845e+06	4.24086e+06	4.719e+06	3.69275e+06
162.058	2.93243e+06	2.06237e+06	5.52576e+06	2.15157e+06	1.26951e+07	3.7349e+06	1.11404e+07	9.45812e+06	3.23187e+06	5.20921e+06	5.60423e+06	1.7669e+06	1.97121e+06	2.89685e+06	2.59951e+06	4.98806e+06
176.074	1.72966e+06	472629	2.85791e+06	1.3629e+06	6.03868e+06	2.26999e+06	6.5715e+06	5.56165e+06	1.79976e+06	2.7374e+06	3.5337e+06	1.26526e+06	890920	1.79191e+06	1.04606e+06	3.16181e+06
524.299	1.71699e+06	1.92774e+06	1.53859e+06	1.76569e+06	3.99019e+06	4.90738e+06	4.15916e+06	3.7423e+06	2.12505e+06	1.91656e+06	3.25523e+06	2.27715e+06	81164.2	1.75541e+06	2.50974e+06	2.62272e+06
583.324	1.19896e+06	1.16361e+06	643673	880373	2.75417e+06	2.23242e+06	1.58297e+06	1.88668e+06	1.08288e+06	905465	1.45479e+06	1.11762e+06	54819.2	993912	1.0635e+06	1.3904e+06
638.329	1.61356e+06	0	1.30783e+06	1.43462e+06	8.54338e+06	1.14815e+07	1.55845e+07	1.4858e+07	2.59363e+06	3.94934e+06	9.90512e+06	6.40494e+06	0	2.57379e+06	2.86505e+06	2.43752e+06
190.09	1.87989e+06	1.08641e+06	3.88832e+06	3.50183e+06	5.45699e+06	4.25282e+06	7.64697e+06	7.21315e+06	3.21447e+06	5.59639e+06	3.79372e+06	2.23582e+06	1.15731e+06	3.01145e+06	885775	4.74417e+06
224.074	39955.5	0	219229	24699.3	1.15584e+06	181494	2.34364e+06	1.64151e+06	171679	286822	681555	672099	0	87934.9	0	737025
331.205	136313	0	1.40271e+06	676031	4.41348e+06	790689	5.10055e+06	3.95903e+06	852657	2.34106e+06	2.60386e+06	2.34145e+06	397895	596511	139651	1.83414e+06
204.106	1.67129e+07	1.16378e+07	3.11579e+07	2.88169e+07	3.43685e+07	4.12521e+07	5.49092e+07	5.23477e+07	2.62616e+07	4.26616e+07	2.60035e+07	2.41872e+07	1.00029e+07	2.6177e+07	1.04779e+07	3.44812e+07
132.102	3.60608e+08	3.97688e+08	4.42299e+08	3.59951e+08	5.69284e+08	6.86595e+08	5.31691e+08	6.06224e+08	6.16666e+08	5.26572e+08	5.39142e+08	3.45545e+08	2.89975e+08	4.2831e+08	3.68472e+08	4.97366e+08
86.0965	1.37542e+07	1.65289e+07	1.60364e+07	1.21318e+07	2.63316e+07	3.63061e+07	2.36089e+07	2.81966e+07	2.59418e+07	1.96944e+07	2.63926e+07	9.66106e+06	8.25345e+06	1.69569e+07	1.53712e+07	2.34655e+07
186.087	9.49819e+06	8.97347e+06	5.58629e+06	1.59102e+07	1.20239e+06	2.66535e+06	1.33595e+06	3.14255e+06	6.96381e+06	7.12251e+06	5.79874e+06	5.43347e+06	5.04025e+06	7.9869e+06	8.91389e+06	1.06983e+07
244.093	1.57826e+07	1.25857e+07	3.45668e+07	4.16271e+07	7.24344e+07	8.66162e+07	8.46843e+07	8.216e+07	4.46817e+07	4.97089e+07	6.45548e+07	2.82587e+07	1.02258e+07	2.53869e+07	9.46621e+06	3.42812e+07
112.051	2.18873e+06	1.75378e+06	4.82428e+06	6.68608e+06	1.30276e+07	15201591	1.40057e+07	1.43991e+07	7.39263e+06	7.66586e+06	1.02455e+07	4.26329e+06	1.71924e+06	2.95327e+06	1.08799e+06	4.49563e+06
487.178	0	0	0	1.2201e+06	1.39217e+06	6.29488e+06	9.79519e+06	9.64714e+06	0	1.99798e+06	3.22258e+06	0	0	0	0	0
455.181	0	0	465249	2.34707e+06	5.17026e+06	8.16627e+06	5.64241e+06	5.03005e+06	2.36355e+06	2.7976e+06	3.99151e+06	321995	0	0	0	333100
266.075	0	0	1.92367e+06	4.30138e+06	9.11556e+06	1.17563e+07	1.04494e+07	8.57377e+06	4.4666e+06	5.63465e+06	7.73363e+06	1.04493e+06	0	470026	0	3.08819e+06
241.155	6.18979e+06	1.86786e+06	2.21152e+07	2.5925e+07	2.69413e+07	3.24378e+07	6.0944e+07	5.67842e+07	2.41115e+07	2.6986e+07	4.66183e+07	2.93778e+07	1.16531e+07	1.74942e+07	1.41977e+07	1.90702e+07
224.113	1.12757e+06	921251	1.5871e+06	1.04874e+06	537443	594515	689954	714929	1.09967e+06	1.38809e+06	1.041e+06	971602	894318	1.51481e+06	910226	1.85713e+06
242.113	535923	822826	1.27097e+06	1.38961e+06	8.00506e+06	9.77439e+06	1.06594e+07	1.14628e+07	4.78546e+06	2.12071e+06	7.20708e+06	3.39492e+06	1.02399e+06	1.23292e+06	1.89853e+06	2.09021e+06
126.066	82896.5	322542	771476	892269	6.35919e+06	6.36491e+06	7.44087e+06	8.15525e+06	3.17961e+06	1.39825e+06	5.36018e+06	2.04838e+06	619771	722506	1.48162e+06	1.54923e+06
134.027	1.30439e+07	1.19894e+07	2.44556e+07	2.84431e+07	3.74028e+07	5.26763e+07	3.92884e+07	7.15869e+07	4.64069e+07	3.7433e+07	2.6454e+07	2.07861e+07	1.14395e+07	2.76481e+07	4.40394e+06	2.81748e+07
242.1	1.31705e+07	9.16842e+06	1.2228e+07	9.9435e+06	6.79216e+07	1.27098e+08	8.6342e+07	8.97949e+07	8.02615e+07	3.3809e+07	3.9166e+07	6.91764e+07	1.11861e+07	2.14852e+07	2.10417e+07	2.74807e+07
137.046	260731	417838	1.77957e+06	1.81407e+06	1.81273e+07	1.8756e+07	2.26876e+07	2.65844e+07	6.90241e+06	4.51864e+06	1.10469e+07	6.45844e+06	1.33714e+06	1.15495e+06	833286	2.15753e+06
241.155	2.99826e+07	2.42237e+07	5.22479e+07	5.96003e+07	7.16044e+07	7.95102e+07	1.38694e+08	1.29941e+08	60432915	6.18079e+07	1.01974e+08	7.12058e+07	3.76708e+07	4.51208e+07	4.48732e+07	5.35361e+07
112.051	121380	171531	447169	242457	509428	927045	989832	1.21608e+06	572976	519093	738688	450683	63255.9	278297	68072.7	589396
258.109	416018	0	2.1053e+06	1.55298e+06	3.82031e+06	5.71062e+06	7.53439e+06	7.4861e+06	4.47685e+06	3.39036e+06	4.53236e+06	2.75385e+06	0	1.96916e+06	710969	3.93538e+06
479.192	1.59444e+07	6.57612e+06	2.09176e+07	2.38301e+07	4.38187e+06	2.71912e+06	6.90349e+06	2.72354e+06	1.08578e+07	2.29451e+07	1.42273e+07	1.13044e+07	3.89446e+06	2.05992e+07	4.07895e+06	1.53228e+07
178.053	3.21835e+06	211230	1.00519e+07	4.6386e+06	2.23277e+07	1.28254e+07	2.83671e+07	2.4649e+07	8.30256e+06	1.65608e+07	1.30096e+07	6.82606e+06	728674	6.76459e+06	800772	1.01706e+07
325.154	9.95395e+06	7.52071e+06	1.0901e+07	9.88595e+06	6.33407e+06	7.00603e+06	8.33322e+06	7.96067e+06	8.65841e+06	9.21865e+06	9.85947e+06	9.84741e+06	1.34725e+07	1.2399e+07	1.07398e+07	1.09372e+07
112.051	4.30566e+06	8.00317e+06	8.64309e+06	1.03955e+07	7.71092e+07	7.37495e+07	6.93603e+07	7.9775e+07	3.40839e+07	1.4564e+07	5.86247e+07	2.81062e+07	9.4788e+06	8.31195e+06	1.93767e+07	1.44009e+07
228.098	1.0981e+06	7.36216e+06	4.37581e+06	5.79366e+06	1.09408e+08	101649445	1.00098e+08	1.05537e+08	4.36148e+07	1.69198e+07	7.84568e+07	3.26731e+07	1.00156e+07	4.41022e+06	2.01662e+07	1.56312e+07
136.048	4.11583e+06	4.00344e+06	3.7043e+06	4.03436e+06	3.09202e+06	3.61408e+06	3.18043e+06	2.69855e+06	3.25324e+06	3.33656e+06	4.09747e+06	4.65568e+06	6.22148e+06	5.21205e+06	5.31143e+06	4.65418e+06
132.066	4.67154e+06	4.75732e+06	7.30469e+06	7.54095e+06	9.42768e+06	8.83216e+06	1.11233e+07	1.62272e+07	1.03238e+07	7.8465e+06	1.07979e+07	1.16032e+07	3.55758e+06	8.50113e+06	5.08871e+06	1.09482e+07
[truncated: 474 more rows]

## Sheet: Sample info
ID	Tumour type
180913_PK180820ap_91H	Myc_low
[truncated: 17 more rows]
