# Supplementary material for: Vitamin B5 supports MYC oncogenic metabolism and tumor progression in breast cancer
Source: Nat Metab. 2023 Nov 9;5(11):1870–86. doi: 10.1038/s42255-023-00915-7 (PMC10663155; doi:10.1038/s42255-023-00915-7)
Supplement: Supplementary file 5 — LC–MS analysis of CoA levels in WM tumors and quantification of single-cell PA-derived 15N/14N ratio detected by NanoSIMS in WM tumors. [file 42255_2023_915_MOESM5_ESM.xlsx]

## Sheet: Fig_2C_2021-03-8-CoA_Xmas_LC
Region	CoA peak area normalised to standard and dry tissue weight (mg)
Myc_high	0.283535
Myc_high	0.234635
Myc_high	0.406787
Myc_low	0.137794
Myc_low	0.0484732
Myc_low	0.212418
Myc_low	0
Mix	0.0610128
Mix	0.0690119
Mix	0.0667393
Mix	0.0799927
Mix	0.0578758
Mix	0.0672752
Mix	0.102866

## Sheet: Fig2h_per_cell_values
Tile	myc_level	cells	mean	ND
201222-PA-E3A2D3-40um_7	Myc_high	green_10_1	39.1846	39.2213
201222-PA-E3A2D3-40um_7	Myc_high	green_11_1	38.7579	38.9149
201222-PA-E3A2D3-40um_7	Myc_high	green_12_1	39.3975	39.4616
201222-PA-E3A2D3-40um_7	Myc_high	green_13_1	39.0226	39.0872
201222-PA-E3A2D3-40um_7	Myc_high	green_1_1	38.8864	38.8932
201222-PA-E3A2D3-40um_7	Myc_high	green_2_1	38.9926	39.0912
201222-PA-E3A2D3-40um_7	Myc_high	green_3_1	38.8141	38.8343
201222-PA-E3A2D3-40um_7	Myc_high	green_4_1	38.8282	38.9178
201222-PA-E3A2D3-40um_7	Myc_high	green_5_1	38.5632	38.5837
201222-PA-E3A2D3-40um_7	Myc_high	green_6_1	38.3247	38.3741
201222-PA-E3A2D3-40um_7	Myc_high	green_7_1	38.5159	38.562
201222-PA-E3A2D3-40um_7	Myc_high	green_8_1	38.9873	39.019
201222-PA-E3A2D3-40um_7	Myc_high	green_9_1	38.9933	39.0067
201222-PA-E3A2D3-40um_7	Myc_low	red_10_1	37.9398	37.9604
201222-PA-E3A2D3-40um_7	Myc_low	red_11_1	38.5383	38.548
201222-PA-E3A2D3-40um_7	Myc_low	red_12_1	38.0695	38.0952
201222-PA-E3A2D3-40um_7	Myc_low	red_13_1	37.4915	37.5239
201222-PA-E3A2D3-40um_7	Myc_low	red_1_1	38.2266	38.2797
201222-PA-E3A2D3-40um_7	Myc_low	red_2_1	38.1616	38.165
201222-PA-E3A2D3-40um_7	Myc_low	red_3_1	38.3081	38.3729
201222-PA-E3A2D3-40um_7	Myc_low	red_4_1	38.4558	38.469
201222-PA-E3A2D3-40um_7	Myc_low	red_5_1	37.8579	37.8592
201222-PA-E3A2D3-40um_7	Myc_low	red_6_1	38.0662	38.0908
201222-PA-E3A2D3-40um_7	Myc_low	red_7_1	38.2195	38.2427
201222-PA-E3A2D3-40um_7	Myc_low	red_8_1	38.0065	38.0325
201222-PA-E3A2D3-40um_7	Myc_low	red_9_1	38.0423	38.0631
210208-PA-E3A1D3-40um-8-concat	Myc_low	red_10_2	36.4948	36.5243
210208-PA-E3A1D3-40um-8-concat	Myc_low	red_11_2	36.8029	36.8283
210208-PA-E3A1D3-40um-8-concat	Myc_low	red_12_2	36.3532	36.3957
210208-PA-E3A1D3-40um-8-concat	Myc_low	red_13_2	36.5311	36.5562
210208-PA-E3A1D3-40um-8-concat	Myc_low	red_14_2	36.4862	36.5321
210208-PA-E3A1D3-40um-8-concat	Myc_low	red_15_2	36.5308	36.5347
210208-PA-E3A1D3-40um-8-concat	Myc_low	red_16_2	36.3298	36.3545
210208-PA-E3A1D3-40um-8-concat	Myc_low	red_17_2	36.282	36.3473
210208-PA-E3A1D3-40um-8-concat	Myc_low	red_18_2	36.6794	36.7011
210208-PA-E3A1D3-40um-8-concat	Myc_low	red_19_2	36.4901	36.5644
210208-PA-E3A1D3-40um-8-concat	Myc_low	red_1_2	36.7069	36.7251
210208-PA-E3A1D3-40um-8-concat	Myc_low	red_20_2	36.4207	36.4182
210208-PA-E3A1D3-40um-8-concat	Myc_low	red_2_2	36.8176	36.8412
210208-PA-E3A1D3-40um-8-concat	Myc_low	red_4_2	36.8513	36.8529
210208-PA-E3A1D3-40um-8-concat	Myc_low	red_5_2	37.094	37.1144
210208-PA-E3A1D3-40um-8-concat	Myc_low	red_6_2	36.6296	36.6748
210208-PA-E3A1D3-40um-8-concat	Myc_low	red_7_2	36.2412	36.2692
210208-PA-E3A1D3-40um-8-concat	Myc_low	red_8_2	35.936	35.9628
210208-PA-E3A1D3-40um-8-concat	Myc_low	red_9_2	36.3592	36.3818
201222-PA-E3A2D3-40um_5concat.nrrd	Myc_high	green_1_4	38.0745	38.1461
201222-PA-E3A2D3-40um_5concat.nrrd	Myc_high	green_11_4	37.7915	37.8013
201222-PA-E3A2D3-40um_5concat.nrrd	Myc_high	green_12_4	38.0611	38.2931
201222-PA-E3A2D3-40um_5concat.nrrd	Myc_high	green_13_4	37.8664	37.9005
201222-PA-E3A2D3-40um_5concat.nrrd	Myc_high	green_14_4	37.8779	37.9373
201222-PA-E3A2D3-40um_5concat.nrrd	Myc_high	green_15_4	39.121	39.2472
201222-PA-E3A2D3-40um_5concat.nrrd	Myc_high	green_16_4	38.6164	38.6162
201222-PA-E3A2D3-40um_5concat.nrrd	Myc_high	green_17_4	38.218	38.2859
201222-PA-E3A2D3-40um_5concat.nrrd	Myc_high	green_18_4	38.4363	38.5344
201222-PA-E3A2D3-40um_5concat.nrrd	Myc_high	green_19_4	37.7502	37.7914
201222-PA-E3A2D3-40um_5concat.nrrd	Myc_high	green_1_4	37.7033	37.7688
201222-PA-E3A2D3-40um_5concat.nrrd	Myc_high	green_20_4	37.7423	37.8199
201222-PA-E3A2D3-40um_5concat.nrrd	Myc_high	green_2_4	37.2708	37.3299
201222-PA-E3A2D3-40um_5concat.nrrd	Myc_high	green_3_4	37.9312	37.9176
201222-PA-E3A2D3-40um_5concat.nrrd	Myc_high	green_4_4	37.5715	37.5766
201222-PA-E3A2D3-40um_5concat.nrrd	Myc_high	green_5_4	37.9881	38.0655
201222-PA-E3A2D3-40um_5concat.nrrd	Myc_high	green_6_4	38.3553	38.3695
201222-PA-E3A2D3-40um_5concat.nrrd	Myc_high	green_7_4	37.9345	38.0402
201222-PA-E3A2D3-40um_5concat.nrrd	Myc_high	green_8_4	38.6439	38.6998
201222-PA-E3A2D3-40um_5concat.nrrd	Myc_high	green_9_4	38.0235	38.0796
