# Supplementary material for: Vitamin B5 supports MYC oncogenic metabolism and tumor progression in breast cancer
Source: Nat Metab. 2023 Nov 9;5(11):1870–86. doi: 10.1038/s42255-023-00915-7 (PMC10663155; doi:10.1038/s42255-023-00915-7)
Supplement: Supplementary file 6 — Quantification of single-cell 13C/12C and 15N/14N ratios detected by NanoSIMS in WM tumors. [file 42255_2023_915_MOESM6_ESM.xlsx]

## Sheet: 2021-02-09 13 C Cell wise compa
sample	Region	mean_cells	ND	acquisition	cell_name	brdu
190822-SEM01-E3A1D2-60um	Green_mix	118.213	118.24	run_1	cell_green_10_1	brdu-
190822-SEM01-E3A1D2-60um	Green_mix	119.265	119.233	run_1	cell_green_11_1	brdu-
190822-SEM01-E3A1D2-60um	Green_mix	117.29	117.315	run_1	cell_green_12_1	brdu-
190822-SEM01-E3A1D2-60um	Green_mix	118.352	118.388	run_1	cell_green_13_1	brdu-
190822-SEM01-E3A1D2-60um	Green_mix	114.35	114.35	run_1	cell_green_14_1	brdu-
190822-SEM01-E3A1D2-60um	Green_mix	117.395	117.416	run_1	cell_green_1_1	brdu-
190822-SEM01-E3A1D2-60um	Green_mix	116.091	116.107	run_1	cell_green_2_1	brdu-
190822-SEM01-E3A1D2-60um	Green_mix	114.627	114.643	run_1	cell_green_3_1	brdu-
190822-SEM01-E3A1D2-60um	Green_mix	116.879	116.917	run_1	cell_green_4_1	brdu-
190822-SEM01-E3A1D2-60um	Green_mix	117.66	117.682	run_1	cell_green_5_1	brdu-
190822-SEM01-E3A1D2-60um	Green_mix	116.871	116.887	run_1	cell_green_6_1	brdu-
190822-SEM01-E3A1D2-60um	Green_mix	117.187	117.233	run_1	cell_green_7_1	brdu-
190822-SEM01-E3A1D2-60um	Green_mix	123.283	123.229	run_1	cell_green_8_1	brdu+
190822-SEM01-E3A1D2-60um	Green_mix	116.837	116.835	run_1	cell_green_9_1	brdu-
190822-SEM01-E3A1D2-60um	Red_mix	115.608	115.644	run_1	cell_red_1_1	brdu-
190822-SEM01-E3A1D2-60um	Red_mix	118.811	118.809	run_1	cell_red_2_1	brdu-
190822-SEM01-E3A1D2-60um	Red_mix	117.227	117.242	run_1	cell_red_3_1	brdu-
190822-SEM01-E3A1D2-60um	Red_mix	116.206	116.17	run_1	cell_red_4_1	brdu-
190822-SEM01-E3A1D2-60um	Red_mix	118.528	118.51	run_1	cell_red_5_1	brdu-
190823-SEM02-E3A1D3-CA-60um	Green_mix	120.783	120.758	run_1	cell_green_10_2	brdu-
190823-SEM02-E3A1D3-CA-60um	Green_mix	119.628	119.585	run_1	cell_green_11_2	brdu+
190823-SEM02-E3A1D3-CA-60um	Green_mix	120.728	120.796	run_1	cell_green_12_2	brdu+
190823-SEM02-E3A1D3-CA-60um	Green_mix	117.657	117.7	run_1	cell_green_13_2	brdu-
190823-SEM02-E3A1D3-CA-60um	Green_mix	116.57	116.583	run_1	cell_green_14_2	brdu-
190823-SEM02-E3A1D3-CA-60um	Green_mix	116.531	116.553	run_1	cell_green_15_2	brdu-
190823-SEM02-E3A1D3-CA-60um	Green_mix	116.853	116.85	run_1	cell_green_16_2	brdu-
190823-SEM02-E3A1D3-CA-60um	Green_mix	119.011	119.033	run_1	cell_green_17_2	brdu-
190823-SEM02-E3A1D3-CA-60um	Green_mix	116.104	116.118	run_1	cell_green_18_2	brdu-
190823-SEM02-E3A1D3-CA-60um	Green_mix	121.249	121.278	run_1	cell_green_19_2	brdu-
190823-SEM02-E3A1D3-CA-60um	Green_mix	117.648	117.693	run_1	cell_green_1_2	brdu-
190823-SEM02-E3A1D3-CA-60um	Green_mix	119.923	119.927	run_1	cell_green_20_2	brdu-
190823-SEM02-E3A1D3-CA-60um	Green_mix	119.228	119.233	run_1	cell_green_21_2	brdu-
190823-SEM02-E3A1D3-CA-60um	Green_mix	123.885	123.908	run_1	cell_green_22_2	brdu+
190823-SEM02-E3A1D3-CA-60um	Green_mix	119.543	119.534	run_1	cell_green_23_2	brdu-
190823-SEM02-E3A1D3-CA-60um	Green_mix	125.826	125.993	run_1	cell_green_24_2	brdu+
190823-SEM02-E3A1D3-CA-60um	Green_mix	121.07	121.057	run_1	cell_green_25_2	brdu-
190823-SEM02-E3A1D3-CA-60um	Green_mix	117.485	117.538	run_1	cell_green_2_2	brdu+
190823-SEM02-E3A1D3-CA-60um	Green_mix	120.824	120.845	run_1	cell_green_3_2	brdu-
190823-SEM02-E3A1D3-CA-60um	Green_mix	119.729	119.736	run_1	cell_green_4_2	brdu-
190823-SEM02-E3A1D3-CA-60um	Green_mix	121.563	121.614	run_1	cell_green_5_2	brdu-
190823-SEM02-E3A1D3-CA-60um	Green_mix	116.918	116.931	run_1	cell_green_6_2	brdu-
190823-SEM02-E3A1D3-CA-60um	Green_mix	118.742	118.755	run_1	cell_green_7_2	brdu+
190823-SEM02-E3A1D3-CA-60um	Green_mix	118.605	118.615	run_1	cell_green_8_2	brdu+
190823-SEM02-E3A1D3-CA-60um	Green_mix	119.856	119.86	run_1	cell_green_9_2	brdu-
190823-SEM02-E3A1D3-CA-60um	Red_mix	119.034	119.017	run_1	cell_red_10_2	brdu-
190823-SEM02-E3A1D3-CA-60um	Red_mix	117.115	117.124	run_1	cell_red_11_2	brdu-
190823-SEM02-E3A1D3-CA-60um	Red_mix	117.766	117.775	run_1	cell_red_12_2	brdu-
190823-SEM02-E3A1D3-CA-60um	Red_mix	119.977	120.012	run_1	cell_red_13_2	brdu-
190823-SEM02-E3A1D3-CA-60um	Red_mix	115.114	115.126	run_1	cell_red_1_2	brdu-
190823-SEM02-E3A1D3-CA-60um	Red_mix	115.373	115.392	run_1	cell_red_2_2	brdu-
190823-SEM02-E3A1D3-CA-60um	Red_mix	117.589	117.599	run_1	cell_red_3_2	brdu-
190823-SEM02-E3A1D3-CA-60um	Red_mix	116.141	116.166	run_1	cell_red_4_2	brdu-
190823-SEM02-E3A1D3-CA-60um	Red_mix	117.303	117.339	run_1	cell_red_5_2	brdu-
190823-SEM02-E3A1D3-CA-60um	Red_mix	116.51	116.525	run_1	cell_red_6_2	brdu-
190823-SEM02-E3A1D3-CA-60um	Red_mix	117.683	117.683	run_1	cell_red_7_2	brdu-
190823-SEM02-E3A1D3-CA-60um	Red_mix	117.635	117.655	run_1	cell_red_8_2	brdu-
190823-SEM02-E3A1D3-CA-60um	Red_mix	116.999	117.105	run_1	cell_red_9_2	brdu-
190824-SEM03-E3A1D3-CA-60um	Green_mix	116.829	116.83	run_1	cell_green_10_3	brdu-
190824-SEM03-E3A1D3-CA-60um	Green_mix	115.606	115.606	run_1	cell_green_11_3	brdu-
190824-SEM03-E3A1D3-CA-60um	Green_mix	118.437	118.449	run_1	cell_green_12_3	brdu-
190824-SEM03-E3A1D3-CA-60um	Green_mix	118.681	118.699	run_1	cell_green_13	brdu-
190824-SEM03-E3A1D3-CA-60um	Green_mix	117.91	117.905	run_1	cell_green_14_3	brdu-
190824-SEM03-E3A1D3-CA-60um	Green_mix	117.443	117.452	run_1	cell_green_1_3	brdu-
190824-SEM03-E3A1D3-CA-60um	Green_mix	120.551	120.568	run_1	cell_green_2_3	brdu+
190824-SEM03-E3A1D3-CA-60um	Green_mix	119.071	119.097	run_1	cell_green_3_3	brdu-
190824-SEM03-E3A1D3-CA-60um	Green_mix	119.447	119.41	run_1	cell_green_4_3	brdu+
190824-SEM03-E3A1D3-CA-60um	Green_mix	119.674	119.714	run_1	cell_green_5_3	brdu-
190824-SEM03-E3A1D3-CA-60um	Green_mix	118.585	118.644	run_1	cell_green_6_3	brdu-
190824-SEM03-E3A1D3-CA-60um	Green_mix	118.756	118.733	run_1	cell_green_7_3	brdu+
190824-SEM03-E3A1D3-CA-60um	Green_mix	116.072	116.102	run_1	cell_green_8_3	brdu-
190824-SEM03-E3A1D3-CA-60um	Green_mix	117.672	117.673	run_1	cell_green_9_3	brdu+
190824-SEM03-E3A1D3-CA-60um	Red_mix	110.393	110.447	run_1	cell_red_10_3	brdu-
190824-SEM03-E3A1D3-CA-60um	Red_mix	117.351	117.36	run_1	cell_red_11_3	brdu-
190824-SEM03-E3A1D3-CA-60um	Red_mix	116.294	116.294	run_1	cell_red_12_3	brdu-
190824-SEM03-E3A1D3-CA-60um	Red_mix	116.451	116.452	run_1	cell_red_13_3	brdu-
190824-SEM03-E3A1D3-CA-60um	Red_mix	115.763	115.735	run_1	cell_red_14_3	brdu-
190824-SEM03-E3A1D3-CA-60um	Red_mix	115.01	115.02	run_1	cell_red_15_3	brdu-
190824-SEM03-E3A1D3-CA-60um	Red_mix	118.085	118.081	run_1	cell_red_16_3	brdu+
190824-SEM03-E3A1D3-CA-60um	Red_mix	115.708	115.737	run_1	cell_red_17_3	brdu-
190824-SEM03-E3A1D3-CA-60um	Red_mix	114.068	114.096	run_1	cell_red_1_3	brdu-
190824-SEM03-E3A1D3-CA-60um	Red_mix	115.296	115.322	run_1	cell_red_20_3	brdu-
190824-SEM03-E3A1D3-CA-60um	Red_mix	116.306	116.312	run_1	cell_red_21	brdu-
190824-SEM03-E3A1D3-CA-60um	Red_mix	113.528	113.566	run_1	cell_red_2_3	brdu-
190824-SEM03-E3A1D3-CA-60um	Red_mix	114.255	114.284	run_1	cell_red_3_3	brdu-
190824-SEM03-E3A1D3-CA-60um	Red_mix	114.814	114.828	run_1	cell_red_4_3	brdu-
190824-SEM03-E3A1D3-CA-60um	Red_mix	116.079	116.084	run_1	cell_red_5_3	brdu-
190824-SEM03-E3A1D3-CA-60um	Red_mix	115.825	115.814	run_1	cell_red_6_3	brdu-
190824-SEM03-E3A1D3-CA-60um	Red_mix	116.92	116.947	run_1	cell_red_7_3	brdu-
190824-SEM03-E3A1D3-CA-60um	Red_mix	116.021	116	run_1	cell_red_8_3	brdu-
190824-SEM03-E3A1D3-CA-60um	Red_mix	116.173	116.232	run_1	cell_red_9_3	brdu-
190824-SEM05-E3A1D3-CA-60um_1	Red_mix	114.888	114.919	run_1	cell_red_1_4	brdu-
190824-SEM05-E3A1D3-CA-60um_1	Red_mix	114.845	114.877	run_1	cell_red_2_4	brdu-
190824-SEM05-E3A1D3-CA-60um_1	Red_mix	115.952	115.975	run_1	cell_red_3_4	brdu-
190824-SEM05-E3A1D3-CA-60um_1	Red_mix	114.42	114.433	run_1	cell_red_4_4	brdu-
190824-SEM05-E3A1D3-CA-60um_1	Red_mix	115.063	115.082	run_1	cell_red_5_4	brdu-
190824-SEM05-E3A1D3-CA-60um_1	Red_mix	114.916	114.921	run_1	cell_red_6_4	brdu-
190824-SEM04-E3A1D3-CA-60um	Green_mix	123.131	123.059	run_1	cell_green_10_4	brdu+
190824-SEM04-E3A1D3-CA-60um	Green_mix	120.242	120.262	run_1	cell_green_11_4	brdu-
190824-SEM04-E3A1D3-CA-60um	Green_mix	120.707	120.666	run_1	cell_green_12_4	brdu-
190824-SEM04-E3A1D3-CA-60um	Green_mix	120.945	120.857	run_1	cell_green_13_4	brdu+
190824-SEM04-E3A1D3-CA-60um	Green_mix	118.869	118.881	run_1	cell_green_14_4	brdu+
190824-SEM04-E3A1D3-CA-60um	Green_mix	120.075	120.072	run_1	cell_green_15_4	brdu+
190824-SEM04-E3A1D3-CA-60um	Green_mix	119.617	119.601	run_1	cell_green_16_4	brdu-
190824-SEM04-E3A1D3-CA-60um	Green_mix	123.389	123.365	run_1	cell_green_17_4	brdu+
190824-SEM04-E3A1D3-CA-60um	Green_mix	120.327	120.315	run_1	cell_green_18_4	brdu-
190824-SEM04-E3A1D3-CA-60um	Green_mix	121.838	121.869	run_1	cell_green_19_4	brdu+
190824-SEM04-E3A1D3-CA-60um	Green_mix	123.268	123.178	run_1	cell_green_1_4	brdu-
190824-SEM04-E3A1D3-CA-60um	Green_mix	121.984	121.991	run_1	cell_green_20_4	brdu-
190824-SEM04-E3A1D3-CA-60um	Green_mix	122.818	122.804	run_1	cell_green_21_4	brdu-
190824-SEM04-E3A1D3-CA-60um	Green_mix	121.767	121.758	run_1	cell_green_22_4	brdu+
190824-SEM04-E3A1D3-CA-60um	Green_mix	123.095	123.152	run_1	cell_green_23_4	brdu-
190824-SEM04-E3A1D3-CA-60um	Green_mix	124.557	124.462	run_1	cell_green_24_4	brdu-
190824-SEM04-E3A1D3-CA-60um	Green_mix	123.64	123.698	run_1	cell_green_25_4	brdu-
190824-SEM04-E3A1D3-CA-60um	Green_mix	132.369	132.157	run_1	cell_green_26_4	brdu-
190824-SEM04-E3A1D3-CA-60um	Green_mix	123.336	123.287	run_1	cell_green_2_4	brdu-
190824-SEM04-E3A1D3-CA-60um	Green_mix	124.039	124.021	run_1	cell_green_3_4	brdu-
190824-SEM04-E3A1D3-CA-60um	Green_mix	130.125	129.781	run_1	cell_green_4_4	brdu-
190824-SEM04-E3A1D3-CA-60um	Green_mix	128.47	128.295	run_1	cell_green_5_4	brdu-
190824-SEM04-E3A1D3-CA-60um	Green_mix	134.459	134.304	run_1	cell_green_6_4	brdu-
190824-SEM04-E3A1D3-CA-60um	Green_mix	127.462	127.12	run_1	cell_green_7_4	brdu-
190824-SEM04-E3A1D3-CA-60um	Green_mix	126.202	126.062	run_1	cell_green_8_4	brdu-
190824-SEM04-E3A1D3-CA-60um	Green_mix	126.653	126.569	run_1	cell_green_9_4	brdu-
190824-SEM04-E3A1D3-CA-60um	Red_mix	126.919	126.789	run_1	cell_red_10_4	brdu-
190824-SEM04-E3A1D3-CA-60um	Red_mix	119.069	118.938	run_1	cell_red_11_4	brdu-
190824-SEM04-E3A1D3-CA-60um	Red_mix	117.589	117.549	run_1	cell_red_12_4	brdu-
190824-SEM04-E3A1D3-CA-60um	Red_mix	118.523	118.53	run_1	cell_red_13_4	brdu-
190824-SEM04-E3A1D3-CA-60um	Red_mix	118.055	118.074	run_1	cell_red_14_4	brdu-
190824-SEM04-E3A1D3-CA-60um	Red_mix	118.475	118.513	run_1	cell_red_15_4	brdu-
190824-SEM04-E3A1D3-CA-60um	Red_mix	121.567	121.586	run_1	cell_red_16_4	brdu-
190824-SEM04-E3A1D3-CA-60um	Red_mix	118.544	118.509	run_1	cell_red_17_4	brdu-
190824-SEM04-E3A1D3-CA-60um	Red_mix	121.741	121.719	run_1	cell_red_1_4	brdu-
190824-SEM04-E3A1D3-CA-60um	Red_mix	120.959	120.968	run_1	cell_red_2_4	brdu-
190824-SEM04-E3A1D3-CA-60um	Red_mix	119.206	119.237	run_1	cell_red_3_4	brdu-
190824-SEM04-E3A1D3-CA-60um	Red_mix	119.997	120.009	run_1	cell_red_4_4	brdu-
190824-SEM04-E3A1D3-CA-60um	Red_mix	119.681	119.689	run_1	cell_red_5_4	brdu-
190824-SEM04-E3A1D3-CA-60um	Red_mix	118.145	118.144	run_1	cell_red_6_4	brdu-
190824-SEM04-E3A1D3-CA-60um	Red_mix	119.459	119.36	run_1	cell_red_7_4	brdu-
190824-SEM04-E3A1D3-CA-60um	Red_mix	121.423	121.339	run_1	cell_red_8_4	brdu-
190824-SEM04-E3A1D3-CA-60um	Red_mix	122.682	122.514	run_1	cell_red_9_4	brdu-
190825-SEM06-E3A1D3-CA-60um	Green_mix	122.41	122.443	run_1	cell_green_10_5	brdu-
190825-SEM06-E3A1D3-CA-60um	Green_mix	123.032	123.028	run_1	cell_green_11_5	brdu+
190825-SEM06-E3A1D3-CA-60um	Green_mix	120.54	120.523	run_1	cell_green_12_5	brdu-
190825-SEM06-E3A1D3-CA-60um	Green_mix	126.224	126.218	run_1	cell_green_13_5	brdu+
190825-SEM06-E3A1D3-CA-60um	Green_mix	121.803	121.811	run_1	cell_green_14_5	brdu+
190825-SEM06-E3A1D3-CA-60um	Green_mix	123.668	123.672	run_1	cell_green_15_5	brdu+
190825-SEM06-E3A1D3-CA-60um	Green_mix	124.482	124.54	run_1	cell_green_16_2	brdu-
190825-SEM06-E3A1D3-CA-60um	Green_mix	123.248	123.28	run_1	cell_green_17_5	brdu-
190825-SEM06-E3A1D3-CA-60um	Green_mix	126.185	126.216	run_1	cell_green_18_5	brdu+
190825-SEM06-E3A1D3-CA-60um	Green_mix	124.092	124.11	run_1	cell_green_19_5	brdu-
190825-SEM06-E3A1D3-CA-60um	Green_mix	124.762	124.789	run_1	cell_green_1_5	brdu+
190825-SEM06-E3A1D3-CA-60um	Green_mix	122.355	122.36	run_1	cell_green_20_5	brdu+
190825-SEM06-E3A1D3-CA-60um	Green_mix	121.571	121.57	run_1	cell_green_21_5	brdu-
190825-SEM06-E3A1D3-CA-60um	Green_mix	122.66	122.64	run_1	cell_green_23_5	brdu-
190825-SEM06-E3A1D3-CA-60um	Green_mix	122.029	122.34	run_1	cell_green_24_5	brdu-
190825-SEM06-E3A1D3-CA-60um	Green_mix	122.968	122.977	run_1	cell_green_25_5	brdu-
190825-SEM06-E3A1D3-CA-60um	Green_mix	123.719	123.695	run_1	cell_green_26_5	brdu-
190825-SEM06-E3A1D3-CA-60um	Green_mix	123.488	122.805	run_1	cell_green_27_5	brdu-
190825-SEM06-E3A1D3-CA-60um	Green_mix	122.898	122.92	run_1	cell_green_28_5	brdu-
190825-SEM06-E3A1D3-CA-60um	Green_mix	122.919	122.949	run_1	cell_green_29_5	brdu-
190825-SEM06-E3A1D3-CA-60um	Green_mix	121.484	121.489	run_1	cell_green_2_5	brdu-
190825-SEM06-E3A1D3-CA-60um	Green_mix	123.788	123.67	run_1	cell_green_30_5	brdu-
190825-SEM06-E3A1D3-CA-60um	Green_mix	122.292	122.248	run_1	cell_green_31_5	brdu-
190825-SEM06-E3A1D3-CA-60um	Green_mix	122.539	122.549	run_1	cell_green_32_5	brdu-
190825-SEM06-E3A1D3-CA-60um	Green_mix	124.6	124.53	run_1	cell_green_33_5	brdu-
190825-SEM06-E3A1D3-CA-60um	Green_mix	125.118	125.098	run_1	cell_green_34_5	brdu+
190825-SEM06-E3A1D3-CA-60um	Green_mix	124.079	124.054	run_1	cell_green_35_5	brdu-
190825-SEM06-E3A1D3-CA-60um	Green_mix	125.127	125.121	run_1	cell_green_36_5	brdu-
190825-SEM06-E3A1D3-CA-60um	Green_mix	125.147	125.155	run_1	cell_green_3_5	brdu+
190825-SEM06-E3A1D3-CA-60um	Green_mix	124.178	124.175	run_1	cell_green_4_5	brdu-
190825-SEM06-E3A1D3-CA-60um	Green_mix	122.419	122.429	run_1	cell_green_5_5	brdu-
190825-SEM06-E3A1D3-CA-60um	Green_mix	122.51	122.53	run_1	cell_green_6_5	brdu-
190825-SEM06-E3A1D3-CA-60um	Green_mix	121.021	121.038	run_1	cell_green_7_5	brdu-
190825-SEM06-E3A1D3-CA-60um	Green_mix	123.738	123.712	run_1	cell_green_8_5	brdu-
190825-SEM06-E3A1D3-CA-60um	Green_mix	122.746	122.762	run_1	cell_green_9_5	brdu-
190825-SEM06-E3A1D3-CA-60um	Red_mix	120.118	120.116	run_1	cell_red_10_5	brdu-
190825-SEM06-E3A1D3-CA-60um	Red_mix	118.99	118.955	run_1	cell_red_11_5	brdu-
190825-SEM06-E3A1D3-CA-60um	Red_mix	121.717	121.719	run_1	cell_red_12_5	brdu-
190825-SEM06-E3A1D3-CA-60um	Red_mix	121.507	121.527	run_1	cell_red_13_5	brdu-
190825-SEM06-E3A1D3-CA-60um	Red_mix	121.557	121.552	run_1	cell_red_14_5	brdu-
190825-SEM06-E3A1D3-CA-60um	Red_mix	122.244	122.248	run_1	cell_red_15_5	brdu-
190825-SEM06-E3A1D3-CA-60um	Red_mix	121.862	121.867	run_1	cell_red_16_5	brdu-
190825-SEM06-E3A1D3-CA-60um	Red_mix	122.471	122.472	run_1	cell_red_17_5	brdu-
190825-SEM06-E3A1D3-CA-60um	Red_mix	121.236	121.248	run_1	cell_red_18_5	brdu-
190825-SEM06-E3A1D3-CA-60um	Red_mix	122.206	122.202	run_1	cell_red_19_5	brdu-
190825-SEM06-E3A1D3-CA-60um	Red_mix	121.385	121.402	run_1	cell_red_1_5	brdu-
190825-SEM06-E3A1D3-CA-60um	Red_mix	121.476	121.491	run_1	cell_red_2_5	brdu-
190825-SEM06-E3A1D3-CA-60um	Red_mix	120.383	120.394	run_1	cell_red_3_5	brdu-
190825-SEM06-E3A1D3-CA-60um	Red_mix	121.93	121.941	run_1	cell_red_4_5	brdu-
190825-SEM06-E3A1D3-CA-60um	Red_mix	121.4	121.393	run_1	cell_red_5_5	brdu-
190825-SEM06-E3A1D3-CA-60um	Red_mix	121.437	121.438	run_1	cell_red_6_5	brdu-
190825-SEM06-E3A1D3-CA-60um	Red_mix	120.391	120.413	run_1	cell_red_7_5	brdu-
190825-SEM06-E3A1D3-CA-60um	Red_mix	121.021	121.035	run_1	cell_red_8_5	brdu-
190825-SEM06-E3A1D3-CA-60um	Red_mix	121.055	120.957	run_1	cell_red_9_5	brdu-
190825-SEM07-E3A1D3-CA-60um_1	Green_mix	120.267	120.295	run_1	cell_green_10_6	brdu-
190825-SEM07-E3A1D3-CA-60um_1	Green_mix	119.385	119.393	run_1	cell_green_11_6	brdu-
190825-SEM07-E3A1D3-CA-60um_1	Green_mix	119.885	119.898	run_1	cell_green_12_6	brdu-
190825-SEM07-E3A1D3-CA-60um_1	Green_mix	119.379	119.393	run_1	cell_green_13_6	brdu-
190825-SEM07-E3A1D3-CA-60um_1	Green_mix	119.096	119.104	run_1	cell_green_14_6	brdu-
190825-SEM07-E3A1D3-CA-60um_1	Green_mix	118.997	118.989	run_1	cell_green_15_6	brdu-
190825-SEM07-E3A1D3-CA-60um_1	Green_mix	118.129	118.157	run_1	cell_green_16_6	brdu-
190825-SEM07-E3A1D3-CA-60um_1	Green_mix	118.795	118.794	run_1	cell_green_17_6	brdu-
190825-SEM07-E3A1D3-CA-60um_1	Green_mix	119.73	119.739	run_1	cell_green_18_6	brdu-
190825-SEM07-E3A1D3-CA-60um_1	Green_mix	120.168	120.181	run_1	cell_green_19_6	brdu-
190825-SEM07-E3A1D3-CA-60um_1	Green_mix	122.342	122.416	run_1	cell_green_1_6	brdu-
190825-SEM07-E3A1D3-CA-60um_1	Green_mix	121.039	121.067	run_1	cell_green_20_6	brdu-
190825-SEM07-E3A1D3-CA-60um_1	Green_mix	120.624	120.627	run_1	cell_green_21_6	brdu-
190825-SEM07-E3A1D3-CA-60um_1	Green_mix	118.955	118.973	run_1	cell_green_22_6	brdu-
190825-SEM07-E3A1D3-CA-60um_1	Green_mix	119.121	119.141	run_1	cell_green_2_6	brdu-
190825-SEM07-E3A1D3-CA-60um_1	Green_mix	118.771	118.784	run_1	cell_green_3_6	brdu-
190825-SEM07-E3A1D3-CA-60um_1	Green_mix	120.085	120.072	run_1	cell_green_4_6	brdu-
190825-SEM07-E3A1D3-CA-60um_1	Green_mix	119.405	119.407	run_1	cell_green_5_6	brdu-
190825-SEM07-E3A1D3-CA-60um_1	Green_mix	118.916	118.936	run_1	cell_green_6_6	brdu-
190825-SEM07-E3A1D3-CA-60um_1	Green_mix	119.217	119.228	run_1	cell_green_7_6	brdu-
190825-SEM07-E3A1D3-CA-60um_1	Green_mix	119.363	119.378	run_1	cell_green_8_6	brdu-
190825-SEM07-E3A1D3-CA-60um_1	Green_mix	119.001	119.007	run_1	cell_green_9_6	brdu-
190825-SEM07-E3A1D3-CA-60um_1	Red_mix	121.165	121.178	run_1	cell_red_10_6	brdu-
190825-SEM07-E3A1D3-CA-60um_1	Red_mix	119.156	119.166	run_1	cell_red_11_6	brdu-
190825-SEM07-E3A1D3-CA-60um_1	Red_mix	120.57	120.577	run_1	cell_red_12_6	brdu-
190825-SEM07-E3A1D3-CA-60um_1	Red_mix	120.31	120.319	run_1	cell_red_13_6	brdu-
190825-SEM07-E3A1D3-CA-60um_1	Red_mix	120.161	120.164	run_1	cell_red_14_6	brdu-
190825-SEM07-E3A1D3-CA-60um_1	Red_mix	121.546	121.557	run_1	cell_red_15_6	brdu-
190825-SEM07-E3A1D3-CA-60um_1	Red_mix	121.184	121.207	run_1	cell_red_16_6	brdu-
190825-SEM07-E3A1D3-CA-60um_1	Red_mix	120.673	120.667	run_1	cell_red_17_6	brdu-
190825-SEM07-E3A1D3-CA-60um_1	Red_mix	123.49	123.519	run_1	cell_red_18_6	brdu-
190825-SEM07-E3A1D3-CA-60um_1	Red_mix	119.221	119.184	run_1	cell_red_19_6	brdu-
190825-SEM07-E3A1D3-CA-60um_1	Red_mix	120.311	120.352	run_1	cell_red_1_6	brdu-
190825-SEM07-E3A1D3-CA-60um_1	Red_mix	120.147	120.168	run_1	cell_red_2_6	brdu-
190825-SEM07-E3A1D3-CA-60um_1	Red_mix	119.607	119.626	run_1	cell_red_3_6	brdu-
190825-SEM07-E3A1D3-CA-60um_1	Red_mix	120.589	120.6	run_1	cell_red_4_6	brdu-
190825-SEM07-E3A1D3-CA-60um_1	Red_mix	120.506	120.513	run_1	cell_red_5_6	brdu-
190825-SEM07-E3A1D3-CA-60um_1	Red_mix	121.9	121.914	run_1	cell_red_6_6	brdu-
190825-SEM07-E3A1D3-CA-60um_1	Red_mix	121.934	121.922	run_1	cell_red_7_6	brdu+
190825-SEM07-E3A1D3-CA-60um_1	Red_mix	119.91	119.926	run_1	cell_red_8_6	brdu-
190825-SEM07-E3A1D3-CA-60um_1	Red_mix	119.33	119.336	run_1	cell_red_9_6	brdu-
190826-SEM08-E3A1D3-CA-60um	Green_mix	123.043	123.412	run_1	cell_green_10_7	brdu-
190826-SEM08-E3A1D3-CA-60um	Green_mix	122.229	122.583	run_1	cell_green_11_7	brdu-
190826-SEM08-E3A1D3-CA-60um	Green_mix	124.478	124.502	run_1	cell_green_1_7	brdu-
190826-SEM08-E3A1D3-CA-60um	Green_mix	123.124	123.143	run_1	cell_green_2_7	brdu-
190826-SEM08-E3A1D3-CA-60um	Green_mix	123.324	123.376	run_1	cell_green_3_7	brdu-
190826-SEM08-E3A1D3-CA-60um	Green_mix	124.003	124.025	run_1	cell_green_4_7	brdu-
190826-SEM08-E3A1D3-CA-60um	Green_mix	123.979	123.988	run_1	cell_green_5_7	brdu-
190826-SEM08-E3A1D3-CA-60um	Green_mix	124.843	124.914	run_1	cell_green_6_7	brdu-
190826-SEM08-E3A1D3-CA-60um	Green_mix	122.619	122.624	run_1	cell_green_7_7	brdu-
190826-SEM08-E3A1D3-CA-60um	Green_mix	124.579	124.611	run_1	cell_green_8_7	brdu-
190826-SEM08-E3A1D3-CA-60um	Green_mix	122.144	122.152	run_1	cell_green_9_7	brdu-
190826-SEM08-E3A1D3-CA-60um	Red_mix	122.895	122.891	run_1	cell_red_1_7	brdu-
190826-SEM08-E3A1D3-CA-60um	Red_mix	122.59	122.604	run_1	cell_red_2_7	brdu-
190826-SEM08-E3A1D3-CA-60um	Red_mix	124.451	124.496	run_1	cell_red_3_7	brdu-
190826-SEM08-E3A1D3-CA-60um	Red_mix	124.242	124.249	run_1	cell_red_4_7	brdu-
190826-SEM08-E3A1D3-CA-60um	Red_mix	123.894	123.914	run_1	cell_red_5_7	brdu-
190826-SEM08-E3A1D3-CA-60um	Red_mix	125.183	125.204	run_1	cell_red_6_7	brdu-
190826-SEM09-E3A1D3-CA-60um	Green_mix	118.588	118.604	run_1	cell_green_1_8	brdu-
190826-SEM09-E3A1D3-CA-60um	Green_mix	118.507	118.528	run_1	cell_green_2_8	brdu-
190826-SEM09-E3A1D3-CA-60um	Green_mix	118.508	118.527	run_1	cell_green_3_8	brdu-
190826-SEM09-E3A1D3-CA-60um	Green_mix	118.774	118.776	run_1	cell_green_4_8	brdu-
190826-SEM09-E3A1D3-CA-60um	Red_mix	118.172	118.219	run_1	cell_red_10_8	brdu-
190826-SEM09-E3A1D3-CA-60um	Red_mix	117.725	117.751	run_1	cell_red_11_8	brdu-
190826-SEM09-E3A1D3-CA-60um	Red_mix	118.228	118.23	run_1	cell_red_12_8	brdu-
190826-SEM09-E3A1D3-CA-60um	Red_mix	118.552	118.582	run_1	cell_red_13_8	brdu-
190826-SEM09-E3A1D3-CA-60um	Red_mix	119.168	119.218	run_1	cell_red_14_8	brdu-
190826-SEM09-E3A1D3-CA-60um	Red_mix	118.276	118.301	run_1	cell_red_15_8	brdu-
190826-SEM09-E3A1D3-CA-60um	Red_mix	118.096	118.109	run_1	cell_red_16_8	brdu-
190826-SEM09-E3A1D3-CA-60um	Red_mix	119.065	119.073	run_1	cell_red_17_8	brdu-
190826-SEM09-E3A1D3-CA-60um	Red_mix	118.516	118.495	run_1	cell_red_18_8	brdu-
190826-SEM09-E3A1D3-CA-60um	Red_mix	118.529	118.565	run_1	cell_red_1_8	brdu-
190826-SEM09-E3A1D3-CA-60um	Red_mix	117.736	117.762	run_1	cell_red_2_8	brdu-
190826-SEM09-E3A1D3-CA-60um	Red_mix	118.428	118.444	run_1	cell_red_3_8	brdu-
190826-SEM09-E3A1D3-CA-60um	Red_mix	117.769	117.803	run_1	cell_red_4_8	brdu-
190826-SEM09-E3A1D3-CA-60um	Red_mix	120.037	120.063	run_1	cell_red_5_8	brdu-
190826-SEM09-E3A1D3-CA-60um	Red_mix	119.284	119.352	run_1	cell_red_6_8	brdu-
190826-SEM09-E3A1D3-CA-60um	Red_mix	119.564	119.606	run_1	cell_red_7_8	brdu-
190826-SEM09-E3A1D3-CA-60um	Red_mix	117.69	117.7	run_1	cell_red_8_8	brdu-
190826-SEM09-E3A1D3-CA-60um	Red_mix	117.626	117.63	run_1	cell_red_9_8	brdu-
190827-SEM10-E3A1D3-CA-60um	Green_mix	125.877	125.873	run_1	cell_green_10_9	brdu-
190827-SEM10-E3A1D3-CA-60um	Green_mix	123.509	123.511	run_1	cell_green_11_9	brdu-
190827-SEM10-E3A1D3-CA-60um	Green_mix	123.561	123.593	run_1	cell_green_12_9	brdu-
190827-SEM10-E3A1D3-CA-60um	Green_mix	123.358	123.38	run_1	cell_green_13_9	brdu-
190827-SEM10-E3A1D3-CA-60um	Green_mix	124.234	124.187	run_1	cell_green_14_9	brdu-
190827-SEM10-E3A1D3-CA-60um	Green_mix	123.421	123.35	run_1	cell_green_15_9	brdu-
190827-SEM10-E3A1D3-CA-60um	Green_mix	123.485	123.489	run_1	cell_green_16_9	brdu+
190827-SEM10-E3A1D3-CA-60um	Green_mix	125.839	125.849	run_1	cell_green_17_9	brdu-
190827-SEM10-E3A1D3-CA-60um	Green_mix	125.118	125.116	run_1	cell_green_1_9	brdu-
190827-SEM10-E3A1D3-CA-60um	Green_mix	124.207	124.218	run_1	cell_green_2_9	brdu+
190827-SEM10-E3A1D3-CA-60um	Green_mix	124.165	124.166	run_1	cell_green_3_9	brdu-
190827-SEM10-E3A1D3-CA-60um	Green_mix	124.225	124.224	run_1	cell_green_4_9	brdu+
190827-SEM10-E3A1D3-CA-60um	Green_mix	125.876	125.881	run_1	cell_green_5_9	brdu-
190827-SEM10-E3A1D3-CA-60um	Green_mix	127.397	127.35	run_1	cell_green_6_9	brdu+
190827-SEM10-E3A1D3-CA-60um	Green_mix	123.665	123.645	run_1	cell_green_7_9	brdu-
190827-SEM10-E3A1D3-CA-60um	Green_mix	125.16	125.186	run_1	cell_green_8_9	brdu+
190827-SEM10-E3A1D3-CA-60um	Green_mix	126.182	126.118	run_1	cell_green_9_9	brdu+
190827-SEM10-E3A1D3-CA-60um	Red_mix	122.671	122.634	run_1	cell_red_10_9	brdu-
190827-SEM10-E3A1D3-CA-60um	Red_mix	122.276	122.18	run_1	cell_red_11_9	brdu-
190827-SEM10-E3A1D3-CA-60um	Red_mix	121.34	121.305	run_1	cell_red_12_9	brdu-
190827-SEM10-E3A1D3-CA-60um	Red_mix	123.045	123	run_1	cell_red_13_9	brdu+
190827-SEM10-E3A1D3-CA-60um	Red_mix	125.957	125.986	run_1	cell_red_14_9	brdu-
190827-SEM10-E3A1D3-CA-60um	Red_mix	123.199	123.209	run_1	cell_red_15_9	brdu-
190827-SEM10-E3A1D3-CA-60um	Red_mix	123.128	123.152	run_1	cell_red_16_9	brdu-
190827-SEM10-E3A1D3-CA-60um	Red_mix	122.903	122.909	run_1	cell_red_17_9	brdu-
190827-SEM10-E3A1D3-CA-60um	Red_mix	122.309	122.315	run_1	cell_red_1_9	brdu-
190827-SEM10-E3A1D3-CA-60um	Red_mix	121.864	121.871	run_1	cell_red_2_9	brdu-
190827-SEM10-E3A1D3-CA-60um	Red_mix	123.167	123.169	run_1	cell_red_3_9	brdu-
190827-SEM10-E3A1D3-CA-60um	Red_mix	122.519	122.583	run_1	cell_red_4_9	brdu-
190827-SEM10-E3A1D3-CA-60um	Red_mix	123.652	123.678	run_1	cell_red_5_9	brdu-
190827-SEM10-E3A1D3-CA-60um	Red_mix	123.522	123.553	run_1	cell_red_6_9	brdu-
190827-SEM10-E3A1D3-CA-60um	Red_mix	124.084	124.069	run_1	cell_red_7_9	brdu-
190827-SEM10-E3A1D3-CA-60um	Red_mix	125.488	125.513	run_1	cell_red_8_9	brdu+
190827-SEM10-E3A1D3-CA-60um	Red_mix	126.808	126.889	run_1	cell_red_9_9	brdu+
190827-SEM11-E3A1D3-CA-60um	Green_mix	130.09	130.114	run_1	cell_green_10_10	brdu-
190827-SEM11-E3A1D3-CA-60um	Green_mix	132.615	132.653	run_1	cell_green_11_10	brdu-
190827-SEM11-E3A1D3-CA-60um	Green_mix	133.344	133.393	run_1	cell_green_12_10	brdu-
190827-SEM11-E3A1D3-CA-60um	Green_mix	123.758	123.749	run_1	cell_green_1_10	brdu-
190827-SEM11-E3A1D3-CA-60um	Green_mix	125.685	125.682	run_1	cell_green_2_10	brdu-
190827-SEM11-E3A1D3-CA-60um	Green_mix	125.98	125.951	run_1	cell_green_3_10	brdu-
190827-SEM11-E3A1D3-CA-60um	Green_mix	126.912	126.919	run_1	cell_green_4_10	brdu-
190827-SEM11-E3A1D3-CA-60um	Green_mix	132.904	132.806	run_1	cell_green_5_10	brdu+
190827-SEM11-E3A1D3-CA-60um	Green_mix	133.678	133.397	run_1	cell_green_6_10	brdu-
190827-SEM11-E3A1D3-CA-60um	Green_mix	130.863	130.883	run_1	cell_green_7_10	brdu-
190827-SEM11-E3A1D3-CA-60um	Green_mix	129.228	129.237	run_1	cell_green_8_10	brdu-
190827-SEM11-E3A1D3-CA-60um	Red_mix	123.615	123.642	run_1	cell_red_10_10	brdu-
190827-SEM11-E3A1D3-CA-60um	Red_mix	129.058	129.059	run_1	cell_red_11_10	brdu+
190827-SEM11-E3A1D3-CA-60um	Red_mix	128.989	128.984	run_1	cell_red_12_10	brdu-
190827-SEM11-E3A1D3-CA-60um	Red_mix	131.217	131.107	run_1	cell_red_13_10	brdu-
190827-SEM11-E3A1D3-CA-60um	Red_mix	129.698	129.67	run_1	cell_red_14_10	brdu-
190827-SEM11-E3A1D3-CA-60um	Red_mix	132.291	132.406	run_1	cell_red_15_10	brdu-
190827-SEM11-E3A1D3-CA-60um	Red_mix	123.557	123.546	run_1	cell_red_17_10	brdu-
190827-SEM11-E3A1D3-CA-60um	Red_mix	125.286	125.321	run_1	cell_red_18_10	brdu-
190827-SEM11-E3A1D3-CA-60um	Red_mix	124.718	124.718	run_1	cell_red_19_10	brdu-
190827-SEM11-E3A1D3-CA-60um	Red_mix	130.805	130.709	run_1	cell_red_1_10	brdu-
190827-SEM11-E3A1D3-CA-60um	Red_mix	122.411	122.431	run_1	cell_red_20_10	brdu-
190827-SEM11-E3A1D3-CA-60um	Red_mix	130.063	129.888	run_1	cell_red_2_10	brdu-
190827-SEM11-E3A1D3-CA-60um	Red_mix	130.427	130.292	run_1	cell_red_3_10	brdu-
190827-SEM11-E3A1D3-CA-60um	Red_mix	127.375	127.471	run_1	cell_red_4_10	brdu-
190827-SEM11-E3A1D3-CA-60um	Red_mix	125.674	125.673	run_1	cell_red_5_10	brdu-
190827-SEM11-E3A1D3-CA-60um	Red_mix	126.698	126.685	run_1	cell_red_6_10	brdu-
190827-SEM11-E3A1D3-CA-60um	Red_mix	127.333	127.32	run_1	cell_red_7_10	brdu-
190827-SEM11-E3A1D3-CA-60um	Red_mix	121.857	121.868	run_1	cell_red_8_10	brdu-
190827-SEM11-E3A1D3-CA-60um	Red_mix	122.964	122.997	run_1	cell_red_9_10	brdu-
190828-SEM12-E3A1D3-CA-60um	Green_mix	133.504	133.536	run_1	cell_green_10_11	brdu-
190828-SEM12-E3A1D3-CA-60um	Green_mix	130.788	130.815	run_1	cell_green_11_11	brdu-
190828-SEM12-E3A1D3-CA-60um	Green_mix	132.491	132.493	run_1	cell_green_12_11	brdu-
190828-SEM12-E3A1D3-CA-60um	Green_mix	131.055	131.056	run_1	cell_green_13_11	brdu-
190828-SEM12-E3A1D3-CA-60um	Green_mix	134.285	134.299	run_1	cell_green_14_11	brdu+
190828-SEM12-E3A1D3-CA-60um	Green_mix	132.79	132.795	run_1	cell_green_15_11	brdu-
190828-SEM12-E3A1D3-CA-60um	Green_mix	131.442	131.456	run_1	cell_green_16_11	brdu-
190828-SEM12-E3A1D3-CA-60um	Green_mix	129.724	129.746	run_1	cell_green_17_11	brdu-
190828-SEM12-E3A1D3-CA-60um	Green_mix	129.208	129.217	run_1	cell_green_18_11	brdu-
190828-SEM12-E3A1D3-CA-60um	Green_mix	131.726	131.73	run_1	cell_green_19_11	brdu-
190828-SEM12-E3A1D3-CA-60um	Green_mix	130.22	130.265	run_1	cell_green_1_11	brdu-
190828-SEM12-E3A1D3-CA-60um	Green_mix	128.499	128.52	run_1	cell_green_20_11	brdu-
190828-SEM12-E3A1D3-CA-60um	Green_mix	131.567	131.568	run_1	cell_green_21_11	brdu-
190828-SEM12-E3A1D3-CA-60um	Green_mix	128.009	128.016	run_1	cell_green_2_11	brdu-
190828-SEM12-E3A1D3-CA-60um	Green_mix	132.348	132.364	run_1	cell_green_3_11	brdu+
190828-SEM12-E3A1D3-CA-60um	Green_mix	133.187	133.225	run_1	cell_green_4_11	brdu+
190828-SEM12-E3A1D3-CA-60um	Green_mix	131.312	131.338	run_1	cell_green_5_11	brdu+
190828-SEM12-E3A1D3-CA-60um	Green_mix	133.38	133.406	run_1	cell_green_6_11	brdu+
190828-SEM12-E3A1D3-CA-60um	Green_mix	133.243	133.251	run_1	cell_green_7_11	brdu-
190828-SEM12-E3A1D3-CA-60um	Green_mix	131.651	131.668	run_1	cell_green_8_11	brdu-
190828-SEM12-E3A1D3-CA-60um	Green_mix	133.365	133.358	run_1	cell_green_9_11	brdu-
190828-SEM12-E3A1D3-CA-60um	Red_mix	129.868	129.874	run_1	cell_red_10_11	brdu-
190828-SEM12-E3A1D3-CA-60um	Red_mix	129.04	129.041	run_1	cell_red_11_11	brdu-
190828-SEM12-E3A1D3-CA-60um	Red_mix	127.507	127.516	run_1	cell_red_12_11	brdu-
190828-SEM12-E3A1D3-CA-60um	Red_mix	127.327	127.361	run_1	cell_red_13_11	brdu-
190828-SEM12-E3A1D3-CA-60um	Red_mix	126.329	126.342	run_1	cell_red_14_11	brdu-
190828-SEM12-E3A1D3-CA-60um	Red_mix	124.917	124.833	run_1	cell_red_1_11	brdu-
190828-SEM12-E3A1D3-CA-60um	Red_mix	126.341	126.329	run_1	cell_red_2_11	brdu-
190828-SEM12-E3A1D3-CA-60um	Red_mix	126.767	126.792	run_1	cell_red_3_11	brdu-
190828-SEM12-E3A1D3-CA-60um	Red_mix	126.665	126.731	run_1	cell_red_4_11	brdu-
190828-SEM12-E3A1D3-CA-60um	Red_mix	127.001	127.002	run_1	cell_red_5_11	brdu-
190828-SEM12-E3A1D3-CA-60um	Red_mix	127.74	127.677	run_1	cell_red_6_11	brdu+
190828-SEM12-E3A1D3-CA-60um	Red_mix	129.824	129.862	run_1	cell_red_7_11	brdu-
190828-SEM12-E3A1D3-CA-60um	Red_mix	132.598	132.59	run_1	cell_red_8_11	brdu+
190828-SEM12-E3A1D3-CA-60um	Red_mix	128.778	128.831	run_1	cell_red_9_11	brdu-
200818-Mix37-E2A4D3-25um	Green_mix	108.886	108.877	run_2	cell_green_1_12	brdu+
200818-Mix37-E2A4D3-25um	Green_mix	108.675	108.675	run_2	cell_green_2_12	brdu-
200818-Mix37-E2A4D3-25um	Green_mix	108.837	108.824	run_2	cell_green_3_12	brdu-
200818-Mix37-E2A4D3-25um	Green_mix	108.081	108.112	run_2	cell_green_4_12	brdu+
200818-Mix37-E2A4D3-25um	Green_mix	107.17	107.144	run_2	cell_green_5_12	brdu-
200818-Mix37-E2A4D3-25um	Green_mix	108.975	108.974	run_2	cell_green_6_12	brdu-
200818-Mix37-E2A4D3-25um	Green_mix	107.177	107.214	run_2	cell_green_7_12	brdu-
200818-Mix37-E2A4D3-25um	Green_mix	108.645	108.644	run_2	cell_green_8_12	brdu-
200818-Mix37-E2A4D3-25um	Red_mix	108.334	108.328	run_2	cell_red_1_12	brdu-
200818-Mix37-E2A4D3-25um	Red_mix	107.409	107.387	run_2	cell_red_2_12	brdu-
200819-Mix37-E2A4D3-25um_1	Red_mix	108.952	108.987	run_2	cell_red_10_13	brdu-
200819-Mix37-E2A4D3-25um_1	Red_mix	108.623	108.636	run_2	cell_red_11_13	brdu-
200819-Mix37-E2A4D3-25um_1	Red_mix	110.076	110.109	run_2	cell_red_12_13	brdu-
200819-Mix37-E2A4D3-25um_1	Red_mix	109.028	109.042	run_2	cell_red_1_13	brdu-
200819-Mix37-E2A4D3-25um_1	Red_mix	109.851	109.937	run_2	cell_red_2_13	brdu+
200819-Mix37-E2A4D3-25um_1	Red_mix	107.903	107.93	run_2	cell_red_3_13	brdu-
200819-Mix37-E2A4D3-25um_1	Red_mix	107.933	107.935	run_2	cell_red_4_13	brdu-
200819-Mix37-E2A4D3-25um_1	Red_mix	108.841	108.913	run_2	cell_red_5_13	brdu-
200819-Mix37-E2A4D3-25um_1	Red_mix	108.545	108.617	run_2	cell_red_6_13	brdu-
200819-Mix37-E2A4D3-25um_1	Red_mix	107.774	107.803	run_2	cell_red_7_13	brdu-
200819-Mix37-E2A4D3-25um_1	Red_mix	108.374	108.405	run_2	cell_red_8_13	brdu-
200819-Mix37-E2A4D3-25um_1	Red_mix	109.103	109.125	run_2	cell_red_9_13	brdu-
200819-Mix37-E2A4D3-25um_2	Red_mix	107.174	107.203	run_2	cell_red_10_14	brdu+
200819-Mix37-E2A4D3-25um_2	Red_mix	108.144	108.198	run_2	cell_red_11_14	brdu-
200819-Mix37-E2A4D3-25um_2	Red_mix	109.014	109.046	run_2	cell_red_3_14	brdu+
200819-Mix37-E2A4D3-25um_2	Red_mix	107.455	107.482	run_2	cell_red_4_14	brdu-
200819-Mix37-E2A4D3-25um_2	Red_mix	107.627	107.669	run_2	cell_red_5_14	brdu-
200819-Mix37-E2A4D3-25um_2	Red_mix	107.813	107.832	run_2	cell_red_6_14	brdu-
200819-Mix37-E2A4D3-25um_2	Red_mix	109.882	109.912	run_2	cell_red_7_14	brdu-
200819-Mix37-E2A4D3-25um_2	Red_mix	107.602	107.65	run_2	cell_red_8_14	brdu-
200819-Mix37-E2A4D3-25um_2	Red_mix	107.601	107.665	run_2	cell_red_9_14	brdu-
200819-Mix37-E2A4D3-25um_2	Red_mix	106.629	106.642	run_2	cells_red_1_14	brdu-
200819-Mix37-E2A4D3-25um_2	Red_mix	106.759	106.821	run_2	cells_red_2_14	brdu-
200819-Mix37-E2A4D3-25um	Green_mix	107.36	107.36	run_2	cell_green_1_15	brdu-
200819-Mix37-E2A4D3-25um	Green_mix	108.154	108.179	run_2	cell_green_2_15	brdu-
200819-Mix37-E2A4D3-25um	Green_mix	106.91	106.898	run_2	cell_green_3_15	brdu-
200819-Mix37-E2A4D3-25um	Green_mix	107.107	107.116	run_2	cell_green_4_15	brdu-
200819-Mix37-E2A4D3-25um	Red_mix	107.663	107.683	run_2	cell_red_1_15	brdu-
200819-Mix37-E2A4D3-25um	Red_mix	107.431	107.441	run_2	cell_red_2_15	brdu-
200819-Mix37-E2A4D3-25um	Red_mix	107.941	107.935	run_2	cell_red_3_15	brdu-
200819-Mix37-E2A4D3-25um	Red_mix	107.74	107.787	run_2	cell_red_4_15	brdu-
200819-Mix37-E2A4D3-25um	Red_mix	107.67	107.69	run_2	cell_red_5_15	brdu-
200819-Mix37-E2A4D3-25um	Red_mix	107.944	107.978	run_2	cell_red_6_15	brdu+
200820-Mix37-E2A4D3-25um_1	Green_mix	107.614	107.623	run_2	cell_green_1_16	brdu-
200820-Mix37-E2A4D3-25um_1	Green_mix	108.206	108.221	run_2	cell_green_2_16	brdu+
200820-Mix37-E2A4D3-25um_1	Green_mix	108.005	108.058	run_2	cell_green_3_16	brdu-
200820-Mix37-E2A4D3-25um_1	Red_mix	107.036	107.073	run_2	cell_red_1_16	brdu-
200820-Mix37-E2A4D3-25um_1	Red_mix	107.267	107.275	run_2	cell_red_2_16	brdu-
200820-Mix37-E2A4D3-25um_1	Red_mix	107.004	107.019	run_2	cell_red_3_16	brdu-
200820-Mix37-E2A4D3-25um_1	Red_mix	107.338	107.293	run_2	cell_red_4_16	brdu-
200820-Mix37-E2A4D3-25um	Red_mix	107.811	107.822	run_2	cell_red_1_17	brdu+
200820-Mix37-E2A4D3-25um	Red_mix	107.196	107.173	run_2	cell_red_2_17	brdu-
200820-Mix37-E2A4D3-25um	Red_mix	107.034	107.019	run_2	cell_red_3_17	brdu+
200820-Mix37-E2A4D3-25um	Red_mix	107.772	107.79	run_2	cell_red_4_17	brdu-
200820-Mix37-E2A4D3-25um	Red_mix	107.923	107.934	run_2	cell_red_5_17	brdu-
200820-Mix37-E2A4D3-25um	Red_mix	107.491	107.471	run_2	cell_red_6_17	brdu-
200820-Mix37-E2A4D3-25um	Red_mix	107.996	108.05	run_2	cell_red_7_17	brdu-
200820-Mix37-E2A4D3-25um	Red_mix	106.924	106.961	run_2	cell_red_8_17	brdu-
200821-Mix37-E2A4D3-25um_1	Green_mix	108.945	109.026	run_2	cell_green_1_18	brdu-
200821-Mix37-E2A4D3-25um_1	Green_mix	108.033	108.068	run_2	cell_green_2_18	brdu-
200821-Mix37-E2A4D3-25um_1	Green_mix	108.59	108.605	run_2	cell_green_3_18	brdu-
200821-Mix37-E2A4D3-25um_1	Green_mix	108.231	108.266	run_2	cell_green_4_18	brdu-
200821-Mix37-E2A4D3-25um_1	Green_mix	110.38	110.378	run_2	cell_green_5_18	brdu+
200821-Mix37-E2A4D3-25um_1	Green_mix	110.769	110.676	run_2	cell_green_6_18	brdu-
200821-Mix37-E2A4D3-25um_1	Green_mix	109.771	109.784	run_2	cell_green_7_18	brdu-
200821-Mix37-E2A4D3-25um_1	Green_mix	109.993	109.997	run_2	cell_green_8_18	brdu-
200821-Mix37-E2A4D3-25um_1	Green_mix	108.401	108.437	run_2	cell_green_9_18	brdu-
200821-Mix37-E2A4D3-25um_1	Red_mix	108.82	108.854	run_2	cell_red_1_18	brdu-
200821-Mix37-E2A4D3-25um_1	Red_mix	108.508	108.53	run_2	cell_red_2_18	brdu-
200821-Mix37-E2A4D3-25um_2	Green_mix	108.914	108.958	run_2	cell_green_1_20	brdu-
200821-Mix37-E2A4D3-25um_2	Green_mix	110.411	110.451	run_2	cell_green_2_20	brdu-
200821-Mix37-E2A4D3-25um_2	Green_mix	109.787	109.807	run_2	cell_green_3_20	brdu+
200821-Mix37-E2A4D3-25um_2	Green_mix	110.276	110.309	run_2	cell_green_4_20	brdu+
200821-Mix37-E2A4D3-25um_2	Green_mix	109.257	109.273	run_2	cell_green_5_20	brdu-
200821-Mix37-E2A4D3-25um_2	Green_mix	109.441	109.485	run_2	cell_green_6_20	brdu-
200821-Mix37-E2A4D3-25um_2	Green_mix	109.733	109.722	run_2	cell_green_7_20	brdu-
200821-Mix37-E2A4D3-25um_2	Green_mix	109.307	109.46	run_2	cell_green_8_20	brdu-
200821-Mix37-E2A4D3-25um_2	Red_mix	108.379	108.406	run_2	cell_red_1_20	brdu-
200821-Mix37-E2A4D3-25um_2	Red_mix	108.048	108.117	run_2	cell_red_2_20	brdu-
200821-Mix37-E2A4D3-25um_2	Red_mix	108.528	108.483	run_2	cell_red_3_20	brdu-
200821-Mix37-E2A4D3-25um	Green_mix	108.689	108.701	run_2	cell_green_1_19	brdu-
200821-Mix37-E2A4D3-25um	Green_mix	109.953	109.971	run_2	cell_green_2_19	brdu+
200821-Mix37-E2A4D3-25um	Green_mix	109.528	109.545	run_2	cell_green_3_19	brdu-
200821-Mix37-E2A4D3-25um	Green_mix	108.507	108.58	run_2	cell_green_4_19	brdu-
200821-Mix37-E2A4D3-25um	Green_mix	108.794	108.826	run_2	cell_green_5_19	brdu-
200821-Mix37-E2A4D3-25um	Green_mix	108.416	108.421	run_2	cell_green_6_19	brdu-
200821-Mix37-E2A4D3-25um	Green_mix	108.693	108.697	run_2	cell_green_7_19	brdu-
200821-Mix37-E2A4D3-25um	Green_mix	108.751	108.787	run_2	cell_green_8_19	brdu-
200821-Mix37-E2A4D3-25um	Red_mix	107.71	107.746	run_2	cell_red_1_19	brdu-
200821-Mix37-E2A4D3-25um	Red_mix	107.49	107.507	run_2	cell_red_2_19	brdu-
200821-Mix37-E2A4D3-25um	Red_mix	108.03	108.039	run_2	cell_red_3_19	brdu-
200822-mixed39-E2A4D3-25um_1	Green_mix	113.147	113.166	run_3	cell_green_1_22	brdu-
200822-mixed39-E2A4D3-25um_1	Green_mix	113.342	113.36	run_3	cell_green_2_22	brdu-
200822-mixed39-E2A4D3-25um_1	Green_mix	112.644	112.665	run_3	cell_green_3_22	brdu-
200822-mixed39-E2A4D3-25um_1	Green_mix	112.644	112.686	run_3	cell_green_4_22	brdu+
200822-mixed39-E2A4D3-25um_1	Red_mix	110.621	110.639	run_3	cell_red_10_22	brdu-
200822-mixed39-E2A4D3-25um_1	Red_mix	110.692	110.691	run_3	cell_red_11_22	brdu-
200822-mixed39-E2A4D3-25um_1	Red_mix	110.237	110.223	run_3	cell_red_12_22	brdu-
200822-mixed39-E2A4D3-25um_1	Red_mix	110.248	110.289	run_3	cell_red_1_22	brdu-
200822-mixed39-E2A4D3-25um_1	Red_mix	111.678	111.692	run_3	cell_red_2_22	brdu-
200822-mixed39-E2A4D3-25um_1	Red_mix	111.952	111.9	run_3	cell_red_3_22	brdu-
200822-mixed39-E2A4D3-25um_1	Red_mix	111.209	111.19	run_3	cell_red_4_22	brdu-
200822-mixed39-E2A4D3-25um_1	Red_mix	111.738	111.698	run_3	cell_red_5_22	brdu-
200822-mixed39-E2A4D3-25um_1	Red_mix	111.204	111.213	run_3	cell_red_6_22	brdu-
200822-mixed39-E2A4D3-25um_1	Red_mix	111.822	111.674	run_3	cell_red_7_22	brdu-
200822-mixed39-E2A4D3-25um_1	Red_mix	111.861	111.843	run_3	cell_red_8_22	brdu-
200822-mixed39-E2A4D3-25um_1	Red_mix	112.151	111.872	run_3	cell_red_9_22	brdu-
200822-mixed39-E2A4D3-25um	Green_mix	112.265	112.132	run_3	cell_green_1_21	brdu-
200822-mixed39-E2A4D3-25um	Green_mix	111.607	111.613	run_3	cell_green_2_21	brdu-
200822-mixed39-E2A4D3-25um	Green_mix	110.466	110.496	run_3	cell_green_3_21	brdu-
200822-mixed39-E2A4D3-25um	Green_mix	110.872	110.876	run_3	cell_green_4_21	brdu-
200822-mixed39-E2A4D3-25um	Green_mix	112.23	112.252	run_3	cell_green_5_21	brdu+
200822-mixed39-E2A4D3-25um	Green_mix	112.352	112.285	run_3	cell_green_6_21	brdu-
200822-mixed39-E2A4D3-25um	Green_mix	110.681	110.682	run_3	cell_green_7_21	brdu-
200822-mixed39-E2A4D3-25um	Red_mix	110.159	110.111	run_3	cell_red_10_21	brdu-
200822-mixed39-E2A4D3-25um	Red_mix	110.872	110.888	run_3	cell_red_1_21	brdu-
200822-mixed39-E2A4D3-25um	Red_mix	109.59	109.633	run_3	cell_red_2_21	brdu-
200822-mixed39-E2A4D3-25um	Red_mix	109.493	109.526	run_3	cell_red_3_21	brdu-
200822-mixed39-E2A4D3-25um	Red_mix	109.147	109.146	run_3	cell_red_4_21	brdu-
200822-mixed39-E2A4D3-25um	Red_mix	110.47	110.466	run_3	cell_red_5_21	brdu-
200822-mixed39-E2A4D3-25um	Red_mix	110.588	110.632	run_3	cell_red_6_21	brdu-
200822-mixed39-E2A4D3-25um	Red_mix	110.267	110.299	run_3	cell_red_7_21	brdu-
200822-mixed39-E2A4D3-25um	Red_mix	109.362	109.388	run_3	cell_red_8_21	brdu-
200822-mixed39-E2A4D3-25um	Red_mix	109.877	109.889	run_3	cell_red_9_21	brdu-
200823-mixed39-E2A4D3-25um	Green_mix	113.293	113.378	run_3	cell_green_1_23	brdu-
200823-mixed39-E2A4D3-25um	Green_mix	112.301	112.328	run_3	cell_green_2_23	brdu-
200823-mixed39-E2A4D3-25um	Green_mix	113.64	113.618	run_3	cell_green_3_23	brdu-
200823-mixed39-E2A4D3-25um	Green_mix	113.957	113.846	run_3	cell_green_4_23	brdu+
200823-mixed39-E2A4D3-25um	Green_mix	110.947	110.98	run_3	cell_green_5_23	brdu-
200823-mixed39-E2A4D3-25um	Green_mix	110.349	110.382	run_3	cell_green_6_23	brdu-
200823-mixed39-E2A4D3-25um	Green_mix	113.485	113.442	run_3	cell_green_7_23	brdu-
200823-mixed39-E2A4D3-25um	Red_mix	111.682	111.601	run_3	cell_red_1_23	brdu-
200823-mixed39-E2A4D3-25um	Red_mix	111.579	111.59	run_3	cell_red_2_23	brdu-
200824-mixed39-E2A4D3-25um_1	Green_mix	114.278	114.275	run_3	cell_green_1_25	brdu-
200824-mixed39-E2A4D3-25um_1	Green_mix	115.324	115.361	run_3	cell_green_2_25	brdu-
200824-mixed39-E2A4D3-25um_1	Green_mix	113.815	113.586	run_3	cell_green_3_25	brdu-
200824-mixed39-E2A4D3-25um_1	Green_mix	117.797	117.658	run_3	cell_green_4_25	brdu-
200824-mixed39-E2A4D3-25um_1	Green_mix	116.429	116.27	run_3	cell_green_5_25	brdu-
200824-mixed39-E2A4D3-25um_1	Red_mix	111.767	111.774	run_3	cell_red_1_25	brdu-
200824-mixed39-E2A4D3-25um_1	Red_mix	112.884	112.97	run_3	cell_red_2_25	brdu-
200824-mixed39-E2A4D3-25um_1	Red_mix	112.609	112.674	run_3	cell_red_3_25	brdu+
200824-mixed39-E2A4D3-25um_1	Red_mix	111.215	111.231	run_3	cell_red_4_25	brdu-
200824-mixed39-E2A4D3-25um_1	Red_mix	110.826	110.884	run_3	cell_red_5_25	brdu-
200824-mixed39-E2A4D3-25um	Green_mix	115.713	115.705	run_3	cell_green_1_24	brdu+
200824-mixed39-E2A4D3-25um	Green_mix	114.796	114.686	run_3	cell_green_2_24	brdu-
200824-mixed39-E2A4D3-25um	Green_mix	115.251	115.344	run_3	cell_green_3_24	brdu-
200824-mixed39-E2A4D3-25um	Green_mix	114.911	114.653	run_3	cell_green_4_24	brdu-
200824-mixed39-E2A4D3-25um	Green_mix	114.176	114.141	run_3	cell_green_5_24	brdu-
200824-mixed39-E2A4D3-25um	Green_mix	114.523	114.523	run_3	cell_green_6_24	brdu+
200824-mixed39-E2A4D3-25um	Green_mix	113.617	113.636	run_3	cell_green_7_24	brdu-
200824-mixed39-E2A4D3-25um	Green_mix	114.835	114.861	run_3	cell_green_8_24	brdu-
200824-mixed39-E2A4D3-25um	Green_mix	112.262	112.284	run_3	cell_green_9_24	brdu-
200824-mixed39-E2A4D3-25um	Red_mix	111.678	111.685	run_3	cell_red_1_24	brdu-
200825-mixed39-E2A4D3-25um_1	Red_mix	113.004	113.009	run_3	cell_red_10_26	brdu-
200825-mixed39-E2A4D3-25um_1	Red_mix	113.904	113.871	run_3	cell_red_11_26	brdu-
200825-mixed39-E2A4D3-25um_1	Red_mix	112.931	112.957	run_3	cell_red_1_26	brdu-
200825-mixed39-E2A4D3-25um_1	Red_mix	112.975	112.991	run_3	cell_red_2_26	brdu-
200825-mixed39-E2A4D3-25um_1	Red_mix	112.91	112.924	run_3	cell_red_3_26	brdu-
200825-mixed39-E2A4D3-25um_1	Red_mix	111.85	111.868	run_3	cell_red_4_26	brdu-
200825-mixed39-E2A4D3-25um_1	Red_mix	112.996	113.025	run_3	cell_red_5_26	brdu-
200825-mixed39-E2A4D3-25um_1	Red_mix	113.178	113.183	run_3	cell_red_6_26	brdu-
200825-mixed39-E2A4D3-25um_1	Red_mix	113.654	113.605	run_3	cell_red_7_26	brdu-
200825-mixed39-E2A4D3-25um_1	Red_mix	114.158	114.19	run_3	cell_red_8_26	brdu-
200825-mixed39-E2A4D3-25um_1	Red_mix	113.722	113.75	run_3	cell_red_9_26	brdu-
200825-mixed39-E2A4D3-25um	Green_mix	113.424	113.441	run_3	cell_green_1_27	brdu-
200825-mixed39-E2A4D3-25um	Green_mix	113.749	113.745	run_3	cell_green_2_27	brdu-
200825-mixed39-E2A4D3-25um	Green_mix	115.456	115.557	run_3	cell_green_3_27	brdu-
200825-mixed39-E2A4D3-25um	Green_mix	114.582	114.591	run_3	cell_green_4_27	brdu+
200825-mixed39-E2A4D3-25um	Green_mix	117.668	117.778	run_3	cell_green_5_27	brdu+
200825-mixed39-E2A4D3-25um	Red_mix	112.139	112.105	run_3	cell_red_1_27	brdu-
200825-mixed39-E2A4D3-25um	Red_mix	111.141	111.184	run_3	cell_red_2_27	brdu-
200825-mixed39-E2A4D3-25um	Red_mix	110.951	110.971	run_3	cell_red_3_27	brdu-
200825-mixed39-E2A4D3-25um	Red_mix	110.407	110.407	run_3	cell_red_4_27	brdu-
200825-mixed39-E2A4D3-25um	Red_mix	110.536	110.548	run_3	cell_red_5_27	brdu-
200825-mixed39-E2A4D3-25um	Red_mix	111.952	112.004	run_3	cell_red_6_27	brdu-
200825-mixed39-E2A4D3-25um	Red_mix	111.005	111.046	run_3	cell_red_7_27	brdu-
200826-mixed39-E2A4D3-25um	Green_mix	114.729	114.732	run_3	cell_green_1_28	brdu-
200826-mixed39-E2A4D3-25um	Green_mix	113.771	113.838	run_3	cell_green_2_28	brdu-
200826-mixed39-E2A4D3-25um	Green_mix	113.548	113.561	run_3	cell_green_3_28	brdu-
200826-mixed39-E2A4D3-25um	Green_mix	114.348	114.324	run_3	cell_green_4_28	brdu-
200826-mixed39-E2A4D3-25um	Green_mix	114.824	114.815	run_3	cell_green_5_28	brdu-
200826-mixed39-E2A4D3-25um	Red_mix	113.681	113.711	run_3	cell_red_1_28	brdu-
200826-mixed39-E2A4D3-25um	Red_mix	113.835	113.79	run_3	cell_red_2_28	brdu-
200826-mixed39-E2A4D3-25um	Red_mix	113.619	113.647	run_3	cell_red_3_28	brdu-
200826-mixed39-E2A4D3-25um	Red_mix	113.021	113.025	run_3	cell_red_4_28	brdu+
200826-mixed39-E2A4D3-25um	Red_mix	113.556	113.554	run_3	cell_red_5_28	brdu-
200826-mixed39-E2A4D3-25um	Red_mix	113.899	113.901	run_3	cell_red_6_28	brdu-

## Sheet: 2021-02-09 15 N Cell wise compa
sample	Region	mean_cells	ND	acquisition	cell_name	brdu
190822-SEM01-E3A1D2-60um	Green_mix	54.4647	54.6504	run_1	cell_green_10_1	brdu-
190822-SEM01-E3A1D2-60um	Green_mix	49.192	49.2527	run_1	cell_green_11_1	brdu-
190822-SEM01-E3A1D2-60um	Green_mix	53.3504	53.5378	run_1	cell_green_12_1	brdu-
190822-SEM01-E3A1D2-60um	Green_mix	54.157	54.1797	run_1	cell_green_13_1	brdu-
190822-SEM01-E3A1D2-60um	Green_mix	48.7792	48.7482	run_1	cell_green_14_1	brdu-
190822-SEM01-E3A1D2-60um	Green_mix	48.0066	48.2219	run_1	cell_green_1_1	brdu-
190822-SEM01-E3A1D2-60um	Green_mix	47.4297	47.4538	run_1	cell_green_2_1	brdu-
190822-SEM01-E3A1D2-60um	Green_mix	46.4406	46.2735	run_1	cell_green_3_1	brdu-
190822-SEM01-E3A1D2-60um	Green_mix	50.6595	50.9024	run_1	cell_green_4_1	brdu-
190822-SEM01-E3A1D2-60um	Green_mix	52.1398	52.3231	run_1	cell_green_5_1	brdu-
190822-SEM01-E3A1D2-60um	Green_mix	52.4427	52.3809	run_1	cell_green_6_1	brdu-
190822-SEM01-E3A1D2-60um	Green_mix	50.6297	50.7129	run_1	cell_green_7_1	brdu-
190822-SEM01-E3A1D2-60um	Green_mix	70.6034	70.5204	run_1	cell_green_8_1	brdu+
190822-SEM01-E3A1D2-60um	Green_mix	48.2537	48.2209	run_1	cell_green_9_1	brdu-
190823-SEM02-E3A1D3-CA-60um	Green_mix	52.3714	52.0978	run_1	cell_green_10_2	brdu-
190823-SEM02-E3A1D3-CA-60um	Green_mix	50.3117	50.2641	run_1	cell_green_11_2	brdu+
190823-SEM02-E3A1D3-CA-60um	Green_mix	54.2796	54.8001	run_1	cell_green_12_2	brdu+
190823-SEM02-E3A1D3-CA-60um	Green_mix	48.682	48.6708	run_1	cell_green_13_2	brdu-
190823-SEM02-E3A1D3-CA-60um	Green_mix	46.2832	46.2926	run_1	cell_green_14_2	brdu-
190823-SEM02-E3A1D3-CA-60um	Green_mix	50.5376	50.5509	run_1	cell_green_15_2	brdu-
190823-SEM02-E3A1D3-CA-60um	Green_mix	46.5781	46.7895	run_1	cell_green_16_2	brdu-
190823-SEM02-E3A1D3-CA-60um	Green_mix	53.3997	53.614	run_1	cell_green_17_2	brdu-
190823-SEM02-E3A1D3-CA-60um	Green_mix	48.4463	48.4518	run_1	cell_green_18_2	brdu-
190823-SEM02-E3A1D3-CA-60um	Green_mix	56.1425	55.7681	run_1	cell_green_19_2	brdu-
190823-SEM02-E3A1D3-CA-60um	Green_mix	53.1385	52.8639	run_1	cell_green_1_2	brdu-
190823-SEM02-E3A1D3-CA-60um	Green_mix	49.5406	49.7546	run_1	cell_green_20_2	brdu-
190823-SEM02-E3A1D3-CA-60um	Green_mix	46.2212	46.2268	run_1	cell_green_21_2	brdu-
190823-SEM02-E3A1D3-CA-60um	Green_mix	65.6343	66.146	run_1	cell_green_22_2	brdu+
190823-SEM02-E3A1D3-CA-60um	Green_mix	46.6625	46.6186	run_1	cell_green_23_2	brdu-
190823-SEM02-E3A1D3-CA-60um	Green_mix	67.1655	67.2245	run_1	cell_green_24_2	brdu+
190823-SEM02-E3A1D3-CA-60um	Green_mix	47.0351	46.9877	run_1	cell_green_25_2	brdu-
190823-SEM02-E3A1D3-CA-60um	Green_mix	52.0734	52.6411	run_1	cell_green_2_2	brdu+
190823-SEM02-E3A1D3-CA-60um	Green_mix	52.3959	52.4077	run_1	cell_green_3_2	brdu-
190823-SEM02-E3A1D3-CA-60um	Green_mix	54.5272	54.6446	run_1	cell_green_4_2	brdu-
190823-SEM02-E3A1D3-CA-60um	Green_mix	60.6954	61.1531	run_1	cell_green_5_2	brdu-
190823-SEM02-E3A1D3-CA-60um	Green_mix	47.3945	47.5093	run_1	cell_green_6_2	brdu-
190823-SEM02-E3A1D3-CA-60um	Green_mix	55.5807	55.7415	run_1	cell_green_7_2	brdu+
190823-SEM02-E3A1D3-CA-60um	Green_mix	50.6236	50.5594	run_1	cell_green_8_2	brdu+
190823-SEM02-E3A1D3-CA-60um	Green_mix	49.3674	49.3417	run_1	cell_green_9_2	brdu-
190824-SEM03-E3A1D3-CA-60um	Green_mix	49.0592	49.0936	run_1	cell_green_10_3	brdu-
190824-SEM03-E3A1D3-CA-60um	Green_mix	46.6134	46.6175	run_1	cell_green_11_3	brdu-
190824-SEM03-E3A1D3-CA-60um	Green_mix	51.8447	51.9038	run_1	cell_green_12_3	brdu-
190824-SEM03-E3A1D3-CA-60um	Green_mix	51.3921	51.5942	run_1	cell_green_13	brdu-
190824-SEM03-E3A1D3-CA-60um	Green_mix	50.0841	49.9559	run_1	cell_green_14_3	brdu-
190824-SEM03-E3A1D3-CA-60um	Green_mix	50.244	49.9064	run_1	cell_green_1_3	brdu-
190824-SEM03-E3A1D3-CA-60um	Green_mix	56.9849	56.979	run_1	cell_green_2_3	brdu+
190824-SEM03-E3A1D3-CA-60um	Green_mix	50.9921	50.9955	run_1	cell_green_3_3	brdu-
190824-SEM03-E3A1D3-CA-60um	Green_mix	52.295	52.1727	run_1	cell_green_4_3	brdu+
190824-SEM03-E3A1D3-CA-60um	Green_mix	51.8173	51.9105	run_1	cell_green_5_3	brdu-
190824-SEM03-E3A1D3-CA-60um	Green_mix	49.8996	50.147	run_1	cell_green_6_3	brdu-
190824-SEM03-E3A1D3-CA-60um	Green_mix	56.517	56.6959	run_1	cell_green_7_3	brdu+
190824-SEM03-E3A1D3-CA-60um	Green_mix	49.6269	49.7193	run_1	cell_green_8_3	brdu-
190824-SEM03-E3A1D3-CA-60um	Green_mix	50.9669	50.9309	run_1	cell_green_9_3	brdu+
190825-SEM06-E3A1D3-CA-60um	Green_mix	49.3658	49.4735	run_1	cell_green_10_5	brdu-
190825-SEM06-E3A1D3-CA-60um	Green_mix	49.8359	49.9639	run_1	cell_green_11_5	brdu+
190825-SEM06-E3A1D3-CA-60um	Green_mix	46.4152	46.465	run_1	cell_green_12_5	brdu-
190825-SEM06-E3A1D3-CA-60um	Green_mix	58.3324	58.1149	run_1	cell_green_13_5	brdu+
190825-SEM06-E3A1D3-CA-60um	Green_mix	50.4351	50.4426	run_1	cell_green_14_5	brdu+
190825-SEM06-E3A1D3-CA-60um	Green_mix	54.0953	53.674	run_1	cell_green_15_5	brdu+
190825-SEM06-E3A1D3-CA-60um	Green_mix	55.6267	55.4188	run_1	cell_green_16_2	brdu-
190825-SEM06-E3A1D3-CA-60um	Green_mix	50.1583	50.4281	run_1	cell_green_17_5	brdu-
190825-SEM06-E3A1D3-CA-60um	Green_mix	56.7454	56.3327	run_1	cell_green_18_5	brdu+
190825-SEM06-E3A1D3-CA-60um	Green_mix	49.9811	49.9947	run_1	cell_green_19_5	brdu-
190825-SEM06-E3A1D3-CA-60um	Green_mix	56.2054	56.1834	run_1	cell_green_1_5	brdu+
190825-SEM06-E3A1D3-CA-60um	Green_mix	48.8645	48.9166	run_1	cell_green_20_5	brdu+
190825-SEM06-E3A1D3-CA-60um	Green_mix	44.5906	44.584	run_1	cell_green_21_5	brdu-
190825-SEM06-E3A1D3-CA-60um	Green_mix	47.272	47.3696	run_1	cell_green_23_5	brdu-
190825-SEM06-E3A1D3-CA-60um	Green_mix	47.4231	47.6942	run_1	cell_green_24_5	brdu-
190825-SEM06-E3A1D3-CA-60um	Green_mix	47.0745	47.1226	run_1	cell_green_25_5	brdu-
190825-SEM06-E3A1D3-CA-60um	Green_mix	49.7783	49.8018	run_1	cell_green_26_5	brdu-
190825-SEM06-E3A1D3-CA-60um	Green_mix	47.5018	47.9869	run_1	cell_green_27_5	brdu-
190825-SEM06-E3A1D3-CA-60um	Green_mix	45.7055	45.6202	run_1	cell_green_28_5	brdu-
190825-SEM06-E3A1D3-CA-60um	Green_mix	47.1332	47.19	run_1	cell_green_29_5	brdu-
190825-SEM06-E3A1D3-CA-60um	Green_mix	46.5268	46.5465	run_1	cell_green_2_5	brdu-
190825-SEM06-E3A1D3-CA-60um	Green_mix	46.4093	46.3316	run_1	cell_green_30_5	brdu-
190825-SEM06-E3A1D3-CA-60um	Green_mix	44.1081	44.2483	run_1	cell_green_31_5	brdu-
190825-SEM06-E3A1D3-CA-60um	Green_mix	45.1908	45.262	run_1	cell_green_32_5	brdu-
190825-SEM06-E3A1D3-CA-60um	Green_mix	49.1085	49.1709	run_1	cell_green_33_5	brdu-
190825-SEM06-E3A1D3-CA-60um	Green_mix	50.9759	50.7792	run_1	cell_green_34	brdu+
190825-SEM06-E3A1D3-CA-60um	Green_mix	46.0316	46.0809	run_1	cell_green_35	brdu-
190825-SEM06-E3A1D3-CA-60um	Green_mix	47.9446	47.9805	run_1	cell_green_36	brdu-
190825-SEM06-E3A1D3-CA-60um	Green_mix	58.7561	58.9246	run_1	cell_green_3_5	brdu+
190825-SEM06-E3A1D3-CA-60um	Green_mix	53.7212	53.8794	run_1	cell_green_4_5	brdu-
190825-SEM06-E3A1D3-CA-60um	Green_mix	49.7567	49.665	run_1	cell_green_5_5	brdu-
190825-SEM06-E3A1D3-CA-60um	Green_mix	50.2403	50.2061	run_1	cell_green_6_5	brdu-
190825-SEM06-E3A1D3-CA-60um	Green_mix	49.3543	49.4346	run_1	cell_green_7_5	brdu-
190825-SEM06-E3A1D3-CA-60um	Green_mix	52.0402	51.8987	run_1	cell_green_8_5	brdu-
190825-SEM06-E3A1D3-CA-60um	Green_mix	50.2985	50.1999	run_1	cell_green_9_5	brdu-
190825-SEM07-E3A1D3-CA-60um_1	Green_mix	46.566	46.6555	run_1	cell_green_10_6	brdu-
190825-SEM07-E3A1D3-CA-60um_1	Green_mix	45.961	45.9973	run_1	cell_green_11_6	brdu-
190825-SEM07-E3A1D3-CA-60um_1	Green_mix	46.9028	46.8941	run_1	cell_green_12_6	brdu-
190825-SEM07-E3A1D3-CA-60um_1	Green_mix	45.201	45.3133	run_1	cell_green_13_6	brdu-
190825-SEM07-E3A1D3-CA-60um_1	Green_mix	47.2005	47.3399	run_1	cell_green_14_6	brdu-
190825-SEM07-E3A1D3-CA-60um_1	Green_mix	46.1221	46.117	run_1	cell_green_15_6	brdu-
190825-SEM07-E3A1D3-CA-60um_1	Green_mix	46.6904	46.7014	run_1	cell_green_16_6	brdu-
190825-SEM07-E3A1D3-CA-60um_1	Green_mix	48.7068	48.9826	run_1	cell_green_17_6	brdu-
190825-SEM07-E3A1D3-CA-60um_1	Green_mix	49.4348	49.4443	run_1	cell_green_18_6	brdu-
190825-SEM07-E3A1D3-CA-60um_1	Green_mix	46.6027	46.5866	run_1	cell_green_19_6	brdu-
190825-SEM07-E3A1D3-CA-60um_1	Green_mix	51.5226	51.4978	run_1	cell_green_1_6	brdu-
190825-SEM07-E3A1D3-CA-60um_1	Green_mix	48.6357	48.5791	run_1	cell_green_20_6	brdu-
190825-SEM07-E3A1D3-CA-60um_1	Green_mix	47.6677	47.642	run_1	cell_green_21_6	brdu-
190825-SEM07-E3A1D3-CA-60um_1	Green_mix	46.9586	46.9822	run_1	cell_green_22_6	brdu-
190825-SEM07-E3A1D3-CA-60um_1	Green_mix	45.4976	45.4858	run_1	cell_green_2_6	brdu-
190825-SEM07-E3A1D3-CA-60um_1	Green_mix	46.8203	46.9896	run_1	cell_green_3_6	brdu-
190825-SEM07-E3A1D3-CA-60um_1	Green_mix	47.5736	47.6945	run_1	cell_green_4_6	brdu-
190825-SEM07-E3A1D3-CA-60um_1	Green_mix	47.8697	47.8321	run_1	cell_green_5_6	brdu-
190825-SEM07-E3A1D3-CA-60um_1	Green_mix	46.4028	46.3748	run_1	cell_green_6_6	brdu-
190825-SEM07-E3A1D3-CA-60um_1	Green_mix	48.4456	48.3745	run_1	cell_green_7_6	brdu-
190825-SEM07-E3A1D3-CA-60um_1	Green_mix	46.7188	46.8893	run_1	cell_green_8_6	brdu-
190825-SEM07-E3A1D3-CA-60um_1	Green_mix	45.7284	45.7046	run_1	cell_green_9_6	brdu-
190826-SEM08-E3A1D3-CA-60um	Green_mix	47.1409	47.1401	run_1	cell_green_10_7	brdu-
190826-SEM08-E3A1D3-CA-60um	Green_mix	46.5705	46.6337	run_1	cell_green_11_7	brdu-
190826-SEM08-E3A1D3-CA-60um	Green_mix	50.7724	50.7607	run_1	cell_green_1_7	brdu-
190826-SEM08-E3A1D3-CA-60um	Green_mix	45.1071	45.109	run_1	cell_green_2_7	brdu-
190826-SEM08-E3A1D3-CA-60um	Green_mix	46.3471	46.4166	run_1	cell_green_3_7	brdu-
190826-SEM08-E3A1D3-CA-60um	Green_mix	45.7296	45.6875	run_1	cell_green_4_7	brdu-
190826-SEM08-E3A1D3-CA-60um	Green_mix	46.2001	46.198	run_1	cell_green_5_7	brdu-
190826-SEM08-E3A1D3-CA-60um	Green_mix	51.0478	50.9206	run_1	cell_green_6_7	brdu-
190826-SEM08-E3A1D3-CA-60um	Green_mix	45.1091	45.0583	run_1	cell_green_7_7	brdu-
190826-SEM08-E3A1D3-CA-60um	Green_mix	48.1178	48.124	run_1	cell_green_8_7	brdu-
190826-SEM08-E3A1D3-CA-60um	Green_mix	44.7983	44.773	run_1	cell_green_9_7	brdu-
190826-SEM09-E3A1D3-CA-60um	Green_mix	47.6831	47.8631	run_1	cell_green_1_8	brdu-
190826-SEM09-E3A1D3-CA-60um	Green_mix	45.9363	45.9074	run_1	cell_green_2_8	brdu-
190826-SEM09-E3A1D3-CA-60um	Green_mix	46.5664	46.7427	run_1	cell_green_3_8	brdu-
190826-SEM09-E3A1D3-CA-60um	Green_mix	46.1256	46.0927	run_1	cell_green_4_8	brdu-
190827-SEM10-E3A1D3-CA-60um	Green_mix	55.219	55.1185	run_1	cell_green_10_9	brdu-
190827-SEM10-E3A1D3-CA-60um	Green_mix	51.1428	51.0957	run_1	cell_green_11_9	brdu-
190827-SEM10-E3A1D3-CA-60um	Green_mix	51.0161	51.1673	run_1	cell_green_12_9	brdu-
190827-SEM10-E3A1D3-CA-60um	Green_mix	51.0625	51.0374	run_1	cell_green_13_9	brdu+
190827-SEM10-E3A1D3-CA-60um	Green_mix	52.8495	52.8869	run_1	cell_green_14_9	brdu-
190827-SEM10-E3A1D3-CA-60um	Green_mix	52.7543	52.7188	run_1	cell_green_15_9	brdu-
190827-SEM10-E3A1D3-CA-60um	Green_mix	52.8106	52.6994	run_1	cell_green_16_9	brdu+
190827-SEM10-E3A1D3-CA-60um	Green_mix	51.5225	51.6201	run_1	cell_green_17_9	brdu-
190827-SEM10-E3A1D3-CA-60um	Green_mix	50.818	50.8524	run_1	cell_green_1_9	brdu-
190827-SEM10-E3A1D3-CA-60um	Green_mix	50.941	50.9409	run_1	cell_green_2_9	brdu+
190827-SEM10-E3A1D3-CA-60um	Green_mix	50.8931	50.984	run_1	cell_green_3_9	brdu-
190827-SEM10-E3A1D3-CA-60um	Green_mix	54.5128	54.311	run_1	cell_green_4_9	brdu+
190827-SEM10-E3A1D3-CA-60um	Green_mix	56.1185	56.2572	run_1	cell_green_5_9	brdu-
190827-SEM10-E3A1D3-CA-60um	Green_mix	67.2991	67.3463	run_1	cell_green_6_9	brdu+
190827-SEM10-E3A1D3-CA-60um	Green_mix	53.7905	53.8684	run_1	cell_green_7_9	brdu-
190827-SEM10-E3A1D3-CA-60um	Green_mix	60.7299	60.5196	run_1	cell_green_8_9	brdu+
190827-SEM10-E3A1D3-CA-60um	Green_mix	56.1747	56.3902	run_1	cell_green_9_9	brdu+
190827-SEM11-E3A1D3-CA-60um	Green_mix	50.4211	50.3063	run_1	cell_green_10_10	brdu-
190827-SEM11-E3A1D3-CA-60um	Green_mix	52.9552	53.0691	run_1	cell_green_11_10	brdu-
190827-SEM11-E3A1D3-CA-60um	Green_mix	52.0864	52.1362	run_1	cell_green_12_10	brdu-
190827-SEM11-E3A1D3-CA-60um	Green_mix	48.4612	48.561	run_1	cell_green_1_10	brdu-
190827-SEM11-E3A1D3-CA-60um	Green_mix	50.3491	50.4699	run_1	cell_green_2_10	brdu-
190827-SEM11-E3A1D3-CA-60um	Green_mix	49.5444	49.6604	run_1	cell_green_3_10	brdu-
190827-SEM11-E3A1D3-CA-60um	Green_mix	49.9157	50.0262	run_1	cell_green_4_10	brdu-
190827-SEM11-E3A1D3-CA-60um	Green_mix	60.2313	59.5448	run_1	cell_green_5_10	brdu+
190827-SEM11-E3A1D3-CA-60um	Green_mix	52.7582	52.9338	run_1	cell_green_6_10	brdu-
190827-SEM11-E3A1D3-CA-60um	Green_mix	50.6183	50.7129	run_1	cell_green_7_10	brdu-
190827-SEM11-E3A1D3-CA-60um	Green_mix	50.3583	50.3525	run_1	cell_green_8_10	brdu-
190828-SEM12-E3A1D3-CA-60um	Green_mix	51.1245	51.1803	run_1	cell_green_10_11	brdu-
190828-SEM12-E3A1D3-CA-60um	Green_mix	47.5571	47.522	run_1	cell_green_11_11	brdu-
190828-SEM12-E3A1D3-CA-60um	Green_mix	51.6633	51.6853	run_1	cell_green_12_11	brdu-
190828-SEM12-E3A1D3-CA-60um	Green_mix	50.0126	50.0196	run_1	cell_green_13_11	brdu-
190828-SEM12-E3A1D3-CA-60um	Green_mix	59.6375	59.5683	run_1	cell_green_14_11	brdu+
190828-SEM12-E3A1D3-CA-60um	Green_mix	58.3357	58.6271	run_1	cell_green_15_11	brdu-
190828-SEM12-E3A1D3-CA-60um	Green_mix	51.3687	51.2926	run_1	cell_green_16_11	brdu-
190828-SEM12-E3A1D3-CA-60um	Green_mix	50.631	50.501	run_1	cell_green_17_11	brdu-
190828-SEM12-E3A1D3-CA-60um	Green_mix	49.3688	49.4549	run_1	cell_green_18_11	brdu-
190828-SEM12-E3A1D3-CA-60um	Green_mix	49.3948	49.3665	run_1	cell_green_19_11	brdu-
190828-SEM12-E3A1D3-CA-60um	Green_mix	49.3703	49.3245	run_1	cell_green_1_11	brdu-
190828-SEM12-E3A1D3-CA-60um	Green_mix	47.5844	47.5775	run_1	cell_green_20_11	brdu-
190828-SEM12-E3A1D3-CA-60um	Green_mix	50.0374	49.9772	run_1	cell_green_21_11	brdu-
190828-SEM12-E3A1D3-CA-60um	Green_mix	47.8674	47.8023	run_1	cell_green_2_11	brdu-
190828-SEM12-E3A1D3-CA-60um	Green_mix	56.6121	56.6017	run_1	cell_green_3_11	brdu+
190828-SEM12-E3A1D3-CA-60um	Green_mix	60.796	60.6666	run_1	cell_green_4_11	brdu+
190828-SEM12-E3A1D3-CA-60um	Green_mix	54.0994	54.0173	run_1	cell_green_5_11	brdu+
190828-SEM12-E3A1D3-CA-60um	Green_mix	55.4165	55.4153	run_1	cell_green_6_11	brdu+
190828-SEM12-E3A1D3-CA-60um	Green_mix	51.2706	51.2117	run_1	cell_green_7_11	brdu-
190828-SEM12-E3A1D3-CA-60um	Green_mix	51.5307	51.7712	run_1	cell_green_8_11	brdu-
190828-SEM12-E3A1D3-CA-60um	Green_mix	48.4483	48.4841	run_1	cell_green_9_11	brdu-
200818-Mix37-E2A4D3-25um	Green_mix	49.0761	49.0657	run_2	cell_green_1_12	brdu+
200818-Mix37-E2A4D3-25um	Green_mix	49.0266	48.7877	run_2	cell_green_2_12	brdu-
200818-Mix37-E2A4D3-25um	Green_mix	48.3764	48.252	run_2	cell_green_3_12	brdu-
200818-Mix37-E2A4D3-25um	Green_mix	51.6591	51.4991	run_2	cell_green_4_12	brdu+
200818-Mix37-E2A4D3-25um	Green_mix	48.1214	47.9675	run_2	cell_green_5_12	brdu-
200818-Mix37-E2A4D3-25um	Green_mix	46.9397	46.714	run_2	cell_green_6_12	brdu-
200818-Mix37-E2A4D3-25um	Green_mix	46.2771	46.0832	run_2	cell_green_7_12	brdu-
200818-Mix37-E2A4D3-25um	Green_mix	46.3404	46.4185	run_2	cell_green_8_12	brdu-
200819-Mix37-E2A4D3-25um	Green_mix	46.2142	45.8619	run_2	cell_green_1_15	brdu-
200819-Mix37-E2A4D3-25um	Green_mix	45.915	45.7181	run_2	cell_green_2_15	brdu-
200819-Mix37-E2A4D3-25um	Green_mix	45.8808	45.9244	run_2	cell_green_3_15	brdu-
200819-Mix37-E2A4D3-25um	Green_mix	45.6706	45.6435	run_2	cell_green_4_15	brdu-
200820-Mix37-E2A4D3-25um_1	Green_mix	49.4769	48.8036	run_2	cell_green_1_16	brdu-
200820-Mix37-E2A4D3-25um_1	Green_mix	47.4456	47.3697	run_2	cell_green_2_16	brdu-
200820-Mix37-E2A4D3-25um_1	Green_mix	46.4124	46.3151	run_2	cell_green_3_16	brdu-
200821-Mix37-E2A4D3-25um_1	Green_mix	47.0627	47.0028	run_2	cell_green_1_18	brdu-
200821-Mix37-E2A4D3-25um_1	Green_mix	46.1502	46.2475	run_2	cell_green_2_18	brdu-
200821-Mix37-E2A4D3-25um_1	Green_mix	47.4165	47.5742	run_2	cell_green_3_18	brdu-
200821-Mix37-E2A4D3-25um_1	Green_mix	45.7941	45.7424	run_2	cell_green_4_18	brdu-
200821-Mix37-E2A4D3-25um_1	Green_mix	50.6391	50.2556	run_2	cell_green_5_18	brdu+
200821-Mix37-E2A4D3-25um_1	Green_mix	52.574	52.1861	run_2	cell_green_6_18	brdu-
200821-Mix37-E2A4D3-25um_1	Green_mix	47.7256	47.8134	run_2	cell_green_7_18	brdu-
200821-Mix37-E2A4D3-25um_1	Green_mix	48.7851	48.5851	run_2	cell_green_8_18	brdu-
200821-Mix37-E2A4D3-25um_1	Green_mix	45.7213	45.9638	run_2	cell_green_9_18	brdu-
200821-Mix37-E2A4D3-25um	Green_mix	50.404	50.7246	run_2	cell_green_1_19	brdu-
200821-Mix37-E2A4D3-25um	Green_mix	50.7317	50.8072	run_2	cell_green_2_19	brdu+
200821-Mix37-E2A4D3-25um	Green_mix	49.5357	49.4274	run_2	cell_green_3_19	brdu-
200821-Mix37-E2A4D3-25um	Green_mix	50.8605	50.9622	run_2	cell_green_4_19	brdu-
200821-Mix37-E2A4D3-25um	Green_mix	48.9014	49.2562	run_2	cell_green_5_19	brdu-
200821-Mix37-E2A4D3-25um	Green_mix	48.472	48.1299	run_2	cell_green_6_19	brdu-
200821-Mix37-E2A4D3-25um	Green_mix	46.892	47.1094	run_2	cell_green_7_19	brdu-
200821-Mix37-E2A4D3-25um	Green_mix	46.8794	46.8667	run_2	cell_green_8_19	brdu-
200821-Mix37-E2A4D3-25um_2	Green_mix	49.8296	49.6177	run_2	cell_green_1_20	brdu-
200821-Mix37-E2A4D3-25um_2	Green_mix	52.9024	52.6215	run_2	cell_green_2_20	brdu-
200821-Mix37-E2A4D3-25um_2	Green_mix	50.7505	50.8127	run_2	cell_green_3_20	brdu+
200821-Mix37-E2A4D3-25um_2	Green_mix	53.0489	52.4993	run_2	cell_green_4_20	brdu+
200821-Mix37-E2A4D3-25um_2	Green_mix	46.6776	46.6882	run_2	cell_green_5_20	brdu-
200821-Mix37-E2A4D3-25um_2	Green_mix	48.2101	48.5061	run_2	cell_green_6_20	brdu-
200821-Mix37-E2A4D3-25um_2	Green_mix	48.1015	47.982	run_2	cell_green_7_20	brdu-
200821-Mix37-E2A4D3-25um_2	Green_mix	47.5928	47.24	run_2	cell_green_8_20	brdu-
200822-mixed39-E2A4D3-25um	Green_mix	59.9657	59.0061	run_3	cell_green_1_21	brdu-
200822-mixed39-E2A4D3-25um	Green_mix	53.7089	53.6703	run_3	cell_green_2_21	brdu-
200822-mixed39-E2A4D3-25um	Green_mix	55.0217	55.1178	run_3	cell_green_3_21	brdu-
200822-mixed39-E2A4D3-25um	Green_mix	50.5698	50.2593	run_3	cell_green_4_21	brdu-
200822-mixed39-E2A4D3-25um	Green_mix	55.7264	55.8444	run_3	cell_green_5_21	brdu+
200822-mixed39-E2A4D3-25um	Green_mix	52.0685	51.9405	run_3	cell_green_6_21	brdu-
200822-mixed39-E2A4D3-25um	Green_mix	51.8443	51.7913	run_3	cell_green_7_21	brdu-
200822-mixed39-E2A4D3-25um_1	Green_mix	52.2699	52.2972	run_3	cell_green_1_22	brdu-
200822-mixed39-E2A4D3-25um_1	Green_mix	53.3588	53.3496	run_3	cell_green_2_22	brdu-
200822-mixed39-E2A4D3-25um_1	Green_mix	52.701	52.7902	run_3	cell_green_3_22	brdu-
200822-mixed39-E2A4D3-25um_1	Green_mix	57.1707	56.8179	run_3	cell_green_4_22	brdu+
200823-mixed39-E2A4D3-25um	Green_mix	56.4343	55.9109	run_3	cell_green_1_23	brdu-
200823-mixed39-E2A4D3-25um	Green_mix	51.8415	52.3362	run_3	cell_green_2_23	brdu-
200823-mixed39-E2A4D3-25um	Green_mix	54.027	54.5493	run_3	cell_green_3_23	brdu-
200823-mixed39-E2A4D3-25um	Green_mix	58.9983	59.0992	run_3	cell_green_4_23	brdu+
200823-mixed39-E2A4D3-25um	Green_mix	50.5981	50.9535	run_3	cell_green_5_23	brdu-
200823-mixed39-E2A4D3-25um	Green_mix	48.7773	48.8171	run_3	cell_green_6_23	brdu-
200823-mixed39-E2A4D3-25um	Green_mix	50.7204	52.749	run_3	cell_green_7_23	brdu-
200824-mixed39-E2A4D3-25um	Green_mix	56.8786	57.0241	run_3	cell_green_1_24	brdu+
200824-mixed39-E2A4D3-25um	Green_mix	49.6052	49.8702	run_3	cell_green_2_24	brdu-
200824-mixed39-E2A4D3-25um	Green_mix	55.1475	55.5579	run_3	cell_green_3_24	brdu-
200824-mixed39-E2A4D3-25um	Green_mix	51.6727	50.6217	run_3	cell_green_4_24	brdu-
200824-mixed39-E2A4D3-25um	Green_mix	54.7364	55.7394	run_3	cell_green_5_24	brdu-
200824-mixed39-E2A4D3-25um	Green_mix	58.2302	57.5402	run_3	cell_green_6_24	brdu+
200824-mixed39-E2A4D3-25um	Green_mix	56.0696	55.89	run_3	cell_green_7_24	brdu-
200824-mixed39-E2A4D3-25um	Green_mix	56.866	57.482	run_3	cell_green_8_24	brdu-
200824-mixed39-E2A4D3-25um	Green_mix	52.3131	52.0313	run_3	cell_green_9_24	brdu-
200824-mixed39-E2A4D3-25um_1	Green_mix	55.7301	55.7259	run_3	cell_green_1_25	brdu-
200824-mixed39-E2A4D3-25um_1	Green_mix	57.5461	57.8533	run_3	cell_green_2_25	brdu-
200824-mixed39-E2A4D3-25um_1	Green_mix	51.2356	51.019	run_3	cell_green_3_25	brdu-
200824-mixed39-E2A4D3-25um_1	Green_mix	54.0938	54.7598	run_3	cell_green_4_25	brdu-
200824-mixed39-E2A4D3-25um_1	Green_mix	58.6599	59.0768	run_3	cell_green_5_25	brdu-
200825-mixed39-E2A4D3-25um	Green_mix	51.1686	51.0323	run_3	cell_green_1_27	brdu-
200825-mixed39-E2A4D3-25um	Green_mix	49.6059	50.3956	run_3	cell_green_2_27	brdu-
200825-mixed39-E2A4D3-25um	Green_mix	55.1967	55.6871	run_3	cell_green_3_27	brdu-
200825-mixed39-E2A4D3-25um	Green_mix	58.4697	57.8761	run_3	cell_green_4_27	brdu+
200825-mixed39-E2A4D3-25um	Green_mix	62.1014	63.0101	run_3	cell_green_5_27	brdu+
200826-mixed39-E2A4D3-25um	Green_mix	50.9484	50.6589	run_3	cell_green_1_28	brdu-
200826-mixed39-E2A4D3-25um	Green_mix	50.0046	49.5427	run_3	cell_green_2_28	brdu-
200826-mixed39-E2A4D3-25um	Green_mix	54.3233	53.8185	run_3	cell_green_3_28	brdu-
200826-mixed39-E2A4D3-25um	Green_mix	53.0454	52.9098	run_3	cell_green_4_28	brdu-
200826-mixed39-E2A4D3-25um	Green_mix	56.5971	56.468	run_3	cell_green_5_28	brdu-
190825-SEM07-E3A1D3-CA-60um_1	Red_mix	46.4912	46.4803	run_1	cell_red_10_6	brdu-
190825-SEM07-E3A1D3-CA-60um_1	Red_mix	44.6224	44.6451	run_1	cell_red_11_6	brdu-
190825-SEM07-E3A1D3-CA-60um_1	Red_mix	47.6007	47.6234	run_1	cell_red_12_6	brdu-
190825-SEM07-E3A1D3-CA-60um_1	Red_mix	45.1447	45.184	run_1	cell_red_13_6	brdu-
190825-SEM07-E3A1D3-CA-60um_1	Red_mix	45.1254	45.1378	run_1	cell_red_14_6	brdu-
190825-SEM07-E3A1D3-CA-60um_1	Red_mix	46.8255	46.8445	run_1	cell_red_15_6	brdu-
190825-SEM07-E3A1D3-CA-60um_1	Red_mix	46.6599	46.6636	run_1	cell_red_16_6	brdu-
190825-SEM07-E3A1D3-CA-60um_1	Red_mix	45.5693	45.5639	run_1	cell_red_17_6	brdu-
190825-SEM07-E3A1D3-CA-60um_1	Red_mix	49.3022	49.4183	run_1	cell_red_18_6	brdu-
190825-SEM07-E3A1D3-CA-60um_1	Red_mix	46.4601	46.4591	run_1	cell_red_19_6	brdu-
190825-SEM07-E3A1D3-CA-60um_1	Red_mix	46.6183	46.7	run_1	cell_red_1_6	brdu-
190825-SEM07-E3A1D3-CA-60um_1	Red_mix	46.7432	46.7938	run_1	cell_red_2_6	brdu-
190825-SEM07-E3A1D3-CA-60um_1	Red_mix	46.0177	46.028	run_1	cell_red_3_6	brdu-
190825-SEM07-E3A1D3-CA-60um_1	Red_mix	46.8426	46.8618	run_1	cell_red_4_6	brdu-
190825-SEM07-E3A1D3-CA-60um_1	Red_mix	45.9627	45.9649	run_1	cell_red_5_6	brdu-
190825-SEM07-E3A1D3-CA-60um_1	Red_mix	46.2811	46.352	run_1	cell_red_6_6	brdu-
190825-SEM07-E3A1D3-CA-60um_1	Red_mix	50.4481	50.3472	run_1	cell_red_7_6	brdu-
190825-SEM07-E3A1D3-CA-60um_1	Red_mix	45.43	45.458	run_1	cell_red_8_6	brdu-
190825-SEM07-E3A1D3-CA-60um_1	Red_mix	45.0488	45.1878	run_1	cell_red_9_6	brdu-
190825-SEM06-E3A1D3-CA-60um	Red_mix	44.7722	44.7748	run_1	cell_red_10_5	brdu-
190825-SEM06-E3A1D3-CA-60um	Red_mix	45.8178	45.7331	run_1	cell_red_11_5	brdu-
190825-SEM06-E3A1D3-CA-60um	Red_mix	44.8547	44.9281	run_1	cell_red_12_5	brdu-
190825-SEM06-E3A1D3-CA-60um	Red_mix	45.4254	45.4912	run_1	cell_red_13_5	brdu-
190825-SEM06-E3A1D3-CA-60um	Red_mix	44.2431	44.2335	run_1	cell_red_14_5	brdu-
190825-SEM06-E3A1D3-CA-60um	Red_mix	44.9152	44.8721	run_1	cell_red_15_5	brdu-
190825-SEM06-E3A1D3-CA-60um	Red_mix	44.6287	44.6261	run_1	cell_red_16_5	brdu-
190825-SEM06-E3A1D3-CA-60um	Red_mix	46.1538	46.3252	run_1	cell_red_17_5	brdu-
190825-SEM06-E3A1D3-CA-60um	Red_mix	45.2312	45.2159	run_1	cell_red_18_5	brdu-
190825-SEM06-E3A1D3-CA-60um	Red_mix	44.9045	44.9084	run_1	cell_red_19_5	brdu-
190825-SEM06-E3A1D3-CA-60um	Red_mix	45.285	45.304	run_1	cell_red_1_5	brdu-
190825-SEM06-E3A1D3-CA-60um	Red_mix	45.9411	46.0121	run_1	cell_red_2_5	brdu-
190825-SEM06-E3A1D3-CA-60um	Red_mix	45.5562	45.5835	run_1	cell_red_3_5	brdu-
190825-SEM06-E3A1D3-CA-60um	Red_mix	45.3454	45.4063	run_1	cell_red_4_5	brdu-
190825-SEM06-E3A1D3-CA-60um	Red_mix	46.6764	46.8382	run_1	cell_red_5_5	brdu-
190825-SEM06-E3A1D3-CA-60um	Red_mix	45.3763	45.4082	run_1	cell_red_6_5	brdu-
190825-SEM06-E3A1D3-CA-60um	Red_mix	46.2473	46.3033	run_1	cell_red_7_5	brdu-
190825-SEM06-E3A1D3-CA-60um	Red_mix	45.2279	45.2401	run_1	cell_red_8_5	brdu-
190825-SEM06-E3A1D3-CA-60um	Red_mix	46.5281	46.7012	run_1	cell_red_9_5	brdu-
190824-SEM03-E3A1D3-CA-60um	Red_mix	48.404	48.4537	run_1	cell_red_10_3	brdu-
190824-SEM03-E3A1D3-CA-60um	Red_mix	50.0434	50.004	run_1	cell_red_11_3	brdu-
190824-SEM03-E3A1D3-CA-60um	Red_mix	45.9302	45.9613	run_1	cell_red_12_3	brdu-
190824-SEM03-E3A1D3-CA-60um	Red_mix	45.5505	45.4889	run_1	cell_red_13_3	brdu-
190824-SEM03-E3A1D3-CA-60um	Red_mix	43.2716	43.312	run_1	cell_red_14_3	brdu-
190824-SEM03-E3A1D3-CA-60um	Red_mix	45.7614	45.7833	run_1	cell_red_15_3	brdu-
190824-SEM03-E3A1D3-CA-60um	Red_mix	55.547	55.5214	run_1	cell_red_16_3	brdu+
190824-SEM03-E3A1D3-CA-60um	Red_mix	46.5582	46.7708	run_1	cell_red_17_3	brdu-
190824-SEM03-E3A1D3-CA-60um	Red_mix	45.6974	45.7202	run_1	cell_red_1_3	brdu-
190824-SEM03-E3A1D3-CA-60um	Red_mix	48.2748	48.255	run_1	cell_red_20_3	brdu-
190824-SEM03-E3A1D3-CA-60um	Red_mix	45.133	45.137	run_1	cell_red_21	brdu-
190824-SEM03-E3A1D3-CA-60um	Red_mix	45.483	45.6076	run_1	cell_red_2_3	brdu-
190824-SEM03-E3A1D3-CA-60um	Red_mix	46.4049	46.4254	run_1	cell_red_3_3	brdu-
190824-SEM03-E3A1D3-CA-60um	Red_mix	46.1391	46.2591	run_1	cell_red_4_3	brdu-
190824-SEM03-E3A1D3-CA-60um	Red_mix	47.3748	47.6164	run_1	cell_red_5_3	brdu-
190824-SEM03-E3A1D3-CA-60um	Red_mix	46.7292	46.8142	run_1	cell_red_6_3	brdu-
190824-SEM03-E3A1D3-CA-60um	Red_mix	48.4101	48.6241	run_1	cell_red_7_3	brdu-
190824-SEM03-E3A1D3-CA-60um	Red_mix	46.0547	46.1052	run_1	cell_red_8_3	brdu-
190824-SEM03-E3A1D3-CA-60um	Red_mix	47.222	47.314	run_1	cell_red_9_3	brdu-
190823-SEM02-E3A1D3-CA-60um	Red_mix	47.1807	47.1519	run_1	cell_red_10_2	brdu-
190823-SEM02-E3A1D3-CA-60um	Red_mix	44.5513	44.5788	run_1	cell_red_11_2	brdu-
190823-SEM02-E3A1D3-CA-60um	Red_mix	44.3963	44.4011	run_1	cell_red_12_2	brdu-
190823-SEM02-E3A1D3-CA-60um	Red_mix	47.6223	47.583	run_1	cell_red_13_2	brdu-
190823-SEM02-E3A1D3-CA-60um	Red_mix	45.698	45.6674	run_1	cell_red_1_2	brdu-
190823-SEM02-E3A1D3-CA-60um	Red_mix	44.747	44.7749	run_1	cell_red_2_2	brdu-
190823-SEM02-E3A1D3-CA-60um	Red_mix	47.2772	47.366	run_1	cell_red_3_2	brdu-
190823-SEM02-E3A1D3-CA-60um	Red_mix	45.5355	45.6218	run_1	cell_red_4_2	brdu-
190823-SEM02-E3A1D3-CA-60um	Red_mix	46.7679	46.8125	run_1	cell_red_5_2	brdu-
190823-SEM02-E3A1D3-CA-60um	Red_mix	46.7557	46.7385	run_1	cell_red_6_2	brdu-
190823-SEM02-E3A1D3-CA-60um	Red_mix	47.6178	47.6766	run_1	cell_red_7_2	brdu-
190823-SEM02-E3A1D3-CA-60um	Red_mix	44.9962	45.0986	run_1	cell_red_8_2	brdu-
190823-SEM02-E3A1D3-CA-60um	Red_mix	46.4172	46.2605	run_1	cell_red_9_2	brdu-
190822-SEM01-E3A1D2-60um	Red_mix	48.9033	49.2709	run_1	cell_red_1_1	brdu-
190822-SEM01-E3A1D2-60um	Red_mix	47.7988	47.9316	run_1	cell_red_2_1	brdu-
190822-SEM01-E3A1D2-60um	Red_mix	45.1682	45.1886	run_1	cell_red_3_1	brdu-
190822-SEM01-E3A1D2-60um	Red_mix	42.9893	43.2106	run_1	cell_red_4_1	brdu-
190822-SEM01-E3A1D2-60um	Red_mix	48.2303	48.2055	run_1	cell_red_5_1	brdu-
190824-SEM05-E3A1D3-CA-60um_1	Red_mix	47.0413	47.165	run_1	cell_red_1_4	brdu-
190824-SEM05-E3A1D3-CA-60um_1	Red_mix	46.3106	46.4894	run_1	cell_red_2_4	brdu-
190824-SEM05-E3A1D3-CA-60um_1	Red_mix	49.2166	49.0031	run_1	cell_red_3_4	brdu-
190824-SEM05-E3A1D3-CA-60um_1	Red_mix	46.5221	46.7782	run_1	cell_red_4_4	brdu-
190824-SEM05-E3A1D3-CA-60um_1	Red_mix	46.0319	46.0937	run_1	cell_red_5_4	brdu-
190824-SEM05-E3A1D3-CA-60um_1	Red_mix	45.0983	45.063	run_1	cell_red_6_4	brdu-
190826-SEM08-E3A1D3-CA-60um	Red_mix	47.1442	47.2926	run_1	cell_red_1_7	brdu-
190826-SEM08-E3A1D3-CA-60um	Red_mix	45.701	45.6844	run_1	cell_red_2_7	brdu-
190826-SEM08-E3A1D3-CA-60um	Red_mix	46.3359	46.3874	run_1	cell_red_3_7	brdu-
190826-SEM08-E3A1D3-CA-60um	Red_mix	46.7721	46.8789	run_1	cell_red_4_7	brdu-
190826-SEM08-E3A1D3-CA-60um	Red_mix	47.2301	47.1858	run_1	cell_red_5_7	brdu-
190826-SEM08-E3A1D3-CA-60um	Red_mix	46.4678	46.5997	run_1	cell_red_6_7	brdu-
190826-SEM09-E3A1D3-CA-60um	Red_mix	45.0572	45.139	run_1	cell_red_10_8	brdu-
190826-SEM09-E3A1D3-CA-60um	Red_mix	45.4934	45.6254	run_1	cell_red_11_8	brdu-
190826-SEM09-E3A1D3-CA-60um	Red_mix	45.7475	45.7658	run_1	cell_red_12_8	brdu-
190826-SEM09-E3A1D3-CA-60um	Red_mix	45.7556	45.9967	run_1	cell_red_13_8	brdu-
190826-SEM09-E3A1D3-CA-60um	Red_mix	46.4084	46.5508	run_1	cell_red_14_8	brdu-
190826-SEM09-E3A1D3-CA-60um	Red_mix	44.4061	44.489	run_1	cell_red_15_8	brdu-
190826-SEM09-E3A1D3-CA-60um	Red_mix	44.6052	44.525	run_1	cell_red_16_8	brdu-
190826-SEM09-E3A1D3-CA-60um	Red_mix	44.9053	44.8404	run_1	cell_red_17_8	brdu-
190826-SEM09-E3A1D3-CA-60um	Red_mix	45.2972	45.3892	run_1	cell_red_18_8	brdu-
190826-SEM09-E3A1D3-CA-60um	Red_mix	46.627	46.7728	run_1	cell_red_1_8	brdu-
190826-SEM09-E3A1D3-CA-60um	Red_mix	45.2559	45.3004	run_1	cell_red_2_8	brdu-
190826-SEM09-E3A1D3-CA-60um	Red_mix	46.218	46.2667	run_1	cell_red_3_8	brdu-
190826-SEM09-E3A1D3-CA-60um	Red_mix	45.3963	45.448	run_1	cell_red_4_8	brdu-
190826-SEM09-E3A1D3-CA-60um	Red_mix	47.0329	47.1164	run_1	cell_red_5_8	brdu-
190826-SEM09-E3A1D3-CA-60um	Red_mix	47.1264	47.4113	run_1	cell_red_6_8	brdu-
190826-SEM09-E3A1D3-CA-60um	Red_mix	47.0277	47.1149	run_1	cell_red_7_8	brdu-
190826-SEM09-E3A1D3-CA-60um	Red_mix	45.0409	45.1532	run_1	cell_red_8_8	brdu-
190826-SEM09-E3A1D3-CA-60um	Red_mix	45.3107	45.4125	run_1	cell_red_9_8	brdu-
190827-SEM10-E3A1D3-CA-60um	Red_mix	47.014	47.0553	run_1	cell_red_10_9	brdu-
190827-SEM10-E3A1D3-CA-60um	Red_mix	46.1578	46.0424	run_1	cell_red_11_9	brdu-
190827-SEM10-E3A1D3-CA-60um	Red_mix	45.8743	45.8629	run_1	cell_red_12_9	brdu-
190827-SEM10-E3A1D3-CA-60um	Red_mix	48.8797	48.8822	run_1	cell_red_13_9	brdu-
190827-SEM10-E3A1D3-CA-60um	Red_mix	49.2332	49.3484	run_1	cell_red_14_9	brdu-
190827-SEM10-E3A1D3-CA-60um	Red_mix	46.723	46.7259	run_1	cell_red_15_9	brdu-
190827-SEM10-E3A1D3-CA-60um	Red_mix	47.3089	47.2696	run_1	cell_red_16_9	brdu-
190827-SEM10-E3A1D3-CA-60um	Red_mix	47.2002	47.1807	run_1	cell_red_17_9	brdu-
190827-SEM10-E3A1D3-CA-60um	Red_mix	47.0325	46.9973	run_1	cell_red_1_9	brdu-
190827-SEM10-E3A1D3-CA-60um	Red_mix	46.8327	46.8278	run_1	cell_red_2_9	brdu-
190827-SEM10-E3A1D3-CA-60um	Red_mix	48.3695	48.3591	run_1	cell_red_3_9	brdu-
190827-SEM10-E3A1D3-CA-60um	Red_mix	47.7144	47.6727	run_1	cell_red_4_9	brdu-
190827-SEM10-E3A1D3-CA-60um	Red_mix	48.1606	48.1483	run_1	cell_red_5_9	brdu-
190827-SEM10-E3A1D3-CA-60um	Red_mix	46.623	46.6309	run_1	cell_red_6_9	brdu-
190827-SEM10-E3A1D3-CA-60um	Red_mix	46.7962	46.7975	run_1	cell_red_7_9	brdu-
190827-SEM10-E3A1D3-CA-60um	Red_mix	49.9462	49.9663	run_1	cell_red_8_9	brdu+
190827-SEM10-E3A1D3-CA-60um	Red_mix	52.3925	52.3587	run_1	cell_red_9_9	brdu+
190827-SEM11-E3A1D3-CA-60um	Red_mix	48.0512	48.1631	run_1	cell_red_10_10	brdu-
190827-SEM11-E3A1D3-CA-60um	Red_mix	52.3828	52.4093	run_1	cell_red_11_10	brdu+
190827-SEM11-E3A1D3-CA-60um	Red_mix	48.0774	48.0347	run_1	cell_red_12_10	brdu-
190827-SEM11-E3A1D3-CA-60um	Red_mix	49.0344	49.0654	run_1	cell_red_13_10	brdu-
190827-SEM11-E3A1D3-CA-60um	Red_mix	48.8968	48.9047	run_1	cell_red_14_10	brdu-
190827-SEM11-E3A1D3-CA-60um	Red_mix	52.1224	52.1576	run_1	cell_red_15_10	brdu-
190827-SEM11-E3A1D3-CA-60um	Red_mix	50.104	50.1398	run_1	cell_red_17_10	brdu-
190827-SEM11-E3A1D3-CA-60um	Red_mix	54.2174	54.4772	run_1	cell_red_18_10	brdu-
190827-SEM11-E3A1D3-CA-60um	Red_mix	51.5887	51.6083	run_1	cell_red_19_10	brdu-
190827-SEM11-E3A1D3-CA-60um	Red_mix	50.7223	50.7626	run_1	cell_red_1_10	brdu-
190827-SEM11-E3A1D3-CA-60um	Red_mix	48.6447	48.629	run_1	cell_red_20_10	brdu-
190827-SEM11-E3A1D3-CA-60um	Red_mix	48.9719	49.0049	run_1	cell_red_2_10	brdu-
190827-SEM11-E3A1D3-CA-60um	Red_mix	49.8304	49.8717	run_1	cell_red_3_10	brdu-
190827-SEM11-E3A1D3-CA-60um	Red_mix	48.2406	48.3386	run_1	cell_red_4_10	brdu-
190827-SEM11-E3A1D3-CA-60um	Red_mix	46.9253	47.0168	run_1	cell_red_5_10	brdu-
190827-SEM11-E3A1D3-CA-60um	Red_mix	47.0023	47.0089	run_1	cell_red_6_10	brdu-
190827-SEM11-E3A1D3-CA-60um	Red_mix	48.0976	48.0743	run_1	cell_red_7_10	brdu-
190827-SEM11-E3A1D3-CA-60um	Red_mix	46.9162	46.7743	run_1	cell_red_8_10	brdu-
190827-SEM11-E3A1D3-CA-60um	Red_mix	49.1208	49.1373	run_1	cell_red_9_10	brdu-
190828-SEM12-E3A1D3-CA-60um	Red_mix	46.9337	47.0792	run_1	cell_red_10_11	brdu-
190828-SEM12-E3A1D3-CA-60um	Red_mix	49.0375	49.2012	run_1	cell_red_11_11	brdu-
190828-SEM12-E3A1D3-CA-60um	Red_mix	48.7653	48.9202	run_1	cell_red_12_11	brdu-
190828-SEM12-E3A1D3-CA-60um	Red_mix	48.9859	49.1635	run_1	cell_red_13_11	brdu-
190828-SEM12-E3A1D3-CA-60um	Red_mix	45.9267	46.005	run_1	cell_red_14_11	brdu-
190828-SEM12-E3A1D3-CA-60um	Red_mix	45.672	45.3529	run_1	cell_red_1_11	brdu-
190828-SEM12-E3A1D3-CA-60um	Red_mix	45.6583	45.6814	run_1	cell_red_2_11	brdu-
190828-SEM12-E3A1D3-CA-60um	Red_mix	47.2609	47.3296	run_1	cell_red_3_11	brdu-
190828-SEM12-E3A1D3-CA-60um	Red_mix	47.2357	47.2069	run_1	cell_red_4_11	brdu-
190828-SEM12-E3A1D3-CA-60um	Red_mix	48.2311	48.1499	run_1	cell_red_5_11	brdu-
190828-SEM12-E3A1D3-CA-60um	Red_mix	50.6216	50.4443	run_1	cell_red_6_11	brdu+
190828-SEM12-E3A1D3-CA-60um	Red_mix	46.9814	47.1392	run_1	cell_red_7_11	brdu-
190828-SEM12-E3A1D3-CA-60um	Red_mix	50.3925	50.0159	run_1	cell_red_8_11	brdu+
190828-SEM12-E3A1D3-CA-60um	Red_mix	47.5677	47.6064	run_1	cell_red_9_11	brdu-
200818-Mix37-E2A4D3-25um	Red_mix	47.0896	47.0331	run_2	cell_red_1_12	brdu-
200818-Mix37-E2A4D3-25um	Red_mix	47.6245	47.847	run_2	cell_red_2_12	brdu-
200819-Mix37-E2A4D3-25um_1	Red_mix	48.0149	48.0643	run_2	cell_red_10_13	brdu-
200819-Mix37-E2A4D3-25um_1	Red_mix	47.0794	47.0975	run_2	cell_red_11_13	brdu-
200819-Mix37-E2A4D3-25um_1	Red_mix	47.8075	47.9877	run_2	cell_red_12_13	brdu-
200819-Mix37-E2A4D3-25um_1	Red_mix	47.6085	47.7417	run_2	cell_red_1_13	brdu-
200819-Mix37-E2A4D3-25um_1	Red_mix	52.9589	53.766	run_2	cell_red_2_13	brdu+
200819-Mix37-E2A4D3-25um_1	Red_mix	45.2052	45.291	run_2	cell_red_3_13	brdu-
200819-Mix37-E2A4D3-25um_1	Red_mix	45.7492	45.7261	run_2	cell_red_4_13	brdu-
200819-Mix37-E2A4D3-25um_1	Red_mix	49.923	49.892	run_2	cell_red_5_13	brdu-
200819-Mix37-E2A4D3-25um_1	Red_mix	49.6736	50.025	run_2	cell_red_6_13	brdu-
200819-Mix37-E2A4D3-25um_1	Red_mix	45.6083	45.5598	run_2	cell_red_7_13	brdu-
200819-Mix37-E2A4D3-25um_1	Red_mix	46.1972	46.2437	run_2	cell_red_8_13	brdu-
200819-Mix37-E2A4D3-25um_1	Red_mix	49.8749	50.0947	run_2	cell_red_9_13	brdu-
200819-Mix37-E2A4D3-25um_2	Red_mix	49.902	50.058	run_2	cell_red_10_14	brdu+
200819-Mix37-E2A4D3-25um_2	Red_mix	50.8079	51.3632	run_2	cell_red_11_14	brdu-
200819-Mix37-E2A4D3-25um_2	Red_mix	56.1174	56.8242	run_2	cell_red_3_14	brdu+
200819-Mix37-E2A4D3-25um_2	Red_mix	50.1608	50.2067	run_2	cell_red_4_14	brdu-
200819-Mix37-E2A4D3-25um_2	Red_mix	48.0366	48.0437	run_2	cell_red_5_14	brdu-
200819-Mix37-E2A4D3-25um_2	Red_mix	49.6071	49.7977	run_2	cell_red_6_14	brdu-
200819-Mix37-E2A4D3-25um_2	Red_mix	52.9758	53.1719	run_2	cell_red_7_14	brdu-
200819-Mix37-E2A4D3-25um_2	Red_mix	49.4022	49.3163	run_2	cell_red_8_14	brdu-
200819-Mix37-E2A4D3-25um_2	Red_mix	48.8425	48.7277	run_2	cell_red_9_14	brdu-
200819-Mix37-E2A4D3-25um_2	Red_mix	46.2961	46.2349	run_2	cells_red_1_14	brdu-
200819-Mix37-E2A4D3-25um_2	Red_mix	46.2811	46.2016	run_2	cells_red_2_14	brdu-
200819-Mix37-E2A4D3-25um	Red_mix	45.9819	46.1719	run_2	cell_red_1_15	brdu-
200819-Mix37-E2A4D3-25um	Red_mix	47.0431	47.0791	run_2	cell_red_2_15	brdu-
200819-Mix37-E2A4D3-25um	Red_mix	46.5603	46.504	run_2	cell_red_3_15	brdu-
200819-Mix37-E2A4D3-25um	Red_mix	47.9298	48.078	run_2	cell_red_4_15	brdu-
200819-Mix37-E2A4D3-25um	Red_mix	47.9788	48.0748	run_2	cell_red_5_15	brdu-
200819-Mix37-E2A4D3-25um	Red_mix	47.3616	47.2983	run_2	cell_red_6_15	brdu+
200820-Mix37-E2A4D3-25um_1	Red_mix	45.2014	45.1309	run_2	cell_red_1_16	brdu-
200820-Mix37-E2A4D3-25um_1	Red_mix	44.9195	44.9662	run_2	cell_red_2_16	brdu+
200820-Mix37-E2A4D3-25um_1	Red_mix	45.2599	45.325	run_2	cell_red_3_16	brdu-
200820-Mix37-E2A4D3-25um_1	Red_mix	44.7521	44.6146	run_2	cell_red_4_16	brdu-
200820-Mix37-E2A4D3-25um	Red_mix	48.3693	48.5301	run_2	cell_red_1_17	brdu+
200820-Mix37-E2A4D3-25um	Red_mix	46.1973	46.1537	run_2	cell_red_2_17	brdu-
200820-Mix37-E2A4D3-25um	Red_mix	46.3385	46.3558	run_2	cell_red_3_17	brdu+
200820-Mix37-E2A4D3-25um	Red_mix	47.1092	47.096	run_2	cell_red_4_17	brdu-
200820-Mix37-E2A4D3-25um	Red_mix	47.9335	48.1424	run_2	cell_red_5_17	brdu-
200820-Mix37-E2A4D3-25um	Red_mix	45.9334	46.1005	run_2	cell_red_6_17	brdu-
200820-Mix37-E2A4D3-25um	Red_mix	49.0964	49.1788	run_2	cell_red_7_17	brdu-
200820-Mix37-E2A4D3-25um	Red_mix	45.7116	45.7252	run_2	cell_red_8_17	brdu-
200821-Mix37-E2A4D3-25um_1	Red_mix	49.536	50.211	run_2	cell_red_1_18	brdu-
200821-Mix37-E2A4D3-25um_1	Red_mix	46.6333	46.5482	run_2	cell_red_2_18	brdu-
200821-Mix37-E2A4D3-25um	Red_mix	46.8241	46.7626	run_2	cell_red_1_19	brdu-
200821-Mix37-E2A4D3-25um	Red_mix	45.4745	45.5885	run_2	cell_red_2_19	brdu-
200821-Mix37-E2A4D3-25um	Red_mix	45.1818	45.2944	run_2	cell_red_3_19	brdu-
200821-Mix37-E2A4D3-25um_2	Red_mix	46.4319	46.5699	run_2	cell_red_1_20	brdu-
200821-Mix37-E2A4D3-25um_2	Red_mix	47.0282	47.1141	run_2	cell_red_2_20	brdu-
200821-Mix37-E2A4D3-25um_2	Red_mix	45.5457	45.3017	run_2	cell_red_3_20	brdu-
200822-mixed39-E2A4D3-25um	Red_mix	48.3609	47.9627	run_3	cell_red_10_21	brdu-
200822-mixed39-E2A4D3-25um	Red_mix	49.5936	49.3736	run_3	cell_red_1_21	brdu-
200822-mixed39-E2A4D3-25um	Red_mix	49.533	49.5568	run_3	cell_red_2_21	brdu-
200822-mixed39-E2A4D3-25um	Red_mix	49.7477	49.5052	run_3	cell_red_3_21	brdu-
200822-mixed39-E2A4D3-25um	Red_mix	47.4663	47.6968	run_3	cell_red_4_21	brdu-
200822-mixed39-E2A4D3-25um	Red_mix	51.5257	51.5736	run_3	cell_red_5_21	brdu-
200822-mixed39-E2A4D3-25um	Red_mix	52.2814	52.9298	run_3	cell_red_6_21	brdu-
200822-mixed39-E2A4D3-25um	Red_mix	50.1666	50.5084	run_3	cell_red_7_21	brdu-
200822-mixed39-E2A4D3-25um	Red_mix	47.8	47.6255	run_3	cell_red_8_21	brdu-
200822-mixed39-E2A4D3-25um	Red_mix	48.0421	47.9634	run_3	cell_red_9_21	brdu-
200822-mixed39-E2A4D3-25um_1	Red_mix	49.889	49.586	run_3	cell_red_10_22	brdu-
200822-mixed39-E2A4D3-25um_1	Red_mix	48.7913	48.7939	run_3	cell_red_11_22	brdu-
200822-mixed39-E2A4D3-25um_1	Red_mix	48.8364	49.096	run_3	cell_red_12_22	brdu-
200822-mixed39-E2A4D3-25um_1	Red_mix	49.4167	49.3021	run_3	cell_red_1_22	brdu-
200822-mixed39-E2A4D3-25um_1	Red_mix	49.2685	49.2165	run_3	cell_red_2_22	brdu-
200822-mixed39-E2A4D3-25um_1	Red_mix	49.5145	49.5918	run_3	cell_red_3_22	brdu-
200822-mixed39-E2A4D3-25um_1	Red_mix	49.6706	49.243	run_3	cell_red_4_22	brdu-
200822-mixed39-E2A4D3-25um_1	Red_mix	49.1298	48.8939	run_3	cell_red_5_22	brdu-
200822-mixed39-E2A4D3-25um_1	Red_mix	49.2577	48.9121	run_3	cell_red_6_22	brdu-
200822-mixed39-E2A4D3-25um_1	Red_mix	49.4597	49.235	run_3	cell_red_7_22	brdu-
200822-mixed39-E2A4D3-25um_1	Red_mix	49.7686	49.638	run_3	cell_red_8_22	brdu-
200822-mixed39-E2A4D3-25um_1	Red_mix	46.8751	46.3609	run_3	cell_red_9_22	brdu-
200823-mixed39-E2A4D3-25um	Red_mix	46.9443	46.9562	run_3	cell_red_1_23	brdu-
200823-mixed39-E2A4D3-25um	Red_mix	49.7587	49.6199	run_3	cell_red_2_23	brdu-
200824-mixed39-E2A4D3-25um	Red_mix	49.4739	49.3145	run_3	cell_red_1_24	brdu-
200824-mixed39-E2A4D3-25um_1	Red_mix	48.9873	48.899	run_3	cell_red_1_25	brdu-
200824-mixed39-E2A4D3-25um_1	Red_mix	55.0875	55.7695	run_3	cell_red_2_25	brdu-
200824-mixed39-E2A4D3-25um_1	Red_mix	56.7287	57.673	run_3	cell_red_3_25	brdu+
200824-mixed39-E2A4D3-25um_1	Red_mix	49.6749	49.8494	run_3	cell_red_4_25	brdu-
200824-mixed39-E2A4D3-25um_1	Red_mix	51.5145	51.7321	run_3	cell_red_5_25	brdu-
200825-mixed39-E2A4D3-25um_1	Red_mix	53.1557	53.369	run_3	cell_red_10_26	brdu-
200825-mixed39-E2A4D3-25um_1	Red_mix	50.7538	50.9802	run_3	cell_red_11_26	brdu-
200825-mixed39-E2A4D3-25um_1	Red_mix	51.4702	52.014	run_3	cell_red_1_26	brdu-
200825-mixed39-E2A4D3-25um_1	Red_mix	50.0086	49.7338	run_3	cell_red_2_26	brdu-
200825-mixed39-E2A4D3-25um_1	Red_mix	52.0103	51.9889	run_3	cell_red_3_26	brdu-
200825-mixed39-E2A4D3-25um_1	Red_mix	52.2817	52.2944	run_3	cell_red_4_26	brdu-
200825-mixed39-E2A4D3-25um_1	Red_mix	54.0136	54.1076	run_3	cell_red_5_26	brdu-
200825-mixed39-E2A4D3-25um_1	Red_mix	49.7725	49.4286	run_3	cell_red_6_26	brdu-
200825-mixed39-E2A4D3-25um_1	Red_mix	50.4085	50.4395	run_3	cell_red_7_26	brdu-
200825-mixed39-E2A4D3-25um_1	Red_mix	49.2714	49.0855	run_3	cell_red_8_26	brdu-
200825-mixed39-E2A4D3-25um_1	Red_mix	51.131	51.0592	run_3	cell_red_9_26	brdu-
200825-mixed39-E2A4D3-25um	Red_mix	52.1938	52.8011	run_3	cell_red_1_27	brdu-
200825-mixed39-E2A4D3-25um	Red_mix	50.2316	50.9838	run_3	cell_red_2_27	brdu-
200825-mixed39-E2A4D3-25um	Red_mix	49.8823	49.5048	run_3	cell_red_3_27	brdu-
200825-mixed39-E2A4D3-25um	Red_mix	47.1137	47.1921	run_3	cell_red_4_27	brdu-
200825-mixed39-E2A4D3-25um	Red_mix	48.1386	47.5641	run_3	cell_red_5_27	brdu-
200825-mixed39-E2A4D3-25um	Red_mix	48.9555	48.3935	run_3	cell_red_6_27	brdu-
200825-mixed39-E2A4D3-25um	Red_mix	50.5626	50.664	run_3	cell_red_7_27	brdu-
200826-mixed39-E2A4D3-25um	Red_mix	50.2705	50.2376	run_3	cell_red_1_28	brdu-
200826-mixed39-E2A4D3-25um	Red_mix	50.6489	50.6822	run_3	cell_red_2_28	brdu-
200826-mixed39-E2A4D3-25um	Red_mix	56.2153	56.0561	run_3	cell_red_3_28	brdu-
200826-mixed39-E2A4D3-25um	Red_mix	50.1946	50.1715	run_3	cell_red_4_28	brdu+
200826-mixed39-E2A4D3-25um	Red_mix	50.4963	50.4129	run_3	cell_red_5_28	brdu-
200826-mixed39-E2A4D3-25um	Red_mix	53.1005	53.2055	run_3	cell_red_6_28	brdu-
190824-SEM04-E3A1D3-CA-60um	Green_mix	65.1032	65.1452	run_1	cell_green_10_4	brdu+
190824-SEM04-E3A1D3-CA-60um	Green_mix	54.0875	54.3143	run_1	cell_green_11_4	brdu-
190824-SEM04-E3A1D3-CA-60um	Green_mix	56.069	56.6514	run_1	cell_green_12_4	brdu-
190824-SEM04-E3A1D3-CA-60um	Green_mix	56.0003	56.0869	run_1	cell_green_13_4	brdu+
190824-SEM04-E3A1D3-CA-60um	Green_mix	54.0035	53.9874	run_1	cell_green_14_4	brdu+
190824-SEM04-E3A1D3-CA-60um	Green_mix	55.2195	55.1419	run_1	cell_green_15_4	brdu+
190824-SEM04-E3A1D3-CA-60um	Green_mix	51.7998	51.9104	run_1	cell_green_16_4	brdu-
190824-SEM04-E3A1D3-CA-60um	Green_mix	67.5629	66.7154	run_1	cell_green_17_4	brdu+
190824-SEM04-E3A1D3-CA-60um	Green_mix	55.3865	55.3022	run_1	cell_green_18_4	brdu-
190824-SEM04-E3A1D3-CA-60um	Green_mix	60.0996	60.051	run_1	cell_green_19_4	brdu+
190824-SEM04-E3A1D3-CA-60um	Green_mix	62.2221	62.562	run_1	cell_green_1_4	brdu-
190824-SEM04-E3A1D3-CA-60um	Green_mix	57.694	57.562	run_1	cell_green_20_4	brdu-
190824-SEM04-E3A1D3-CA-60um	Green_mix	59.9951	60.4251	run_1	cell_green_21_4	brdu-
190824-SEM04-E3A1D3-CA-60um	Green_mix	58.3806	58.208	run_1	cell_green_22_4	brdu+
190824-SEM04-E3A1D3-CA-60um	Green_mix	65.1422	65.5434	run_1	cell_green_23_4	brdu-
190824-SEM04-E3A1D3-CA-60um	Green_mix	73.8952	73.6474	run_1	cell_green_24_4	brdu-
190824-SEM04-E3A1D3-CA-60um	Green_mix	70.1724	70.2731	run_1	cell_green_25_4	brdu-
190824-SEM04-E3A1D3-CA-60um	Green_mix	87.577	86.9176	run_1	cell_green_26_4	brdu-
190824-SEM04-E3A1D3-CA-60um	Green_mix	57.855	57.7428	run_1	cell_green_2_4	brdu-
190824-SEM04-E3A1D3-CA-60um	Green_mix	58.9758	58.5684	run_1	cell_green_3_4	brdu-
190824-SEM04-E3A1D3-CA-60um	Green_mix	66.3044	65.7345	run_1	cell_green_4_4	brdu-
190824-SEM04-E3A1D3-CA-60um	Green_mix	73.7302	73.0785	run_1	cell_green_5_4	brdu-
190824-SEM04-E3A1D3-CA-60um	Green_mix	90.4986	89.902	run_1	cell_green_6_4	brdu-
190824-SEM04-E3A1D3-CA-60um	Green_mix	74.6848	73.1462	run_1	cell_green_7_4	brdu-
190824-SEM04-E3A1D3-CA-60um	Green_mix	68.5103	68.1821	run_1	cell_green_8_4	brdu-
190824-SEM04-E3A1D3-CA-60um	Green_mix	68.1637	67.8984	run_1	cell_green_9_4	brdu-
190824-SEM04-E3A1D3-CA-60um	Red_mix	59.3513	58.9682	run_1	cell_red_10_4	brdu-
190824-SEM04-E3A1D3-CA-60um	Red_mix	54.3355	56.9079	run_1	cell_red_11_4	brdu-
190824-SEM04-E3A1D3-CA-60um	Red_mix	49.2961	49.2992	run_1	cell_red_12_4	brdu-
190824-SEM04-E3A1D3-CA-60um	Red_mix	48.6568	48.6317	run_1	cell_red_13_4	brdu-
190824-SEM04-E3A1D3-CA-60um	Red_mix	51.7279	52.3447	run_1	cell_red_14_4	brdu-
190824-SEM04-E3A1D3-CA-60um	Red_mix	49.1358	48.9826	run_1	cell_red_15_4	brdu-
190824-SEM04-E3A1D3-CA-60um	Red_mix	51.8042	51.8457	run_1	cell_red_16_4	brdu-
190824-SEM04-E3A1D3-CA-60um	Red_mix	48.3663	48.4174	run_1	cell_red_17_4	brdu-
190824-SEM04-E3A1D3-CA-60um	Red_mix	54.2211	54.0485	run_1	cell_red_1_4	brdu-
190824-SEM04-E3A1D3-CA-60um	Red_mix	51.1447	51.1594	run_1	cell_red_2_4	brdu-
190824-SEM04-E3A1D3-CA-60um	Red_mix	49.8739	50.1943	run_1	cell_red_3_4	brdu-
190824-SEM04-E3A1D3-CA-60um	Red_mix	52.0564	52.0999	run_1	cell_red_4_4	brdu-
190824-SEM04-E3A1D3-CA-60um	Red_mix	48.9227	48.9579	run_1	cell_red_5_4	brdu-
190824-SEM04-E3A1D3-CA-60um	Red_mix	47.9034	47.5755	run_1	cell_red_6_4	brdu-
190824-SEM04-E3A1D3-CA-60um	Red_mix	52.864	53.399	run_1	cell_red_7_4	brdu-
190824-SEM04-E3A1D3-CA-60um	Red_mix	54.0246	54.0193	run_1	cell_red_8_4	brdu-
190824-SEM04-E3A1D3-CA-60um	Red_mix	53.6145	54.7781	run_1	cell_red_9_4	brdu-
