# Supplementary material for: Vitamin B5 supports MYC oncogenic metabolism and tumor progression in breast cancer
Source: Nat Metab. 2023 Nov 9;5(11):1870–86. doi: 10.1038/s42255-023-00915-7 (PMC10663155; doi:10.1038/s42255-023-00915-7)
Supplement: Supplementary file 7 — LC–MS analysis of polar metabolite in HCI002 tumors grown with and without PA. LC–MS analysis of CoA and acetyl-CoA in HCI002 tumors grown with and without PA. Analysis of the indicated gene expressions in WMhigh and WMlow tumors. HCI002 tumor growth with and without PA. Growth of tumors from 67NR cells with and without ectopic expression of SLC5A6. [file 42255_2023_915_MOESM7_ESM.xlsx]

## Sheet: Sample Info_LC_polar
Sample Name	Condition
M01364153	PA-free
M01364154	PA-free
M01364155	PA-free
M01364156	PA-free
M01364157	PA-free
M01364158	control
M01364159	control
M01364160	PA-free
M01364161	PA-free
M01364162	PA-free
M01364163	control
M01364164	control
M01364165	control
M01364166	control
M01364167	control

## Sheet: Fracrtional_Enrichment
Species	Labelling.Source	Sample.Name	Labelling..	m0	m1	m2	m3	m4	m5	m6	m7	m8	m9	X
2_Phosphoglyceric_acid		M01364153	0.0191979	0.980802	0	0	0.0191979
2_Phosphoglyceric_acid		M01364154	0.000508914	0.999491	0	0	0.000508914
2_Phosphoglyceric_acid		M01364155	0.0276278	0.972372	0	0	0.0276278
2_Phosphoglyceric_acid		M01364156	0.126234	0.873766	0	0	0.126234
2_Phosphoglyceric_acid		M01364157	0.108194	0.891806	0	0	0.108194
2_Phosphoglyceric_acid		M01364158	0.0242715	0.975728	0	0	0.0242715
2_Phosphoglyceric_acid		M01364159	0.0148099	0.98519	0	0	0.0148099
2_Phosphoglyceric_acid		M01364160	0.0318538	0.968146	0	0	0.0318538
2_Phosphoglyceric_acid		M01364161	0.000508914	0.999491	0	0	0.000508914
2_Phosphoglyceric_acid		M01364162	0.0303807	0.969619	0	0	0.0303807
2_Phosphoglyceric_acid		M01364163	0.0178378	0.982162	0	0	0.0178378
2_Phosphoglyceric_acid		M01364164	0.0907497	0.90925	0	0	0.0907497
2_Phosphoglyceric_acid		M01364165	0.0189148	0.981085	0	0	0.0189148
2_Phosphoglyceric_acid		M01364166	0.000508914	0.999491	0	0	0.000508914
2_Phosphoglyceric_acid		M01364167	0.0623401	0.93766	0	0	0.0623401
3-hydroxy_kynurenine		M01364153
3-hydroxy_kynurenine		M01364154
3-hydroxy_kynurenine		M01364155
3-hydroxy_kynurenine		M01364156
3-hydroxy_kynurenine		M01364157
3-hydroxy_kynurenine		M01364158
3-hydroxy_kynurenine		M01364159
3-hydroxy_kynurenine		M01364160
3-hydroxy_kynurenine		M01364161
3-hydroxy_kynurenine		M01364162
3-hydroxy_kynurenine		M01364163
3-hydroxy_kynurenine		M01364164
3-hydroxy_kynurenine		M01364165
3-hydroxy_kynurenine		M01364166
3-hydroxy_kynurenine		M01364167
a-ketoglutarate		M01364153	0.0141953	0.985805	0.00474434	0.00943997	0	0	1.09678e-05
a-ketoglutarate		M01364154	0.00614912	0.993851	0.00230687	0.00383989	0	0	2.36618e-06
a-ketoglutarate		M01364155	0.00751312	0.992487	0.00252025	0.00498443	0	0	8.43764e-06
a-ketoglutarate		M01364156	0.00327776	0.996722	0	0.00327044	0	0	7.32372e-06
a-ketoglutarate		M01364157	0.00220462	0.997795	0.00219973	0	0	0	4.88727e-06
a-ketoglutarate		M01364158	9.80409e-06	0.99999	0	0	0	6.00605e-06	3.79804e-06
a-ketoglutarate		M01364159	0.00665339	0.993347	0.00181685	0.00482824	0	0	8.30574e-06
a-ketoglutarate		M01364160	0.00504152	0.994958	0.00177596	0.00325809	0	0	7.4654e-06
a-ketoglutarate		M01364161	0.0242531	0.975747	0.0102995	0.0139503	0	0	3.23163e-06
a-ketoglutarate		M01364162	0.0224823	0.977518	0.0065365	0.0159439	0	0	1.81941e-06
a-ketoglutarate		M01364163	0.0226384	0.977362	0.00331756	0.0193132	0	0	7.61116e-06
a-ketoglutarate		M01364164	4.45307e-06	0.999996	0	0	0	0	4.45307e-06
a-ketoglutarate		M01364165	0.00255968	0.99744	0	0.00255273	0	0	6.95211e-06
a-ketoglutarate		M01364166	0.0232731	0.976727	0.00654522	0.0162493	0.000478527	0	0
a-ketoglutarate		M01364167	0.0141163	0.985884	0.0019124	0.0121916	0	0	1.224e-05
Acetyl-neuraminic_acid		M01364153	0.00123015	0.99877	0	0	0.000996443	0.000233709
Acetyl-neuraminic_acid		M01364154	0.00172502	0.998275	0	0	0.00162125	0.000103767
Acetyl-neuraminic_acid		M01364155	0.00173201	0.998268	0	0	0.00163008	0.00010193
Acetyl-neuraminic_acid		M01364156	0.00175391	0.998246	0	0	0.00165773	9.61805e-05
Acetyl-neuraminic_acid		M01364157	0.00135112	0.998649	0	0	0.00114918	0.000201945
Acetyl-neuraminic_acid		M01364158	0.00146116	0.998539	0	0	0.00128811	0.00017305
Acetyl-neuraminic_acid		M01364159	0.00110552	0.998894	0	0	0.000839083	0.000266436
Acetyl-neuraminic_acid		M01364160	0.00154907	0.998451	0	0	0.0013991	0.000149968
Acetyl-neuraminic_acid		M01364161	0.00175244	0.998248	0	0	0.00165587	9.65667e-05
Acetyl-neuraminic_acid		M01364162	0.00183437	0.998166	0	0	0.00175932	7.50528e-05
Acetyl-neuraminic_acid		M01364163	0.00177545	0.998225	0	0	0.00168492	9.05247e-05
Acetyl-neuraminic_acid		M01364164	0.00145513	0.998545	0	0	0.00128049	0.000174635
Acetyl-neuraminic_acid		M01364165	0.00197336	0.998027	0	0	0.0019348	3.85566e-05
Acetyl-neuraminic_acid		M01364166	0.00148427	0.998516	0	0	0.00131729	0.000166983
Acetyl-neuraminic_acid		M01364167	0.00151878	0.998481	0	0	0.00136086	0.000157921
Acetylcholine_chloride		M01364153	0	1	0	0
Acetylcholine_chloride		M01364154	0	1	0	0
Acetylcholine_chloride		M01364155	0	1	0	0
Acetylcholine_chloride		M01364156	0	1	0	0
Acetylcholine_chloride		M01364157	0	1	0	0
Acetylcholine_chloride		M01364158	0	1	0	0
Acetylcholine_chloride		M01364159	0	1	0	0
Acetylcholine_chloride		M01364160	0	1	0	0
Acetylcholine_chloride		M01364161	0	1	0	0
Acetylcholine_chloride		M01364162	0	1	0	0
Acetylcholine_chloride		M01364163	0	1	0	0
Acetylcholine_chloride		M01364164	0	1	0	0
Acetylcholine_chloride		M01364165	0	1	0	0
Acetylcholine_chloride		M01364166	0	1	0	0
Acetylcholine_chloride		M01364167	0	1	0	0
AcetylCoA		M01364153
AcetylCoA		M01364154
AcetylCoA		M01364155
AcetylCoA		M01364156
AcetylCoA		M01364157
AcetylCoA		M01364158
AcetylCoA		M01364159
AcetylCoA		M01364160
AcetylCoA		M01364161
AcetylCoA		M01364162
AcetylCoA		M01364163
AcetylCoA		M01364164
AcetylCoA		M01364165
AcetylCoA		M01364166
AcetylCoA		M01364167
Aconitic_acid_(cis)		M01364153	0.0636601	0.93634	0.0514645	0.0113894	0.000805527	0	0	7.04426e-07
Aconitic_acid_(cis)		M01364154	0.0415779	0.958422	0.0345712	0.00565387	0.00134998	0	0	2.8011e-06
Aconitic_acid_(cis)		M01364155	0.0522168	0.947783	0.0421459	0.00837507	0.00169246	0	0	3.42317e-06
Aconitic_acid_(cis)		M01364156	0.0576241	0.942376	0.0471721	0.00820478	0.00224337	0	0	3.87018e-06
Aconitic_acid_(cis)		M01364157	0.0295114	0.970489	0.0263587	0.000908394	0.00224142	0	0	2.89841e-06
Aconitic_acid_(cis)		M01364158	0.0200651	0.979935	0.0197499	0	0.000314269	0	0	9.19144e-07
Aconitic_acid_(cis)		M01364159	0.0584216	0.941578	0.0485253	0.00934995	0.0005436	0	0	2.70609e-06
Aconitic_acid_(cis)		M01364160	0.0398604	0.96014	0.034393	0.00249694	0.00296678	0	0	3.69503e-06
Aconitic_acid_(cis)		M01364161	0.0672486	0.932751	0.05126	0.0133429	0.00264097	0	0	4.76453e-06
Aconitic_acid_(cis)		M01364162	0.0661937	0.933806	0.0483853	0.0147658	0.00303734	0	0	5.19583e-06
Aconitic_acid_(cis)		M01364163	0.0884697	0.91153	0.0650313	0.0202233	0.00320902	0	0	6.06231e-06
Aconitic_acid_(cis)		M01364164	0.0251693	0.974831	0.024376	0	0.000791846	0	0	1.38968e-06
Aconitic_acid_(cis)		M01364165	0.0298794	0.970121	0.0261502	0.00247025	0.00125668	0	0	2.31222e-06
Aconitic_acid_(cis)		M01364166	0.0844576	0.915542	0.0613285	0.0197507	0.00334464	3.37004e-05	0	0
Aconitic_acid_(cis)		M01364167	0.0781746	0.921825	0.0617628	0.013251	0.00315769	0	0	3.18313e-06
adenosine_5_-diphosphate		M01364153		1
adenosine_5_-diphosphate		M01364154		1
adenosine_5_-diphosphate		M01364155		1
adenosine_5_-diphosphate		M01364156		1
adenosine_5_-diphosphate		M01364157		1
adenosine_5_-diphosphate		M01364158		1
adenosine_5_-diphosphate		M01364159		1
adenosine_5_-diphosphate		M01364160		1
adenosine_5_-diphosphate		M01364161		1
adenosine_5_-diphosphate		M01364162		1
adenosine_5_-diphosphate		M01364163		1
adenosine_5_-diphosphate		M01364164		1
adenosine_5_-diphosphate		M01364165		1
adenosine_5_-diphosphate		M01364166		1
adenosine_5_-diphosphate		M01364167		1
adenosine_5_-monophosphate		M01364153		1
adenosine_5_-monophosphate		M01364154		1
adenosine_5_-monophosphate		M01364155		1
adenosine_5_-monophosphate		M01364156		1
adenosine_5_-monophosphate		M01364157		1
adenosine_5_-monophosphate		M01364158		1
adenosine_5_-monophosphate		M01364159		1
adenosine_5_-monophosphate		M01364160		1
adenosine_5_-monophosphate		M01364161		1
adenosine_5_-monophosphate		M01364162		1
adenosine_5_-monophosphate		M01364163		1
adenosine_5_-monophosphate		M01364164		1
adenosine_5_-monophosphate		M01364165		1
adenosine_5_-monophosphate		M01364166		1
adenosine_5_-monophosphate		M01364167		1
adenosine_5_-triphosphate		M01364153		1
adenosine_5_-triphosphate		M01364154		1
adenosine_5_-triphosphate		M01364155		1
adenosine_5_-triphosphate		M01364156		1
adenosine_5_-triphosphate		M01364157		1
adenosine_5_-triphosphate		M01364158		1
adenosine_5_-triphosphate		M01364159		1
adenosine_5_-triphosphate		M01364160		1
adenosine_5_-triphosphate		M01364161		1
adenosine_5_-triphosphate		M01364162		1
adenosine_5_-triphosphate		M01364163		1
adenosine_5_-triphosphate		M01364164		1
adenosine_5_-triphosphate		M01364165		1
adenosine_5_-triphosphate		M01364166		1
adenosine_5_-triphosphate		M01364167		1
Alanine_b		M01364153	0.0333466	0.966653	0.000683322	0	0.0326633
Alanine_b		M01364154	0.0451412	0.954859	0	0	0.0451412
Alanine_b		M01364155	0.0434198	0.95658	0	0	0.0434198
Alanine_b		M01364156	0.0587073	0.941293	0	0	0.0587073
Alanine_b		M01364157	0.0476256	0.952374	0	0	0.0476256
Alanine_b		M01364158	0.0248671	0.975133	0	0	0.0248671
Alanine_b		M01364159	0.0336835	0.966317	0	0	0.0336835
Alanine_b		M01364160	0.0468358	0.953164	0	0	0.0468358
Alanine_b		M01364161	0.0490457	0.950954	0	0	0.0490457
Alanine_b		M01364162	0.0558549	0.944145	0.00159612	0.000142859	0.054116
Alanine_b		M01364163	0.0592989	0.940701	0.000335889	0.000909108	0.0580539
Alanine_b		M01364164	0.0314455	0.968554	0	0	0.0314455
Alanine_b		M01364165	0.0490255	0.950974	0	0	0.0490255
Alanine_b		M01364166	0.0503711	0.949629	0	0.000369055	0.0500021
Alanine_b		M01364167	0.0671793	0.932821	0	0.000273793	0.0669055
Alanine_L		M01364153	0.0333829	0.966617	0.000683296	0	0.0326996
Alanine_L		M01364154	0.0451427	0.954857	0	0	0.0451427
Alanine_L		M01364155	0.0434197	0.95658	0	0	0.0434197
Alanine_L		M01364156	0.0587073	0.941293	0	0	0.0587073
Alanine_L		M01364157	0.0475001	0.9525	0	0	0.0475001
Alanine_L		M01364158	0.0248599	0.97514	0	0	0.0248599
Alanine_L		M01364159	0.0336863	0.966314	0	0	0.0336863
Alanine_L		M01364160	0.0466866	0.953313	0	0	0.0466866
Alanine_L		M01364161	0.0490537	0.950946	0	0	0.0490537
Alanine_L		M01364162	0.0557772	0.944223	0.00154724	0.000107989	0.054122
Alanine_L		M01364163	0.0592989	0.940701	0.000335889	0.000909118	0.0580539
Alanine_L		M01364164	0.0310572	0.968943	0	0	0.0310572
Alanine_L		M01364165	0.0490332	0.950967	0	0	0.0490332
Alanine_L		M01364166	0.0502947	0.949705	0	0.000276948	0.0500178
Alanine_L		M01364167	0.0671862	0.932814	0	0.000281469	0.0669047
alpha-ketobutyrate		M01364153		1
alpha-ketobutyrate		M01364154
alpha-ketobutyrate		M01364155
alpha-ketobutyrate		M01364156
alpha-ketobutyrate		M01364157
alpha-ketobutyrate		M01364158
alpha-ketobutyrate		M01364159
alpha-ketobutyrate		M01364160
alpha-ketobutyrate		M01364161
alpha-ketobutyrate		M01364162
alpha-ketobutyrate		M01364163
alpha-ketobutyrate		M01364164
alpha-ketobutyrate		M01364165
alpha-ketobutyrate		M01364166
alpha-ketobutyrate		M01364167
Arachidonic_acid		M01364153		1
Arachidonic_acid		M01364154		1
Arachidonic_acid		M01364155		1
Arachidonic_acid		M01364156		1
Arachidonic_acid		M01364157		1
Arachidonic_acid		M01364158		1
Arachidonic_acid		M01364159		1
Arachidonic_acid		M01364160		1
Arachidonic_acid		M01364161		1
Arachidonic_acid		M01364162		1
Arachidonic_acid		M01364163		1
Arachidonic_acid		M01364164		1
Arachidonic_acid		M01364165		1
Arachidonic_acid		M01364166		1
Arachidonic_acid		M01364167		1
Arginine-L		M01364153	0.000148809	0.999851	0	0	0.000134259	1.45499e-05	0	0
Arginine-L		M01364154	0.000182181	0.999818	0	0	0.00016866	1.35211e-05	0	0
Arginine-L		M01364155	0.000187607	0.999812	0	0	0.000173077	1.45292e-05	0	0
Arginine-L		M01364156	0.000153707	0.999846	0	0	0.000139264	1.44423e-05	0	0
Arginine-L		M01364157	0.000180927	0.999819	0	0	0.000166431	1.44967e-05	0	0
Arginine-L		M01364158	0.000168168	0.999832	0	0	0.000153916	1.4252e-05	0	0
Arginine-L		M01364159	0.000175246	0.999825	0	0	0.000160902	1.43439e-05	0	0
Arginine-L		M01364160	0.000174059	0.999826	0	0	0.000159639	1.44204e-05	0	0
Arginine-L		M01364161	0.00019078	0.999809	0	0	0.000176136	1.46438e-05	0	0
Arginine-L		M01364162	0.000173033	0.999827	0	0	0.000158354	1.46787e-05	0	0
Arginine-L		M01364163	0.000139967	0.99986	0	0	0.000125499	1.44686e-05	0	0
Arginine-L		M01364164	0.000179531	0.99982	0	0	0.000165425	1.41066e-05	0	0
Arginine-L		M01364165	0.000182161	0.999818	0	0	0.00016757	1.45908e-05	0	0
Arginine-L		M01364166	0.000147237	0.999853	0	0	0.000132352	1.48845e-05	0	0
Arginine-L		M01364167	0.00013698	0.999863	0	0	0.000122599	1.43811e-05	0	0
Ascorbic_acid		M01364153		1
Ascorbic_acid		M01364154		1
Ascorbic_acid		M01364155		1
Ascorbic_acid		M01364156		1
Ascorbic_acid		M01364157		1
Ascorbic_acid		M01364158		1
Ascorbic_acid		M01364159		1
Ascorbic_acid		M01364160		1
Ascorbic_acid		M01364161		1
Ascorbic_acid		M01364162		1
Ascorbic_acid		M01364163		1
Ascorbic_acid		M01364164		1
Ascorbic_acid		M01364165		1
Ascorbic_acid		M01364166		1
Ascorbic_acid		M01364167		1
Asparagine_L		M01364153	0.000223284	0.999777	0	0	0.000202166	2.11183e-05
Asparagine_L		M01364154	0.000229183	0.999771	0	0	0.000208472	2.07113e-05
Asparagine_L		M01364155	0.000256237	0.999744	0	0	0.000237393	1.88447e-05
Asparagine_L		M01364156	0.00015716	0.999843	0	0	0.00013148	2.56806e-05
Asparagine_L		M01364157	0.000214412	0.999786	0	0	0.000192681	2.17305e-05
Asparagine_L		M01364158	0.00020822	0.999792	0	0	0.000186063	2.21577e-05
Asparagine_L		M01364159	0.000189074	0.999811	0	0	0.000165596	2.34787e-05
Asparagine_L		M01364160	0.000266387	0.999734	0	0	0.000248243	1.81444e-05
Asparagine_L		M01364161	0.00026532	0.999735	0	0	0.000247102	1.8218e-05
Asparagine_L		M01364162	0.00024636	0.999754	0	0	0.000226833	1.95262e-05
Asparagine_L		M01364163	0.000202914	0.999797	0	0	0.00018039	2.25238e-05
Asparagine_L		M01364164	0.000162253	0.999838	0	0	0.000136924	2.53292e-05
Asparagine_L		M01364165	0.000218621	0.999781	0	0	0.000197181	2.144e-05
Asparagine_L		M01364166	0.000218147	0.999782	0	0	0.000196674	2.14728e-05
Asparagine_L		M01364167	0.000241406	0.999759	0	0	0.000221538	1.9868e-05
Aspartic_acid		M01364153	0.00817678	0.991823	0.0055633	0.00200873	0.000604756	0
Aspartic_acid		M01364154	0.000914576	0.999085	0	0	0.000914576	0
Aspartic_acid		M01364155	0.00167019	0.99833	0	0	0.00167019	0
Aspartic_acid		M01364156	0.00568883	0.994311	0.0021295	0.00149366	0.00206567	0
Aspartic_acid		M01364157	0.00340869	0.996591	0	0.000493243	0.00291545	0
Aspartic_acid		M01364158	2.71586e-05	0.999973	0	0	0	2.71586e-05
Aspartic_acid		M01364159	0.000317363	0.999683	0.000313386	0	0	3.97669e-06
Aspartic_acid		M01364160	0.00160101	0.998399	0.000924978	0	0.000676028	0
Aspartic_acid		M01364161	0.00862903	0.991371	0.0039837	0.00292468	0.00172065	0
Aspartic_acid		M01364162	0.0111261	0.988874	0.00377791	0.00543523	0.001913	0
Aspartic_acid		M01364163	0.0152145	0.984786	0.00661777	0.0072887	0.00130801	0
Aspartic_acid		M01364164	0.00064338	0.999357	0	0	0.00064338	0
Aspartic_acid		M01364165	0.00155889	0.998441	0	0	0.00155889	0
Aspartic_acid		M01364166	0.0127812	0.987219	0.00497211	0.00694877	0.00086036	0
Aspartic_acid		M01364167	0.00653485	0.993465	0.0032535	0.00213797	0.00114338	0
Betaine		M01364153	1.34475e-05	0.999987	0	0	0	1.34475e-05	0
Betaine		M01364154	1.3333e-05	0.999987	0	0	0	1.3333e-05	0
Betaine		M01364155	1.46725e-05	0.999985	0	0	1.30006e-06	1.33725e-05	0
Betaine		M01364156	1.33226e-05	0.999987	0	0	0	1.33226e-05	0
Betaine		M01364157	1.33125e-05	0.999987	0	0	0	1.33125e-05	0
Betaine		M01364158	1.33271e-05	0.999987	0	0	0	1.33271e-05	0
Betaine		M01364159	1.34874e-05	0.999987	0	0	0	1.34874e-05	0
Betaine		M01364160	1.33563e-05	0.999987	0	0	0	1.33563e-05	0
Betaine		M01364161	1.33504e-05	0.999987	0	0	0	1.33504e-05	0
Betaine		M01364162	1.33173e-05	0.999987	0	0	0	1.33173e-05	0
Betaine		M01364163	1.33933e-05	0.999987	0	0	0	1.33933e-05	0
Betaine		M01364164	1.33774e-05	0.999987	0	0	0	1.33774e-05	0
Betaine		M01364165	1.33059e-05	0.999987	0	0	0	1.33059e-05	0
Betaine		M01364166	1.34057e-05	0.999987	0	0	0	1.34057e-05	0
Betaine		M01364167	1.33816e-05	0.999987	0	0	0	1.33816e-05	0
Carnitine_L		M01364153		1
Carnitine_L		M01364154		1
Carnitine_L		M01364155		1
Carnitine_L		M01364156		1
Carnitine_L		M01364157		1
Carnitine_L		M01364158		1
Carnitine_L		M01364159		1
Carnitine_L		M01364160		1
Carnitine_L		M01364161		1
Carnitine_L		M01364162		1
Carnitine_L		M01364163		1
Carnitine_L		M01364164		1
Carnitine_L		M01364165		1
Carnitine_L		M01364166		1
Carnitine_L		M01364167		1
Carnosine		M01364153		1
Carnosine		M01364154		1
Carnosine		M01364155		1
Carnosine		M01364156		1
Carnosine		M01364157		1
Carnosine		M01364158		1
Carnosine		M01364159		1
Carnosine		M01364160		1
Carnosine		M01364161		1
Carnosine		M01364162		1
Carnosine		M01364163		1
Carnosine		M01364164		1
Carnosine		M01364165		1
Carnosine		M01364166		1
Carnosine		M01364167		1
Choline		M01364153		1
Choline		M01364154		1
Choline		M01364155		1
Choline		M01364156		1
Choline		M01364157		1
Choline		M01364158		1
Choline		M01364159		1
Choline		M01364160		1
Choline		M01364161		1
Choline		M01364162		1
Choline		M01364163		1
Choline		M01364164		1
Choline		M01364165		1
Choline		M01364166		1
Choline		M01364167		1
Citric_acid		M01364153	0.0475041	0.952496	0.0430452	0	0.00379226	0.000282185	0	0.000384441
Citric_acid		M01364154	0.0392272	0.960773	0.0329165	0.00351917	0.00256343	0	0	0.000228078
Citric_acid		M01364155	0.0506851	0.949315	0.0422083	0.00580598	0.0022888	4.49547e-05	0	0.00033707
Citric_acid		M01364156	0.0505011	0.949499	0.0409886	0.00710042	0.00241208	0	0	0
Citric_acid		M01364157	0.0270386	0.972961	0.0242353	0.000880295	0.00192139	0	0	1.67513e-06
Citric_acid		M01364158	0.0183875	0.981613	0.0170589	0	0.00109674	4.11627e-05	0	0.000190714
Citric_acid		M01364159	0.0512742	0.948726	0.042905	0.0058742	0.00232095	0	0	0.000174021
Citric_acid		M01364160	0.0322685	0.967732	0.0305669	0	0.00156054	7.01503e-05	0	7.08749e-05
Citric_acid		M01364161	0.0638146	0.936185	0.0463028	0.0134379	0.00351474	0	0	0.000559188
Citric_acid		M01364162	0.0582028	0.941797	0.0418528	0.0124158	0.00360784	0.000208697	0	0.000117621
Citric_acid		M01364163	0.0850402	0.91496	0.0624652	0.0191187	0.00332398	0.000101424	5.14149e-06	2.58322e-05
Citric_acid		M01364164	0.0232737	0.976726	0.0226649	0	0.000561445	0	0	4.73087e-05
Citric_acid		M01364165	0.0256429	0.974357	0.0241367	0	0.00143055	0	0	7.56147e-05
Citric_acid		M01364166	0.0710422	0.928958	0.0531772	0.0143316	0.00324917	0.000156191	0	0.000128013
Citric_acid		M01364167	0.0697121	0.930288	0.0546562	0.0125561	0.00239439	9.10288e-06	0	9.63029e-05
Citrulline		M01364153	8.19279e-05	0.999918	0	0	8.19279e-05
Citrulline		M01364154	0	1	0	0	0
Citrulline		M01364155	4.16023e-05	0.999958	0	0	4.16023e-05
Citrulline		M01364156	5.68101e-05	0.999943	0	0	5.68101e-05
Citrulline		M01364157	0.00011526	0.999885	0	0	0.00011526
Citrulline		M01364158	0.00017736	0.999823	0	0	0.00017736
Citrulline		M01364159	9.37717e-05	0.999906	0	0	9.37717e-05
Citrulline		M01364160	7.9263e-05	0.999921	0	0	7.9263e-05
Citrulline		M01364161	1.11761e-05	0.999989	0	0	1.11761e-05
Citrulline		M01364162	3.68089e-05	0.999963	0	0	3.68089e-05
Citrulline		M01364163	0.00306336	0.996937	0.00278569	0	0.000277663
Citrulline		M01364164	0.000161791	0.999838	0	0	0.000161791
Citrulline		M01364165	9.71649e-05	0.999903	0	0	9.71649e-05
Citrulline		M01364166	0	1	0	0	0
Citrulline		M01364167	0	1	0	0	0
Creatine-P		M01364153		1
Creatine-P		M01364154		1
Creatine-P		M01364155		1
Creatine-P		M01364156		1
Creatine-P		M01364157		1
Creatine-P		M01364158		1
Creatine-P		M01364159		1
Creatine-P		M01364160		1
Creatine-P		M01364161		1
Creatine-P		M01364162		1
Creatine-P		M01364163		1
Creatine-P		M01364164		1
Creatine-P		M01364165		1
Creatine-P		M01364166		1
Creatine-P		M01364167		1
Creatinine		M01364153		1
Creatinine		M01364154		1
Creatinine		M01364155		1
Creatinine		M01364156		1
Creatinine		M01364157		1
Creatinine		M01364158		1
Creatinine		M01364159		1
Creatinine		M01364160		1
Creatinine		M01364161		1
Creatinine		M01364162		1
Creatinine		M01364163		1
Creatinine		M01364164		1
Creatinine		M01364165		1
Creatinine		M01364166		1
Creatinine		M01364167		1
CTP		M01364153		1
CTP		M01364154		1
CTP		M01364155		1
CTP		M01364156		1
CTP		M01364157		1
CTP		M01364158		1
CTP		M01364159		1
CTP		M01364160		1
CTP		M01364161		1
CTP		M01364162		1
CTP		M01364163		1
CTP		M01364164		1
CTP		M01364165		1
CTP		M01364166		1
CTP		M01364167		1
Cystathionine		M01364153		1
Cystathionine		M01364154		1
Cystathionine		M01364155		1
Cystathionine		M01364156		1
Cystathionine		M01364157		1
Cystathionine		M01364158		1
Cystathionine		M01364159		1
Cystathionine		M01364160		1
Cystathionine		M01364161		1
Cystathionine		M01364162		1
Cystathionine		M01364163		1
Cystathionine		M01364164		1
Cystathionine		M01364165		1
Cystathionine		M01364166		1
Cystathionine		M01364167		1
DHAP		M01364153	0.0602185	0.939781	0	0	0.0602185
DHAP		M01364154	0.178151	0.821849	0	0	0.178151
DHAP		M01364155	0.0626564	0.937344	0	0	0.0626564
DHAP		M01364156	0.126089	0.873911	0.00181155	0	0.124277
DHAP		M01364157	0.156043	0.843957	0	0	0.156043
DHAP		M01364158	0.0446104	0.95539	0	0	0.0446104
DHAP		M01364159	0.0298687	0.970131	0	0	0.0298687
DHAP		M01364160	0.103773	0.896227	0	0	0.103773
DHAP		M01364161	0.0643387	0.935661	0	0	0.0643387
DHAP		M01364162	0.0841775	0.915823	0.00295895	0	0.0812185
DHAP		M01364163	0.113425	0.886575	0	0	0.113425
DHAP		M01364164	0.0590668	0.940933	0.00191759	0	0.0571492
DHAP		M01364165	0.0843628	0.915637	0	0	0.0843628
DHAP		M01364166	0.1011	0.8989	0.000555802	0	0.100544
DHAP		M01364167	0.137614	0.862386	0.000272541	0	0.137342
Dimethylglycine		M01364153	6.02426e-05	0.99994	0	0	4.5092e-05	1.51506e-05
Dimethylglycine		M01364154	0.00664542	0.993355	0.00661536	0	1.39577e-05	1.60975e-05
Dimethylglycine		M01364155	6.41601e-05	0.999936	0	0	4.92786e-05	1.48814e-05
Dimethylglycine		M01364156	5.93502e-05	0.999941	0	0	4.49553e-05	1.43949e-05
Dimethylglycine		M01364157	5.53307e-05	0.999945	0	0	4.05949e-05	1.47358e-05
Dimethylglycine		M01364158	4.53831e-05	0.999955	0	0	3.16271e-05	1.37559e-05
Dimethylglycine		M01364159	5.46605e-05	0.999945	0	0	4.00356e-05	1.46249e-05
Dimethylglycine		M01364160	5.54459e-05	0.999945	0	0	3.99658e-05	1.54801e-05
Dimethylglycine		M01364161	5.85947e-05	0.999941	0	0	4.33309e-05	1.52638e-05
Dimethylglycine		M01364162	5.90777e-05	0.999941	0	0	4.38471e-05	1.52306e-05
Dimethylglycine		M01364163	5.40969e-05	0.999946	0	0	4.07321e-05	1.33649e-05
Dimethylglycine		M01364164	5.80509e-05	0.999942	0	0	4.4033e-05	1.4018e-05
Dimethylglycine		M01364165	6.1601e-05	0.999938	0	0	4.65438e-05	1.50572e-05
Dimethylglycine		M01364166	5.41417e-05	0.999946	0	0	4.01031e-05	1.40387e-05
Dimethylglycine		M01364167	4.14892e-05	0.999959	0	0	2.76604e-05	1.38288e-05
Folic_acid		M01364153
Folic_acid		M01364154
Folic_acid		M01364155
Folic_acid		M01364156
Folic_acid		M01364157
Folic_acid		M01364158
Folic_acid		M01364159
Folic_acid		M01364160
Folic_acid		M01364161
Folic_acid		M01364162
Folic_acid		M01364163
Folic_acid		M01364164
Folic_acid		M01364165
Folic_acid		M01364166
Folic_acid		M01364167
Fructose_1_6_bisphosphate		M01364153	0.791972	0.208028	0.790363	0	0	0.00140745	0.000201437	0
Fructose_1_6_bisphosphate		M01364154	0.0121827	0.987817	0	0	0.00787014	0	0	0.00431256
Fructose_1_6_bisphosphate		M01364155	0.0244609	0.975539	0	0	0.0118019	0	0	0.012659
Fructose_1_6_bisphosphate		M01364156	0.0587145	0.941286	0	0	0.0269013	0	0	0.0318132
Fructose_1_6_bisphosphate		M01364157	0.0814025	0.918597	0	0	0.0390604	0	0	0.0423422
Fructose_1_6_bisphosphate		M01364158	0.0432838	0.956716	0	0	0.0136882	0	0	0.0295956
Fructose_1_6_bisphosphate		M01364159	0.00407096	0.995929	0	0	0.00397753	9.14808e-05	0	1.94242e-06
Fructose_1_6_bisphosphate		M01364160	0.0415264	0.958474	0	0	0.0203718	0	0	0.0211546
Fructose_1_6_bisphosphate		M01364161	0.00549031	0.99451	0	0	0.00343561	0.000130085	0	0.00192461
Fructose_1_6_bisphosphate		M01364162	0.0186324	0.981368	0	0	0.0146481	0	0	0.00398437
Fructose_1_6_bisphosphate		M01364163	0.0216669	0.978333	0	0	0.00845552	0	0	0.0132113
Fructose_1_6_bisphosphate		M01364164	0.0768654	0.923135	0	0	0.0335288	0	0	0.0433365
Fructose_1_6_bisphosphate		M01364165	0.026608	0.973392	0	0	0.00895764	0	0	0.0176504
Fructose_1_6_bisphosphate		M01364166	0.0191704	0.98083	0	0	0.0107419	0	0	0.00842859
Fructose_1_6_bisphosphate		M01364167	0.056319	0.943681	0	0	0.0328923	0	0	0.0234267
Fructose_6_phosphate		M01364153	0.000694149	0.999306	0	0	0.000500544	0.000193605	0	0
Fructose_6_phosphate		M01364154	0.0012757	0.998724	0	0	0.0011317	0.000144	0	0
Fructose_6_phosphate		M01364155	0.000684971	0.999315	0	0	0.000490583	0.000194388	0	0
Fructose_6_phosphate		M01364156	0.0305513	0.969449	0	0	0.018498	0	0	0.0120534
Fructose_6_phosphate		M01364157	0.0454066	0.954593	0	0	0.0300821	0	0	0.0153245
Fructose_6_phosphate		M01364158	0.00346768	0.996532	0	0	0.00346541	0	0	2.26368e-06
Fructose_6_phosphate		M01364159	0.000984652	0.999015	0	0	0.000815826	0.000168826	0	0
Fructose_6_phosphate		M01364160	0.027577	0.972423	0	0	0.000829936	0.000161524	0	0.0265856
Fructose_6_phosphate		M01364161	0.000457213	0.999543	0	0	0.000243397	0.000213816	0	0
Fructose_6_phosphate		M01364162	0.000537434	0.999463	0	0	0.000330462	0.000206973	0	0
Fructose_6_phosphate		M01364163	0.000589417	0.999411	0	0	0.000386878	0.000202539	0	0
Fructose_6_phosphate		M01364164	0.0395542	0.960446	0	0	0.00801989	0	0	0.0315343
Fructose_6_phosphate		M01364165	0.00111531	0.998885	0	0	0.000957626	0.000157682	0	0
Fructose_6_phosphate		M01364166	0.000723402	0.999277	0	0	0.000532291	0.00019111	0	0
Fructose_6_phosphate		M01364167	0.0321698	0.96783	0	0	0.0158599	0	0	0.0163099
Fumarate		M01364153	0.022629	0.977371	0.0173492	0.00373196	0.00154783	0
Fumarate		M01364154	0.0140726	0.985927	0.0104676	0.00102393	0.00258101	0
Fumarate		M01364155	0.021189	0.978811	0.0136392	0.00326923	0.0042806	0
Fumarate		M01364156	0.0212265	0.978774	0.0131277	0.00318631	0.00491249	0
Fumarate		M01364157	0.0147134	0.985287	0.00890798	0.000914434	0.00489096	0
Fumarate		M01364158	0.0151251	0.984875	0.0116748	0	0.00345027	0
Fumarate		M01364159	0.0355077	0.964492	0.0280653	0.00306133	0.00438112	0
Fumarate		M01364160	0.0173043	0.982696	0.0113428	0.00151794	0.00444357	0
Fumarate		M01364161	0.0342382	0.965762	0.0216529	0.00825747	0.00432784	0
Fumarate		M01364162	0.0315828	0.968417	0.0181165	0.00915491	0.00431135	0
Fumarate		M01364163	0.0363472	0.963653	0.0221307	0.0107282	0.00348827	0
Fumarate		M01364164	0.0102335	0.989767	0.00606279	0	0.0041707	0
Fumarate		M01364165	0.016384	0.983616	0.0106135	0	0.00577046	0
Fumarate		M01364166	0.0353065	0.964694	0.0219269	0.00929012	0.00408941	0
Fumarate		M01364167	0.022798	0.977202	0.0140443	0.00464488	0.00410883	0
GABA		M01364153	6.02426e-05	0.99994	0	0	4.5092e-05	1.51506e-05
GABA		M01364154	0.00664542	0.993355	0.00661536	0	1.39577e-05	1.60975e-05
GABA		M01364155	6.41601e-05	0.999936	0	0	4.92786e-05	1.48814e-05
GABA		M01364156	5.93502e-05	0.999941	0	0	4.49553e-05	1.43949e-05
GABA		M01364157	5.53307e-05	0.999945	0	0	4.05949e-05	1.47358e-05
GABA		M01364158	4.53831e-05	0.999955	0	0	3.16271e-05	1.37559e-05
GABA		M01364159	5.46605e-05	0.999945	0	0	4.00356e-05	1.46249e-05
GABA		M01364160	5.54459e-05	0.999945	0	0	3.99658e-05	1.54801e-05
GABA		M01364161	5.85947e-05	0.999941	0	0	4.33309e-05	1.52638e-05
GABA		M01364162	5.90777e-05	0.999941	0	0	4.38471e-05	1.52306e-05
GABA		M01364163	5.40969e-05	0.999946	0	0	4.07321e-05	1.33649e-05
GABA		M01364164	5.80509e-05	0.999942	0	0	4.4033e-05	1.4018e-05
GABA		M01364165	6.1601e-05	0.999938	0	0	4.65438e-05	1.50572e-05
GABA		M01364166	5.41417e-05	0.999946	0	0	4.01031e-05	1.40387e-05
GABA		M01364167	4.14892e-05	0.999959	0	0	2.76604e-05	1.38288e-05
GDP		M01364153		1
GDP		M01364154		1
GDP		M01364155		1
GDP		M01364156		1
GDP		M01364157		1
GDP		M01364158		1
GDP		M01364159		1
GDP		M01364160		1
GDP		M01364161		1
GDP		M01364162		1
GDP		M01364163		1
GDP		M01364164		1
GDP		M01364165		1
GDP		M01364166		1
GDP		M01364167		1
Glucosamine		M01364153
Glucosamine		M01364154		1
Glucosamine		M01364155
Glucosamine		M01364156
Glucosamine		M01364157
Glucosamine		M01364158
Glucosamine		M01364159
Glucosamine		M01364160		1
Glucosamine		M01364161		1
Glucosamine		M01364162		1
Glucosamine		M01364163
Glucosamine		M01364164
Glucosamine		M01364165
Glucosamine		M01364166		1
Glucosamine		M01364167
Glucosamine-6P		M01364153		1
Glucosamine-6P		M01364154
Glucosamine-6P		M01364155		1
Glucosamine-6P		M01364156		1
Glucosamine-6P		M01364157		1
Glucosamine-6P		M01364158		1
Glucosamine-6P		M01364159
Glucosamine-6P		M01364160		1
Glucosamine-6P		M01364161		1
Glucosamine-6P		M01364162		1
Glucosamine-6P		M01364163		1
Glucosamine-6P		M01364164
Glucosamine-6P		M01364165		1
Glucosamine-6P		M01364166		1
Glucosamine-6P		M01364167		1
Glucose		M01364153	0.286303	0.713697	0.00276116	0	5.44159e-05	8.00772e-05	0	0.283407
Glucose		M01364154	0.387472	0.612528	0.0221712	0	0.00109185	0	0.00355018	0.360659
Glucose		M01364155	0.455969	0.544031	0.0290807	0	0	8.18671e-05	9.08562e-07	0.426805
Glucose		M01364156	0.296505	0.703495	0.0147825	0	0	8.82439e-05	0	0.281634
Glucose		M01364157	0.336088	0.663912	0.020043	0	0	8.79821e-05	2.48359e-07	0.315957
Glucose		M01364158	0.263548	0.736452	0.0264492	0	0	0.00010085	5.10363e-07	0.236998
Glucose		M01364159	0.599467	0.400533	0	0	0.000116589	3.7953e-05	0	0.599313
Glucose		M01364160	0.275502	0.724498	0.0165488	0	0	9.19014e-05	0	0.258861
Glucose		M01364161	0.386854	0.613146	0.0176085	0	0	8.05584e-05	0.00386449	0.3653
Glucose		M01364162	0.254089	0.745911	0.00859569	0	2.57977e-06	8.80998e-05	0	0.245402
Glucose		M01364163	0.292558	0.707442	0.0131583	0	0	8.7421e-05	0	0.279312
Glucose		M01364164	0.338517	0.661483	0	0	0.000348631	5.00066e-05	0	0.338118
Glucose		M01364165	0.308539	0.691461	0	0	0.000533836	3.85178e-05	0	0.307967
Glucose		M01364166	0.33862	0.66138	0	0	0.000115168	6.89504e-05	0	0.338436
Glucose		M01364167	0.223325	0.776675	0	0	0.00034499	6.394e-05	0	0.222916
Glucose_1_phosphate		M01364153	0.000694149	0.999306	0	0	0.000500544	0.000193605	0	0
Glucose_1_phosphate		M01364154	0.00135479	0.998645	0	0	0.00121754	0.000137254	0	0
Glucose_1_phosphate		M01364155	0.00112041	0.99888	0	0	0.000963162	0.000157246	0	0
Glucose_1_phosphate		M01364156	0.0169907	0.983009	0	0	0.00621542	0	0	0.0107753
Glucose_1_phosphate		M01364157	0.0303834	0.969617	0	0	0.0148369	0	0	0.0155466
Glucose_1_phosphate		M01364158	0.000442217	0.999558	0	0	0.000227123	0.000215095	0	0
Glucose_1_phosphate		M01364159	0.00135479	0.998645	0	0	0.00121754	0.000137254	0	0
Glucose_1_phosphate		M01364160	0.0117039	0.988296	0	0	0.000945424	0.000156171	0	0.0106023
Glucose_1_phosphate		M01364161	0.00277494	0.997225	0.00246625	0	8.28256e-05	0.000225861	0	0
Glucose_1_phosphate		M01364162	0.000709585	0.99929	0	0	0.000517296	0.000192289	0	0
Glucose_1_phosphate		M01364163	0.00104072	0.998959	0	0	0.000876672	0.000164044	0	0
Glucose_1_phosphate		M01364164	0.0227557	0.977244	0	0	0.00947307	0	0	0.0132826
Glucose_1_phosphate		M01364165	0.00135479	0.998645	0	0	0.00121754	0.000137254	0	0
Glucose_1_phosphate		M01364166	0.000961959	0.999038	0	0	0.000791197	0.000170762	0	0
Glucose_1_phosphate		M01364167	0.0297281	0.970272	0	0	0.0179771	0	0	0.011751
Glucose_6_phosphate		M01364153	0.00829708	0.991703	0	0	0.00339844	0	0	0.00489865
Glucose_6_phosphate		M01364154	0.0581934	0.941807	0	0	0.00988424	0	0.0231166	0.0251926
Glucose_6_phosphate		M01364155	0.0679609	0.932039	0	0	0.0175584	0	0	0.0504025
Glucose_6_phosphate		M01364156	0.168392	0.831608	0.0158339	0	0.0555507	0	0.00785311	0.0891542
Glucose_6_phosphate		M01364157	0.141385	0.858615	0.00861923	0	0.0539795	0	0	0.0787865
Glucose_6_phosphate		M01364158	0.107223	0.892777	0.00323754	0	0.0321562	0	0.0119745	0.0598551
Glucose_6_phosphate		M01364159	0.0344184	0.965582	0	0	0.0139452	0	0	0.0204732
Glucose_6_phosphate		M01364160	0.129997	0.870003	0.00892102	0	0.0464902	0	0	0.0745857
Glucose_6_phosphate		M01364161	0.0416246	0.958375	0.00398991	0	0.0113655	0	0	0.0262692
Glucose_6_phosphate		M01364162	0.0521622	0.947838	0.00406884	0	0.018907	0	0	0.0291863
Glucose_6_phosphate		M01364163	0.0498354	0.950165	0.00393842	0	0.0255989	0	0	0.0202981
Glucose_6_phosphate		M01364164	0.140289	0.859711	0.013292	0	0.0509401	0	0.00153931	0.0745175
Glucose_6_phosphate		M01364165	0.0535001	0.9465	0	0	0.0148306	0	0	0.0386695
Glucose_6_phosphate		M01364166	0.0363472	0.963653	0.00695348	0	0.00715782	0	0	0.0222359
Glucose_6_phosphate		M01364167	0.138337	0.861663	0.0159134	0	0.0464216	0	0	0.0760018
Glutamic_acid		M01364153	0.0177602	0.98224	0.00447962	0.0132749	0	0	5.69753e-06
Glutamic_acid		M01364154	0.0139573	0.986043	0.00229359	0.0116586	0	0	5.13167e-06
Glutamic_acid		M01364155	0.0151377	0.984862	0.0023315	0.0128002	0	0	5.9737e-06
Glutamic_acid		M01364156	0.0161367	0.983863	0.000830325	0.0152997	0	0	6.6495e-06
Glutamic_acid		M01364157	0.00764873	0.992351	0.0011205	0.0065225	0	0	5.71903e-06
Glutamic_acid		M01364158	0.00117585	0.998824	0	0.00117166	0	0	4.18635e-06
Glutamic_acid		M01364159	0.00806321	0.991937	0	0.00805801	0	0	5.1954e-06
Glutamic_acid		M01364160	0.0129446	0.987055	0	0.0129375	0	0	7.09715e-06
Glutamic_acid		M01364161	0.0233389	0.976661	0.00486021	0.0184747	0	0	3.95238e-06
Glutamic_acid		M01364162	0.0241048	0.975895	0.00276815	0.0213315	0	0	5.10511e-06
Glutamic_acid		M01364163	0.0315948	0.968405	0.00407633	0.0275123	0	0	6.19676e-06
Glutamic_acid		M01364164	0.00139935	0.998601	0	0.00139517	0	0	4.17603e-06
Glutamic_acid		M01364165	0.00744383	0.992556	0.000551923	0.00688734	0	0	4.5729e-06
Glutamic_acid		M01364166	0.0311128	0.968887	0.0034802	0.0276256	0	0	6.93212e-06
Glutamic_acid		M01364167	0.0199669	0.980033	0	0.0199592	0	0	7.78328e-06
Glutamine		M01364153	0.0221867	0.977813	0.00503538	0.0145706	0.00234549	0.00023522	0
Glutamine		M01364154	0.0116316	0.988368	0.00026904	0.00852804	0.0023445	0	0.00049004
Glutamine		M01364155	0.00801723	0.991983	3.25663e-05	0.00694712	0.00103754	0	0
Glutamine		M01364156	0.0167965	0.983203	0	0.00720994	0.00105826	0	0.00852834
Glutamine		M01364157	0.00307449	0.996926	0	0.00232078	0.000753708	0	0
Glutamine		M01364158	9.78862e-06	0.99999	0	0	0	8.35038e-06	1.43824e-06
Glutamine		M01364159	0.00575484	0.994245	0	0.00517136	0.000378317	0	0.000205169
Glutamine		M01364160	0.00797396	0.992026	0	0.00668235	0.00129162	0	0
Glutamine		M01364161	0.0253078	0.974692	0.0052607	0.0174033	0.00254025	0.000103603	0
Glutamine		M01364162	0.0181454	0.981855	0.00305176	0.0132334	0.00183169	2.8471e-05	0
Glutamine		M01364163	0.0189325	0.981067	0.00162214	0.015396	0.0019144	0	0
Glutamine		M01364164	0.000344085	0.999656	0	0.000343446	0	0	6.38952e-07
Glutamine		M01364165	0.000921607	0.999078	0	0.000805154	0.000116282	0	1.70929e-07
Glutamine		M01364166	0.0231921	0.976808	0.00302435	0.0185949	0.00157291	0	0
Glutamine		M01364167	0.0109636	0.989036	0	0.00932196	0.00151519	0	0.000126482
Glutathione_oxidised		M01364153		1
Glutathione_oxidised		M01364154		1
Glutathione_oxidised		M01364155		1
Glutathione_oxidised		M01364156		1
Glutathione_oxidised		M01364157		1
Glutathione_oxidised		M01364158		1
Glutathione_oxidised		M01364159		1
Glutathione_oxidised		M01364160		1
Glutathione_oxidised		M01364161		1
Glutathione_oxidised		M01364162		1
Glutathione_oxidised		M01364163		1
Glutathione_oxidised		M01364164		1
Glutathione_oxidised		M01364165		1
Glutathione_oxidised		M01364166		1
Glutathione_oxidised		M01364167		1
Glutathione_reduced		M01364153		1
Glutathione_reduced		M01364154		1
Glutathione_reduced		M01364155		1
Glutathione_reduced		M01364156		1
Glutathione_reduced		M01364157		1
Glutathione_reduced		M01364158		1
Glutathione_reduced		M01364159		1
Glutathione_reduced		M01364160		1
Glutathione_reduced		M01364161		1
Glutathione_reduced		M01364162		1
Glutathione_reduced		M01364163		1
Glutathione_reduced		M01364164		1
Glutathione_reduced		M01364165		1
Glutathione_reduced		M01364166		1
Glutathione_reduced		M01364167		1
Glycerol_2_phosphate		M01364153	5.06626e-05	0.999949	0	0	5.06626e-05
Glycerol_2_phosphate		M01364154	0.0247739	0.975226	0	0	0.0247739
Glycerol_2_phosphate		M01364155	0	1	0	0	0
Glycerol_2_phosphate		M01364156	3.59211e-05	0.999964	0	0	3.59211e-05
Glycerol_2_phosphate		M01364157	5.21861e-05	0.999948	0	0	5.21861e-05
Glycerol_2_phosphate		M01364158	0.00573126	0.994269	0	0	0.00573126
Glycerol_2_phosphate		M01364159	5.49628e-05	0.999945	0	0	5.49628e-05
Glycerol_2_phosphate		M01364160	0.0283865	0.971614	0	0	0.0283865
Glycerol_2_phosphate		M01364161	0.0220313	0.977969	0	0	0.0220313
Glycerol_2_phosphate		M01364162	0.0238564	0.976144	0	0	0.0238564
Glycerol_2_phosphate		M01364163	0.00561881	0.994381	0	0	0.00561881
Glycerol_2_phosphate		M01364164	4.42561e-05	0.999956	0	0	4.42561e-05
Glycerol_2_phosphate		M01364165	2.97712e-05	0.99997	0	0	2.97712e-05
Glycerol_2_phosphate		M01364166	9.96911e-06	0.99999	0	0	9.96911e-06
Glycerol_2_phosphate		M01364167	5.04933e-05	0.99995	0	0	5.04933e-05
Glycerol_3_phosphate		M01364153	0.0130125	0.986988	0.0130125	0	0
Glycerol_3_phosphate		M01364154	0.143676	0.856324	0.00885524	0	0.134821
Glycerol_3_phosphate		M01364155	0.16187	0.83813	0.0130425	0	0.148828
Glycerol_3_phosphate		M01364156	0.207883	0.792117	0.0102269	0	0.197656
Glycerol_3_phosphate		M01364157	0.195572	0.804428	0.0161622	0	0.17941
Glycerol_3_phosphate		M01364158	0.0459101	0.95409	0.00239113	0	0.043519
Glycerol_3_phosphate		M01364159	0.00541128	0.994589	0.00541128	0	0
Glycerol_3_phosphate		M01364160	0.186098	0.813902	0.0183909	0	0.167707
Glycerol_3_phosphate		M01364161	0.0884453	0.911555	0.00910299	0	0.0793423
Glycerol_3_phosphate		M01364162	0.109612	0.890388	0.00792637	0	0.101686
Glycerol_3_phosphate		M01364163	0.0948558	0.905144	0.00534039	0	0.0895154
Glycerol_3_phosphate		M01364164	0.0100423	0.989958	0.0100423	0	0
Glycerol_3_phosphate		M01364165	0.0197379	0.980262	0.0197379	0	0
Glycerol_3_phosphate		M01364166	0.014028	0.985972	0.014028	0	0
Glycerol_3_phosphate		M01364167	0.0185892	0.981411	0.0185892	0	0
Glycine		M01364153	0	1	0	0
Glycine		M01364154	0	1	0	0
Glycine		M01364155	0	1	0	0
Glycine		M01364156	0	1	0	0
Glycine		M01364157	0	1	0	0
Glycine		M01364158	0	1	0	0
Glycine		M01364159	0	1	0	0
Glycine		M01364160	0	1	0	0
Glycine		M01364161	0	1	0	0
Glycine		M01364162	0	1	0	0
Glycine		M01364163	0	1	0	0
Glycine		M01364164	0	1	0	0
Glycine		M01364165	0	1	0	0
Glycine		M01364166	0	1	0	0
Glycine		M01364167	0	1	0	0
GMP		M01364153		1
GMP		M01364154		1
GMP		M01364155		1
GMP		M01364156		1
GMP		M01364157		1
GMP		M01364158		1
GMP		M01364159		1
GMP		M01364160		1
GMP		M01364161		1
GMP		M01364162		1
GMP		M01364163		1
GMP		M01364164		1
GMP		M01364165		1
GMP		M01364166		1
GMP		M01364167		1
GTP		M01364153		1
GTP		M01364154		1
GTP		M01364155		1
GTP		M01364156		1
GTP		M01364157		1
GTP		M01364158		1
GTP		M01364159		1
GTP		M01364160		1
GTP		M01364161		1
GTP		M01364162		1
GTP		M01364163		1
GTP		M01364164		1
GTP		M01364165		1
GTP		M01364166		1
GTP		M01364167		1
Guanosine		M01364153		1
Guanosine		M01364154		1
Guanosine		M01364155		1
Guanosine		M01364156		1
Guanosine		M01364157		1
Guanosine		M01364158		1
Guanosine		M01364159		1
Guanosine		M01364160		1
Guanosine		M01364161		1
Guanosine		M01364162		1
Guanosine		M01364163		1
Guanosine		M01364164		1
Guanosine		M01364165		1
Guanosine		M01364166		1
Guanosine		M01364167		1
Histamine		M01364153		1
Histamine		M01364154		1
Histamine		M01364155		1
Histamine		M01364156		1
Histamine		M01364157		1
Histamine		M01364158		1
Histamine		M01364159		1
Histamine		M01364160		1
Histamine		M01364161		1
Histamine		M01364162		1
Histamine		M01364163		1
Histamine		M01364164		1
Histamine		M01364165		1
Histamine		M01364166		1
Histamine		M01364167		1
Histidine		M01364153		1
Histidine		M01364154		1
Histidine		M01364155		1
Histidine		M01364156		1
Histidine		M01364157		1
Histidine		M01364158		1
Histidine		M01364159		1
Histidine		M01364160		1
Histidine		M01364161		1
Histidine		M01364162		1
Histidine		M01364163		1
Histidine		M01364164		1
Histidine		M01364165		1
Histidine		M01364166		1
Histidine		M01364167		1
Homocysteine		M01364153
Homocysteine		M01364154	1	0	0.999831	0	0	0.000169113
Homocysteine		M01364155	1	0	0.999831	0	0	0.000169113
Homocysteine		M01364156
Homocysteine		M01364157
Homocysteine		M01364158
Homocysteine		M01364159
Homocysteine		M01364160
Homocysteine		M01364161
Homocysteine		M01364162
Homocysteine		M01364163
Homocysteine		M01364164
Homocysteine		M01364165
Homocysteine		M01364166
Homocysteine		M01364167
Hydroxyglutarate		M01364153		1
Hydroxyglutarate		M01364154		1
Hydroxyglutarate		M01364155		1
Hydroxyglutarate		M01364156		1
Hydroxyglutarate		M01364157		1
Hydroxyglutarate		M01364158		1
Hydroxyglutarate		M01364159		1
Hydroxyglutarate		M01364160		1
Hydroxyglutarate		M01364161		1
Hydroxyglutarate		M01364162		1
Hydroxyglutarate		M01364163		1
Hydroxyglutarate		M01364164		1
Hydroxyglutarate		M01364165		1
Hydroxyglutarate		M01364166		1
Hydroxyglutarate		M01364167		1
Hypotaurine		M01364153		1
Hypotaurine		M01364154		1
Hypotaurine		M01364155		1
Hypotaurine		M01364156		1
Hypotaurine		M01364157		1
Hypotaurine		M01364158		1
Hypotaurine		M01364159		1
Hypotaurine		M01364160		1
Hypotaurine		M01364161		1
Hypotaurine		M01364162		1
Hypotaurine		M01364163		1
Hypotaurine		M01364164		1
Hypotaurine		M01364165		1
Hypotaurine		M01364166		1
Hypotaurine		M01364167		1
IMP		M01364153		1
IMP		M01364154		1
IMP		M01364155		1
IMP		M01364156		1
IMP		M01364157		1
IMP		M01364158		1
IMP		M01364159		1
IMP		M01364160		1
IMP		M01364161		1
IMP		M01364162		1
IMP		M01364163		1
IMP		M01364164		1
IMP		M01364165		1
IMP		M01364166		1
IMP		M01364167		1
Isocitric_acid		M01364153	0.00193087	0.998069	0	0	0.000911823	0.00101905	0	0
Isocitric_acid		M01364154	1	0	0	0.999073	0	0	0.000842468	8.48328e-05
Isocitric_acid		M01364155
Isocitric_acid		M01364156	1	0	0	0	0	1	0	0
Isocitric_acid		M01364157	1	0	0	0	0	1	0	0
Isocitric_acid		M01364158	1	0	0	0.99532	0	0	0.000909312	0.00377019
Isocitric_acid		M01364159
Isocitric_acid		M01364160	1	0	0	0	0	1	0	0
Isocitric_acid		M01364161
Isocitric_acid		M01364162	1	0	0	0	0	0.939413	0.0605872	0
Isocitric_acid		M01364163	1	0	0	0	0	1	0	0
Isocitric_acid		M01364164	1	0	0	0	0.999087	0	0	0.000912753
Isocitric_acid		M01364165	1	0	0	0	0	1	0	0
Isocitric_acid		M01364166	1	0	0	0	0	0	0	1
Isocitric_acid		M01364167	0.00137567	0.998624	0	0	0.000912331	7.92431e-05	0.000125405	0.000258695
Isoleucine		M01364153		1
Isoleucine		M01364154		1
Isoleucine		M01364155		1
Isoleucine		M01364156		1
Isoleucine		M01364157		1
Isoleucine		M01364158		1
Isoleucine		M01364159		1
Isoleucine		M01364160		1
Isoleucine		M01364161		1
Isoleucine		M01364162		1
Isoleucine		M01364163		1
Isoleucine		M01364164		1
Isoleucine		M01364165		1
Isoleucine		M01364166		1
Isoleucine		M01364167		1
Lactic_acid		M01364153	0.080583	0.919417	0.00781751	0.000283951	0.0724816
Lactic_acid		M01364154	0.113802	0.886198	0.00839703	0.0027206	0.102684
Lactic_acid		M01364155	0.122489	0.877511	0.00910077	0.00354694	0.109841
Lactic_acid		M01364156	0.19329	0.80671	0.0129273	0.00880092	0.171562
Lactic_acid		M01364157	0.156043	0.843957	0.00901188	0.00509213	0.141939
Lactic_acid		M01364158	0.0780663	0.921934	0.00564805	0	0.0724183
Lactic_acid		M01364159	0.10994	0.89006	0.00637148	0.00203398	0.101535
Lactic_acid		M01364160	0.131201	0.868799	0.00853821	0.00314005	0.119523
Lactic_acid		M01364161	0.149065	0.850935	0.0109415	0.00643742	0.131686
Lactic_acid		M01364162	0.123157	0.876843	0.0104703	0.00434975	0.108337
Lactic_acid		M01364163	0.171583	0.828417	0.015529	0.00876736	0.147287
Lactic_acid		M01364164	0.133955	0.866045	0.00826404	0.00280231	0.122889
Lactic_acid		M01364165	0.136076	0.863924	0.00962075	0.00414174	0.122314
Lactic_acid		M01364166	0.150385	0.849615	0.012867	0.00612427	0.131393
Lactic_acid		M01364167	0.21083	0.78917	0.013798	0.0104961	0.186536
Leucine		M01364153		1
Leucine		M01364154		1
Leucine		M01364155		1
Leucine		M01364156		1
Leucine		M01364157		1
Leucine		M01364158		1
Leucine		M01364159		1
Leucine		M01364160		1
Leucine		M01364161		1
Leucine		M01364162		1
Leucine		M01364163		1
Leucine		M01364164		1
Leucine		M01364165		1
Leucine		M01364166		1
Leucine		M01364167		1
Linoleic_acid		M01364153		1
Linoleic_acid		M01364154		1
Linoleic_acid		M01364155		1
Linoleic_acid		M01364156		1
Linoleic_acid		M01364157		1
Linoleic_acid		M01364158		1
Linoleic_acid		M01364159		1
Linoleic_acid		M01364160		1
Linoleic_acid		M01364161		1
Linoleic_acid		M01364162		1
Linoleic_acid		M01364163		1
Linoleic_acid		M01364164		1
Linoleic_acid		M01364165		1
Linoleic_acid		M01364166		1
Linoleic_acid		M01364167		1
Lysine		M01364153		1
Lysine		M01364154		1
Lysine		M01364155		1
Lysine		M01364156		1
Lysine		M01364157		1
Lysine		M01364158		1
Lysine		M01364159		1
Lysine		M01364160		1
Lysine		M01364161		1
Lysine		M01364162		1
Lysine		M01364163		1
Lysine		M01364164		1
Lysine		M01364165		1
Lysine		M01364166		1
Lysine		M01364167		1
Malic_acid		M01364153	0.0300833	0.969917	0.0208158	0.00557004	0.00369751	0
Malic_acid		M01364154	0.0240678	0.975932	0.0161334	0.00240048	0.0055339	0
Malic_acid		M01364155	0.027095	0.972905	0.0182738	0.00281718	0.00600396	0
Malic_acid		M01364156	0.0280365	0.971963	0.0171726	0.00350612	0.00733836	1.94e-05
Malic_acid		M01364157	0.0183788	0.981621	0.0110735	0.00107231	0.00623297	0
Malic_acid		M01364158	0.0140361	0.985964	0.00958584	0	0.00445028	0
Malic_acid		M01364159	0.0271291	0.972871	0.0197121	0.00248351	0.00493347	0
Malic_acid		M01364160	0.0250703	0.97493	0.0171075	0.00121218	0.00669904	5.1551e-05
Malic_acid		M01364161	0.04094	0.95906	0.0250192	0.00968982	0.00611796	0.000113086
Malic_acid		M01364162	0.0413785	0.958621	0.0252572	0.00975115	0.00624942	0.000120741
Malic_acid		M01364163	0.0437218	0.956278	0.0265028	0.0121272	0.00500118	9.0538e-05
Malic_acid		M01364164	0.0175725	0.982427	0.0121755	0	0.00539708	0
Malic_acid		M01364165	0.0210876	0.978912	0.012971	0.00116636	0.00695028	0
Malic_acid		M01364166	0.0468088	0.953191	0.0281741	0.0122566	0.00627793	0.000100165
Malic_acid		M01364167	0.0325169	0.967483	0.0200495	0.00639246	0.00600995	6.4979e-05
Methionine		M01364153	0.000946317	0.999054	0.00011829	0	7.25209e-05	0.000755506	0
Methionine		M01364154	0.00290423	0.997096	0.00282006	0	6.70841e-05	1.70875e-05	0
Methionine		M01364155	0.00638844	0.993612	0.00631076	0	5.99902e-05	1.7697e-05	0
Methionine		M01364156	9.64036e-05	0.999904	0	0	8.05648e-05	1.58387e-05	0
Methionine		M01364157	9.20608e-05	0.999908	0	0	7.57524e-05	1.63084e-05	0
Methionine		M01364158	9.61632e-05	0.999904	0	0	8.02985e-05	1.58647e-05	0
Methionine		M01364159	0.00225868	0.997741	0.00217331	0	6.83984e-05	1.69745e-05	0
Methionine		M01364160	9.17698e-05	0.999908	0	0	7.54299e-05	1.63399e-05	0
Methionine		M01364161	0.00725273	0.992747	0.00717665	0	5.82306e-05	1.78482e-05	0
Methionine		M01364162	9.5722e-05	0.999904	0	0	7.98095e-05	1.59125e-05	0
Methionine		M01364163	9.17354e-05	0.999908	0	0	7.53918e-05	1.63436e-05	0
Methionine		M01364164	0.000402127	0.999598	0.000313299	0	7.21784e-05	1.66497e-05	0
Methionine		M01364165	8.96933e-05	0.99991	0	0	7.31289e-05	1.65644e-05	0
Methionine		M01364166	9.48268e-05	0.999905	0	0	7.88175e-05	1.60093e-05	0
Methionine		M01364167	8.94424e-05	0.999911	0	0	7.28509e-05	1.65915e-05	0
NAD		M01364153		1
NAD		M01364154		1
NAD		M01364155		1
NAD		M01364156		1
NAD		M01364157		1
NAD		M01364158		1
NAD		M01364159		1
NAD		M01364160		1
NAD		M01364161		1
NAD		M01364162		1
NAD		M01364163		1
NAD		M01364164		1
NAD		M01364165		1
NAD		M01364166		1
NAD		M01364167		1
NADPH		M01364153		1
NADPH		M01364154		1
NADPH		M01364155		1
NADPH		M01364156		1
NADPH		M01364157		1
NADPH		M01364158		1
NADPH		M01364159		1
NADPH		M01364160		1
NADPH		M01364161		1
NADPH		M01364162		1
NADPH		M01364163		1
NADPH		M01364164		1
NADPH		M01364165		1
NADPH		M01364166		1
NADPH		M01364167		1
Nicotinamide		M01364153		1
Nicotinamide		M01364154		1
Nicotinamide		M01364155		1
Nicotinamide		M01364156		1
Nicotinamide		M01364157		1
Nicotinamide		M01364158		1
Nicotinamide		M01364159		1
Nicotinamide		M01364160		1
Nicotinamide		M01364161		1
Nicotinamide		M01364162		1
Nicotinamide		M01364163		1
Nicotinamide		M01364164		1
Nicotinamide		M01364165		1
Nicotinamide		M01364166		1
Nicotinamide		M01364167		1
Oleic_acid		M01364153		1
Oleic_acid		M01364154		1
Oleic_acid		M01364155		1
Oleic_acid		M01364156		1
Oleic_acid		M01364157		1
Oleic_acid		M01364158		1
Oleic_acid		M01364159		1
Oleic_acid		M01364160		1
Oleic_acid		M01364161		1
Oleic_acid		M01364162		1
Oleic_acid		M01364163		1
Oleic_acid		M01364164		1
Oleic_acid		M01364165		1
Oleic_acid		M01364166		1
Oleic_acid		M01364167		1
Ornithine		M01364153	0.000120687	0.999879	0	0	0.000105804	1.48824e-05	0
Ornithine		M01364154	0.000136344	0.999864	0	0	0.000123501	1.28438e-05	0
Ornithine		M01364155	0.000121038	0.999879	0	0	0.000106201	1.48366e-05	0
Ornithine		M01364156	0.00012376	0.999876	0	0	0.000109278	1.44822e-05	0
Ornithine		M01364157	0.000121052	0.999879	0	0	0.000106218	1.48347e-05	0
Ornithine		M01364158	4.29157e-05	0.999957	0	0	2.97703e-05	1.31454e-05	0
Ornithine		M01364159	0.00012765	0.999872	0	0	0.000113675	1.39757e-05	0
Ornithine		M01364160	0.000118446	0.999882	0	0	0.000103272	1.51741e-05	0
Ornithine		M01364161	0.000140076	0.99986	0	0	0.000127718	1.2358e-05	0
Ornithine		M01364162	0.000125023	0.999875	0	0	0.000110705	1.43178e-05	0
Ornithine		M01364163	0.000125786	0.999874	0	0	0.000111568	1.42184e-05	0
Ornithine		M01364164	0.000131028	0.999869	0	0	0.000117492	1.3536e-05	0
Ornithine		M01364165	0.000119911	0.99988	0	0	0.000104928	1.49833e-05	0
Ornithine		M01364166	0.000132747	0.999867	0	0	0.000119434	1.33122e-05	0
Ornithine		M01364167	0.000121352	0.999879	0	0	0.000106556	1.47957e-05	0
Oxalic_acid		M01364153
Oxalic_acid		M01364154
Oxalic_acid		M01364155
Oxalic_acid		M01364156
Oxalic_acid		M01364157
Oxalic_acid		M01364158		1
Oxalic_acid		M01364159
Oxalic_acid		M01364160
Oxalic_acid		M01364161
Oxalic_acid		M01364162
Oxalic_acid		M01364163
Oxalic_acid		M01364164
Oxalic_acid		M01364165
Oxalic_acid		M01364166
Oxalic_acid		M01364167
Oxaloacetic_acid		M01364153	0.00049587	0.999504	0	0	0.000446108	4.97624e-05
Oxaloacetic_acid		M01364154	0.00049587	0.999504	0	0	0.000446108	4.97624e-05
Oxaloacetic_acid		M01364155
Oxaloacetic_acid		M01364156	0.00049587	0.999504	0	0	0.000446108	4.97624e-05
Oxaloacetic_acid		M01364157	0.00049587	0.999504	0	0	0.000446108	4.97624e-05
Oxaloacetic_acid		M01364158	0.00049587	0.999504	0	0	0.000446108	4.97624e-05
Oxaloacetic_acid		M01364159	0.00049587	0.999504	0	0	0.000446108	4.97624e-05
Oxaloacetic_acid		M01364160	0.00049587	0.999504	0	0	0.000446108	4.97624e-05
Oxaloacetic_acid		M01364161
Oxaloacetic_acid		M01364162	0.00049587	0.999504	0	0	0.000446108	4.97624e-05
Oxaloacetic_acid		M01364163	0.00049587	0.999504	0	0	0.000446108	4.97624e-05
Oxaloacetic_acid		M01364164	0.00049587	0.999504	0	0	0.000446108	4.97624e-05
Oxaloacetic_acid		M01364165	0.00049587	0.999504	0	0	0.000446108	4.97624e-05
Oxaloacetic_acid		M01364166	0.00049587	0.999504	0	0	0.000446108	4.97624e-05
Oxaloacetic_acid		M01364167	0.00049587	0.999504	0	0	0.000446108	4.97624e-05
Palmitic_acid		M01364153		1
Palmitic_acid		M01364154		1
Palmitic_acid		M01364155		1
Palmitic_acid		M01364156		1
Palmitic_acid		M01364157		1
Palmitic_acid		M01364158		1
Palmitic_acid		M01364159		1
Palmitic_acid		M01364160		1
Palmitic_acid		M01364161		1
Palmitic_acid		M01364162		1
Palmitic_acid		M01364163		1
Palmitic_acid		M01364164		1
Palmitic_acid		M01364165		1
Palmitic_acid		M01364166		1
Palmitic_acid		M01364167		1
Pantothenic_acid		M01364153		1
Pantothenic_acid		M01364154		1
Pantothenic_acid		M01364155		1
Pantothenic_acid		M01364156		1
Pantothenic_acid		M01364157		1
Pantothenic_acid		M01364158		1
Pantothenic_acid		M01364159		1
Pantothenic_acid		M01364160		1
Pantothenic_acid		M01364161		1
Pantothenic_acid		M01364162		1
Pantothenic_acid		M01364163		1
Pantothenic_acid		M01364164		1
Pantothenic_acid		M01364165		1
Pantothenic_acid		M01364166		1
Pantothenic_acid		M01364167		1
Phenylalanine		M01364153		1
Phenylalanine		M01364154		1
Phenylalanine		M01364155		1
Phenylalanine		M01364156		1
Phenylalanine		M01364157		1
Phenylalanine		M01364158		1
Phenylalanine		M01364159		1
Phenylalanine		M01364160		1
Phenylalanine		M01364161		1
Phenylalanine		M01364162		1
Phenylalanine		M01364163		1
Phenylalanine		M01364164		1
Phenylalanine		M01364165		1
Phenylalanine		M01364166		1
Phenylalanine		M01364167		1
Phosphoenolpyruvate		M01364153	0.00363085	0.996369	0	0	0.00363085
Phosphoenolpyruvate		M01364154	0.0117051	0.988295	0	0	0.0117051
Phosphoenolpyruvate		M01364155	0.00984878	0.990151	0	0	0.00984878
Phosphoenolpyruvate		M01364156	0.11906	0.88094	0	0	0.11906
Phosphoenolpyruvate		M01364157	0.0743246	0.925675	0	0	0.0743246
Phosphoenolpyruvate		M01364158	0.0369697	0.96303	0	0	0.0369697
Phosphoenolpyruvate		M01364159	0.0135982	0.986402	0	0	0.0135982
Phosphoenolpyruvate		M01364160	0.0505273	0.949473	0	0	0.0505273
Phosphoenolpyruvate		M01364161	0.000346133	0.999654	0	0	0.000346133
Phosphoenolpyruvate		M01364162	0.0243377	0.975662	0	0	0.0243377
Phosphoenolpyruvate		M01364163	0.0371396	0.96286	0	0	0.0371396
Phosphoenolpyruvate		M01364164	0.083138	0.916862	0	0	0.083138
Phosphoenolpyruvate		M01364165	0.0494158	0.950584	0	0	0.0494158
Phosphoenolpyruvate		M01364166	0.0363461	0.963654	0	0	0.0363461
Phosphoenolpyruvate		M01364167	0.0891204	0.91088	0	0	0.0891204
Proline		M01364153	1.28207e-05	0.999987	0	0	0	1.27299e-05	9.07628e-08
Proline		M01364154	1.28112e-05	0.999987	0	0	0	1.27395e-05	7.17069e-08
Proline		M01364155	1.27254e-05	0.999987	0	0	0	1.26447e-05	8.06595e-08
Proline		M01364156	1.2433e-05	0.999988	0	0	0	1.23325e-05	1.00593e-07
Proline		M01364157	1.28367e-05	0.999987	0	0	0	1.27823e-05	5.43706e-08
Proline		M01364158	1.3273e-05	0.999987	0	0	0	1.32555e-05	1.75455e-08
Proline		M01364159	1.31024e-05	0.999987	0	0	0	1.30761e-05	2.63106e-08
Proline		M01364160	1.31336e-05	0.999987	0	0	0	1.3093e-05	4.05753e-08
Proline		M01364161	1.24507e-05	0.999988	0	0	0	1.23442e-05	1.06436e-07
Proline		M01364162	1.21169e-05	0.999988	0	0	0	1.19772e-05	1.39703e-07
Proline		M01364163	1.10312e-05	0.999989	0	0	0	1.07738e-05	2.57483e-07
Proline		M01364164	1.43084e-05	0.999986	0	0	8.56987e-07	1.34515e-05	0
Proline		M01364165	1.25503e-05	0.999987	0	0	0	1.24547e-05	9.55761e-08
Proline		M01364166	1.15479e-05	0.999988	0	0	0	1.135e-05	1.97911e-07
Proline		M01364167	1.14648e-05	0.999989	0	0	0	1.12548e-05	2.1001e-07
Pyridoxine		M01364153		1
Pyridoxine		M01364154		1
Pyridoxine		M01364155		1
Pyridoxine		M01364156
Pyridoxine		M01364157		1
Pyridoxine		M01364158		1
Pyridoxine		M01364159		1
Pyridoxine		M01364160		1
Pyridoxine		M01364161		1
Pyridoxine		M01364162		1
Pyridoxine		M01364163		1
Pyridoxine		M01364164		1
Pyridoxine		M01364165		1
Pyridoxine		M01364166		1
Pyridoxine		M01364167
Quinolinic_acid		M01364153		1
Quinolinic_acid		M01364154		1
Quinolinic_acid		M01364155		1
Quinolinic_acid		M01364156		1
Quinolinic_acid		M01364157		1
Quinolinic_acid		M01364158		1
Quinolinic_acid		M01364159		1
Quinolinic_acid		M01364160		1
Quinolinic_acid		M01364161		1
Quinolinic_acid		M01364162		1
Quinolinic_acid		M01364163		1
Quinolinic_acid		M01364164		1
Quinolinic_acid		M01364165		1
Quinolinic_acid		M01364166		1
Quinolinic_acid		M01364167		1
Ribose		M01364153	0.00291387	0.997086	0	0	0.000179131	6.72166e-05	0.00266752
Ribose		M01364154	0.000196104	0.999804	0	0	0.000125121	7.09826e-05	0
Ribose		M01364155	0.000163374	0.999837	0	0	9.00853e-05	7.32885e-05	0
Ribose		M01364156	0.000142899	0.999857	0	0	6.81683e-05	7.47309e-05	0
Ribose		M01364157	0.000161901	0.999838	0	0	8.85091e-05	7.33922e-05	0
Ribose		M01364158	0.000179833	0.99982	0	0	0.000107704	7.21289e-05	0
Ribose		M01364159	0.000174553	0.999825	0	0	0.000102053	7.25008e-05	0
Ribose		M01364160	0.000182134	0.999818	0	0	0.000110167	7.19668e-05	0
Ribose		M01364161	0.000189926	0.99981	0	0	0.000118509	7.14178e-05	0
Ribose		M01364162	0.000171834	0.999828	0	0	9.91419e-05	7.26924e-05	0
Ribose		M01364163	0.000163384	0.999837	0	0	9.0096e-05	7.32878e-05	0
Ribose		M01364164	0.000168041	0.999832	0	0	9.50817e-05	7.29596e-05	0
Ribose		M01364165	0.000163791	0.999836	0	0	9.05317e-05	7.32591e-05	0
Ribose		M01364166	0.000195751	0.999804	0	0	0.000124744	7.10074e-05	0
Ribose		M01364167	0.000185607	0.999814	0	0	0.000113885	7.17221e-05	0
Ribose_5_phosphate		M01364153	0.0010345	0.998966	0	0	0.00091662	0.000117879	0
Ribose_5_phosphate		M01364154	0.0010345	0.998966	0	0	0.00091662	0.000117879	0
Ribose_5_phosphate		M01364155	0.0010345	0.998966	0	0	0.00091662	0.000117879	0
Ribose_5_phosphate		M01364156	0.00879425	0.991206	0	0	0.00879425	0	0
Ribose_5_phosphate		M01364157	0.0362299	0.96377	0	0	0.0362299	0	0
Ribose_5_phosphate		M01364158	0.0010345	0.998966	0	0	0.00091662	0.000117879	0
Ribose_5_phosphate		M01364159	0.0010345	0.998966	0	0	0.00091662	0.000117879	0
Ribose_5_phosphate		M01364160	0.0010345	0.998966	0	0	0.00091662	0.000117879	0
Ribose_5_phosphate		M01364161	0.0010345	0.998966	0	0	0.00091662	0.000117879	0
Ribose_5_phosphate		M01364162	0.0010345	0.998966	0	0	0.00091662	0.000117879	0
Ribose_5_phosphate		M01364163	0.0010345	0.998966	0	0	0.00091662	0.000117879	0
Ribose_5_phosphate		M01364164	0.0010345	0.998966	0	0	0.00091662	0.000117879	0
Ribose_5_phosphate		M01364165	0.0010345	0.998966	0	0	0.00091662	0.000117879	0
Ribose_5_phosphate		M01364166	0.0010345	0.998966	0	0	0.00091662	0.000117879	0
Ribose_5_phosphate		M01364167	0.0010345	0.998966	0	0	0.00091662	0.000117879	0
Ribulose_5_phosphate		M01364153	0.0010345	0.998966	0	0	0.00091662	0.000117879	0
Ribulose_5_phosphate		M01364154	0.0010345	0.998966	0	0	0.00091662	0.000117879	0
Ribulose_5_phosphate		M01364155	0.0010345	0.998966	0	0	0.00091662	0.000117879	0
Ribulose_5_phosphate		M01364156	0.00879425	0.991206	0	0	0.00879425	0	0
Ribulose_5_phosphate		M01364157	0.0362424	0.963758	0	0	0.0362424	0	0
Ribulose_5_phosphate		M01364158	0.0010345	0.998966	0	0	0.00091662	0.000117879	0
Ribulose_5_phosphate		M01364159	0.0010345	0.998966	0	0	0.00091662	0.000117879	0
Ribulose_5_phosphate		M01364160	0.0010345	0.998966	0	0	0.00091662	0.000117879	0
Ribulose_5_phosphate		M01364161	0.0010345	0.998966	0	0	0.00091662	0.000117879	0
Ribulose_5_phosphate		M01364162	0.0010345	0.998966	0	0	0.00091662	0.000117879	0
Ribulose_5_phosphate		M01364163	0.0010345	0.998966	0	0	0.00091662	0.000117879	0
Ribulose_5_phosphate		M01364164	0.0010345	0.998966	0	0	0.00091662	0.000117879	0
Ribulose_5_phosphate		M01364165	0.0010345	0.998966	0	0	0.00091662	0.000117879	0
Ribulose_5_phosphate		M01364166	0.0010345	0.998966	0	0	0.00091662	0.000117879	0
Ribulose_5_phosphate		M01364167	0.0010345	0.998966	0	0	0.00091662	0.000117879	0
SAH		M01364153	0.00108089	0.998919	0	0	0.00108073	0	0	1.40035e-07	2.03765e-08
SAH		M01364154	0.00138563	0.998614	0	0	0.00136872	1.68359e-05	0	4.1773e-08	3.17456e-08
SAH		M01364155	0.0010762	0.998924	0	0	0.00107604	0	0	1.41635e-07	2.01913e-08
SAH		M01364156	0.00517919	0.994821	0	0.004383	0.000795946	0	0	2.34964e-07	9.23209e-09
SAH		M01364157	0.00351763	0.996482	0	0.00265487	0.000862537	0	0	2.13124e-07	1.18223e-08
SAH		M01364158	0.00153245	0.998468	0	0	0.00150154	3.08736e-05	0	0	3.69891e-08
SAH		M01364159	0.00164015	0.99836	0	0	0.00159894	4.11678e-05	0	0	4.08343e-08
SAH		M01364160	0.00128479	0.998715	0	0	0.00127749	7.19419e-06	0	7.29015e-08	2.81441e-08
SAH		M01364161	0.00116515	0.998835	0	0	0.00116502	0	0	1.11278e-07	2.37039e-08
SAH		M01364162	0.00149224	0.998508	0	0	0.00146517	2.70297e-05	0	8.86199e-09	3.55533e-08
SAH		M01364163	0.00164881	0.998351	0	0	0.00160678	4.1996e-05	0	0	4.11437e-08
SAH		M01364164	0.00111727	0.998883	0	0	0.00111712	0	0	1.27619e-07	2.18131e-08
SAH		M01364165	0.0013204	0.99868	0	0	0.00130971	1.05996e-05	0	6.1907e-08	2.94161e-08
SAH		M01364166	0.0014118	0.998588	0	0	0.0013924	1.93386e-05	0	3.36929e-08	3.26804e-08
SAH		M01364167	0.00154523	0.998455	0	0	0.0015131	3.20954e-05	0	0	3.74455e-08
SAM		M01364153	0.00939722	0.990603	0	0.00878926	0.000607683	0	0	2.81911e-07	2.60803e-09
SAM		M01364154	0.00237878	0.997621	0	0.00142059	0.000957955	0	0	2.2016e-07	1.37232e-08
SAM		M01364155	0.00177521	0.998225	0	0	0.00175548	1.96162e-05	0	7.34457e-08	3.92932e-08
SAM		M01364156	0.00939722	0.990603	0	0.00878926	0.000607683	0	0	2.81911e-07	2.60803e-09
SAM		M01364157	0.00112674	0.998873	0	0	0.00112654	0	0	1.89595e-07	1.9109e-08
SAM		M01364158	0.00939722	0.990603	0	0.00878926	0.000607683	0	0	2.81911e-07	2.60803e-09
SAM		M01364159	0.00115071	0.998849	0	0	0.00115051	0	0	1.85168e-07	1.98783e-08
SAM		M01364160	0.00939722	0.990603	0	0.00878926	0.000607683	0	0	2.81911e-07	2.60803e-09
SAM		M01364161	0.00120945	0.998791	0	0	0.00120925	0	0	1.74321e-07	2.17634e-08
SAM		M01364162	0.00623989	0.99376	0	0.00547437	0.000765257	0	0	2.54132e-07	7.60834e-09
SAM		M01364163	0.00103691	0.998963	0	0	0.00103668	0	0	2.06187e-07	1.62256e-08
SAM		M01364164	0.00939722	0.990603	0	0.00878926	0.000607683	0	0	2.81911e-07	2.60803e-09
SAM		M01364165	0.00939722	0.990603	0	0.00878926	0.000607683	0	0	2.81911e-07	2.60803e-09
SAM		M01364166	0.00939722	0.990603	0	0.00878926	0.000607683	0	0	2.81911e-07	2.60803e-09
SAM		M01364167	0.00939722	0.990603	0	0.00878926	0.000607683	0	0	2.81911e-07	2.60803e-09
sedoheptulose_7-phosphate		M01364153	0.00170996	0.99829	0	0	0.0015546	0.000155235	0	0	1.27743e-07
sedoheptulose_7-phosphate		M01364154	0.00170996	0.99829	0	0	0.0015546	0.000155235	0	0	1.27743e-07
sedoheptulose_7-phosphate		M01364155	0.00170996	0.99829	0	0	0.0015546	0.000155235	0	0	1.27743e-07
sedoheptulose_7-phosphate		M01364156	0.000715583	0.999284	0	0	0.000457424	0.000258101	0	0	5.73645e-08
sedoheptulose_7-phosphate		M01364157	0.0390942	0.960906	0	0	0.0390304	0	0	5.77706e-05	6.01536e-06
sedoheptulose_7-phosphate		M01364158	0.00170996	0.99829	0	0	0.0015546	0.000155235	0	0	1.27743e-07
sedoheptulose_7-phosphate		M01364159	0.00170996	0.99829	0	0	0.0015546	0.000155235	0	0	1.27743e-07
sedoheptulose_7-phosphate		M01364160	0.00170996	0.99829	0	0	0.0015546	0.000155235	0	0	1.27743e-07
sedoheptulose_7-phosphate		M01364161	0.00170996	0.99829	0	0	0.0015546	0.000155235	0	0	1.27743e-07
sedoheptulose_7-phosphate		M01364162	0.00170996	0.99829	0	0	0.0015546	0.000155235	0	0	1.27743e-07
sedoheptulose_7-phosphate		M01364163	0.00170996	0.99829	0	0	0.0015546	0.000155235	0	0	1.27743e-07
sedoheptulose_7-phosphate		M01364164	0.0264335	0.973567	0	0	0.0263914	0	0	3.80305e-05	4.04635e-06
sedoheptulose_7-phosphate		M01364165	0.00170996	0.99829	0	0	0.0015546	0.000155235	0	0	1.27743e-07
sedoheptulose_7-phosphate		M01364166	0.00170996	0.99829	0	0	0.0015546	0.000155235	0	0	1.27743e-07
sedoheptulose_7-phosphate		M01364167	0.00170996	0.99829	0	0	0.0015546	0.000155235	0	0	1.27743e-07
Serine		M01364153	5.0801e-05	0.999949	0	0	5.0801e-05
Serine		M01364154	0.000103826	0.999896	0	0	0.000103826
Serine		M01364155	4.5391e-05	0.999955	0	0	4.5391e-05
Serine		M01364156	0.00692526	0.993075	0.00436563	0	0.00255963
Serine		M01364157	6.82681e-05	0.999932	0	0	6.82681e-05
Serine		M01364158	7.08172e-05	0.999929	0	0	7.08172e-05
Serine		M01364159	5.66902e-05	0.999943	0	0	5.66902e-05
Serine		M01364160	4.85194e-05	0.999951	0	0	4.85194e-05
Serine		M01364161	0.000106653	0.999893	0	0	0.000106653
Serine		M01364162	0.00358727	0.996413	0.00358607	0	1.1971e-06
Serine		M01364163	0.00211699	0.997883	0.00210807	0	8.92597e-06
Serine		M01364164	8.41733e-05	0.999916	0	0	8.41733e-05
Serine		M01364165	0.00268973	0.99731	0.00268382	0	5.91523e-06
Serine		M01364166	0.00859303	0.991407	0.00859303	0	0
Serine		M01364167	0.00494423	0.995056	0.00494423	0	0
Succinic_acid		M01364153	0.0049705	0.995029	0.003575	0.0013955	0	0
Succinic_acid		M01364154	0.0107225	0.989277	0.00801602	0.0027065	0	0
Succinic_acid		M01364155	0.00237249	0.997628	0.00101872	0.00131503	3.87429e-05	0
Succinic_acid		M01364156	0.015006	0.984994	0.00706673	0.00760468	0.000334561	0
Succinic_acid		M01364157	0.00633542	0.993665	0.00495705	0.00127838	9.9989e-05	0
Succinic_acid		M01364158	0.001839	0.998161	0.001839	0	0	0
Succinic_acid		M01364159	0.00182051	0.998179	0.00179285	0	2.7661e-05	0
Succinic_acid		M01364160	0.0114538	0.988546	0.00620633	0.00505433	0.000193155	0
Succinic_acid		M01364161	0.015665	0.984335	0.00693001	0.00858429	0.000150744	0
Succinic_acid		M01364162	0.0206289	0.979371	0.00862015	0.0118272	0.000181598	0
Succinic_acid		M01364163	0.0377075	0.962293	0.0133078	0.0239961	0.000403583	0
Succinic_acid		M01364164	0.00245083	0.997549	0.00189556	0.000350485	0.000204778	0
Succinic_acid		M01364165	0.00576973	0.99423	0.00360624	0.00216349	0	0
Succinic_acid		M01364166	0.0269556	0.973044	0.0102153	0.0164092	0.000331104	0
Succinic_acid		M01364167	0.0252283	0.974772	0.00811301	0.0167562	0.000359064	0
Taurine		M01364153	0	1	0	0
Taurine		M01364154	0	1	0	0
Taurine		M01364155	0	1	0	0
Taurine		M01364156	0	1	0	0
Taurine		M01364157	0	1	0	0
Taurine		M01364158	0	1	0	0
Taurine		M01364159	0	1	0	0
Taurine		M01364160	0	1	0	0
Taurine		M01364161	0	1	0	0
Taurine		M01364162	0	1	0	0
Taurine		M01364163	0	1	0	0
Taurine		M01364164	0	1	0	0
Taurine		M01364165	0	1	0	0
Taurine		M01364166	0	1	0	0
Taurine		M01364167	0	1	0	0
Tetrahydrofolic_acid		M01364153
Tetrahydrofolic_acid		M01364154
Tetrahydrofolic_acid		M01364155
Tetrahydrofolic_acid		M01364156
Tetrahydrofolic_acid		M01364157
Tetrahydrofolic_acid		M01364158
Tetrahydrofolic_acid		M01364159
Tetrahydrofolic_acid		M01364160
Tetrahydrofolic_acid		M01364161
Tetrahydrofolic_acid		M01364162
Tetrahydrofolic_acid		M01364163
Tetrahydrofolic_acid		M01364164
Tetrahydrofolic_acid		M01364165
Tetrahydrofolic_acid		M01364166
Tetrahydrofolic_acid		M01364167
Threonine		M01364153		1
Threonine		M01364154		1
Threonine		M01364155		1
Threonine		M01364156		1
Threonine		M01364157		1
Threonine		M01364158		1
Threonine		M01364159		1
Threonine		M01364160		1
Threonine		M01364161		1
Threonine		M01364162		1
Threonine		M01364163		1
Threonine		M01364164		1
Threonine		M01364165		1
Threonine		M01364166		1
Threonine		M01364167		1
Thymidine		M01364153
Thymidine		M01364154
Thymidine		M01364155	1	0	0.999135	0	0	0.000864879	0
Thymidine		M01364156
Thymidine		M01364157
Thymidine		M01364158	1	0	0.999135	0	0	0.000864879	0
Thymidine		M01364159
Thymidine		M01364160
Thymidine		M01364161
Thymidine		M01364162	1	0	0.999135	0	0	0.000864879	0
Thymidine		M01364163
Thymidine		M01364164
Thymidine		M01364165
Thymidine		M01364166	1	0	0.999135	0	0	0.000864879	0
Thymidine		M01364167
Thymine		M01364153	0.000109061	0.999891	0	0	9.30869e-05	1.59738e-05	0
Thymine		M01364154	0.000120028	0.99988	0	0	0.000105432	1.45961e-05	0
Thymine		M01364155	0.000115173	0.999885	0	0	9.99669e-05	1.5206e-05	0
Thymine		M01364156	0.000119928	0.99988	0	0	0.000105319	1.46087e-05	0
Thymine		M01364157	0.000122903	0.999877	0	0	0.000108668	1.4235e-05	0
Thymine		M01364158	0.000110483	0.99989	0	0	9.4688e-05	1.57951e-05	0
Thymine		M01364159	0.000112885	0.999887	0	0	9.73919e-05	1.54934e-05	0
Thymine		M01364160	0.000108966	0.999891	0	0	9.298e-05	1.59857e-05	0
Thymine		M01364161	0.000122178	0.999878	0	0	0.000107852	1.4326e-05	0
Thymine		M01364162	0.000105902	0.999894	0	0	8.95318e-05	1.63706e-05	0
Thymine		M01364163	0.000117994	0.999882	0	0	0.000103142	1.48516e-05	0
Thymine		M01364164	0.000107628	0.999892	0	0	9.14741e-05	1.61538e-05	0
Thymine		M01364165	0.000116893	0.999883	0	0	0.000101903	1.49899e-05	0
Thymine		M01364166	0.000113748	0.999886	0	0	9.8363e-05	1.5385e-05	0
Thymine		M01364167	0.000115406	0.999885	0	0	0.00010023	1.51767e-05	0
Tryptophan		M01364153		1
Tryptophan		M01364154		1
Tryptophan		M01364155		1
Tryptophan		M01364156		1
Tryptophan		M01364157		1
Tryptophan		M01364158		1
Tryptophan		M01364159		1
Tryptophan		M01364160		1
Tryptophan		M01364161		1
Tryptophan		M01364162		1
Tryptophan		M01364163		1
Tryptophan		M01364164		1
Tryptophan		M01364165		1
Tryptophan		M01364166		1
Tryptophan		M01364167		1
Tyrosine		M01364153	0.000413908	0.999586	0	0	0.000380281	3.36266e-05	0
Tyrosine		M01364154	0.000414098	0.999586	0	0	0.000380192	3.39063e-05	0
Tyrosine		M01364155	0.000412021	0.999588	0	0	0.000381168	3.08534e-05	0
Tyrosine		M01364156	0.000413711	0.999586	0	0	0.000380374	3.33371e-05	0
Tyrosine		M01364157	0.000413715	0.999586	0	0	0.000380372	3.33432e-05	0
Tyrosine		M01364158	0.000413898	0.999586	0	0	0.000380286	3.36117e-05	0
Tyrosine		M01364159	0.000414654	0.999585	0	0	0.00037993	3.47233e-05	0
Tyrosine		M01364160	0.000413917	0.999586	0	0	0.000380277	3.36397e-05	0
Tyrosine		M01364161	0.000413313	0.999587	0	0	0.00038056	3.27526e-05	0
Tyrosine		M01364162	0.000414137	0.999586	0	0	0.000380173	3.39644e-05	0
Tyrosine		M01364163	0.000414072	0.999586	0	0	0.000380204	3.38687e-05	0
Tyrosine		M01364164	0.000413745	0.999586	0	0	0.000380358	3.3387e-05	0
Tyrosine		M01364165	0.000414437	0.999586	0	0	0.000380032	3.44054e-05	0
Tyrosine		M01364166	0.000412223	0.999588	0	0	0.000381073	3.11506e-05	0
Tyrosine		M01364167	0.000414332	0.999586	0	0	0.000380082	3.42505e-05	0
UDP		M01364153		1
UDP		M01364154		1
UDP		M01364155		1
UDP		M01364156		1
UDP		M01364157		1
UDP		M01364158		1
UDP		M01364159		1
UDP		M01364160		1
UDP		M01364161		1
UDP		M01364162		1
UDP		M01364163		1
UDP		M01364164		1
UDP		M01364165		1
UDP		M01364166		1
UDP		M01364167		1
UDP-GlcNAc		M01364153		1
UDP-GlcNAc		M01364154		1
UDP-GlcNAc		M01364155		1
UDP-GlcNAc		M01364156		1
UDP-GlcNAc		M01364157		1
UDP-GlcNAc		M01364158		1
UDP-GlcNAc		M01364159		1
UDP-GlcNAc		M01364160		1
UDP-GlcNAc		M01364161		1
UDP-GlcNAc		M01364162		1
UDP-GlcNAc		M01364163		1
UDP-GlcNAc		M01364164		1
UDP-GlcNAc		M01364165		1
UDP-GlcNAc		M01364166		1
UDP-GlcNAc		M01364167		1
UMP		M01364153		1
UMP		M01364154		1
UMP		M01364155		1
UMP		M01364156		1
UMP		M01364157		1
UMP		M01364158		1
UMP		M01364159		1
UMP		M01364160		1
UMP		M01364161		1
UMP		M01364162		1
UMP		M01364163		1
UMP		M01364164		1
UMP		M01364165		1
UMP		M01364166		1
UMP		M01364167		1
Uracil		M01364153	6.30043e-05	0.999937	0	0	4.92386e-05	1.37657e-05
Uracil		M01364154	8.21143e-05	0.999918	0	0	6.7686e-05	1.44284e-05
Uracil		M01364155	6.09526e-05	0.999939	0	0	4.68674e-05	1.40852e-05
Uracil		M01364156	6.42372e-05	0.999936	0	0	4.9908e-05	1.43292e-05
Uracil		M01364157	8.23049e-05	0.999918	0	0	6.78912e-05	1.44137e-05
Uracil		M01364158	5.29944e-05	0.999947	0	0	3.97454e-05	1.3249e-05
Uracil		M01364159	6.67431e-05	0.999933	0	0	5.29048e-05	1.38384e-05
Uracil		M01364160	6.72174e-05	0.999933	0	0	5.31709e-05	1.40465e-05
Uracil		M01364161	7.82132e-05	0.999922	0	0	6.34839e-05	1.47293e-05
Uracil		M01364162	7.77279e-05	0.999922	0	0	6.29612e-05	1.47667e-05
Uracil		M01364163	7.20512e-05	0.999928	0	0	5.68466e-05	1.52045e-05
Uracil		M01364164	7.56822e-05	0.999924	0	0	6.07577e-05	1.49245e-05
Uracil		M01364165	7.40643e-05	0.999926	0	0	5.9015e-05	1.50493e-05
Uracil		M01364166	7.87795e-05	0.999921	0	0	6.4094e-05	1.46856e-05
Uracil		M01364167	7.76981e-05	0.999922	0	0	6.29291e-05	1.4769e-05
Uric_acid		M01364153	0.000218219	0.999782	0	0	0.00019133	2.68889e-05	0
Uric_acid		M01364154	0.000212976	0.999787	0	0	0.000185456	2.75194e-05	0
Uric_acid		M01364155	0.000328585	0.999671	0	0	0.000314966	1.36193e-05	0
Uric_acid		M01364156	0.000208245	0.999792	0	0	0.000180156	2.80882e-05	0
Uric_acid		M01364157	0.000362259	0.999638	0	0	0.000352688	9.57059e-06	0
Uric_acid		M01364158	0.000214531	0.999785	0	0	0.000187198	2.73324e-05	0
Uric_acid		M01364159	0.000213602	0.999786	0	0	0.000186158	2.7444e-05	0
Uric_acid		M01364160	0.000205615	0.999794	0	0	0.000177211	2.84044e-05	0
Uric_acid		M01364161	0.000215314	0.999785	0	0	0.000188076	2.72382e-05	0
Uric_acid		M01364162	0.000208775	0.999791	0	0	0.00018075	2.80245e-05	0
Uric_acid		M01364163	0.000197586	0.999802	0	0	0.000168216	2.93698e-05	0
Uric_acid		M01364164	0.0002247	0.999775	0	0	0.00019859	2.61097e-05	0
Uric_acid		M01364165	0.000219959	0.99978	0	0	0.000193279	2.66798e-05	0
Uric_acid		M01364166	0.000225697	0.999774	0	0	0.000199707	2.59899e-05	0
Uric_acid		M01364167	0.000215495	0.999785	0	0	0.000188279	2.72165e-05	0
Uridine		M01364153	0.000630163	0.99937	0	0	0.000510216	0.000119914	0	0	3.0021e-08	2.82019e-09	0
Uridine		M01364154	0.000621776	0.999378	0	0	0.000499911	0.000121832	0	0	3.00001e-08	2.87636e-09	0
Uridine		M01364155	0.000620105	0.99938	0	0	0.000497858	0.000122214	0	0	2.99959e-08	2.88754e-09	0
Uridine		M01364156	0.000613362	0.999387	0	0	0.000489573	0.000123757	0	0	2.99791e-08	2.9327e-09	0
Uridine		M01364157	0.000630183	0.99937	0	0	0.000510241	0.000119909	0	0	3.00211e-08	2.82005e-09	0
Uridine		M01364158	0.000642472	0.999358	0	0	0.00052534	0.000117099	0	0	3.00518e-08	2.73775e-09	0
Uridine		M01364159	0.000617931	0.999382	0	0	0.000495187	0.000122712	0	0	2.99905e-08	2.9021e-09	0
Uridine		M01364160	0.000612805	0.999387	0	0	0.000488888	0.000123884	0	0	2.99777e-08	2.93644e-09	0
Uridine		M01364161	0.00102386	0.998976	0	0	0.00051235	0.000119432	0.000391642	0	0	4.24963e-07	6.56012e-09
Uridine		M01364162	0.000625581	0.999374	0	0	0.000504587	0.000120962	0	0	3.00096e-08	2.85087e-09	0
Uridine		M01364163	0.000626239	0.999374	0	0	0.000505395	0.000120811	0	0	3.00112e-08	2.84646e-09	0
Uridine		M01364164	0.000635527	0.999364	0	0	0.000516807	0.000118687	0	0	3.00344e-08	2.78426e-09	0
Uridine		M01364165	0.000961668	0.999038	0	0	0.000510027	0.000119878	0.000331396	0	0	3.60822e-07	5.5405e-09
Uridine		M01364166	0.00060902	0.999391	0	0	0.000484237	0.00012475	0	0	2.99682e-08	2.96178e-09	0
Uridine		M01364167	0.000621725	0.999378	0	0	0.000499849	0.000121844	0	0	3e-08	2.87669e-09	0
UTP		M01364153		1
UTP		M01364154		1
UTP		M01364155		1
UTP		M01364156		1
UTP		M01364157		1
UTP		M01364158		1
UTP		M01364159		1
UTP		M01364160		1
UTP		M01364161		1
UTP		M01364162		1
UTP		M01364163		1
UTP		M01364164		1
UTP		M01364165		1
UTP		M01364166		1
UTP		M01364167		1
Valine		M01364153		1
Valine		M01364154		1
Valine		M01364155		1
Valine		M01364156		1
Valine		M01364157		1
Valine		M01364158		1
Valine		M01364159		1
Valine		M01364160		1
Valine		M01364161		1
Valine		M01364162		1
Valine		M01364163		1
Valine		M01364164		1
Valine		M01364165		1
Valine		M01364166		1
Valine		M01364167		1
Vitamin_B12		M01364153
Vitamin_B12		M01364154
Vitamin_B12		M01364155
Vitamin_B12		M01364156
Vitamin_B12		M01364157
Vitamin_B12		M01364158
Vitamin_B12		M01364159
Vitamin_B12		M01364160
Vitamin_B12		M01364161
Vitamin_B12		M01364162
Vitamin_B12		M01364163
Vitamin_B12		M01364164
Vitamin_B12		M01364165
Vitamin_B12		M01364166
Vitamin_B12		M01364167
Xanthine		M01364153
Xanthine		M01364154		1
Xanthine		M01364155		1
Xanthine		M01364156
Xanthine		M01364157
Xanthine		M01364158
Xanthine		M01364159		1
Xanthine		M01364160
Xanthine		M01364161
Xanthine		M01364162
Xanthine		M01364163
Xanthine		M01364164
Xanthine		M01364165
Xanthine		M01364166
Xanthine		M01364167

## Sheet: Norm_Area_picked_peaks_PA_Free
Sample	NA	.$Filename	Filename	NA	2_Phosphoglyceric_acid M+0	2_Phosphoglyceric_acid M+1	2_Phosphoglyceric_acid M+2	2_Phosphoglyceric_acid M+3	3-hydroxy_kynurenine M+0	a-ketoglutarate M+0	a-ketoglutarate M+1	a-ketoglutarate M+2	a-ketoglutarate M+3	a-ketoglutarate M+4	a-ketoglutarate M+5	Acetyl-neuraminic_acid M+0	Acetyl-neuraminic_acid M+1	Acetyl-neuraminic_acid M+2	Acetyl-neuraminic_acid M+3	Acetyl-neuraminic_acid M+4	Acetylcholine_chloride M+0	Acetylcholine_chloride M+1	Acetylcholine_chloride M+2	AcetylCoA M+0	Aconitic_acid_(cis) M+0	Aconitic_acid_(cis) M+1	Aconitic_acid_(cis) M+2	Aconitic_acid_(cis) M+3	Aconitic_acid_(cis) M+4	Aconitic_acid_(cis) M+5	Aconitic_acid_(cis) M+6	adenosine_5_-diphosphate M+0	adenosine_5_-monophosphate M+0	adenosine_5_-triphosphate M+0	Alanine_b M+0	Alanine_b M+1	Alanine_b M+2	Alanine_b M+3	Alanine_L M+0	Alanine_L M+1	Alanine_L M+2	Alanine_L M+3	alpha-ketobutyrate M+0	Arachidonic_acid M+0	Arginine-L M+0	Arginine-L M+1	Arginine-L M+2	Arginine-L M+3	Arginine-L M+4
PA-free		M01364153	M01364153		0.0299319	0.000835751	0	0.000581899	0	0.24754	0.0153735	0.00530182	0	0	0	0.0103339	0.0010414	0	0	0	0.00278726	0	0	0	0.22962	0.0283754	0.00693429	0.000768731	6.28e-05	0	0	0.144453	0.129143	0.202315	1.54935	0.0600674	0.00271466	0.0524306	1.54935	0.0600674	0.00113354	0.0524306	0.00473177	0.230754	0.745178	0.0505689	0.000517203	0	0
PA-free		M01364154	M01364154		0.00827304	0	0	0	0	0.22406	0.013357	0.00348707	0.000148218	0	0	0.00755838	0.000254646	0	0	0	0.0068788	0	0	0	0.0959658	0.010046	0.00217248	0.000306781	0	0	0	0.082521	0.0859064	0.107254	1.61584	0.0592401	0.00471568	0.0765314	1.61584	0.0589526	0.00466856	0.0765314	0	0.143889	0.421456	0.0263203	0.000124979	0	0
PA-free		M01364155	M01364155		0.0155071	0	0	0.000432704	0	0.262189	0.0156872	0.00438749	0	0	0	0.00816249	0.000267254	0	0	0	0.00548223	0	0	0	0.148266	0.0167659	0.0038774	0.000577534	0	0	0	0.115737	0.107413	0.149031	1.43958	0.050952	0.00505581	0.065497	1.43958	0.050952	0.00506067	0.065497	0	0.0792532	0.36475	0.0244888	8.28e-05	0	0
PA-free		M01364156	M01364156		0.0303476	0.000602391	0	0.00437703	0	0.142357	0.00810699	0.00211086	0	0	0	0.00818257	0.000243611	0	0	0	0.0128713	0	0	0	0.353814	0.0419866	0.00934248	0.00161371	0	0	0	0.117146	0.148325	0.250423	1.63961	0.0585616	0.00743703	0.102501	1.63961	0.0585616	0.00743705	0.102501	0	0.00271845	0.879527	0.0591683	0.000558979	0	0
PA-free		M01364157	M01364157		0.0230266	0.000428656	0	0.00278763	0	0.0975416	0.00580344	0.00098283	0	0	0	0.00733378	0.000618839	0	0	0	0.00338899	0	0	0	0.163886	0.0156957	0.00279648	0.000594935	0	0	0	0.0490994	0.0853746	0.105998	0.901352	0.0324644	5.41e-05	0.0450535	0.901352	0.0324644	0.00332882	0.0450535	0	0.00456135	0.379133	0.0254369	0.000116623	0	0
control		M01364158	M01364158		0.0233677	0.000273337	0	0.000573064	0	0.291387	0.0165465	0.00240556	0	0	0	0.00973692	0.000676393	0	0	0	0.00604559	0	0	0	0.517134	0.045904	0.00639451	0.000647447	0	0	0	0.215707	0.210466	0.230902	1.80828	0.0638641	0.00202478	0.046141	1.80828	0.0638641	0.00238719	0.046141	0	0.497147	1.29818	0.0858601	0.000600068	0	0
control		M01364159	M01364159		0.034833	0.000952558	0	0.000518728	0	0.308462	0.0182367	0.00509943	0	0	0	0.01483	0.00174489	0	0	0	0.032834	0	0	0	0.24716	0.0296958	0.00685379	0.000707552	0	0	0	0.244212	0.494825	0.205121	3.40329	0.127159	0.00860494	0.118887	3.40329	0.127159	0.00833054	0.118887	0	0.125647	1.00944	0.0670876	0.000380199	0	0
PA-free		M01364160	M01364160		0.0223646	0	0	0.000724451	0	0.400211	0.0236434	0.00598047	0	0	0	0.00734253	0.000422562	0	0	0	0.00399512	0	0	0	0.44193	0.0461519	0.00853915	0.00205422	0	0	0	0.209301	0.171755	0.277532	2.18674	0.0786476	0.00759729	0.107684	2.18674	0.0786476	0.00715738	0.107308	0	0.911158	0.8826	0.0589942	0.000344753	0	0
PA-free		M01364161	M01364161		0.0115139	0	0	0	0	0.153764	0.0104326	0.00406986	0.00020023	0	0	0.00448027	0.00013428	0	0	0	0.00280484	0	0	0	0.115247	0.0142408	0.00372705	0.000629909	0	0	0	0.109073	0.150925	0.103938	1.18686	0.0441944	0.0047694	0.0613689	1.18666	0.0441944	0.0047693	0.0613689	0	0.0280601	0.369383	0.0249815	6.96e-05	0	0
PA-free		M01364162	M01364162		0.0162413	0.00012684	0	0.000502322	0	0.218378	0.0139717	0.00617142	0.00034361	0	0	0.00427352	8.06e-05	0	0	0	0.00277128	0	0	0	0.243675	0.029345	0.00819519	0.0014488	0	0	0	0.136715	0.13028	0.156307	1.36332	0.0541963	0.00660329	0.0783755	1.36332	0.0541255	0.00655023	0.0783755	0	0.0648999	0.423738	0.0288486	0.000170301	0	0
control		M01364163	M01364163		0.0259082	0	0	0.000457347	0	0.284717	0.0172786	0.00897468	0.000299772	0	0	0.00558751	0.000150027	0	0	0	0.0115258	0	0	0	0.332286	0.046505	0.0137384	0.00230251	0	0	0	0.278089	0.388084	0.332886	2.73679	0.105146	0.0153476	0.169433	2.73679	0.105146	0.0153476	0.169433	0	0.0564862	0.989208	0.0668886	0.000792201	0	0
control		M01364164	M01364164		0.0306712	0.000357405	0	0.0030504	0	0.35387	0.0199392	0.00336404	0	0	0	0.00681095	0.00047871	0	0	0	0.0132923	0	0	0	0.651296	0.0609725	0.00865671	0.00120717	0	0	0	0.291545	0.247691	0.380892	2.6837	0.0966093	0.00545286	0.0872703	2.6837	0.0966093	0.00528514	0.0861535	0	0.0531769	1.29992	0.0848419	0.000423811	0	0
control		M01364165	M01364165		0.0177167	0	0	0.000332546	0	0.45327	0.0258814	0.00639774	0	0	0	0.00508303	0	0	0	0	0.0027742	0	0	0	0.498147	0.0476066	0.00929536	0.00135673	0	0	0	0.276618	0.264637	0.258773	2.66823	0.0962441	0.0113342	0.13792	2.66784	0.0962441	0.0112633	0.13792	0	0.0726021	0.75188	0.0507654	0.000219822	0	0
control		M01364166	M01364166		0.0154314	0	0	0	0	0.344638	0.0220546	0.00985212	0.000730238	0	0	0.00795197	0.000527491	0	0	0	0.00422272	0	0	0	0.501416	0.0679909	0.0202737	0.00348874	0.00037133	0	0	0.22158	0.2221	0.292034	2.09172	0.0785384	0.0104521	0.110493	2.09138	0.0785384	0.010248	0.110493	0	0.106899	1.03346	0.0717959	0.000735418	0	0
control		M01364167	M01364167		0.0336997	0.000273271	0	0.00222704	0	0.448393	0.0265593	0.0107811	0	0	0	0.00517076	0.000318809	0	0	0	0.00432014	0	0	0	0.56834	0.0770738	0.0188892	0.0035444	0.000132829	0	0	0.289037	0.208652	0.417331	2.39237	0.086273	0.0115916	0.171971	2.39237	0.086273	0.0116113	0.171971	0	0.0626608	1.0964	0.0737353	0.000917862	0	0
Values are ion peak areas normalised by the extraction standard and dry tissue weight
[truncated: 293 more columns]

## Sheet: LC_CoA
Component Name		Curve Index	Weighting Index	Origin Index	Equation
CoA					N/A
							Specified	Calculated
Filename	Sample Type	Sample Name	Integ. Type	Area	ISTD Area	Area Ratio	Amount	Amount	%Diff	%RSD-AMT	Peak Status	Level	Units	RT	Sample ID
153	Unknown Sample		Method Settings	0.0540713	1	0.0540713	NA	NA	NA	NA	Response Low	NA		3.4356	1
154	Unknown Sample		Method Settings	0.00891864	1	0.00891864	NA	NA	NA	NA	Response Low	NA		3.42284	1
155	Unknown Sample		Method Settings	0.00571254	1	0.00571254	NA	NA	NA	NA	Response Low	NA		3.43512	1
156	Unknown Sample		Method Settings	0.0611107	1	0.0611107	NA	NA	NA	NA	Response Low	NA		3.39568	1
157	Unknown Sample		Manual Integration	0.0202094	1	0.0202094	NA	NA	NA	NA	Response Low	NA		3.66411	1
160	Unknown Sample		Method Settings	0.0786216	1	0.0786216	NA	NA	NA	NA	Response Low	NA		3.41087	1
161	Unknown Sample		Manual Integration	0.00727221	1	0.00727221	NA	NA	NA	NA	Response Low	NA		3.37623	1
162	Unknown Sample		Method Settings	0.0142073	1	0.0142073	NA	NA	NA	NA	Response Low	NA		3.39044	1
158	Unknown Sample		Manual Integration	0.149832	1	0.149832	NA	NA	NA	NA	Response Low	NA		3.43472	1
159	Unknown Sample		Method Settings	0.097101	1	0.097101	NA	NA	NA	NA	Response Low	NA		3.38359	1
163	Unknown Sample		Method Settings	0.398026	1	0.398026	NA	NA	NA	NA	Response Low	NA		3.40188	1
164	Unknown Sample		Manual Integration	0.186578	1	0.186578	NA	NA	NA	NA	Response Low	NA		3.40011	1
165	Unknown Sample		Manual Integration	0.166015	1	0.166015	NA	NA	NA	NA	Response Low	NA		3.41987	1
166	Unknown Sample		Method Settings	0.112323	1	0.112323	NA	NA	NA	NA	Response Low	NA		3.43348	1
167	Unknown Sample		Manual Integration	0.36791	1	0.36791	NA	NA	NA	NA	Response Low	NA		3.41548	1
Created By:
User Name		Full Name		Date
kreuzap		Peter Kreuzaler		25/11/2020 10:16:19
Values are_area_under the curve normalised_to_standard_and_dry_tissue_weight
Sample_ID	Class	Tissue dry weight, mg
153	PA_free	5.29
154	PA_free	5.55
155	PA_free	5.61
156	PA_free	5.16
157	PA_free	5.4
160	PA_free	5.3
161	PA_free	5.76
162	PA_free	4.92
158	control	5.19
159	control	5.28
163	control	5.22
164	control	5.35
165	control	5.34
166	control	5.36
167	control	5.46
Values are_area_under the curve normalised_to_standard_and_dry_tissue_weight

## Sheet: AcetylCoA
Component Name		Curve Index	Weighting Index	Origin Index	Equation
AcetylCoA					N/A
							Specified	Calculated
Filename	Sample Type	Sample Name	Integ. Type	Area	ISTD Area	Area Ratio	Amount	Amount	%Diff	%RSD-AMT	Peak Status	Level	Units	RT	Sample ID
153	Unknown Sample		Method Settings	0.0844389	1	0.0844389	NA	NA	NA	NA	Response Low	NA		3.41524	1
154	Unknown Sample		Method Settings	0.0487556	1	0.0487556	NA	NA	NA	NA	Response Low	NA		3.42284	1
155	Unknown Sample		Method Settings	0.154269	1	0.154269	NA	NA	NA	NA	Response Low	NA		3.43512	1
156	Unknown Sample		Method Settings	0.574952	1	0.574952	NA	NA	NA	NA	Response Low	NA		3.39568	1
157	Unknown Sample		Method Settings	0.109487	1	0.109487	NA	NA	NA	NA	Response Low	NA		3.41953	1
160	Unknown Sample		Method Settings	0.144649	1	0.144649	NA	NA	NA	NA	Response Low	NA		3.43069	1
161	Unknown Sample		Method Settings	0.0466223	1	0.0466223	NA	NA	NA	NA	Response Low	NA		3.43826	1
162	Unknown Sample		Method Settings	0.0688298	1	0.0688298	NA	NA	NA	NA	Response Low	NA		3.45075	1
158	Unknown Sample		Method Settings	0.29272	1	0.29272	NA	NA	NA	NA	Response Low	NA		3.43472	1
159	Unknown Sample		Method Settings	0.176166	1	0.176166	NA	NA	NA	NA	Response Low	NA		3.42391	1
163	Unknown Sample		Method Settings	0.793371	1	0.793371	NA	NA	NA	NA	Response Low	NA		3.40188	1
164	Unknown Sample		Method Settings	0.722588	1	0.722588	NA	NA	NA	NA	Response Low	NA		3.40011	1
165	Unknown Sample		Method Settings	0.268194	1	0.268194	NA	NA	NA	NA	Response Low	NA		3.41987	1
166	Unknown Sample		Method Settings	0.232065	1	0.232065	NA	NA	NA	NA	Response Low	NA		3.43348	1
167	Unknown Sample		Method Settings	0.244965	1	0.244965	NA	NA	NA	NA	Response Low	NA		3.41548	1
Created By:
User Name		Full Name		Date
kreuzap		Peter Kreuzaler		25/11/2020 10:16:19
Values are_area_under the curve normalised_to_standard_and_dry_tissue_weight

## Sheet: AcetylCoA M+1
Component Name		Curve Index	Weighting Index	Origin Index	Equation
AcetylCoA_M+1					N/A
							Specified	Calculated
Filename	Sample Type	Sample Name	Integ. Type	Area	ISTD Area	Area Ratio	Amount	Amount	%Diff	%RSD-AMT	Peak Status	Level	Units	RT	Sample ID
153	Unknown Sample		Method Settings	0.0838518	1	0.0838518	NA	NA	NA	NA	Response Low	NA		3.41524	1
154	Unknown Sample		Method Settings	0.0169498	1	0.0169498	NA	NA	NA	NA	Response Low	NA		3.42284	1
155	Unknown Sample		Method Settings	0.0890699	1	0.0890699	NA	NA	NA	NA	Response Low	NA		3.41441	1
156	Unknown Sample		Method Settings	0.166958	1	0.166958	NA	NA	NA	NA	Response Low	NA		3.43723	1
157	Unknown Sample		Method Settings	0.0281125	1	0.0281125	NA	NA	NA	NA	Response Low	NA		3.41953	1
160	Unknown Sample		Method Settings	0.171982	1	0.171982	NA	NA	NA	NA	Response Low	NA		3.43069	1
161	Unknown Sample		Method Settings	0.0363611	1	0.0363611	NA	NA	NA	NA	Response Low	NA		3.43826	1
162	Unknown Sample		Method Settings	0.063794	1	0.063794	NA	NA	NA	NA	Response Low	NA		3.45075	1
158	Unknown Sample		Method Settings	0.267795	1	0.267795	NA	NA	NA	NA	Response Low	NA		3.43472	1
159	Unknown Sample		Method Settings	0.104626	1	0.104626	NA	NA	NA	NA	Response Low	NA		3.42391	1
163	Unknown Sample		Method Settings	0.318178	1	0.318178	NA	NA	NA	NA	Response Low	NA		3.38118	1
164	Unknown Sample		Method Settings	0.268838	1	0.268838	NA	NA	NA	NA	Response Low	NA		3.42073	1
165	Unknown Sample		Method Settings	0.177612	1	0.177612	NA	NA	NA	NA	Response Low	NA		3.39942	1
166	Unknown Sample		Method Settings	0.225388	1	0.225388	NA	NA	NA	NA	Response Low	NA		3.43348	1
167	Unknown Sample		Method Settings	0.225213	1	0.225213	NA	NA	NA	NA	Response Low	NA		3.43613	1
Created By:
User Name		Full Name		Date
kreuzap		Peter Kreuzaler		25/11/2020 10:16:19
Values are_area_under the curve normalised_to_standard_and_dry_tissue_weight

## Sheet: AcetylCoA M+2
Component Name		Curve Index	Weighting Index	Origin Index	Equation
AcetylCoA_M+2					N/A
							Specified	Calculated
Filename	Sample Type	Sample Name	Integ. Type	Area	ISTD Area	Area Ratio	Amount	Amount	%Diff	%RSD-AMT	Peak Status	Level	Units	RT	Sample ID
153	Unknown Sample		Method Settings	0.0601322	1	0.0601322	NA	NA	NA	NA	Response Low	NA		3.45564	1
154	Unknown Sample		Method Settings	0.017006	1	0.017006	NA	NA	NA	NA	Response Low	NA		3.42284	1
155	Unknown Sample		Method Settings	0.0630962	1	0.0630962	NA	NA	NA	NA	Response Low	NA		3.43512	1
156	Unknown Sample		Method Settings	0.0921021	1	0.0921021	NA	NA	NA	NA	Response Low	NA		3.47818	1
157	Unknown Sample		Method Settings	0.011259	1	0.011259	NA	NA	NA	NA	Response Low	NA		3.48139	1
160	Unknown Sample		Method Settings	0.0912859	1	0.0912859	NA	NA	NA	NA	Response Low	NA		3.47061	1
161	Unknown Sample		Method Settings	0.0339556	1	0.0339556	NA	NA	NA	NA	Response Low	NA		3.43826	1
162	Unknown Sample		Method Settings	0.0337035	1	0.0337035	NA	NA	NA	NA	Response Low	NA		3.45075	1
158	Unknown Sample		Method Settings	0.206925	1	0.206925	NA	NA	NA	NA	Response Low	NA		3.43472	1
159	Unknown Sample		Method Settings	0.0639359	1	0.0639359	NA	NA	NA	NA	Response Low	NA		3.44429	1
163	Unknown Sample		Method Settings	0.185924	1	0.185924	NA	NA	NA	NA	Response Low	NA		3.44354	1
164	Unknown Sample		Method Settings	0.129827	1	0.129827	NA	NA	NA	NA	Response Low	NA		3.46217	1
165	Unknown Sample		Method Settings	0.152176	1	0.152176	NA	NA	NA	NA	Response Low	NA		3.41987	1
166	Unknown Sample		Method Settings	0.172141	1	0.172141	NA	NA	NA	NA	Response Low	NA		3.43348	1
167	Unknown Sample		Method Settings	0.19369	1	0.19369	NA	NA	NA	NA	Response Low	NA		3.45636	1
Created By:
User Name		Full Name		Date
kreuzap		Peter Kreuzaler		25/11/2020 10:16:19
Values are_area_under the curve normalised_to_standard_and_dry_tissue_weight

## Sheet: 4K_QPCR
Relative expression
0.0410043			BRMH12.1b	BRMH11.1c	BRMH16.2b	BRMH16.2c	BRMH16.2d	BRMH20.2e	BRMH6.3f	BRMH18.4d	BRMH16.2e	BRMH16.2f	BRMH21.2l
0.0437874		c-myc	0.0410043	0.0437874	0.0512194	0.0151404	0.0335451	0.0358979	0.592905	0.565436	0.614006	0.614875	0.659612
0.0512194		Slc5a6	0.00212427	0.00233684	0.00185307	0.00149634	0.00172401	0.00179555	0.0064448	0.00282291	0.00341795	0.00328888	0.00302106
0.0151404		Slc1a5	0.00627829	0.00869982	0.00806071	0.00592553	0.00718879	0.00657433	0.0286725	0.0143451	0.0174694	0.0185006	0.0168363
0.0335451		Pank1	0.0125041	0.00923341	0.00623202	0.00587266	0.00546882	0.00714439	0.0133468	0.00882778	0.00829745	0.00833312	0.00732087
0.0358979		Pank2	0.00782266	0.00806845	0.00592056	0.00893256	0.00578941	0.00788718	0.0104418	0.00887512	0.00789909	0.00836663	0.00972036
0.592905		Aasdhppt	0.0470184	0.0429811	0.0199714	0.0760323	0.0357491	0.0438497	0.0726747	0.0646834	0.0686442	0.0741235	0.0784034
0.565436		Coasy	0.000179342	0.000142509	0.000225978	0.000259456	0.000117066	0.00019221	0.000325629	0.000348152	0.000284809	0.000237226	0.00020459
0.614006		Ppcdc	0.00259961	0.00244827	0.00365481	0.00270725	0.00240388	0.0033404	0.00281548	0.00398818	0.00284911	0.00243592	0.00206238
0.614875		Slc38a1	0.0428647	0.0304491	0.024974	0.0262089	0.0304442	0.0449155	0.0244676	0.0212113	0.0140217	0.0144201	0.0178595
0.659612
0.00212427
0.00233684
0.00185307		analysis vs actin
0.00149634
0.00172401
0.00179555
0.0064448
0.00282291
0.00341795
0.00328888
0.00302106
0.00627829
0.00869982
0.00806071
0.00592553
0.00718879
0.00657433
0.0286725
0.0143451
0.0174694
0.0185006
0.0168363
0.0125041
0.00923341
0.00623202
0.00587266
0.00546882
0.00714439
0.0133468
0.00882778
0.00829745
0.00833312
0.00732087
0.00782266
0.00806845
0.00592056
0.00893256
0.00578941
0.00788718
0.0104418
0.00887512
0.00789909
0.00836663
0.00972036
0.0470184
0.0429811
0.0199714
0.0760323
0.0357491
0.0438497
0.0726747
0.0646834
0.0686442
0.0741235
0.0784034
0.0121164
0.0124433
0.0158259
0.0217994
0.0134626
0.0134786
0.0219261
0.0178085
0.0193088
0.0192378
0.0169513
0.000179342
0.000142509
0.000225978
0.000259456
0.000117066
0.00019221
0.000325629
0.000348152
0.000284809
0.000237226
0.00020459
0.0428647
0.0304491
0.024974
0.0262089
0.0304442
0.0449155
0.0244676
0.0212113
0.0140217
0.0144201
0.0178595
1
1
1
1
1
1
1
1
1
1
1

## Sheet: 4d_Tumour sizes
Animal Name	Earmark	Location	2020-02-10	2020-05-10	2020-09-10	2020-12-10							Condition
M01364154	NM	C00508943	6.14x3.98	6.14x4.82	6.78x5.09	7.68x6.56	7.68	6.56		173.071	0.628625	0.0284264	PA-free
M01364155	1R	C00508943	3.51x2.98	3.91x3.38	5.77x5.66	6.96x5.91	6.96	5.91		127.303			PA-free
M01364156	1L	C00508943	3.40x3.05	4.57x4.30	4.57x4.32	4.90x4.51	4.9	4.51		52.192			PA-free
M01364157	1L 1R	C00508943	3.70x2.41	3.79x3.01	4.50x4.01	6.90x6.20	6.9	6.2		138.895			PA-free
M01364153	NM	C00508944	v small	small	2.86x3.09	5.47x5.31	5.47	5.31		80.7665			PA-free
M01364160	1R	C00508944	v small	2.82x3.01	4.57x5.09	6.34x6.21	6.34	6.21		128.035			PA-free
M01364161	1L	C00508944	4.92x5.01	5.80x5.21	5.83x5.35	8.72x7.71	8.72	7.71		271.444			PA-free
M01364162	1L 1R	C00508944	5.76x5.90	6.016.20	7.60x6.77	8.80x7.73	8.8	7.73		275.357			PA-free
M01364163	NM	C00508945	v small	small	5.03x4.60	7.21x6.95	7.21	6.95		182.373			control
M01364164	1R	C00508945	6.19x5.01	6.19x5.10	6.21x5.90	7.80x6.38	7.8	6.38		166.261			control
M01364165	1L	C00508945	5.88x5.26	6.73x5.28	7.40x5.40	7.46x7.42	7.46	7.42		215.081			control
M01364166	1L 1R	C00508945	v small	3.0x3.15	7.80x6.90	9.98x7.30	9.98	7.3		278.504			control
M01364167	2R	C00508945	v small	small	5.70x5.25	8.79x8.39	8.79	8.39		324.017			control
M01364158	NM	C00508986	4.01x5.76	6.28x6.35	7.07x6.35	9.70x7.57	9.7	7.57		291.084			control
M01364159	1R	C00508986	4.87x4.81	7.21x6.23	7.74x6.25	8.97x7.70	8.97	7.7		278.502			control
small and very small tumours were calculated at 2x2 mm due to an inability to measure this size accurately

## Sheet: 4o_Slc5A6OE_tumour growth
LCMS Name	Mouse ID.	Sample	SP	Tumour Vol, mm^3	Bolus	Sample Type	Tissue Dry Weight, mg/Plasma, ul
5A-1	BRAS802.5f	67NR WT	EG005/ SP014633	2432	13C3 15N PA	MGT	4.93
5A-2	BRAS829.2e	67NR WT	EG005/ SP014633	2869.6	13C3 15N PA	MGT	5.46
5A-3	BRAS846.2c	67NR WT	EG005/ SP014633	1275.75	13C3 15N PA	MGT	5.62
5A-4	BRAS846.2d	67NR WT	EG005/ SP014633	1594.7	13C3 15N PA	MGT	4.22
5A-5	BRAS846.2e	67NR WT	EG005/ SP014633	208.25	13C3 15N PA	MGT	5.52
5A-6	BRAS846.2f	67NR WT	EG005/ SP014633	1594.7	13C3 15N PA	MGT	4.39
5A-7	BRAS884.1e	67NR WT	EG005/ SP014633	1715	13C3 15N PA	MGT	4.58
5B-1	BRAS788.4d	67NR SLC5A6 OE MID	EG005/ SP014633	1203.17	N/A	MGT	5.49
5B-2	BRAS788.4e	67NR SLC5A6 OE MID	EG005/ SP014633	1605.5	N/A	MGT	5.6
5B-3	BRAS827.3c	67NR SLC5A6 OE MID	EG005/ SP014633	2745.5	N/A	MGT	5.96
5B-4	BRAS848.2f	67NR SLC5A6 OE MID	EG005/ SP014633	1743.75	N/A	MGT	7.32
5B-5	BRAS868.2e	67NR SLC5A6 OE MID	EG005/ SP014633	2039.6	N/A	MGT	5.56
5B-6	BRAS868.2f	67NR SLC5A6 OE MID	EG005/ SP014633	2475	N/A	MGT	4.51
5C-1	BRAS863.1d	67NR SLC5A6 OE HIGH	EG005/ SP014633	281.25	13C3 15N PA	MGT	5.93
5C-2	BRAS866.2c	67NR SLC5A6 OE HIGH	EG005/ SP014633	970.7	13C3 15N PA	MGT	4.98
5C-3	BRAS866.2d	67NR SLC5A6 OE HIGH	EG005/ SP014633	294	13C3 15N PA	MGT	4.55
5C-4	BRAS866.2f	67NR SLC5A6 OE HIGH	EG005/ SP014633	567	13C3 15N PA	MGT	4.89
5C-5	BRAS866.2g	67NR SLC5A6 OE HIGH	EG005/ SP014633	2909.38	13C3 15N PA	MGT	4.1
5C-6	BRAS886.1d	67NR SLC5A6 OE HIGH	EG005/ SP014633	3564	13C3 15N PA	MGT	4.4
5C-7	BRAS886.1e	67NR SLC5A6 OE HIGH	EG005/ SP014633	196	13C3 15N PA	MGT	4.82
5C-8	BRAS886.1f	67NR SLC5A6 OE HIGH	EG005/ SP014633	2250	13C3 15N PA	MGT	4.58
5D-1	BRAS802.5f	67NR WT	EG005/ SP014633	N/A	13C3 15N PA	Plasma	15
5D-2	BRAS829.2e	67NR WT	EG005/ SP014633	N/A	13C3 15N PA	Plasma	15
5D-3	BRAS846.2c	67NR WT	EG005/ SP014633	N/A	13C3 15N PA	Plasma	15
5D-4	BRAS846.2d	67NR WT	EG005/ SP014633	N/A	13C3 15N PA	Plasma	15
5D-5	BRAS846.2e	67NR WT	EG005/ SP014633	N/A	13C3 15N PA	Plasma	15
5D-6	BRAS846.2f	67NR WT	EG005/ SP014633	N/A	13C3 15N PA	Plasma	15
5D-7	BRAS884.1e	67NR WT	EG005/ SP014633	N/A	13C3 15N PA	Plasma	15
5E-1	BRAS788.4d	67NR SLC5A6 OE MID	EG005/ SP014633	N/A	N/A	Plasma	15
5E-2	BRAS788.4e	67NR SLC5A6 OE MID	EG005/ SP014633	N/A	N/A	Plasma	15
5E-3	BRAS827.3c	67NR SLC5A6 OE MID	EG005/ SP014633	N/A	N/A	Plasma	15
5E-4	BRAS848.2f	67NR SLC5A6 OE MID	EG005/ SP014633	N/A	N/A	Plasma	15
5E-5	BRAS868.2e	67NR SLC5A6 OE MID	EG005/ SP014633	N/A	N/A	Plasma	15
5E-6	BRAS868.2f	67NR SLC5A6 OE MID	EG005/ SP014633	N/A	N/A	Plasma	15
5F-1	BRAS863.1d	67NR SLC5A6 OE HIGH	EG005/ SP014633	N/A	13C3 15N PA	Plasma	15
5F-2	BRAS866.2c	67NR SLC5A6 OE HIGH	EG005/ SP014633	N/A	13C3 15N PA	Plasma	15
5F-3	BRAS866.2d	67NR SLC5A6 OE HIGH	EG005/ SP014633	N/A	13C3 15N PA	Plasma	15
5F-4	BRAS866.2f	67NR SLC5A6 OE HIGH	EG005/ SP014633	N/A	13C3 15N PA	Plasma	15
5F-6	BRAS886.1d	67NR SLC5A6 OE HIGH	EG005/ SP014633	N/A	13C3 15N PA	Plasma	15
5F-7	BRAS886.1e	67NR SLC5A6 OE HIGH	EG005/ SP014633	N/A	13C3 15N PA	Plasma	15
5F-8	BRAS886.1f	67NR SLC5A6 OE HIGH	EG005/ SP014633	N/A	13C3 15N PA	Plasma	15
									Don't have C5, pressure caused eppendorf to explode when I was thawing cardiac puncture and I lost the sample.
