# Supplementary material for: Vitamin B5 supports MYC oncogenic metabolism and tumor progression in breast cancer
Source: Nat Metab. 2023 Nov 9;5(11):1870–86. doi: 10.1038/s42255-023-00915-7 (PMC10663155; doi:10.1038/s42255-023-00915-7)
Supplement: Supplementary file 9 — GC–MS data of PA level analysis in PDXs. Quantification of subcellular 15N/14N ratios detected by NanoSIMS in WM tumors. Quantification of single-cell PA-derived 15N/14N ratio detected by NanoSIMS in WM tumors (second biological replicate). [file 42255_2023_915_MOESM9_ESM.xlsx]

## Sheet: Ex_Fig_2d_PA_in_PDX
PDX	Pantothenic_acid_area_normalised_to_standard_and_dry_tissue_weight (mg)
HCI009	1.86639
HCI009	1.14711
HCI009	1.39126
HCI009	1.75438
HCI009	1.9686
HCI002	4.89454
HCI002	21.259
HCI002	15.0954
HCI002	16.4495
HCI002	8.63185
STG195	16.4239
STG195	6.56655
STG195	6.6008
STG195	29.8273
STG195	15.3267
STG201	5.57971
STG201	9.4331
STG201	7.68802
STG201	2.78204
STG201	5.51595
STG143	1.56983
STG143	3.26495
STG143	2.582
STG143	1.73807
STG143	1.60621
STG335	3.85586
STG335	1.88094
STG335	9.00488
STG335	1.95913
STG335	9.18123

## Sheet: Ex_Fig_2k_PA_SubCell
area	mean	ND
Cytosol	36.912	37.0315
Cytosol	36.1449	36.2202
Cytosol	36.1982	36.072
Cytosol	35.6748	35.8321
Cytosol	36.0491	35.9421
Cytosol	37.1183	37.2014
Cytosol	36.6583	36.6747
Cytosol	36.934	36.8458
Cytosol	36.5852	36.6742
Cytosol	36.1635	36.2918
Cytosol	36.1803	36.3641
Cytosol	36.2782	36.3816
Cytosol	35.9352	35.9341
Cytosol	37.2273	37.4595
Cytosol	37.5521	37.4759
Cytosol	37.4188	37.3572
Cytosol	37.2608	37.3182
Cytosol	38.2085	38.0791
Cytosol	37.6156	37.385
Cytosol	37.2977	37.2805
Cytosol	37.6176	37.7077
Cytosol	37.2985	37.1988
Cytosol	37.5105	37.8451
Cytosol	37.2308	37.3424
Cytosol	37.8802	37.9228
Cytosol	38.0378	37.9734
Cytosol	37.9299	37.8805
Cytosol	38.194	38.209
Cytosol	37.8997	37.9893
Cytosol	38.1031	38.1179
Cytosol	38.0625	38.0297
Cytosol	37.8353	38.0001
Cytosol	37.9961	38.0373
Cytosol	37.7361	37.8071
Cytosol	38.0282	37.8377
Cytosol	37.5463	37.6368
Cytosol	37.6945	37.6457
Cytosol	37.7677	37.6602
Mitochondria	38.3503	37.5965
Mitochondria	36.2168	36.6025
Mitochondria	37.724	37.3406
Mitochondria	36.8284	37.033
Mitochondria	37.2912	37.2862
Mitochondria	37.5744	37.2453
Mitochondria	37.6709	37.4487
Mitochondria	37.0036	36.9092
Mitochondria	36.5504	36.7224
Mitochondria	36.9162	36.9639
Mitochondria	36.6761	36.8595
Mitochondria	36.4819	36.8344
Mitochondria	37.4545	37.1763
Mitochondria	37.3771	37.3754
Mitochondria	38.0308	37.4216
Mitochondria	35.938	36.524
Mitochondria	36.9206	36.7266
Mitochondria	37.2709	36.9586
Mitochondria	37.1604	36.9838
Mitochondria	36.7846	36.9831
Mitochondria	37.2288	37.3962
Mitochondria	37.9798	38.1048
Mitochondria	37.843	37.9341
Mitochondria	38.1488	38.4938
Mitochondria	38.1644	38.1082
Mitochondria	37.687	37.6294
Mitochondria	37.5744	37.8231
Mitochondria	37.9048	37.9405
Mitochondria	38.0942	38.0761
Mitochondria	38.5035	38.329
Mitochondria	37.8522	37.7073
Mitochondria	38.1897	37.9845
Mitochondria	38.2772	38.3862
Mitochondria	38.6095	38.619
Mitochondria	38.411	38.5606
Mitochondria	38.143	38.2018
Mitochondria	37.6165	37.6639
Mitochondria	38.7078	38.4091
Mitochondria	38.32	38.1848
Mitochondria	39.54	39.5902
Mitochondria	38.8099	38.684
Mitochondria	38.2671	38.2527
Mitochondria	38.3018	38.3649
Mitochondria	38.4419	38.3906
Mitochondria	39.1902	38.827
Mitochondria	38.3093	38.1193
Mitochondria	38.6113	38.3167
Mitochondria	38.1476	38.2276
Mitochondria	38.846	38.8859
Mitochondria	38.3057	38.2562
Mitochondria	38.3854	38.3653
Mitochondria	38.4127	38.449
Mitochondria	37.9941	38.1779
Mitochondria	39.3544	39.3871
Nucleolus	37.0412	36.9793
Nucleolus	36.3182	36.3213
Nucleolus	36.4594	36.3519
Nucleolus	36.0389	36.279
Nucleolus	36.3633	36.5327
Nucleolus	36.4498	36.7064
Nucleolus	37.6788	37.4864
Nucleolus	36.7813	36.5502
Nucleolus	36.8368	37.0533
Nucleolus	36.3728	36.7145
Nucleolus	37.1381	36.4459
Nucleolus	35.8368	35.8401
Nucleolus	36.4916	36.3843
Nucleolus	36.9585	36.9868
Nucleolus	37.8144	37.8253
Nucleolus	37.9818	38.2607
Nucleolus	38.4039	38.1187
Nucleolus	38.0711	38.3396
Nucleolus	37.7331	37.6963
Nucleolus	37.6949	38.0405
Nucleolus	37.8344	37.8553
Nucleolus	37.489	37.7098
Nucleolus	37.901	37.652
Nucleolus	37.4068	37.4909
Nucleolus	37.888	37.8298
Nucleolus	37.4629	37.6937
Nucleolus	37.85	38.011
Nucleolus	38.2121	37.8794
Nucleolus	37.8967	38.2031
Nucleolus	37.7354	37.6803
Nucleolus	38.3806	38.1894
Nucleolus	37.5243	37.7269
Nucleolus	37.3748	37.3507
Nucleolus	37.9814	37.9841
Nucleolus	38.1536	38.3542
Nucleolus	38.0372	38.3215
Nucleolus	37.8676	38.0737
Nucleolus	38.6553	38.7254
Nucleolus	37.9918	38.0998
Nucleolus	38.4823	38.5005
Nucleolus	37.974	38.1483
Nucleolus	38.1849	37.9367
Nucleolus	37.5014	37.5523
Nucleolus	38.2464	38.0496
Nucleolus	38.1456	38.0636
Nucleus	36.9083	36.849
Nucleus	36.1711	36.0997
Nucleus	36.2574	36.3788
Nucleus	36.4559	36.7164
Nucleus	36.1587	36.195
Nucleus	36.0952	36.3975
Nucleus	36.6139	36.6325
Nucleus	36.8293	36.8084
Nucleus	36.8958	36.7403
Nucleus	36.5084	36.3629
Nucleus	36.3517	36.3066
Nucleus	36.2708	36.3137
Nucleus	36.2146	36.2163
Nucleus	36.4311	36.471
Nucleus	37.4411	37.4934
Nucleus	37.2929	37.354
Nucleus	37.3845	37.3239
Nucleus	37.4896	37.5026
Nucleus	37.1101	37.2357
Nucleus	37.3462	37.4428
Nucleus	37.1923	37.2219
Nucleus	37.2967	37.4726
Nucleus	37.3463	37.4617
Nucleus	36.9499	37.2364
Nucleus	37.5836	37.5737
Nucleus	37.4795	37.516
Nucleus	37.3827	37.4197
Nucleus	37.2656	37.6118
Nucleus	37.2518	37.3173
Nucleus	37.4582	37.5657
Nucleus	37.533	37.5109
Nucleus	36.9686	37.218
Nucleus	37.1372	37.1295
Nucleus	36.658	36.7282
Nucleus	37.4251	37.4251
Nucleus	37.3249	37.3272
Nucleus	37.4798	37.5518
Nucleus	37.651	37.7163
Nucleus	38.3047	38.2659
Nucleus	37.415	37.5049
Nucleus	37.5782	37.7513
Nucleus	37.7727	37.7942
Nucleus	37.7558	37.7609
Nucleus	38.3876	38.3569
Nucleus	37.3546	37.3385
Nucleus	37.5788	37.5778
Nucleus	37.7262	37.6924
Nucleus	37.7182	37.8295
Nucleus	37.7733	37.9241

## Sheet: Ex_Fig_2L_PA_ROI_MOUSE2
file	Roi group	Roi tags	Roi name	12C15N/12C14N N/D
220805-15NPA-E3A0D3-25um_3.im	MycLo	null	1	36.7638
220805-15NPA-E3A0D3-25um_3.im	MycLo	null	2	36.6011
220805-15NPA-E3A0D3-25um_3.im	MycLo	null	3	36.4556
220805-15NPA-E3A0D3-25um_3.im	MycLo	null	4	36.6155
220805-15NPA-E3A0D3-25um_3.im	MycLo	null	5	36.8069
220805-15NPA-E3A0D3-25um_3.im	MycLo	null	6	36.8192
220805-15NPA-E3A0D3-25um_3.im	MycLo	null	7	37.161
220805-15NPA-E3A0D3-25um_3.im	MycLo	null	8	37.0455
220805-15NPA-E3A0D3-25um_3.im	MycLo	null	9	37.0589
220805-15NPA-E3A0D3-25um_3.im	MycLo	null	10	37.4746
220806-15NPA-E3A0D3-25um.im	Stroma	null	1	37.398
220806-15NPA-E3A0D3-25um.im	Stroma	null	2	37.4789
220806-15NPA-E3A0D3-25um.im	Stroma	null	3	37.3694
220806-15NPA-E3A0D3-25um.im	Stroma	null	4	37.7228
220806-15NPA-E3A0D3-25um.im	Stroma	null	5	37.6865
220806-15NPA-E3A0D3-25um.im	Stroma	null	6	37.8171
220806-15NPA-E3A0D3-25um.im	Stroma	null	7	37.5937
220807-15NPA-E3A0D3-25um.im	MycHi	null	1	37.8468
220807-15NPA-E3A0D3-25um.im	MycHi	null	2	37.518
220807-15NPA-E3A0D3-25um.im	MycHi	null	3	37.6914
220807-15NPA-E3A0D3-25um.im	MycHi	null	4	37.7992
220807-15NPA-E3A0D3-25um.im	MycHi	null	5	37.7283
220807-15NPA-E3A0D3-25um.im	MycHi	null	6	37.5827
220807-15NPA-E3A0D3-25um.im	MycHi	null	7	37.8621
220807-15NPA-E3A0D3-25um.im	MycHi	null	8	37.6476
220807-15NPA-E3A0D3-25um.im	MycHi	null	9	37.887
