# Supplementary material for: Vitamin B5 supports MYC oncogenic metabolism and tumor progression in breast cancer
Source: Nat Metab. 2023 Nov 9;5(11):1870–86. doi: 10.1038/s42255-023-00915-7 (PMC10663155; doi:10.1038/s42255-023-00915-7)
Supplement: Supplementary file 10 — GC–MS analysis of polar metabolites from WM tumors labeled with 13C-glutamine. Values are nmol of metabolite per mg dry tissue. GC–MS analysis of polar metabolites from WM tumors labeled with 13C-glucose. Values are nmol of metabolite per mg dry tissue. [file 42255_2023_915_MOESM10_ESM.xlsx]

## Sheet: 13Cglucose_3PG
Sample	Total	M0	M1	M2	M3	13C	Myc_status
BRMH20_2E	0.0160232	0.0107184	0.00109032	0.000952987	0.00326156	0.00530487	Myc_low
BRMH59_3c	0.0151962	0.00848514	0.0009071	0.00128098	0.00452301	0.00671108	Myc_low
BRMH97_1E	0.0136556	0.00924181	0.000503194	0.00078535	0.00312529	0.00441383	Myc_low
BRMH65_4H	0.00058043	0.000456399	2.97e-05	0	9.43e-05	0.00012403	Myc_low
BRMH21_3D	0.00905483	0.00649037	0.000493632	0.000648884	0.00142194	0.00256446	Myc_high
BRMH93_1G	0.0118236	0.00777015	0.000558897	0.000601804	0.00289277	0.00405347	Myc_high
BRMH55_4D	0.0111376	0.00775671	0.00050919	0.000791444	0.00208028	0.00338092	Myc_high
BRMH93_1i	0.000357565	0.000282656	7.49e-05	0	0	7.4909e-05	Myc_high
BRMH59_3d	0.0123808	0.00727793	0.000690598	0.000643013	0.00376921	0.00510283	Myc_high
BRMH17_3E	0.00713081	0.00388188	0.000656817	0.000404381	0.00218773	0.00324893	Mix
BRMH93_1D	0.0130649	0.00700371	0.00109599	0.000760866	0.00420438	0.00606124	Mix
BRMH93_1H	0.0148233	0.00917445	0.000928443	0.00115427	0.00356617	0.00564888	Mix
BRMH93_1E	0.0107429	0.00804048	0.000267071	0.000631464	0.00180385	0.00270238	Mix

## Sheet: 13Cglucose_aKG
Sample	Total	M0	M1	M2	M3	M4	M5	13C	Myc_status
BRMH20_2E	0.00630275	0.00374559	0.00097447	0.00106059	0.000346371	0.000135397	4.03e-05	0.00255717	Myc_low
BRMH59_3c	0.00995523	0.00529617	0.0015613	0.00190948	0.000784711	0.000336438	6.71e-05	0.00465906	Myc_low
BRMH97_1E	0.00458313	0.00292164	0.00070146	0.000742954	0.00014176	6.84e-05	6.97e-06	0.0016615	Myc_low
BRMH65_4H	0.00461865	0.00338775	0.000628727	0.000518339	0	5.24e-05	3.14e-05	0.0012309	Myc_low
BRMH21_3D	0.0057151	0.00440639	0.000654158	0.000555469	6.7e-05	3.21e-05	0	0.00130871	Myc_high
BRMH93_1G	0.00243618	0.00192157	0.000337232	0.000167259	1.01e-05	0	0	0.000514607	Myc_high
BRMH55_4D	0.00683742	0.00543782	0.0007629	0.000511284	6.89e-05	2.98e-05	2.67e-05	0.0013996	Myc_high
BRMH93_1i	0.00324855	0.00232938	0.000436609	0.000324437	0.000158124	0	0	0.00091917	Myc_high
BRMH59_3d	0.0103074	0.00606858	0.00139757	0.00178737	0.00079634	0.000195212	6.23e-05	0.00423878	Myc_high
BRMH17_3E	0.00317259	0.00197734	0.000548425	0.000378356	0.00022243	4.6e-05	0	0.00119525	Mix
BRMH93_1D	0.00299036	0.00174896	0.000662855	0.000442597	0.000135945	0	0	0.0012414	Mix
BRMH93_1H	0.00813445	0.00597672	0.000859907	0.000880289	0.000249552	0.000158359	9.62e-06	0.00215773	Mix
BRMH93_1E	0.00464409	0.00389543	0.000407634	0.000304663	0	3.64e-05	0	0.000748651	Mix

## Sheet: 13Cglucose_Citrate
Sample	Total	M0	M1	M2	M3	M4	M5	M6	13C	Myc_status
BRMH20_2E	0.950897	0.482437	0.181151	0.173201	0.0727349	0.0296583	0.010216	0.00149795	0.468459	Myc_low
BRMH59_3c	1.24681	0.554014	0.237253	0.249773	0.12352	0.0566012	0.0205504	0.00509757	0.692796	Myc_low
BRMH97_1E	1.4182	0.707346	0.269683	0.265831	0.109714	0.045983	0.0164699	0.00316993	0.710851	Myc_low
BRMH65_4H	1.01583	0.662004	0.154429	0.129618	0.049757	0.0147637	0.00405565	0.00120341	0.353827	Myc_low
BRMH21_3D	1.07141	0.727996	0.160637	0.123541	0.0436176	0.0102202	0.00386114	0.00153568	0.343413	Myc_high
BRMH93_1G	1.38888	0.850884	0.213063	0.213545	0.0713638	0.0289672	0.00851989	0.00253594	0.537995	Myc_high
BRMH55_4D	0.888387	0.604127	0.12999	0.0997063	0.0408396	0.0102103	0.00265804	0.00085523	0.284259	Myc_high
BRMH93_1i	1.08803	0.633082	0.175306	0.160548	0.0720499	0.033342	0.0107868	0.0029177	0.45495	Myc_high
BRMH59_3d	1.40975	0.674083	0.248496	0.273746	0.123703	0.0597545	0.024189	0.00578135	0.735669	Myc_high
BRMH17_3E	0.829093	0.39446	0.158444	0.159262	0.0718532	0.0312916	0.0111189	0.00266308	0.434633	Mix
BRMH93_1D	1.19453	0.559006	0.232369	0.227819	0.105816	0.0481413	0.017319	0.0040566	0.63552	Mix
BRMH93_1H	1.59194	1.0132	0.267751	0.208704	0.0700629	0.0239136	0.00626064	0.00205539	0.578748	Mix
BRMH93_1E	1.25321	0.9224	0.151855	0.130231	0.0316978	0.0118746	0.00498686	0.00016209	0.330807	Mix

## Sheet: 13Cglucose_Fumarate
Sample	Total	M0	M1	M2	M3	M4	13C	Myc_status
BRMH20_2E	0.0467335	0.0311034	0.007296	0.0055164	0.0022872	0.00053055	0.0156301	Myc_low
BRMH59_3c	0.0557617	0.0328981	0.00956047	0.00846127	0.00378936	0.00105247	0.0228636	Myc_low
BRMH97_1E	0.082958	0.0533048	0.0148069	0.0104556	0.00365926	0.00073144	0.0296532	Myc_low
BRMH65_4H	0.0571364	0.0434585	0.00671363	0.00514061	0.00157361	0.00025006	0.0136779	Myc_low
BRMH21_3D	0.0389873	0.0308798	0.00405534	0.00274679	0.00108751	0.00021792	0.00810756	Myc_high
BRMH93_1G	0.051923	0.038937	0.00636714	0.00490319	0.00143581	0.00027977	0.0129859	Myc_high
BRMH55_4D	0.042159	0.0330437	0.00426895	0.00332109	0.00124569	0.00027957	0.00911529	Myc_high
BRMH93_1i	0.0479193	0.0334021	0.00658296	0.00527128	0.00201509	0.00064787	0.0145172	Myc_high
BRMH59_3d	0.06353	0.0394817	0.00934965	0.00918689	0.00419832	0.00131346	0.0240483	Myc_high
BRMH17_3E	0.0432082	0.0279326	0.00682878	0.0056124	0.00227176	0.00056257	0.0152755	Mix
BRMH93_1D	0.0578657	0.0358402	0.00980126	0.00810859	0.00332008	0.00079557	0.0220255	Mix
BRMH93_1H	0.0708748	0.0536244	0.00888696	0.00603272	0.00196505	0.00036564	0.0172504	Mix
BRMH93_1E	0.0504116	0.0419721	0.00437113	0.00310881	0.00082422	0.0001354	0.00843956	Mix

## Sheet: 13Cglucose_Lactate
Sample	Total	M0	M1	M2	M3	13C	Myc_status
BRMH20_2E	1.01371	0.561873	0.0774226	0.0794215	0.294997	0.451842	Myc_low
BRMH59_3c	1.1365	0.503327	0.097083	0.114218	0.421869	0.63317	Myc_low
BRMH97_1E	1.17736	0.64864	0.0886938	0.0892805	0.350748	0.528722	Myc_low
BRMH65_4H	1.38509	0.821602	0.10988	0.108563	0.345046	0.563488	Myc_low
BRMH21_3D	0.834948	0.487042	0.0822349	0.0798606	0.185811	0.347906	Myc_high
BRMH93_1G	0.766967	0.417521	0.060694	0.0626651	0.226087	0.349446	Myc_high
BRMH55_4D	0.626791	0.347664	0.0625457	0.0611731	0.155408	0.279127	Myc_high
BRMH93_1i	0.876214	0.350305	0.0906507	0.0997702	0.335488	0.525909	Myc_high
BRMH59_3d	0.950775	0.380382	0.0698738	0.0872829	0.413236	0.570393	Myc_high
BRMH17_3E	1.18736	0.567705	0.0986956	0.108266	0.412691	0.619653	Mix
BRMH93_1D	0.626033	0.289256	0.0578079	0.0627693	0.2162	0.336777	Mix
BRMH93_1H	0.729393	0.403347	0.0696279	0.0671393	0.189279	0.326046	Mix
BRMH93_1E	0.863798	0.557161	0.0543011	0.0531333	0.199203	0.306637	Mix

## Sheet: 13Cglucose_Malate
Sample	Total	M0	M1	M2	M3	M4	13C	Myc_status
BRMH20_2E	0.191741	0.119881	0.0336679	0.0254434	0.0104896	0.00225911	0.07186	Myc_low
BRMH59_3c	0.236303	0.131305	0.0443931	0.0383854	0.0176668	0.0045522	0.104998	Myc_low
BRMH97_1E	0.351849	0.21723	0.0666651	0.0484037	0.0166143	0.00293681	0.13462	Myc_low
BRMH65_4H	0.245594	0.179766	0.0334915	0.02264	0.00805643	0.0016403	0.0658283	Myc_low
BRMH21_3D	0.187692	0.142537	0.023343	0.0146885	0.00649797	0.0006252	0.0451546	Myc_high
BRMH93_1G	0.228975	0.166879	0.0307518	0.023508	0.00657253	0.00126432	0.0620966	Myc_high
BRMH55_4D	0.200045	0.150552	0.0239781	0.0170652	0.00727092	0.00117889	0.0494931	Myc_high
BRMH93_1i	0.230089	0.152427	0.0362676	0.0271191	0.0111107	0.00316435	0.0776618	Myc_high
BRMH59_3d	0.288172	0.167173	0.0475272	0.0461591	0.0208679	0.00644442	0.120999	Myc_high
BRMH17_3E	0.18753	0.114366	0.0338258	0.0259971	0.0110898	0.00225233	0.0731649	Mix
BRMH93_1D	0.274389	0.160901	0.0509505	0.0408188	0.0174161	0.00430219	0.113488	Mix
BRMH93_1H	0.325828	0.241109	0.044073	0.0295942	0.00952436	0.00152762	0.0847191	Mix
BRMH93_1E	0.229397	0.186707	0.0224137	0.0155531	0.00424697	0.00047691	0.0426907	Mix

## Sheet: 13Cglucose_Pyruvate
Sample	Total	M0	M1	M2	M3	13C	Myc_status
BRMH20_2E	0.11243	0.0655271	0.00773164	0.0102934	0.028878	0.046903	Myc_low
BRMH59_3c	0.18517	0.0883662	0.0147318	0.0199276	0.062144	0.0968034	Myc_low
BRMH97_1E	0.0764366	0.046518	0.00504574	0.00710259	0.0177702	0.0299185	Myc_low
BRMH65_4H	0.0928322	0.0532273	0.00619406	0.0157633	0.0176476	0.0396049	Myc_low
BRMH21_3D	0.0935958	0.053134	0.00756036	0.0148307	0.0180708	0.0404618	Myc_high
BRMH93_1G	0.0529099	0.0313355	0.0029422	0.00651664	0.0121155	0.0215744	Myc_high
BRMH55_4D	0.0975516	0.0564623	0.00818051	0.0125107	0.0203981	0.0410893	Myc_high
BRMH93_1i	0.0724814	0.0302487	0.0053118	0.0147692	0.0221517	0.0422327	Myc_high
BRMH59_3d	0.151911	0.0669422	0.0096102	0.0149351	0.0604236	0.0849689	Myc_high
BRMH17_3E	0.0745603	0.0378796	0.00533727	0.00985721	0.0214862	0.0366807	Mix
BRMH93_1D	0.0387673	0.020084	0.00275047	0.00509313	0.0108397	0.0186833	Mix
BRMH93_1H	0.0667629	0.038822	0.00567692	0.00790697	0.014357	0.0279408	Mix
BRMH93_1E	0.0602734	0.0395059	0.00343402	0.00602934	0.0113041	0.0207674	Mix

## Sheet: 13Cglucose_Succinate
Sample	Total	M0	M1	M2	M3	M4	13C	Myc_status
BRMH20_2E	0.089995	0.0580333	0.0143081	0.0121858	0.0044833	0.00098448	0.0319616	Myc_low
BRMH59_3c	0.0754032	0.0420847	0.0133707	0.0132659	0.00514117	0.00154069	0.0333185	Myc_low
BRMH97_1E	0.214299	0.136593	0.0385736	0.0286203	0.00896785	0.00154351	0.0777053	Myc_low
BRMH65_4H	0.148219	0.116108	0.015737	0.0123739	0.00337982	0.00062039	0.032111	Myc_low
BRMH21_3D	0.0644104	0.0499054	0.00731459	0.00547773	0.00138389	0.00032876	0.014505	Myc_high
BRMH93_1G	0.0808742	0.0593738	0.00968553	0.00906792	0.00232981	0.00041724	0.0215005	Myc_high
BRMH55_4D	0.0371814	0.0291278	0.00375845	0.00326512	0.00085759	0.00017246	0.00805362	Myc_high
BRMH93_1i	0.0631998	0.0420361	0.00927398	0.00831083	0.00269717	0.00088171	0.0211637	Myc_high
BRMH59_3d	0.0830423	0.0492855	0.0127741	0.0143357	0.00500534	0.00164162	0.0337568	Myc_high
BRMH17_3E	0.110544	0.0678005	0.0190375	0.0163286	0.00584603	0.00153141	0.0427435	Mix
BRMH93_1D	0.0981786	0.0576987	0.0175425	0.0159252	0.0056577	0.00135447	0.0404799	Mix
BRMH93_1H	0.0945867	0.0714517	0.0118436	0.0089301	0.00200091	0.0003603	0.0231349	Mix
BRMH93_1E	0.156926	0.137898	0.0103307	0.00704178	0.00140036	0.00025586	0.0190287	Mix

## Sheet: 13Q_3PG
Sample	Total	M0	M1	M2	M3	13C	Myc_status
21.2F	0.0654489	0.0577022	0.00096983	0.00431147	0.00246533	0.00774663	Myc_low
21.2E	0.0993705	0.0923247	0	0.00260989	0.00443597	0.00704586	Myc_low
16.2D	0.0428244	0.0374582	0.00087848	0.00078387	0.00370382	0.00536618	Myc_low
16.2F	0.105741	0.0916956	0.00614483	0.00507678	0.00282395	0.0140456	Myc_high
16.2E	0.0752869	0.0646498	0.00467225	0.00218715	0.00377773	0.0106371	Myc_high
21.3C	0.0907341	0.083777	0.00119695	0.00310981	0.00265037	0.00695713	Myc_high
19.3G	0.10516	0.0983728	0.00087017	0.00252832	0.00338857	0.00678706	Mix
19.3F	0.0665052	0.0556353	0.00339576	0.00341204	0.0040621	0.0108699	Mix
21.3E	0.0747668	0.068969	0.00011127	0.00308776	0.00259882	0.00579784	Mix
20.3F	0.0679899	0.0599874	0.00056902	0.00356612	0.00386734	0.00800248	Mix

## Sheet: 13Q_aKG
Sample	Total	M0	M1	M2	M3	M4	M5	13C	Myc_status
21.2F	0.0298877	0.0216979	0.00315288	0	0.000348233	5.66e-05	0.00463209	0.00818984	Myc_low
21.2E	0.0793439	0.0700668	0.00392613	0	0	0.000675464	0.0046755	0.0092771	Myc_low
16.2D	0.0318815	0.0239826	0.00170758	0.00247968	0	0	0.00371168	0.00789893	Myc_low
16.2F	0.086244	0.0671773	0.006171	0.00383004	0	0	0.00906564	0.0190667	Myc_high
16.2E	0.069005	0.0549169	0.0039732	0.00161447	0	4.97e-05	0.00845071	0.0140881	Myc_high
21.3C	0.0422088	0.0295057	0.00374425	0.000710629	0.000439615	0.000153148	0.00765542	0.0127031	Myc_high
19.3G	0.0782688	0.0634641	0.00613699	0.00230057	0	0	0.0063671	0.0148047	Mix
19.3F	0.0408739	0.0301845	0.00376191	0.00245469	3.11e-05	0	0.00444174	0.0106894	Mix
21.3E	0.0266193	0.0205635	0.000679895	0.00103693	8.42e-05	0	0.00425483	0.00605584	Mix
20.3F	0.0538547	0.0419521	0.00453343	0.00186825	0	0	0.00550087	0.0119026	Mix

[truncated: 6 more sheets: 13Q_Citrate, 13Q_Fumarate, 13Q_Lactate, 13Q_Malate, 13Q_pyruvate, 13Q_Succinate]
