# Supplementary material for: Vitamin B5 supports MYC oncogenic metabolism and tumor progression in breast cancer
Source: Nat Metab. 2023 Nov 9;5(11):1870–86. doi: 10.1038/s42255-023-00915-7 (PMC10663155; doi:10.1038/s42255-023-00915-7)
Supplement: Supplementary file 11 — GC–MS analysis of extracts from 4T1 cells grown either with or without PA as well as rescued with CoA. Values are area under the curve. LC analysis of CoA and acetyl-CoA in WM tumors grown with and without PA. LC–MS analysis of polar metabolite levels in WM tumors grown with and without PA. LC–MS analysis of apolar metabolite levels in HCI002 tumors grown with and without PA. LC–MS analysis of apolar metabolite levels in WM tumors grown with and without PA. Growth of WM tumors in the presence and absence of PA. Quantification of BrdU signal in WM tumors grown in the presence and absence of PA. [file 42255_2023_915_MOESM11_ESM.xlsx]

## Sheet: Ex_fig_5a_2022_04_08_4T1_48h
Sample	Treatment	Protein_weight, ug	Pyruvate	Lactate	Ala	Val	Urea	Leu	Glycerol	Isl	Pro	Gly	Succ	NorLeu Results	Uracil	Fum	Ser	Thr	bAla	Erythrose	Nicotinamide	Malate	Asp	Met	OHGlu	pyroGlu	GABA	Cys	aKG	PEP	Glu	Phe	Xyulose	Ribose	DHAP	Put	cAcon	aG3P	2PG	3PG	Cit	Orn	Fructose	Mannose	Galactose	Glc	His Results	E4P	Lys
B1	No_PA	357.078	312129	8757111	2575248	22908587	72448	19972798	3711180	21259623	14835540	6118644	1052615	2133002	150561	3669531	2006214	3457986	2857	12173	1292767	1566070	14450522	1939289	29281	36730217	518049	172273	824091	92364	6556689	2311730	4569	107197	111408	625937	12768	4519678	90443	1371399	798873	15674	1082933	37811234	37830492	21006020	2379404	132587	11656452
B2	No_PA	310.198	348469	10412476	2856726	24071284	2424	20974507	4136364	22433404	15661202	9514264	1362737	2344096	604764	4139180	2251686	4103665	5219	13939	1564014	1837288	15058793	2132842	28760	37478929	711642	168980	996359	118876	8010302	2597412	4828	125626	136679	779129	14771	5123133	109313	1746247	953909	23429	1054439	35510324	35560983	22297921	107307	120537	12527835
B3	No_PA	344.901	255998	7848787	2545492	22219603	3326	20324090	3561362	21543956	14941313	6637171	1239602	2393430	171349	3511352	2065875	3538743	4794	12832	1409325	1666705	13923663	1940358	28896	36448416	589796	133699	882774	110974	6975221	2311020	4339	96218	87883	661658	16600	4631753	102291	1580770	905903	12719	888737	32254299	32282031	17834399	1975354	112639	10902447
B4	0.01_mM_PA	350.685	208671	9567608	2252294	21769959	1958	19313702	4290002	21483033	12965974	7458987	1526482	2310315	310527	4596080	1370978	3559661	7497	8517	1475487	2046371	16241622	1674717	25614	35523519	829769	134679	639474	70477	9440231	2140329	5746	106589	133891	421151	26222	4250315	98162	1574502	1717840	50439	1555895	38649198	38756728	23077278	128612	92478	10190221
B5	0.01_mM_PA	357.991	141722	6385180	1831667	20917166	2173	17851535	3092925	19989265	12640029	4239536	1393521	2176074	72424	4443640	1150719	2692544	3449	6343	1084077	1849538	15908018	1299517	37790	33043399	597949	77418	595953	61621	7109352	1751508	4066	85077	81213	310129	21774	3885973	59718	1398345	1327727	870	1010249	29589280	29606654	14106591	58450	147052	4551894
B6	0.01_mM_PA	448.25	156913	7791820	1973699	21299261	5735	18069319	3743772	20273465	12737531	7349559	1555466	2317147	412628	4189658	1212801	3270852	8439	6732	1251248	1921434	15955710	1444380	13535	33186745	811925	90312	569049	68515	8987157	1877962	4810	93809	100684	394042	20821	4161700	71925	1366288	1508985	5525	1154379	31300810	31330361	18343518	66436	86180	7375122
B7	0.01_mM_CoA	352.816	253865	10894984	2332452	23408681	12741	19762855	4653927	22058061	13270137	8185253	1579646	2024672	575405	5859489	1264287	3876853	10756	10516	1606979	2186516	16462902	1770235	31570	36664253	909986	161183	753402	96975	10345756	2223577	8023	287657	200798	416070	31760	4703947	79761	1300454	1791053	64690	1768854	40251303	40372053	25365345	108045	98640	10536712
B8	0.01_mM_CoA	395.434	166339	8324202	2027297	21324965	1805	18456275	3866853	20717937	12742632	7179295	1429269	2449980	280501	5246313	1304562	3341700	8060	7956	1589308	2093192	16728103	1527689	14559	36379866	835682	113346	707105	101362	9371118	1965730	5401	188351	201436	362326	27173	4261418	84204	1498080	1757668	11262	1284644	34283419	34327435	19843276	80152	98520	8843241
B9	0.01_mM_CoA	407.763	163036	7034316	2029463	21110290	3286	18609534	3228873	20559606	12523530	4793565	1439075	2385187	109492	5001982	1277381	3034347	4776	8363	1422326	1905735	16190315	1543662	41469	37471512	599690	97725	626511	84309	8127086	1934072	6447	185138	176263	236428	30013	4213374	58037	1198295	1508845	2074	1248644	34258994	34211542	17515729	952475	85146	7148212
B10	0.01_mM_PA_0.01_mM_CoA	444.292	95276	6321696	342148	4796424	226549	1874974	3289439	10986784	478845	6244790	1345762	714567	163173	4170673	80119	1943495	8856	7623	1159138	1774456	11145619	771478	22994	31942321	641484	10441	555570	48975	7983684	1299123	6357	120856	122991	243037	19655	3841107	52042	1086053	1311491	4014	997112	29032616	28955734	14984996	84296	120970	1856708
B11	0.01_mM_PA_0.01_mM_CoA	434.247	84389	5692248	1364447	18736929	2527	15760882	2915825	19211156	9388799	5220572	1114172	2134155	136917	3226349	944698	2520410	4253	4514	1114355	1519364	15550953	1165010	12262	32844218	491916	59695	423146	45804	7001509	1443847	4842	110510	66801	255434	14212	3410998	50396	1027167	1157798	1222	735365	28621022	28623027	15928926	46981	63653	5710312
B12	0.01_mM_PA_0.01_mM_CoA	409.132	136070	7238173	1838949	21017229	69261	18392971	3519022	20292911	11778557	6723385	1487374	2433138	243951	4383077	1389141	3224274	7632	7419	1379987	1890895	16864415	1548734	27516	36835303	648682	92683	581672	66622	8782100	1864880	4897	152838	117842	313875	24478	4331253	76450	1426663	1490630	3399	1134034	32426353	32448353	18623261	100279	87170	7801912
Values are area under the curve.
[truncated: 9 more columns]

## Sheet: ExFig5g_h_k_l_sample info
sample	Class	Dry tissue weight, mg
73.1e	control	4.25
73.1f	control	4.3
73.1g	control	4.5
73.1h	control	4.5
73.1i	control	4.3
74.1e	PA-free	4.6
74.1f	PA-free	4.15
74.1g	PA-free	4.2
74.1h	PA-free	4.4
74.1i	PA-free	4.2

## Sheet: ExFig5g_h_Norm_area_WM_Tum_CoA
Sample	NA	.$Filename	Filename	NA	AcetylCoA M+0	AcetylCoA M+1	AcetylCoA M+2	CoA M+0
		73.1e	73.1e		43690	18122.6	19075.3	19849.7
		73.1f	73.1f		36781.9	15278.1	19153	14456.5
		73.1g	73.1g		31272.3	11891.8	12507.6	21845
		73.1h	73.1h		27379.5	9703.56	13967.6	19860
		73.1i	73.1i		28659.7	10435.7	13327.4	0
		74.1e	74.1e		29478.4	10342	12239	26696
		74.1f	74.1f		50562	19051.1	23607.5	31102
		74.1g	74.1g		14238	4531.92	3355.58	10343.1
		74.1h	74.1h		30824	13083.1	16855.9	32342.8
		74.1i	74.1i		34118.6	12693.9	18021.7	18008.3
Values are ion intensities (area under the curve), normalised to sample standard

## Sheet: ExFig5g_h_Fractional_enrichment
Species	Labelling.Source	Sample.Name	Labelling..	m0	m1	m2	X
AcetylCoA		73.1e	0.311234	0.688766	0.0872103	0.224024
AcetylCoA		73.1f	0.349123	0.650877	0.0827838	0.266339
AcetylCoA		73.1g	0.280908	0.719092	0.0662169	0.214691
AcetylCoA		73.1h	0.325431	0.674569	0.0446764	0.280755
AcetylCoA		73.1i	0.307585	0.692415	0.052586	0.254999
AcetylCoA		74.1e	0.277936	0.722064	0.0452405	0.232696
AcetylCoA		74.1f	0.312767	0.687233	0.060893	0.251874
AcetylCoA		74.1g	0.154156	0.845844	0.0254733	0.128682
AcetylCoA		74.1h	0.362641	0.637359	0.0868496	0.275792
AcetylCoA		74.1i	0.33908	0.66092	0.0554315	0.283649
CoA		73.1e		1
CoA		73.1f		1
CoA		73.1g		1
CoA		73.1h		1
CoA		73.1i
CoA		74.1e		1
CoA		74.1f		1
CoA		74.1g		1
CoA		74.1h		1
CoA		74.1i		1

## Sheet: ExFig5k_l_Norm_area
Sample_ID	Filename	Nicotinamide M+0	Thymidine M+0	Thymidine M+1	Thymidine M+2	Thymidine M+3	Thymidine M+4	Thymidine M+5	Thymine M+0	Thymine M+1	Thymine M+2	Thymine M+3	Thymine M+4	Thymine M+5	Pyridoxine M+0	Uracil M+0	Uracil M+1	Uracil M+2	Uracil M+3	Uracil M+4	Pantothenic_acid M+0	Uridine M+0	Uridine M+1	Uridine M+2	Uridine M+3	Uridine M+4	Uridine M+5	Uridine M+6	Uridine M+7	Uridine M+8	Uridine M+9	Vitamin_B12 M+0	Phenylalanine M+0	Lactic_acid M+0	Lactic_acid M+1	Lactic_acid M+2	Lactic_acid M+3	Leucine M+0	Betaine M+0	Isoleucine M+0	AcetylCoA M+0	Methionine M+0	Methionine M+1	Methionine M+2	Methionine M+3	Methionine M+4	Methionine M+5	Tryptophan M+0	Ribose M+0
1	200729_PK200715_STDMIX_1_A	23.8303	269.695	24.481	0	0	0	0	6230.19	210.889	1.30248	0	0	0	183663	2.40883	0.131866	0	0	0	6638.14	0.254551	0	0	0	0	0	0	0	0	0	0	7952.77	0	0	0.115225	0	6454.57	0	0	0	0.565648	0.335569	0	0	1.1156	0	0	93.2365
2	200729_PK200715_STDMIX_2_A	39442.5	0	0	83.8868	1.61185	0	0	6380.54	332.439	1.4221	0	0	0	21.1752	5015.56	213.435	0	0	0	0	2789.83	266.297	0	0	0	0	0	0	0	0	0	197.566	663.556	0	0.209339	0	1.17952	0	17359.1	1305.25	0	0.765279	0	0	14.7103	0	0	26.6016
3	200729_PK200715_STDMIX_3_A	47.8058	0	0	0	0	0	0	24.811	0	0	0	0	0	44.2608	0	0	0	0	0	0.427489	3.65351	0.132219	0	0	0	1.95292	0	0	0	0	0	340.016	60.9374	0	0.450534	0	10.5855	0	50.4112	0	24178.8	1253.52	0	0	5.88605	0	11.6878	4.81474
4	200729_PK200715_STDMIX_4_A	0.0778734	0	0	0	0	0	0	0.0390565	0	0	0	0	0	0.111119	0.262287	0.00845511	0	0	0	0.000336611	0.00204373	0	0	0	0	0	0	0	0	0	44.2942	0.327207	0.130702	0	0.000666559	0.00250775	0.140515	1017.92	0	0	0.00631111	0.00315853	0	0	0	0	0	0.00856069
5	200729_PK200715_PBQC_01	17.0821	0.0122898	0.00356101	0	0	0	0.00570837	0.584653	0.0280178	0	0	0	0	0.0692242	0.600268	0.0255415	0.00125977	0.000312359	0	2.37752	1.33304	0.115156	0.00577951	0.0101069	0.0079131	0.0107845	0.00271103	0.00114642	0	0	0	22.993	15.8875	3.81082	5.43781	1.37175	NA	332.96	15.8502	0	13.4874	0.805369	0.00915048	0.00704943	0.011693	0	3.69868	0.0633534
31_E	200729_PK200715_31_E	18.0759	0.017822	0.00894047	0	0	0	0	0.710511	0.031892	0	0	0	0	0.0466946	0.455116	0.018238	0.000446642	0.000148323	0	4.02892	1.03673	0.084371	0	0.00668412	0.00474571	0.00784264	0.00218306	0	0	0	0	31.0459	12.3887	1.90052	4.09194	0.943629	53.2	349.419	0	0.00849699	15.989	0.95061	0.00515006	0.00753165	0.012172	0	4.35016	0.0621367
31_F	200729_PK200715_31_F	11.2776	0.00793926	0	0	0	0	0	0.505839	0.0264786	0	0	0	0	0.0760795	0.406862	0.0169153	0.000698253	0	0	3.09504	0.997427	0.0810221	0.00615643	0.00894849	0.00784253	0.00984107	0.00494542	0.000649681	0	0	0	22.1533	7.69858	0.76816	2.63467	2.4914	33.2	241.843	16.6749	0.0104315	12.8257	0.780798	0.00843501	0.00710385	0.0101756	0	3.91489	0.0638015
31_G	200729_PK200715_31_G	12.8711	0.00971732	0.00251815	0	0	0	0	0.404078	0.0199832	0	0	0	0	0.0247738	0.357397	0.016062	0.000623209	0.000265306	0	2.81545	0.911126	0.0789098	0.00614814	0.0118927	0.00846349	0.00938349	0.00465761	0.00143688	0	0	0	19.6768	10.725	1.31948	2.67262	2.75431	39.4	218.366	0	0	11.3837	0.693323	0.00850189	0.00823262	0.0145129	0	3.17858	0.0579978
31_H	200729_PK200715_31_H	17.5615	0.0221353	0.00563402	0	0	0	0	0.875962	0.0441624	0	0	0	0	0	0.552088	0.0226798	0.00113329	0.000434534	0	2.52177	1.41548	0.120973	0	0.0115919	0.00950764	0.0127229	0.00386217	0.00168945	0	0	0	26.6354	12.6371	1.61139	4.23348	0	39.9	298.155	21.6064	0.00422041	15.5636	0.929053	0.00821734	0.00838638	0.0142959	0	4.681	0.046113
31_I	200729_PK200715_31_I	4.60164	0.0461966	0	0	0	0	0	0.472688	0.0229187	0	0	0	0	0.0450293	0.649848	0.0238453	0.000750574	0.000368052	0	1.68288	0.981626	0.0785888	0	0.00576956	0.00421315	0	0.00269944	0.00050937	0	0	0	18.5935	18.1525	1.73928	2.8817	1.882	46	208.89	0	0	10.262	0.569725	0.00330788	0.00242358	0.0093748	0	2.43819	0.0553399
41_E	200729_PK200715_41_E	14.5051	0.0134004	0.000540356	0	0	0	0	0.576551	0.0288425	0	0	0	0	0.0126126	0.366936	0.0152016	0	0	0	2.10781	0.954998	0.079281	0.0050149	0.00681264	0.00537697	0.0076289	0.00231242	0.000653674	0	0	0	21.0545	11.1429	0.79582	3.65551	2.34337	29	274.137	13.8396	0	12.5272	0.765731	0.00877159	0.00486674	0.00909943	0	4.30975	0.0720848
41_F	200729_PK200715_41_F	28.3323	0.0152311	0.00296551	0	0	0	0	0.625687	0.0338873	0	0	0	0	0	0.633387	0.0281848	0.0015176	0.000395554	0	1.55101	2.38622	0.220168	0.000401693	0.0216481	0.0157827	0.0237537	0.0096207	0.00414078	0.000532704	0	0	18.5277	7.70063	0.516137	2.98243	2.24407	40.2	352.343	0	0	11.2241	0.683155	0.00750051	0.00557372	0.0138266	0	3.07798	0.0425988
41_G	200729_PK200715_41_G	9.96197	0.0147389	0	0	0	0	0	0.433962	0.0180315	0	0	0	0	0.0107521	0.204621	0.00749718	0	0	0	1.11381	0.566902	0.0452866	0	0.00335521	0.00263455	0.00139423	0.000872341	0	0	0	0	9.63187	5.10524	0.977424	1.36086	0.470503	24.1	208.088	0	0	6.71768	0.397185	0.00339891	0.00269541	0.00472166	0	1.83921	0.0489022
41_H	200729_PK200715_41_H	15.1458	0.0066978	0.000606671	0	0	0	0	0.482657	0.0253232	0	0	0	0	0.0142446	0.401399	0.0162699	0.000661505	0.000134223	0	2.04592	0.928977	0.0774895	0.00201029	0.006473	0.00490827	0.00642221	0.00227104	0.000752896	0	0	0	20.5113	8.71094	1.99501	2.70184	2.90916	29.7	229.601	15.7199	0.00371789	11.2871	0.679243	0.00747626	0.00415927	0.00857731	0	3.98324	0.0705524
41_I	200729_PK200715_41_I	22.4094	0.0124516	0.00561535	0	0	0	0	0.452975	0.0241884	0	0	0	0	0	0.704539	0.0311514	0.00175624	0.0007497	0	1.18803	1.86593	0.167279	0	0.0209733	0.0138938	0.0170298	0.00843203	0.00345244	0	0	0	19.5686	8.52858	1.97448	3.06959	3.39396	29	223.596	13.0578	0.0082789	10.564	0.66367	0.00426785	0.00531962	0.00845759	0	3.58983	0.0581421
Values are ion peak areas normalised by extraction standard
[truncated: 238 more columns]

## Sheet: ExFig5m_input_for _LCMS
	Dry tissue weight, mg		ul for 1.2g
M01364154	5.55	PA-free	32.4324
M01364155	5.61	PA-free	32.0856
M01364156	5.16	PA-free	34.8837
M01364157	5.4	PA-free	33.3333
M01364153	5.29	PA-free	34.0265
M01364160	5.3	PA-free	33.9623
M01364161	5.76	PA-free	31.25
M01364162	4.92	PA-free	36.5854
M01364163	5.22	control	34.4828
M01364164	5.35	control	33.6449
M01364165	5.34	control	33.7079
M01364166	5.36	control	33.5821
M01364167	5.46	control	32.967
M01364158	5.19	control	34.6821
M01364159	5.28	control	34.0909

## Sheet: ExFig5m__LCMS results
Class_At_Max_Intensity	row.ID	row.m.z	row.retention.time	Compound	Neutral.mass..Da.	Charge	Chromatographic.peak.width..min.	Identifications	Anova..p.	q.Value	Max.Fold.Change	Highest.Mean	Lowest.Mean	Isotope.Distribution	Maximum.Abundance	Minimum.CV.	X210201_PK210118_153_m_Peak.area	X210201_PK210118_154_m_Peak.area	X210201_PK210118_155_m_Peak.area	X210201_PK210118_156_m_Peak.area	X210201_PK210118_157_m_Peak.area	X210201_PK210118_160_m_Peak.area	X210201_PK210118_161_m_Peak.area	X210201_PK210118_162_m_Peak.area	X210201_PK210118_158_p_Peak.area	X210201_PK210118_159_p_Peak.area	X210201_PK210118_163_p_Peak.area	X210201_PK210118_164_p_Peak.area	X210201_PK210118_165_p_Peak.area	X210201_PK210118_166_p_Peak.area	X210201_PK210118_167_p_Peak.area	NA.	ID_Ranked	Intensity_Ranked	Class_At_Max_Intensity	Adduct_At_Max_Intensity	Only_One_Class	Molecular	Adducts Confirmed by MS/MS	T.test	Average -	Average +	Fold change -/+	LOG2 fold change
AcCar	102	372.31	4.29328	4.29_372.3102m/z	NA	1	0.886417	0	0.000319107	0.00439008	4.49073	Plus	Minus	100 - 19.2	1.53041e+07	47.5	3.48134e+06	2.38564e+06	1.30441e+06	8.13878e+06	3.57378e+06	4.71626e+06	685264	2.97795e+06	1.02578e+07	1.53372e+07	1.53821e+07	2.62532e+07	2.36076e+07	8.47981e+06	7.81083e+06	NA	1_AcCar(14:0)+H	936415	AcCar	[M+H]+	Yes	AcCar(14:0)	[M+H]+	0.00035656	3.40793e+06	1.53041e+07	0.222681	-2.16695
AcCar	158	400.342	6.58728	6.59_400.3418m/z	NA	1	1.04943	0	0.00068616	0.00614643	3.75191	Plus	Minus	100 - 24.4	9.10232e+07	43.07	2.6353e+07	1.86846e+07	1.15231e+07	5.12119e+07	2.73667e+07	3.47227e+07	4.75949e+06	1.94628e+07	7.01818e+07	122140711	7.99326e+07	1.30939e+08	1.38685e+08	5.34891e+07	4.17943e+07	NA	1_AcCar(16:0)+H	4.55978e+06	AcCar	[M+H]+	Yes	AcCar(16:0)	[M+H]+	0.000297109	2.42605e+07	9.10232e+07	0.266531	-1.90762
AcCar	621	424.342	5.84128	5.84_424.3421m/z	NA	1	1.17577	0	0.00544761	0.0119491	2.95841	Plus	Minus	100 - 25.5	4.16521e+07	39.99	1.65768e+07	1.16369e+07	6.60096e+06	2.81294e+07	1.76364e+07	2.25388e+07	1.89534e+06	7.6192e+06	4.91102e+07	5.1888e+07	3.20642e+07	5.42219e+07	6.07486e+07	2.87848e+07	1.47472e+07	NA	1_AcCar(18:2)+H | 1_MG(22:4)+NH4	1935722.761 | 1594810.52	AcCar	[M+H]+	No	AcCar(18:2)	[M+H]+	0.000636891	1.40792e+07	4.16521e+07	0.33802	-1.56482
AcCar	715	426.357	7.25195	7.25_426.3575m/z	NA	1	0.947617	0	0.00880904	0.0165503	2.81388	Plus	Minus	100 - 21.9	3.21323e+07	40.69	1.23727e+07	9.49169e+06	5.48991e+06	2.32354e+07	1.55938e+07	1.64444e+07	1.40862e+06	7.3173e+06	3.92703e+07	4.06058e+07	2.26372e+07	3.64674e+07	4.87367e+07	2.73257e+07	9.88297e+06	NA	1_AcCar(18:1)+H	558132	AcCar	[M+H]+	Yes	AcCar(18:1)	[M+H]+	0.000902478	1.14192e+07	3.21323e+07	0.355382	-1.49256
AcCar	769	428.373	8.86157	8.86_428.3731m/z	NA	1	1.07227	0	0.0103154	0.0178642	2.98905	Plus	Minus	100 - 24.5	7.59954e+07	54.17	2.68629e+07	1.88501e+07	1.18374e+07	4.72443e+07	3.7585e+07	4.26495e+07	2.96636e+06	1.54015e+07	6.63647e+07	1.30162e+08	4.65763e+07	1.03538e+08	1.18413e+08	4.05429e+07	2.63712e+07	NA	1_AcCar(18:0)+H	4.03163e+06	AcCar	[M+H]+	Yes	AcCar(18:0)	[M+H]+	0.00331242	2.54246e+07	7.59954e+07	0.334555	-1.57969
AcCar	1326	456.404	10.9825	10.98_456.4044m/z	NA	1	0.962	0	0.134588	0.128013	2.16589	Plus	Minus	100 - 25.5	1.86902e+07	63.06	8.30032e+06	5.97518e+06	3.79974e+06	1.38458e+07	1.66611e+07	1.62864e+07	211335	3.95478e+06	2.34504e+07	3.29907e+07	6.65426e+06	2.42183e+07	2.97846e+07	1.06189e+07	3.11417e+06	NA	1_AcCar(20:0)+H	444616	AcCar	[M+H]+	Yes	AcCar(20:0)	[M+H]+	0.0275727	8.62932e+06	1.86902e+07	0.461703	-1.11496
CE	1295	666.618	24.4392	24.44_666.6182m/z	NA	1	0.216283	0	0.119797	0.116241	Inf	Plus	Minus	100 - 48	1.19548e+07	178.58	0	0	0	0	0	0	0	0	0	3.1034e+07	0	5.26493e+07	0	0	0	NA	1_CE(18:2)+NH4	7.63794e+06	CE	[M+NH4]+	Yes	CE(18:2)	[M+NH4]+	0.0676304	0	1.19548e+07	0	#NUM!
CE	1293	692.632	24.5176	24.52_692.6325m/z	NA	1	0.216383	0	0.119773	0.116241	Inf	Plus	Minus	100 - 44.2	7.33951e+06	174.72	0	0	0	0	0	0	0	0	0	2.10023e+07	0	3.03742e+07	0	0	0	NA	1_CE(20:3)+NH4	3.64253e+06	CE	[M+NH4]+	Yes	CE(20:3)	[M+NH4]+	0.0637695	0	7.33951e+06	0	#NUM!
CE	215	714.617	24.0481	24.05_714.6172m/z	NA	1	0.332533	0	0.001135	0.00723388	Inf	Plus	Minus	100 - 53.9 - 2.51	1.41497e+08	100.46	0	0	0	0	0	0	0	0	0	3.43599e+08	1.61458e+08	3.15511e+08	1.25493e+08	0	4.44183e+07	NA	1_CE(22:6)+NH4	1.019e+07	CE	[M+NH4]+	Yes	CE(22:6)	[M+NH4]+	0.00708254	0	1.41497e+08	0	#NUM!
Cer-NDS	1271	652.658	22.2173	22.22_651.6511n	651.651	1	0.445583	0	0.108402	0.107506	4.43954	Plus	Minus	100 - 43.9 - 2.78	2.23801e+07	111.39	1.67353e+06	514242	37272.9	2.40219e+07	8.01266e+06	5.80432e+06	0	264695	7.92042e+06	6.49894e+07	2.26084e+06	4.60579e+07	2.78682e+07	6.6883e+06	875663	NA	1_Cer-NDS(d18:0/24:0)+H	1.86884e+06	Cer-NDS	[M+H]+	Yes	Cer-NDS(d18:0/24:0)	[M+H]+	0.0425978	5.04108e+06	2.23801e+07	0.225248	-2.15041
Cer-NDS	1672	624.627	21.5487	21.55_624.6273m/z	NA	1	0.326983	0	0.418079	0.312999	4.82316	Plus	Minus	100	1.10619e+06	124.81	0	0	0	1.68962e+06	145172	0	0	0	0	2.6374e+06	0	2.6266e+06	2.4793e+06	0	0	NA	1_Cer-NDS(d18:0/22:0)+H	949306	Cer-NDS	[M+H]+	Yes	Cer-NDS(d18:0/22:0)	[M+H]+	0.062593	229349	1.10619e+06	0.207333	-2.26998
Cer-NS	900	648.628	21.2834	21.28_648.6277m/z	NA	1	0.244817	0	0.0193913	0.0282838	2.98527	Plus	Minus	100 - 26.2 - 1.97	1.96103e+06	102.46	0	0	0	3.99661e+06	1.25861e+06	0	0	0	1.13405e+06	1.04896e+06	254907	5.73795e+06	3.19923e+06	2.3521e+06	0	NA	1_Cer-NS(d18:1/24:1)+H | 1_Cer-NDS(d18:0/24:2)+H	1935279.75 | 975829.07	Cer-NS	[M+H]+	No	Cer-NS(d18:1/24:1)	[M+H]+	0.0830062	656902	1.96103e+06	0.334979	-1.57786
Cer-NS	1145	650.643	21.9573	21.96_650.6429m/z	NA	1	0.589917	0	0.0713519	0.0792136	4.08337	Plus	Minus	100 - 27.6 - 3.13	1.6661e+07	61.34	2.10742e+06	684750	0	1.66303e+07	9.42029e+06	3.4842e+06	40071.2	274547	6.39873e+06	2.38199e+07	1.66708e+07	3.46717e+07	1.85905e+07	8.02397e+06	8.45129e+06	NA	1_Cer-NS(d18:1/24:0)+H	2.1046e+06	Cer-NS	[M+H]+	Yes	Cer-NS(d18:1/24:0)	[M+H]+	0.00551393	4.0802e+06	1.6661e+07	0.244896	-2.02976
Cer-NS	1668	622.612	21.3038	21.30_622.6115m/z	NA	1	0.183583	0	0.412968	0.309982	3.24508	Plus	Minus	100 - 24.9	447610	158.54	0	42221.4	0	928743	132517	0	0	0	186306	0	0	1.86751e+06	939164	140289	0	NA	1_Cer-NS(d18:1/22:0)+H	1.17998e+06	Cer-NS	[M+H]+	Yes	Cer-NS(d18:1/22:0)	[M+H]+	0.142751	137935	447610	0.308159	-1.69825
CL	124	1471.03	22.9901	22.99_1471.0336m/z	NA	1	0.2847	0	0.000423633	0.00485674	4.75426	Plus	Minus	100 - 84.9 - 32.8	7.29283e+06	64.61	203628	0	0	1.2068e+07	0	0	0	0	3.34499e+06	8.51227e+06	3.98224e+06	1.49085e+07	7.07225e+06	1.14219e+07	1.80764e+06	NA	1_CL(36:3)(36:3)+NH4	1405262	CL	[M+NH4]+	Yes	CL(36:3)(36:3)	[M+NH4]+	0.0136042	1.53396e+06	7.29283e+06	0.210338	-2.24922
CL	1143	1469.02	22.7256	22.73_1450.9835n	1450.98	1	0.366217	0	0.0710433	0.079024	4.31386	Plus	Minus	100 - 92.7 - 46.6 - 0.798	2.72161e+07	60.83	3.92645e+06	1.94999e+06	0	3.24997e+07	4.97887e+06	5.17552e+06	0	1.94123e+06	1.06485e+07	3.34135e+07	2.04738e+07	6.01632e+07	2.18957e+07	2.96007e+07	1.43169e+07	NA	1_CL(36:3)(36:4)+NH4	2182864	CL	[M+NH4]+	Yes	CL(36:3)(36:4)	[M+NH4]+	0.00576041	6.30897e+06	2.72161e+07	0.231811	-2.10898
CL	907	1495.03	22.7865	22.79_1476.9993n	1477	1	0.325867	0	0.0206725	0.0297988	6.52614	Plus	Minus	92.3 - 100 - 31.7	4.63327e+06	147.78	0	0	0	5.67965e+06	0	0	0	0	314191	3.80677e+06	0	1.94074e+07	3.87276e+06	5.03179e+06	0	NA	1_CL(36:4)(38:4)+NH4 | 1_CL(36:3)(38:5)+NH4	964262.2 | 157727.19	CL	[M+NH4]+	Yes	CL(36:4)(38:4)	[M+NH4]+	0.0721405	709956	4.63327e+06	0.15323	-2.70623
CL	1199	1467	22.3997	22.40_1448.9681n	1448.97	1	0.447833	0	0.0799874	0.0847517	4.54921	Plus	Minus	100 - 92.1 - 44.9 - 7.93	5.44187e+07	72.76	8.20349e+06	5.43094e+06	0	5.56572e+07	1.13981e+07	1.13109e+07	0	3.69706e+06	1.61598e+07	8.63843e+07	4.06345e+07	1.29392e+08	4.33816e+07	3.60505e+07	2.89279e+07	NA	1_CL(36:4)(36:4)+NH4	2312930	CL	[M+NH4]+	Yes	CL(36:4)(36:4)	[M+NH4]+	0.00856912	1.19622e+07	5.44187e+07	0.219818	-2.18562
CoQ	760	880.715	23.4765	23.48_862.6809n	862.681	1	0.417433	0	0.00991757	0.0174386	16.3412	Plus	Minus	100 - 65.8 - 15.7 - 1.82 - 0.0787	285110920	52.03	1.10986e+07	14416.3	0	4.47012e+07	0	7.98165e+07	2822.87	3.94534e+06	1.22519e+08	4.70933e+08	233265897	4.60754e+08	3.71771e+08	1.31503e+08	2.05031e+08	NA	1_Co(Q10)+NH4	4.98614e+06	CoQ	[M+NH4]+	Yes	Co(Q10)	[M+NH4]+	0.000117701	1.74474e+07	2.85111e+08	0.061195	-4.03044
DG	19	582.509	19.0334	19.03_564.4748n	564.475	1	0.519267	0	2.14e-05	0.000945382	Inf	Minus	Plus	100 - 35.7 - 0.356	8.71498e+06	85.93	8.24847e+06	2.16424e+07	2.10805e+06	9.65932e+06	1.70826e+07	0	2.84942e+06	8.12955e+06	0	0	0	0	0	0	0	NA	1_DG(14:0_18:2)+NH4	120353	DG	[M+NH4]+	Yes	DG(14:0_18:2)	[M+NH4]+	0.00452484	8.71498e+06	0	#DIV/0!	#DIV/0!
DG	152	614.571	21.3241	21.32_596.5368n	596.537	1	0.673533	0	0.000634373	0.00590904	3.28426	Plus	Minus	100 - 43.9 - 0.111	2.23551e+07	35.91	6.65754e+06	5.77571e+06	5.52367e+06	7.56043e+06	5.56223e+06	1.25571e+07	5.36241e+06	5.45479e+06	9.6317e+06	4.01434e+07	3.4427e+07	1.96734e+07	1.49843e+07	8.52981e+06	2.9096e+07	NA	1_DG(16:0_18:0)+NH4	426596	DG	[M+NH4]+	Yes	DG(16:0_18:0)	[M+NH4]+	0.0019996	6.80674e+06	2.23551e+07	0.304483	-1.71557
DG	1712	586.54	20.4744	20.47_586.5402m/z	NA	1	0.351483	0	0.47795	0.349604	2.16303	Minus	Plus	100	917115	135.66	84382.2	2.53958e+06	0	1.58657e+06	2.92402e+06	0	0	202375	0	1.21363e+06	0	1.61581e+06	138529	0	0	NA	1_DG(16:0_16:0)+NH4	442301	DG	[M+NH4]+	Yes	DG(16:0_16:0)	[M+NH4]+	0.184959	917115	423996	2.16303	1.11305
DG	144	610.539	19.9807	19.98_592.5051n	592.505	1	0.734517	0	0.000596869	0.00580256	3.50794	Minus	Plus	100 - 36.8 - 2.98	9.95615e+07	51.01	1.0195e+08	2.05633e+08	5.60488e+07	92108921	1.5801e+08	3.87019e+07	6.22549e+07	8.17851e+07	4.036e+07	1.78276e+07	1.86166e+07	2.15957e+07	3.5252e+07	5.22613e+07	1.27591e+07	NA	1_DG(16:1_18:1)+NH4 | 1_DG(16:0_18:2)+NH4	372990.495 | 258030.25	DG	[M+NH4]+	Yes	DG(16:1_18:1)	[M+NH4]+	0.00316887	9.95615e+07	2.83817e+07	3.50794	1.81062
DG	759	608.525	19.3241	19.32_590.4914n	590.491	1	0.81095	0	0.00989908	0.0174367	3.84053	Minus	Plus	100 - 55.4 - 6.59	4.62945e+07	56.45	4.0917e+07	8.49185e+07	2.09963e+07	6.25325e+07	7.76013e+07	1.72522e+07	2.35101e+07	4.2628e+07	1.68157e+07	1.62856e+06	1.2785e+07	259319	5.12301e+06	3.24542e+07	1.53134e+07	NA	1_DG(16:1_18:2)+NH4 | 1_DG(16:0_18:3)+NH4	479715.7 | 64491.91	DG	[M+NH4]+	Yes	DG(16:1_18:2)	[M+NH4]+	0.00342554	4.62945e+07	1.20542e+07	3.84053	1.94131
DG	170	636.555	20.0414	20.04_618.5211n	618.521	1	0.636383	0	0.000785402	0.0065248	3.16364	Minus	Plus	100 - 43.5 - 6.96	1.26322e+08	51.06	1.29173e+08	2.44986e+08	7.3759e+07	1.23667e+08	1.95454e+08	5.29898e+07	8.58115e+07	1.04738e+08	5.87935e+07	1.82818e+07	2.3657e+07	2.28792e+07	4.6047e+07	7.67582e+07	3.30888e+07	NA	1_DG(18:1_18:2)+NH4	1.69186e+06	DG	[M+NH4]+	Yes	DG(18:1_18:2)	[M+NH4]+	0.002524	1.26322e+08	3.99294e+07	3.16364	1.66159
DG	456	634.539	19.3862	19.39_616.5054n	616.505	1	0.639333	0	0.00289518	0.00872171	2.9632	Minus	Plus	100 - 40 - 5.92	7.35466e+07	54.96	7.53955e+07	135243407	3.4221e+07	8.40511e+07	1.28943e+08	2.79691e+07	4.32862e+07	5.92635e+07	3.64087e+07	1.20985e+07	1.27554e+07	2.16288e+07	2.82574e+07	4.81602e+07	1.44306e+07	NA	1_DG(18:2_18:2)+NH4 | 1_DG(18:1_18:3)+NH4	934876.7 | 192031.85	DG	[M+NH4]+	Yes	DG(18:2_18:2)	[M+NH4]+	0.00517188	7.35466e+07	2.482e+07	2.9632	1.56716
DG	1732	682.538	19.2617	19.26_682.5380m/z	NA	1	0.290017	0	0.53691	0.387132	9.74783	Plus	Minus	100 - 46.4 - 1.02	2.45893e+06	96.14	0	583531	0	432995	527027	202189	0	272287	2.30015e+06	1.0042e+06	0	7.34611e+06	6.32136e+06	240653	0	NA	1_DG(18:2_22:6)+NH4	281686	DG	[M+NH4]+	Yes	DG(18:2_22:6)	[M+NH4]+	0.032699	252254	2.45893e+06	0.102587	-3.28508
LPC	174	496.34	7.1498	7.15_496.3399m/z	NA	1	1.3041	0	0.000826515	0.00667694	2.71703	Plus	Minus	100 - 23.9	5.89392e+07	22.26	2.05545e+07	1.69447e+07	6.82567e+06	3.37292e+07	2.08352e+07	4.18839e+07	6.74621e+06	2.60209e+07	5.05169e+07	5.06301e+07	6.69508e+07	8.29124e+07	6.45725e+07	4.70208e+07	4.99711e+07	NA	1_LPC(16:0)+H	3.12039e+06	LPC	[M+H]+	Yes	LPC(16:0)	[M+H]+	3.65502e-05	2.16925e+07	5.89392e+07	0.368049	-1.44203
LPC	345	524.371	9.34655	9.35_524.3714m/z	NA	1	1.30232	0	0.00205952	0.00814915	2.40207	Plus	Minus	100 - 27.8	4.79464e+07	24.94	1.74479e+07	1.66519e+07	6.18328e+06	3.189e+07	2.19218e+07	3.95321e+07	6.55749e+06	1.94993e+07	4.01211e+07	4.47549e+07	5.59999e+07	6.98191e+07	5.04394e+07	3.52256e+07	3.92648e+07	NA	1_LPC(18:0)+H	646541	LPC	[M+H]+	Yes	LPC(18:0)	[M+H]+	0.000236227	1.99605e+07	4.79464e+07	0.416308	-1.26428
LPC	915	520.34	6.35583	6.36_520.3400m/z	NA	1	1.1278	0	0.0223064	0.0316761	1.75931	Plus	Minus	100 - 20	1.10369e+07	21.72	5.45402e+06	5.18452e+06	1.82012e+06	8.66469e+06	6.79327e+06	1.24386e+07	1.69085e+06	8.14134e+06	1.18602e+07	8.19864e+06	1.10862e+07	1.55668e+07	1.09524e+07	1.08339e+07	8.75992e+06	NA	1_LPC(18:2)+H	391228	LPC	[M+H]+	Yes	LPC(18:2)	[M+H]+	0.00540104	6.27342e+06	1.10369e+07	0.568406	-0.815007
OxTG	1059	914.778	23.0105	23.01_896.7416n	896.742	1	0.651067	0	0.0497579	0.0603011	8.22629	Minus	Plus	100 - 71.9 - 0.232	8.05181e+07	93.96	2.98552e+07	5.85556e+07	1.188e+08	8.58886e+07	2.48203e+08	8.88058e+06	5.01014e+07	4.38596e+07	2.5005e+07	0	1.29836e+06	485504	12240718	2.82232e+07	1.2625e+06	NA	1_OxTG(18:1_18:1_18:3(OH))+NH4 | 1_OxTG(18:1_18:1_18:2(Ke))+NH4	382896.1 | 382896.1	OxTG	[M+NH4]+	Yes	OxTG(18:1_18:1_18:3(OH))	[M+NH4]+	0.0150385	8.05181e+07	9.7879e+06	8.22629	3.04024
PC	74	730.536	16.0831	16.08_730.5365m/z	NA	1	1.186	0	0.000160039	0.00299146	4.39524	Plus	Minus	100 - 43.2 - 10.6	3.85838e+08	32.49	9.0593e+07	5.87024e+07	2.20307e+07	2.33727e+08	8.08405e+07	1.2371e+08	2.14837e+07	7.11955e+07	2.8027e+08	4.49785e+08	3.8461e+08	6.28413e+08	385904518	2.75389e+08	2.96493e+08	NA	1_PC(14:0_18:2)+H	22341858	PC	[M+H]+	Yes	PC(14:0_18:2)	[M+H]+	2.92657e-05	8.77853e+07	3.85838e+08	0.227519	-2.13594
PC	70	732.553	17.0781	17.08_732.5525m/z	NA	1	1.11162	0	0.000141581	0.00282745	4.12618	Plus	Minus	100 - 44.3 - 10.6	1529497075	22.76	3.44602e+08	2.37679e+08	9.94128e+07	1089188989	3.5145e+08	4.4781e+08	8.92478e+07	3.06057e+08	1243483908	1480337457	1468718233	2228690189	1481066091	1642308325	1161875325	NA	1_PC(16:0_16:1)+H	4.06697e+07	PC	[M+H]+	Yes	PC(16:0_16:1)	[M+H]+	6.67786e-06	3.70681e+08	1.5295e+09	0.242355	-2.04481
PC	120	758.567	17.3457	17.35_757.5601n	757.56	1	1.00708	0	0.000406918	0.00481432	4.08981	Plus	Minus	100 - 46.2 - 11.1 - 0.369	10874977361	36.01	2734800964	1908700011	5.62693e+08	7483760158	2689651963	3297947550	5.65016e+08	2029748579	7593122168	13383260758	10986554454	18348009172	10159987838	7828088924	7825818211	NA	1_PC(16:0_18:2)+H	4.17053e+08	PC	[M+H]+	Yes	PC(16:0_18:2)	[M+H]+	0.000100038	2.65904e+09	1.0875e+10	0.24451	-2.03204
PC	121	760.583	18.1254	18.13_759.5759n	759.576	1	1.02953	0	0.000411358	0.00481432	3.88852	Plus	Minus	100 - 46.3 - 10.7 - 0.176	7042803991	26.21	1800375317	1353302698	3.9731e+08	5039119068	1957168925	2212945288	3.56104e+08	1373109202	5578394557	7729675187	6864474061	10612335629	6996742055	6696029123	4821977321	NA	1_PC(16:0_18:1)+H	1.36943e+08	PC	[M+H]+	Yes	PC(16:0_18:1)	[M+H]+	1.85537e-05	1.81118e+09	7.0428e+09	0.257167	-1.95922
PC	313	810.599	18.4756	18.48_809.5914n	809.591	1	2.08583	0	0.00180236	0.00785515	3.94262	Plus	Minus	100 - 49.9 - 7.57	2572497387	53.13	6.20685e+08	5.28576e+08	9.01329e+07	1958488835	6.87924e+08	8.15382e+08	106523864	4.12161e+08	1614674647	3224615860	2360103057	5320801160	2467398088	1500459102	1519429798	NA	1_PC(18:0_20:4)+H	2.12267e+07	PC	[M+H]+	Yes	PC(18:0_20:4)	[M+H]+	0.00154704	6.52484e+08	2.5725e+09	0.253638	-1.97915
PC	190	786.599	18.496	18.50_785.5921n	785.592	1	1.09515	0	0.000928586	0.00680487	3.87141	Plus	Minus	100 - 48.8 - 11.7 - 0.875	6899970375	44.09	1720567283	1429020345	335916234	5142276208	2017260248	2115630852	3.39582e+08	1158058580	4627059265	8740949546	6433790966	12869866099	6508467553	4532076430	4587582767	NA	1_PC(18:1_18:1)+H | 1_PC(16:0_20:2)+H	40579051.34 | 40520460.5	PC	[M+H]+	Yes	PC(18:1_18:1)	[M+H]+	0.000508796	1.78229e+09	6.89997e+09	0.258304	-1.95286
PE	284	770.566	19.0125	19.01_770.5660m/z	NA	1	0.6231	0	0.00160297	0.00772498	4.25258	Plus	Minus	100 - 47.3 - 1.37	6.42641e+07	46.31	1.41084e+07	1.1223e+07	1.58295e+06	5.05749e+07	1.47396e+07	1.75752e+07	1.68766e+06	9.40254e+06	4.28449e+07	8.32322e+07	5.21086e+07	1.23344e+08	5.77109e+07	5.22362e+07	3.83718e+07	NA	1_PE(18:0_20:3)+H | 3_PE(38:3)+H	1128889.56 | 1111317	PE	[M+H]+	Yes	PE(18:0_20:3)	[M+H]+	0.000631883	1.51118e+07	6.42641e+07	0.235151	-2.08834
PE	321	744.553	18.7019	18.70_744.5535m/z	NA	1	0.80645	0	0.0018349	0.00786888	3.97845	Plus	Minus	100 - 44.8 - 5.41	3.36751e+08	40.55	7.83423e+07	6.67699e+07	8.22822e+06	2.75815e+08	8.5041e+07	9.98897e+07	1.06215e+07	5.24435e+07	2.50418e+08	4.27217e+08	2.87459e+08	6.05572e+08	3.05219e+08	2.73023e+08	208351901	NA	1_PE(18:0_18:2)+H | 3_PE(36:2)+H	19658445 | 18726390	PE	[M+H]+	Yes	PE(18:0_18:2)	[M+H]+	0.00037771	8.46439e+07	3.36751e+08	0.251354	-1.99221
PE	478	768.552	18.6811	18.68_767.5450n	767.545	1	0.86895	0	0.00313243	0.00903818	4.3852	Plus	Minus	100 - 44.9 - 8.71	4.73435e+08	54.2	9.97542e+07	8.70942e+07	5.56693e+06	3.64606e+08	1.00464e+08	1.31081e+08	1.11057e+07	6.40246e+07	2.96842e+08	6.05829e+08	3.89334e+08	9.92845e+08	4.49983e+08	3.15801e+08	2.63415e+08	NA	1_PE(18:0_20:4)+H | 3_PE(38:4)+H	3260489.01 | 2629201.3	PE	[M+H]+	Yes	PE(18:0_20:4)	[M+H]+	0.00143984	1.07962e+08	4.73435e+08	0.22804	-2.13264
PE	647	796.584	19.3448	19.34_796.5837m/z	NA	1	0.560483	0	0.00619584	0.0130095	3.6852	Plus	Minus	100 - 49.4 - 7.1	2.61767e+07	36.97	5.47868e+06	5.59599e+06	238610	2.28343e+07	7.13356e+06	9.9699e+06	621523	4.95301e+06	1.86261e+07	3.05859e+07	2.19022e+07	4.55643e+07	2.39904e+07	2.56765e+07	1.68911e+07	NA	1_PE(18:0_22:4)+H | 1_PE(20:0_20:4)+H | 3_PE(40:4)+H	1999593.69 | 1986620.02 | 1956886	PE	[M+H]+	Yes	PE(18:0_22:4)	[M+H]+	0.000365587	7.10319e+06	2.61767e+07	0.271356	-1.88174
PE	1276	792.552	18.5163	18.52_792.5516m/z	NA	1	0.349167	0	0.110664	0.109308	4.58041	Plus	Minus	100 - 5.58 - 1.5	4.01302e+07	30.05	1.12972e+07	6.94351e+06	0	2.59872e+07	5.80881e+06	1.32852e+07	424880	6.34343e+06	2.62761e+07	4.72486e+07	4.33108e+07	5.97676e+07	3.62571e+07	4.25382e+07	2.55128e+07	NA	1_PE(18:0_22:6)+H | 3_PE(40:6)+H	1305292.67 | 1270292	PE	[M+H]+	Yes	PE(18:0_22:6)	[M+H]+	2.51448e-05	8.76127e+06	4.01302e+07	0.218321	-2.19548
PE	718	766.537	17.7975	17.80_766.5370m/z	NA	1	0.2266	0	0.00896407	0.0167435	2.74425	Plus	Minus	100 - 38.8 - 22.1	1.76113e+07	31.73	7.44135e+06	5.09437e+06	451553	2.08943e+07	4.59066e+06	7.20677e+06	1.12847e+06	4.53276e+06	2.19369e+07	2.41374e+07	1.47802e+07	1.99644e+07	8.94029e+06	2.09964e+07	1.25236e+07	NA	1_PE(18:1_20:4)+H | 3_PE(38:5)+H	472036.63 | 411002.2	PE	[M+H]+	Yes	PE(18:1_20:4)	[M+H]+	0.00163504	6.41753e+06	1.76113e+07	0.364399	-1.45641
PE	1165	764.52	17.0987	17.10_764.5195m/z	NA	1	0.228133	0	0.0753816	0.081949	4.74068	Plus	Minus	100 - 31.1	4.52935e+06	50.3	948033	1.09651e+06	0	3.12093e+06	939646	1.01803e+06	0	520229	3.48562e+06	6.79903e+06	3.34384e+06	8.51246e+06	4.36497e+06	2.88578e+06	2.31374e+06	NA	1_PE(18:2_20:4)+H | 3_PE(38:6)+H	491574.55 | 449036.1	PE	[M+H]+	Yes	PE(18:2_20:4)	[M+H]+	0.000693978	955421	4.52935e+06	0.21094	-2.24509
ether-TG	96	910.822	24.9927	24.99_910.8221m/z	NA	1	0.402883	0	0.000287634	0.00419183	55.97	Plus	Minus	100 - 65 - 15.6	111862874	100.22	0	0	0	4.58592e+06	0	11403051	0	0	2.56193e+07	2.56714e+08	4.31026e+07	2.25584e+08	2.0839e+08	1.20453e+07	1.15856e+07	NA	1_plasmanyl-TG(O-18:1_16:0_22:5)+NH4 | 1_plasmenyl-TG(P-18:0_16:0_22:5)+NH4 | 1_plasmanyl-TG(O-16:0_18:2_22:4)+NH4 | 1_plasmenyl-TG(P-18:1_16:0_22:4)+NH4 | 1_plasmanyl-TG(O-18:0_18:2_20:4)+NH4 | 1_plasmenyl-TG(P-20:1_16:0_20:4)+NH4 | 1_plasmenyl-TG(P-20:1_18:2_18:2)+NH4	346220.41 | 346220.41 | 214471.01 | 194625.81 | 104973.24 | 85128.04 | 61396.61	ether-TG	[M+NH4]	Yes	plasmanyl-TG(O-18:1_16:0_22:5)	[M+NH4]	0.00773608	1.99862e+06	1.11863e+08	0.0178667	-5.80658
ether-TG	140	884.805	25.0127	25.01_884.8051m/z	NA	1	0.544083	0	0.000574867	0.00580256	21.5553	Plus	Minus	100 - 53	1.19005e+08	104.58	0	0	0	1.77788e+07	0	2.63884e+07	0	0	2.15865e+07	2.82862e+08	3.16048e+07	2.39323e+08	2.30049e+08	1.60775e+07	1.1531e+07	NA	1_plasmanyl-TG(O-16:0_16:0_22:5)+NH4 | 1_plasmanyl-TG(O-18:1_16:0_20:4)+NH4 | 1_plasmenyl-TG(P-18:0_16:0_20:4)+NH4 | 1_plasmanyl-TG(O-18:0_14:0_22:5)+NH4 | 1_plasmanyl-TG(O-20:1_14:0_20:4)+NH4 | 1_plasmenyl-TG(P-20:0_14:0_20:4)+NH4	890376.4 | 642163.3 | 642163.3 | 527715.85 | 279502.75 | 279502.75	ether-TG	[M+NH4]	Yes	plasmanyl-TG(O-16:0_16:0_22:5)	[M+NH4]	0.0113682	5.52089e+06	1.19005e+08	0.0463922	-4.42997
ether-TG	341	838.818	25.6244	25.62_820.7844n	820.784	1	0.5127	0	0.00203166	0.00814139	4.37281	Plus	Minus	100 - 58 - 11.2	8.45509e+07	59.97	1.21493e+07	1.67726e+07	1.2428e+07	4.30421e+07	2.36643e+07	2.47954e+07	4.48075e+06	1.73522e+07	3.26126e+07	1.57936e+08	5.31042e+07	1.65813e+08	1.15769e+08	3.54366e+07	3.11848e+07	NA	1_plasmanyl-TG(O-16:0_16:0_18:0)+NH4 | 1_plasmanyl-TG(O-20:0_14:0_16:0)+NH4 | 1_plasmanyl-TG(O-18:0_16:0_16:0)+NH4 | 1_plasmanyl-TG(O-18:0_14:0_18:0)+NH4	10740350.12 | 9784030.52 | 9567792.12 | 1424909.52	ether-TG	[M+NH4]	Yes	plasmanyl-TG(O-16:0_16:0_18:0)	[M+NH4]	0.00506571	1.93356e+07	8.45509e+07	0.228686	-2.12856
ether-TG	632	964.868	25.4195	25.42_964.8676m/z	NA	1	0.552633	0	0.00574249	0.0123749	18.2272	Plus	Minus	100 - 89.2	2.79467e+07	101.61	19728.1	0	88739.1	7.11306e+06	2640.85	5.03751e+06	4281.69	0	1.3184e+07	3.35648e+07	4.51527e+06	7.1793e+07	6.1112e+07	9.59691e+06	1.86123e+06	NA	1_plasmanyl-TG(O-20:0_18:1_22:6)+NH4	437160	ether-TG	[M+NH4]	Yes	plasmanyl-TG(O-20:0_18:1_22:6)	[M+NH4]	0.0103937	1.53325e+06	2.79467e+07	0.0548631	-4.18802
ether-TG	790	990.885	25.4605	25.46_990.8851m/z	NA	1	0.450433	0	0.0115383	0.0194689	17.4565	Plus	Minus	100 - 80.8	3.58818e+07	77.88	237875	312712	0	8.83124e+06	0	6.64087e+06	0	421252	1.5973e+07	6.18204e+07	1.73445e+07	7.2042e+07	6.22338e+07	1.40662e+07	7.69236e+06	NA	1_plasmanyl-TG(O-18:0_22:4_22:4)+NH4	35638.1	ether-TG	[M+NH4]	Yes	plasmanyl-TG(O-18:0_22:4_22:4)	[M+NH4]	0.00232327	2.05549e+06	3.58818e+07	0.0572852	-4.12569
ether-TG	853	864.834	25.6244	25.62_864.8343m/z	NA	1	0.47185	0	0.0153372	0.0238041	2.57567	Plus	Minus	100 - 67.9 - 19.9 - 0.283	5.17939e+07	43.24	1.64948e+07	2.59571e+07	1.31128e+07	3.55677e+07	2.19917e+07	2.0724e+07	6.33397e+06	2.06894e+07	2.89607e+07	8.33763e+07	2.41492e+07	8.65244e+07	8.72071e+07	3.45272e+07	1.78125e+07	NA	1_plasmanyl-TG(O-18:0_16:0_18:1)+NH4 | 1_plasmanyl-TG(O-18:1_16:0_18:0)+NH4 | 1_plasmenyl-TG(P-18:0_16:0_18:0)+NH4 | 1_plasmanyl-TG(O-20:0_16:0_16:1)+NH4 | 1_plasmanyl-TG(O-20:1_16:0_16:0)+NH4 | 1_plasmenyl-TG(P-20:0_16:0_16:0)+NH4 | 1_plasmanyl-TG(O-16:0_18:0_18:1)+NH4 | 1_plasmanyl-TG(O-20:0_14:0_18:1)+NH4 | 1_plasmanyl-TG(O-18:0_16:1_18:0)+NH4 | 1_plasmanyl-TG(O-20:1_14:0_18:0)+NH4 | 1_plasmen…	3107404 | 2102184.4 | 2102184.4 | 2089881.8 | 1938157 | 1938157 | 1333274.4 | 1219690.89 | 315752.2 | 214471.29 | 214471.29 | 164027.4 | 164027.4	ether-TG	[M+NH4]	Yes	plasmanyl-TG(O-18:0_16:0_18:1)	[M+NH4]	0.00924338	2.01089e+07	5.17939e+07	0.388249	-1.36495
ether-TG	1010	936.84	25.2353	25.24_936.8402m/z	NA	1	0.224867	0	0.0400962	0.0508772	Inf	Plus	Minus	100	7.04831e+06	125.44	0	0	0	0	0	0	0	0	0	1.81356e+07	0	1.48745e+07	1.63281e+07	0	0	NA	1_plasmanyl-TG(O-18:0_18:1_22:6)+NH4	939507	ether-TG	[M+NH4]	Yes	plasmanyl-TG(O-18:0_18:1_22:6)	[M+NH4]	0.0205352	0	7.04831e+06	0	#NUM!
ether-TG	1017	882.791	24.636	24.64_882.7912m/z	NA	1	0.17685	0	0.0402506	0.0508772	Inf	Plus	Minus	100	1.3635e+07	144.44	0	0	0	0	0	0	0	0	0	44159051	0	3.91254e+07	1.21604e+07	0	0	NA	1_plasmanyl-TG(O-16:0_18:2_20:4)+NH4 | 1_plasmenyl-TG(P-18:1_16:0_20:4)+NH4 | 1_plasmenyl-TG(P-18:1_18:2_18:2)+NH4 | 1_plasmanyl-TG(O-18:1_16:0_20:5)+NH4 | 1_plasmenyl-TG(P-18:0_16:0_20:5)+NH4	814930.7 | 644977.32 | 188082.2 | 38421.85 | 38421.85	ether-TG	[M+NH4]	Yes	plasmanyl-TG(O-16:0_18:2_20:4)	[M+NH4]	0.0353228	0	1.3635e+07	0	#NUM!
ether-TG	1057	890.85	25.7064	25.71_890.8505m/z	NA	1	0.43075	0	0.0489362	0.059515	2.14363	Plus	Minus	100 - 65 - 16.9	5.48552e+07	42.24	2.22364e+07	4.19953e+07	1.44593e+07	3.72309e+07	3.17834e+07	2.31408e+07	1.04587e+07	2.34145e+07	3.16503e+07	8.73195e+07	2.44931e+07	9.73534e+07	8.98082e+07	3.51002e+07	1.82621e+07	NA	1_plasmanyl-TG(O-20:0_16:0_18:2)+NH4 | 1_plasmenyl-TG(P-20:1_16:0_18:0)+NH4 | 1_plasmanyl-TG(O-18:0_18:0_18:2)+NH4 | 1_plasmanyl-TG(O-20:1_16:0_18:1)+NH4 | 1_plasmenyl-TG(P-20:0_16:0_18:1)+NH4 | 1_plasmenyl-TG(P-18:1_16:0_20:0)+NH4 | 1_plasmanyl-TG(O-16:0_18:2_20:0)+NH4 | 1_plasmanyl-TG(O-18:1_18:0_18:1)+NH4 | 1_plasmenyl-TG(P-18:0_18:0_18:1)+NH4 | 1_plasmanyl-TG(O-20:1_16:1_18:0)+NH4 | 1_plasmen…	3771264.9 | 2115360.4 | 2076355.4 | 2013942.55 | 2013942.55 | 1982419.29 | 1943414.29 | 319033.05 | 319033.05 | 306858.53 | 306858.53 | 287509.79 | 265287.4 | 205440.68 | 186091.94 | 186091.94 | 173917.42 | 173917.42 | 163869.55	ether-TG	[M+NH4]	Yes	plasmanyl-TG(O-20:0_16:0_18:2)	[M+NH4]	0.0205542	2.55899e+07	5.48552e+07	0.466499	-1.10005
ether-TG	1167	916.866	25.7268	25.73_916.8660m/z	NA	1	0.389967	0	0.0755166	0.0819847	1.86796	Plus	Minus	100 - 63 - 16.2	3.92437e+07	50.63	1.86494e+07	4.07342e+07	9.85321e+06	2.71472e+07	2.83619e+07	1.65167e+07	8.65263e+06	1.81558e+07	2.2949e+07	5.88981e+07	1.90644e+07	6.76668e+07	6.35258e+07	2.78948e+07	1.47069e+07	NA	1_plasmanyl-TG(O-20:0_18:1_18:2)+NH4 | 1_plasmanyl-TG(O-20:1_18:0_18:2)+NH4 | 1_plasmenyl-TG(P-20:0_18:0_18:2)+NH4 | 1_plasmenyl-TG(P-20:1_18:0_18:1)+NH4 | 1_plasmanyl-TG(O-20:1_18:1_18:1)+NH4 | 1_plasmenyl-TG(P-20:0_18:1_18:1)+NH4	743548.1 | 567258.29 | 567258.29 | 252524.19 | 214407 | 214407	ether-TG	[M+NH4]	Yes	plasmanyl-TG(O-20:0_18:1_18:2)	[M+NH4]	0.0326018	2.10089e+07	3.92437e+07	0.535344	-0.901462
ether-TG	1464	810.789	25.1944	25.19_792.7550n	792.755	1	0.4276	0	0.203301	0.175244	3.96477	Plus	Minus	100 - 54.4 - 12.1	3.76534e+07	83.24	3.25447e+06	9.45877e+06	3.02575e+06	2.57879e+07	1.3663e+07	1.30101e+07	0	7.77581e+06	1.83198e+07	6.88863e+07	1.4331e+07	8.24854e+07	5.77413e+07	1.97327e+07	2.07706e+06	NA	1_plasmanyl-TG(O-16:0_16:0_16:0)+NH4	264559	ether-TG	[M+NH4]	Yes	plasmanyl-TG(O-16:0_16:0_16:0)	[M+NH4]	0.0143582	9.49699e+06	3.76534e+07	0.252221	-1.98724
ether-TG	1906	888.835	25.3581	25.36_888.8346m/z	NA	1	0.614483	0	0.870359	0.563063	1.49405	Plus	Minus	100 - 68 - 13.3	4.20609e+07	50.42	2.09471e+07	5.37423e+07	1.23133e+07	3.69985e+07	3.86699e+07	2.07191e+07	1.37006e+07	2.81278e+07	2.7365e+07	4.8551e+07	4.18466e+06	8.29778e+07	9.99485e+07	2.88717e+07	2.52733e+06	NA	1_plasmanyl-TG(O-18:0_16:0_20:3)+NH4 | 1_plasmanyl-TG(O-20:1_16:0_18:2)+NH4 | 1_plasmenyl-TG(P-20:0_16:0_18:2)+NH4 | 1_plasmanyl-TG(O-20:0_16:0_18:3)+NH4 | 1_plasmanyl-TG(O-16:0_18:0_20:3)+NH4 | 1_plasmanyl-TG(O-18:1_18:0_18:2)+NH4 | 1_plasmenyl-TG(P-18:0_18:0_18:2)+NH4 | 1_plasmanyl-TG(O-20:0_16:1_18:2)+NH4 | 1_plasmanyl-TG(O-18:0_18:0_18:3)+NH4 | 1_plasmenyl-TG(P-20:1_16:1_18:0)+NH4	1726540.5 | 1009575.9 | 1009575.9 | 962438.98 | 903603.5 | 186638.9 | 186638.9 | 150823.29 | 139501.98 | 123900.79	ether-TG	[M+NH4]	Yes	plasmanyl-TG(O-18:0_16:0_20:3)	[M+NH4]	0.173549	2.81523e+07	4.20609e+07	0.669324	-0.579224
Plasmanyl-PC	193	742.573	17.9403	17.94_742.5728m/z	NA	1	0.720083	0	0.000937827	0.00680487	4.13999	Plus	Minus	100 - 46.1	6.34313e+08	38.85	1.54113e+08	1.38357e+08	2.87123e+07	4.0472e+08	1.60273e+08	2.195e+08	2.0723e+07	9.93313e+07	4.41144e+08	7.96276e+08	5.8726e+08	1086818365	6.8466e+08	397516984	446518557	NA	1_Plasmanyl-PC(O-16:1/18:2)+H | 1_Plasmenyl-PC(P-16:0/18:2)+H | 1_Plasmanyl-PC(O-16:0/18:3)+H	10043092.08 | 10043092.08 | 5937526.21	Plasmanyl-PC	[M+H]+	No	Plasmanyl-PC(O-16:1/18:2)	[M+H]+	0.000145612	1.53216e+08	6.34313e+08	0.241546	-2.04963
ether-PE	333	724.527	18.1456	18.15_724.5270m/z	NA	1	0.6174	0	0.00195725	0.00805221	4.1992	Plus	Minus	100 - 44.5 - 4.86	4.16338e+08	42.95	9.7283e+07	8.42488e+07	7.69544e+06	3.07152e+08	8.83985e+07	1.27003e+08	1.3114e+07	6.82806e+07	3.02637e+08	5.19049e+08	3.40948e+08	7.67569e+08	4.29549e+08	292875535	261737394	NA	1_Plasmenyl-PE(P-16:0/20:4)+H | 3_Plasmanyl-PE(36:5)+H	281913.28 | 40716.88	ether-PE	[M+H]+	Yes	Plasmenyl-PE(P-16:0/20:4)	[M+H]+	0.000363031	9.91469e+07	4.16338e+08	0.23814	-2.07012
ether-PE	436	752.556	19.1585	19.16_751.5490n	751.549	1	0.8937	0	0.00274582	0.00863695	4.57799	Plus	Minus	100 - 44.7 - 3.94	5.22536e+08	54.77	1.06446e+08	9.47549e+07	6.82634e+06	3.68792e+08	1.0155e+08	1.55294e+08	1.08835e+07	6.85803e+07	2.97001e+08	6.92774e+08	4.02426e+08	1081371790	5.47501e+08	3.39924e+08	2.96751e+08	NA	1_Plasmenyl-PE(P-18:0/20:4)+H | 3_Plasmanyl-PE(38:5)+H	489372.62 | 89274.92	ether-PE	[M+H]+	Yes	Plasmenyl-PE(P-18:0/20:4)	[M+H]+	0.0012693	1.14141e+08	5.22536e+08	0.218436	-2.19471
ether-PE	641	748.526	17.9819	17.98_748.5259m/z	NA	1	0.719633	0	0.00607435	0.0128802	4.26543	Plus	Minus	100 - 40.6 - 0.152	1.05679e+08	41.12	2.67647e+07	2.26886e+07	535324	7.81256e+07	16636018	3.17059e+07	1.91994e+06	19830130	7.50577e+07	1.25987e+08	9.42502e+07	1.90684e+08	1.0577e+08	9.15598e+07	5.64468e+07	NA	1_Plasmenyl-PE(P-16:0/22:6)+H	2.51243e+06	ether-PE	[M+H]+	Yes	Plasmenyl-PE(P-16:0/22:6)	[M+H]+	0.000279148	2.47758e+07	1.05679e+08	0.234443	-2.09269
ether-PE	748	704.557	19.6778	19.68_704.5570m/z	NA	1	0.207917	0	0.00969412	0.0173397	6.39355	Plus	Minus	100 - 42.8	2.29571e+06	90.22	0	63822	0	2.33851e+06	268889	201302	0	0	1.35401e+06	2.17025e+06	423878	6.51689e+06	2.81238e+06	2.29831e+06	494223	NA	1_Plasmenyl-PE(P-18:0/16:0)+H | 3_Plasmanyl-PE(34:1)+H	430910.92 | 136095.72	ether-PE	[M+H]+	Yes	Plasmenyl-PE(P-18:0/16:0)	[M+H]+	0.0145684	359066	2.29571e+06	0.156408	-2.67662
ether-PE	779	776.556	19.0125	19.01_776.5562m/z	NA	1	0.53995	0	0.0106761	0.0182862	4.77357	Plus	Minus	100 - 37.3	9.08651e+07	50.65	1.67744e+07	1.37617e+07	110057	6.33794e+07	1.34727e+07	3.00127e+07	611828	1.41574e+07	4.94989e+07	1.06609e+08	7.41089e+07	1.85167e+08	8.81307e+07	7.96796e+07	5.28616e+07	NA	1_Plasmenyl-PE(P-18:0/22:6)+H	1.23165e+06	ether-PE	[M+H]+	Yes	Plasmenyl-PE(P-18:0/22:6)	[M+H]+	0.000743551	1.9035e+07	9.08651e+07	0.209487	-2.25507
ether-PE	1142	730.572	19.8804	19.88_730.5724m/z	NA	1	0.5064	0	0.0703914	0.0784004	6.18787	Plus	Minus	100 - 38.9	9.94899e+06	62.47	1.48649e+06	3.50333e+06	0	4.13636e+06	812300	2.35711e+06	0	566987	7.53407e+06	1.28241e+07	2.09601e+06	1.90108e+07	1.25702e+07	1.31809e+07	2.42684e+06	NA	1_Plasmenyl-PE(P-18:0/18:1)+H | 1_Plasmenyl-PE(P-16:0/20:1)+H | 3_Plasmanyl-PE(36:2)+H	1212332.38 | 485036.24 | 470258.3	ether-PE	[M+H]+	Yes	Plasmenyl-PE(P-18:0/18:1)	[M+H]+	0.00138473	1.60782e+06	9.94899e+06	0.161607	-2.62944
ether-PE	1277	726.541	18.496	18.50_726.5407m/z	NA	1	0.535617	0	0.111444	0.109982	3.95442	Plus	Minus	100 - 30	3.58173e+07	23.17	8.1818e+06	9.60958e+06	0	2.64928e+07	8.75695e+06	1.1225e+07	87047.6	8.10735e+06	3.4644e+07	5.07703e+07	2.56172e+07	3.68907e+07	3.97995e+07	3.53632e+07	2.76365e+07	NA	1_Plasmenyl-PE(P-16:0/20:3)+H | 3_Plasmanyl-PE(36:4)+H	692380.85 | 277509.05	ether-PE	[M+H]+	Yes	Plasmenyl-PE(P-16:0/20:3)	[M+H]+	1.45868e-05	9.05756e+06	3.58173e+07	0.252882	-1.98346
ether-PE	1285	750.542	18.5783	18.58_750.5418m/z	NA	1	0.3083	0	0.116213	0.114068	4.33564	Plus	Minus	100 - 4.04	3.30152e+07	42.35	6.97148e+06	7.42392e+06	0	2.34074e+07	8.28077e+06	8.21379e+06	229217	6.39219e+06	2.65587e+07	4.56906e+07	2.14216e+07	5.53834e+07	3.49411e+07	3.23056e+07	1.48055e+07	NA	1_Plasmenyl-PE(P-18:0/20:5)+H | 3_Plasmanyl-PE(38:6)+H	382882.69 | 42230.39	ether-PE	[M+H]+	Yes	Plasmenyl-PE(P-18:0/20:5)	[M+H]+	0.00029177	7.61485e+06	3.30152e+07	0.230647	-2.11624
PS	119	788.541	16.8915	16.89_788.5413m/z	NA	1	0.700833	0	0.000397622	0.00474846	4.40903	Plus	Minus	100 - 45.9 - 8.72	1.62985e+08	41.67	3.89803e+07	2.1519e+07	7.58475e+06	1.20574e+08	2.64577e+07	5.103e+07	7.0528e+06	2.25314e+07	1.03179e+08	1.80673e+08	1.75366e+08	3.00888e+08	1.3847e+08	1.05055e+08	1.37267e+08	NA	1_PS(18:0_18:2)+H | 3_PS(36:2)+H | 1_BMP(18:2_18:2)+NH4	737931.23 | 716080.9 | 21850.33	PS	[M+H]+	No	PS(18:0_18:2)	[M+H]+	0.000271243	3.69663e+07	1.62985e+08	0.226807	-2.14046
PS	684	836.54	16.8089	16.81_836.5398m/z	NA	1	0.621267	0	0.00736263	0.0146373	3.92581	Plus	Minus	100 - 52.1 - 4.36	5.77171e+07	45.74	1.56327e+07	1.32864e+07	382670	4.04655e+07	1.25688e+07	1.92928e+07	1.80138e+06	1.41853e+07	3.75721e+07	6.0617e+07	5.83791e+07	1.12263e+08	5.88328e+07	3.4523e+07	4.18328e+07	NA	1_PS(18:0_22:6)+H | 3_PS(40:6)+H	850068.87 | 829558.8	PS	[M+H]+	Yes	PS(18:0_22:6)	[M+H]+	0.000583969	1.47019e+07	5.77171e+07	0.254724	-1.97299
PS	1132	812.541	16.871	16.87_812.5412m/z	NA	1	0.374117	0	0.0693878	0.0778879	2.3608	Plus	Minus	100 - 38	1.07049e+07	50.73	4.86679e+06	4.92531e+06	53862.1	9.09727e+06	1.77876e+06	1.06047e+07	800993	4.14791e+06	1.41925e+07	4.95014e+06	1.37061e+07	1.80955e+07	2.68981e+06	1.20246e+07	9.27587e+06	NA	1_PS(18:0_20:4)+H | 3_PS(38:4)+H | 3_PS(36:1)+Na	632656.4 | 514028.7 | 47293.65	PS	[M+H]+	Yes	PS(18:0_20:4)	[M+H]+	0.0113288	4.53445e+06	1.07049e+07	0.423585	-1.23928
TG	49	764.673	23.0515	23.05_746.6394n	746.639	1	0.447267	0	5.5e-05	0.00152601	4.38629	Minus	Plus	100 - 49.8 - 8.93	1.12512e+08	46.71	9.08834e+07	2.07398e+08	8.64247e+07	7.3098e+07	1.76443e+08	4.45322e+07	8.88721e+07	132442585	3.702e+07	1.6737e+07	1.53842e+07	2.22068e+07	3.00379e+07	4.47755e+07	1.33942e+07	NA	1_TG(10:0_16:1_18:1)+NH4 | 1_TG(12:0_16:1_16:1)+NH4 | 1_TG(12:0_14:0_18:2)+NH4	382753.68 | 340902.22 | 200596.39	TG	[M+NH4]+	Yes	TG(10:0_16:1_18:1)	[M+NH4]+	0.000677279	1.12512e+08	2.56508e+07	4.38629	2.133
TG	51	762.658	22.6646	22.66_744.6237n	744.624	1	0.590317	0	6.14e-05	0.00162501	5.14234	Minus	Plus	100 - 51.9 - 5.44	5.12095e+07	51.09	3.66125e+07	9.02609e+07	3.77241e+07	3.47108e+07	106204125	1.83711e+07	3.57535e+07	5.00386e+07	1.57552e+07	5.24159e+06	6.27464e+06	6.13836e+06	1.17509e+07	1.76293e+07	6.91875e+06	NA	1_TG(10:0_16:1_18:2)+NH4 | 1_TG(18:1_18:2_8:0)+NH4 | 1_TG(14:1_14:1_16:1)+NH4	326177.33 | 305629.59 | 195160.42	TG	[M+NH4]+	Yes	TG(10:0_16:1_18:2)	[M+NH4]+	0.00190742	5.12095e+07	9.9584e+06	5.14234	2.36242
TG	1950	712.643	22.9086	22.91_712.6431m/z	NA	1	0.325917	0	0.956152	0.602517	1.04204	Plus	Minus	100 - 31.1	4.43988e+06	46.37	3.94617e+06	8.64226e+06	2.10127e+06	3.23704e+06	5.09367e+06	3.29269e+06	3.43786e+06	4.33506e+06	2.51427e+06	9.31024e+06	5.19211e+06	4.96182e+06	3.7425e+06	2.47749e+06	2.88076e+06	NA	1_TG(10:0_14:0_16:0)+NH4 | 1_TG(12:0_14:0_14:0)+NH4 | 1_TG(12:0_12:0_16:0)+NH4	530919.2 | 490053.6 | 432744.5	TG	[M+NH4]+	Yes	TG(10:0_14:0_16:0)	[M+NH4]+	0.438429	4.26075e+06	4.43988e+06	0.959654	-0.0594135
TG	8	766.689	23.4163	23.42_766.6894m/z	NA	1	0.320417	0	1.86e-05	0.000945382	3.09881	Minus	Plus	100 - 51.8 - 9.16	8.05303e+07	32.15	8.18606e+07	1.32907e+08	6.95025e+07	6.52747e+07	7.80966e+07	4.53468e+07	7.34669e+07	9.77866e+07	3.49306e+07	2.23354e+07	1.68178e+07	1.82429e+07	3.13816e+07	4.09199e+07	1.7284e+07	NA	1_TG(12:0_14:0_18:1)+NH4 | 1_TG(12:0_16:0_16:1)+NH4 | 1_TG(14:0_14:0_16:1)+NH4 | 1_TG(10:0_16:0_18:1)+NH4	2395837.2 | 2180347.8 | 2098121 | 1610949.6	TG	[M+NH4]+	Yes	TG(12:0_14:0_18:1)	[M+NH4]+	7.96487e-05	8.05303e+07	2.59875e+07	3.09881	1.63172
TG	62	790.689	23.1329	23.13_772.6557n	772.656	1	0.546383	0	0.000105516	0.00235654	4.99683	Minus	Plus	100 - 56 - 12.8	2.73109e+08	45.82	2.06093e+08	4.45933e+08	2.22768e+08	1.84897e+08	4.19821e+08	1.01107e+08	2.24189e+08	3.80062e+08	102188733	1.97404e+07	2.92244e+07	2.31665e+07	5.7547e+07	1.1946e+08	3.12675e+07	NA	1_TG(12:0_16:1_18:2)+NH4 | 1_TG(14:1_16:1_16:1)+NH4 | 1_TG(10:0_18:1_18:2)+NH4 | 1_TG(14:1_14:1_18:1)+NH4 | 1_TG(14:0_14:1_18:2)+NH4	3862345.8 | 2924543.3 | 2544143.4 | 1990852.9 | 1464338.92	TG	[M+NH4]+	Yes	TG(12:0_16:1_18:2)	[M+NH4]+	0.000357079	2.73109e+08	5.46564e+07	4.99683	2.32101
TG	859	738.659	22.9901	22.99_738.6591m/z	NA	1	0.38675	0	0.0158862	0.0244861	7.88947	Minus	Plus	100 - 49.4 - 7.71	2.52985e+07	54.11	2.06675e+07	5.07131e+07	1.96696e+07	1.61259e+07	4.08418e+07	9.37583e+06	1.95357e+07	2.54585e+07	6.28734e+06	0	0	2.00578e+06	5.21024e+06	8.94296e+06	0	NA	1_TG(12:0_14:0_16:1)+NH4 | 1_TG(10:0_14:0_18:1)+NH4 | 1_TG(10:0_16:0_16:1)+NH4 | 1_TG(12:0_12:0_18:1)+NH4	441168.37 | 407096.96 | 366409.65 | 336540.54	TG	[M+NH4]+	Yes	TG(12:0_14:0_16:1)	[M+NH4]+	0.000594893	2.52985e+07	3.20662e+06	7.88947	2.97993
TG	1037	736.643	22.5628	22.56_718.6097n	718.61	1	0.529433	0	0.0445843	0.0552394	10.5732	Minus	Plus	100 - 50.4 - 11.2	6.85918e+07	64.66	5.14435e+07	1.28023e+08	5.36771e+07	4.02739e+07	1.47409e+08	2.12978e+07	5.20451e+07	5.45651e+07	1.31056e+07	0	609749	3.25496e+06	8.1894e+06	1.81227e+07	2.12898e+06	NA	1_TG(12:0_12:0_18:2)+NH4 | 1_TG(10:0_16:1_16:1)+NH4	326037.3 | 268195.27	TG	[M+NH4]+	Yes	TG(12:0_12:0_18:2)	[M+NH4]+	0.00147131	6.85918e+07	6.48735e+06	10.5732	3.40233
TG	48	792.706	23.4964	23.50_792.7056m/z	NA	1	0.802617	0	5.18e-05	0.00146094	2.69283	Minus	Plus	100 - 54.3 - 14.4	5.51666e+08	21.29	5.35439e+08	7.61772e+08	5.5136e+08	4.4725e+08	536499566	3.82255e+08	5.37083e+08	6.6167e+08	3.11556e+08	1.25619e+08	127435156	1.35808e+08	2.37496e+08	360841156	135299050	NA	1_TG(14:0_16:1_16:1)+NH4 | 1_TG(12:0_16:1_18:1)+NH4 | 1_TG(14:1_16:0_16:1)+NH4 | 1_TG(14:0_14:1_18:1)+NH4 | 1_TG(14:0_14:0_18:2)+NH4 | 1_TG(12:0_16:0_18:2)+NH4 | 1_TG(10:0_18:1_18:1)+NH4	7587819 | 7430387.6 | 6979063.6 | 5449273.4 | 4244468.3 | 3732843.1 | 3430551.9	TG	[M+NH4]+	Yes	TG(14:0_16:1_16:1)	[M+NH4]+	1.79381e-05	5.51666e+08	2.04865e+08	2.69283	1.42912
TG	64	842.72	23.3155	23.32_842.7202m/z	NA	1	0.603883	0	0.000112391	0.00244652	5.18878	Minus	Plus	100 - 62.2 - 15.7	1103187489	43.76	8.16998e+08	1573846758	9.99043e+08	7.17298e+08	1728185937	3.72003e+08	1027735571	1590388756	4.29933e+08	7.94733e+07	108829866	7.28611e+07	1.94449e+08	4.67303e+08	1.35423e+08	NA	1_TG(14:0_18:2_18:3)+NH4 | 1_TG(16:1_16:1_18:3)+NH4 | 1_TG(14:1_18:2_18:2)+NH4 | 1_TG(14:1_18:1_18:3)+NH4 | 1_TG(12:0_18:2_20:3)+NH4 | 1_TG(14:1_16:1_20:3)+NH4	11655930 | 9482447 | 8736859.1 | 8461748.1 | 8140107.05 | 8028171.55	TG	[M+NH4]+	Yes	TG(14:0_18:2_18:3)	[M+NH4]+	0.000236898	1.10319e+09	2.1261e+08	5.18878	2.37539
TG	104	818.722	23.5764	23.58_818.7218m/z	NA	1	0.6969	0	0.000336094	0.00448619	3.06137	Minus	Plus	100 - 57.4 - 15.6	1969833749	20.05	1768015150	2440261392	2076964882	1610930524	2032446451	1335871989	1992455433	2501724169	1200914127	218186038	3.81212e+08	2.00429e+08	681964533	1321882933	4.99553e+08	NA	1_TG(14:0_16:1_18:2)+NH4 | 1_TG(14:1_16:1_18:1)+NH4 | 1_TG(16:1_16:1_16:1)+NH4 | 1_TG(12:0_18:1_18:2)+NH4 | 1_TG(14:1_16:0_18:2)+NH4	46650224 | 36759315 | 30372390 | 30144358 | 26365598.3	TG	[M+NH4]+	Yes	TG(14:0_16:1_18:2)	[M+NH4]+	2.04059e-05	1.96983e+09	6.43449e+08	3.06137	1.61418
TG	221	820.738	23.9306	23.93_820.7378m/z	NA	1	0.806517	0	0.00116689	0.00723388	1.48986	Minus	Plus	100 - 57.7 - 15.3	2081380790	12.18	2171722138	2249664014	2218950036	1773742527	1635025641	2395217255	2130604306	2076120406	1637989926	1059731688	1440692631	8.96849e+08	1457136095	1858404631	1428434447	NA	1_TG(14:0_16:0_18:2)+NH4 | 1_TG(14:0_16:1_18:1)+NH4 | 1_TG(16:0_16:1_16:1)+NH4 | 1_TG(14:1_16:0_18:1)+NH4 | 1_TG(12:0_16:0_20:2)+NH4 | 1_TG(14:0_14:0_20:2)+NH4 | 1_TG(12:0_18:1_18:1)+NH4	116957780 | 90163383 | 88348250 | 79023313 | 70744988.6 | 63697343.6 | 46838568	TG	[M+NH4]+	Yes	TG(14:0_16:0_18:2)	[M+NH4]+	0.000266124	2.08138e+09	1.39703e+09	1.48986	0.575174
TG	237	768.705	23.8326	23.83_768.7050m/z	NA	1	0.293567	0	0.00123162	0.00723388	Inf	Plus	Minus	100 - 49.2 - 5.23	4.53039e+07	112.81	0	0	0	0	0	0	0	0	0	1.24939e+08	4.43473e+07	1.02864e+08	4.33473e+07	0	1.62882e+06	NA	1_TG(14:0_14:0_16:0)+NH4 | 1_TG(12:0_16:0_16:0)+NH4 | 1_TG(12:0_14:0_18:0)+NH4 | 1_TG(10:0_16:0_18:0)+NH4 | 1_TG(14:0_15:0_15:0)+NH4	9137901 | 8118734 | 6779459 | 6701109.34 | 4955151.86	TG	[M+NH4]+	Yes	TG(14:0_14:0_16:0)	[M+NH4]+	0.0127753	0	4.53039e+07	0	#NUM!
TG	612	824.77	24.5964	24.60_806.7358n	806.736	1	0.4337	0	0.00523694	0.0116701	2.71696	Plus	Minus	100 - 54.8 - 14.8	1098623272	20.49	4.20995e+08	4.64942e+08	393360511	3.88176e+08	412190256	5.33752e+08	3.7914e+08	2.4231e+08	4.0115e+08	2278980483	1343075557	1645028142	8.72341e+08	4.16287e+08	7.33501e+08	NA	1_TG(14:0_16:0_18:0)+NH4 | 1_TG(16:0_16:0_16:0)+NH4 | 1_TG(12:0_18:0_18:0)+NH4 | 1_TG(15:0_15:0_18:0)+NH4	86605600 | 74447300 | 24953742.22 | 792363.34	TG	[M+NH4]+	Yes	TG(14:0_16:0_18:0)	[M+NH4]+	0.00719602	4.04358e+08	1.09862e+09	0.368059	-1.44199
TG	808	796.738	24.224	24.22_796.7376m/z	NA	1	0.312983	0	0.0127581	0.0210151	15.2288	Plus	Minus	100 - 54.4 - 7.82	253221579	86.36	2.13469e+07	2.02803e+07	0	0	1.08198e+07	8.05753e+07	0	0	8.62146e+06	6.02315e+08	339244191	4.36203e+08	2.12829e+08	2.6496e+07	1.46842e+08	NA	1_TG(14:0_16:0_16:0)+NH4 | 1_TG(15:0_15:0_16:0)+NH4 | 1_TG(12:0_16:0_18:0)+NH4 | 1_TG(14:0_14:0_18:0)+NH4	17955927 | 12915344.84 | 9751532.81 | 8858847.6	TG	[M+NH4]+	Yes	TG(14:0_16:0_16:0)	[M+NH4]+	0.00465706	1.66278e+07	2.53222e+08	0.065665	-3.92873
TG	1102	794.721	23.872	23.87_794.7214m/z	NA	1	0.313183	0	0.061376	0.0710752	1.25956	Minus	Plus	100 - 54.5 - 12.3 - 0.0822	2.3292e+08	14.54	2.47459e+08	2.85727e+08	2.20125e+08	183589681	1.56856e+08	3.34574e+08	2.08739e+08	2.26293e+08	1.64172e+08	1.78407e+08	2.11975e+08	1.43324e+08	2.11545e+08	2.09512e+08	1.75517e+08	NA	1_TG(14:0_16:0_16:1)+NH4 | 1_TG(12:0_16:0_18:1)+NH4 | 1_TG(14:0_14:0_18:1)+NH4 | 1_TG(12:0_14:0_20:1)+NH4 | 1_TG(15:0_15:0_16:1)+NH4	5550920.3 | 4042997.5 | 3699431.1 | 3419462.57 | 2355637.13	TG	[M+NH4]+	Yes	TG(14:0_16:0_16:1)	[M+NH4]+	0.0307088	2.3292e+08	1.84922e+08	1.25956	0.332921
TG	1863	822.754	24.263	24.26_822.7539m/z	NA	1	0.45045	0	0.788544	0.522357	1.02128	Minus	Plus	100 - 55.4 - 14.7	9.8421e+08	17.97	1064251050	1050491409	1031367200	7.9153e+08	7.59335e+08	1314719015	9.71414e+08	8.90573e+08	8.10742e+08	1017259206	1381594807	7.0469e+08	8.73452e+08	907869409	1050282457	NA	1_TG(14:0_16:0_18:1)+NH4 | 1_TG(16:0_16:0_16:1)+NH4 | 1_TG(14:0_16:1_18:0)+NH4 | 1_TG(12:0_18:0_18:1)+NH4 | 1_TG(15:0_15:0_18:1)+NH4	13885559 | 10700269 | 7566159.51 | 5853890.05 | 5802359.52	TG	[M+NH4]+	Yes	TG(14:0_16:0_18:1)	[M+NH4]+	0.421921	9.8421e+08	9.63699e+08	1.02128	0.0303845
TG	61	816.706	23.2344	23.23_798.6719n	798.672	1	0.932167	0	0.000104779	0.00235654	4.65082	Minus	Plus	100 - 58.3 - 13.9	634173869	44.23	4.76367e+08	9.57299e+08	5.38279e+08	4.18186e+08	9.6194e+08	2.30392e+08	5.57915e+08	9.33013e+08	2.46837e+08	6.11408e+07	6.84571e+07	6.33105e+07	1.40653e+08	2.84548e+08	8.95557e+07	NA	1_TG(14:1_16:1_18:2)+NH4 | 1_TG(12:0_18:2_18:2)+NH4	6385358 | 4282831.8	TG	[M+NH4]+	Yes	TG(14:1_16:1_18:2)	[M+NH4]+	0.000317184	6.34174e+08	1.36358e+08	4.65082	2.21748
TG	914	860.769	24.1847	24.18_860.7688m/z	NA	1	0.2739	0	0.0222491	0.0316208	1.42626	Minus	Plus	100 - 60.5 - 14	3.43991e+08	9.58	3.25866e+08	3.47589e+08	3.60494e+08	2.84151e+08	3.29455e+08	3.58172e+08	3.47559e+08	398643216	2.97715e+08	138953681	2.97301e+08	9.91295e+07	2.62115e+08	2.68566e+08	3.24503e+08	NA	1_TG(15:0_18:1_18:2)+NH4 | 1_TG(16:0_17:1_18:2)+NH4 | 1_TG(16:1_17:1_18:1)+NH4 | 1_TG(16:1_17:0_18:2)+NH4 | 1_TG(16:0_17:2_18:1)+NH4 | 1_TG(17:0_17:1_17:2)+NH4 | 1_TG(15:1_18:1_18:1)+NH4 | 1_TG(17:1_17:1_17:1)+NH4	17908763 | 17581154 | 14273221 | 13805089.7 | 13410214.8 | 10972497.5 | 10653707.4 | 10148818	TG	[M+NH4]+	Yes	TG(15:0_18:1_18:2)	[M+NH4]+	0.00406749	3.43991e+08	2.41183e+08	1.42626	0.51224
TG	1166	832.738	23.8131	23.81_832.7376m/z	NA	1	0.25515	0	0.0754824	0.0819847	1.79042	Plus	Minus	100 - 59.7	2.91709e+07	58.2	1.89683e+07	0	1.09039e+07	2.58497e+07	0	6.20183e+07	0	1.26022e+07	5.33786e+07	6.17229e+06	3.01404e+07	1.11933e+07	4.44539e+07	2.4113e+07	3.47452e+07	NA	1_TG(15:0_16:1_18:2)+NH4 | 1_TG(14:0_17:1_18:2)+NH4 | 1_TG(15:1_16:1_18:1)+NH4 | 1_TG(16:1_16:1_17:1)+NH4 | 1_TG(13:0_18:1_18:2)+NH4 | 1_TG(16:0_16:1_17:2)+NH4 | 1_TG(15:1_16:0_18:2)+NH4 | 1_TG(15:0_17:1_17:2)+NH4 | 1_TG(14:1_17:1_18:1)+NH4 | 1_TG(15:1_17:1_17:1)+NH4 | 1_TG(14:0_17:2_18:1)+NH4 | 1_TG(15:0_16:0_18:3)+NH4 | 1_TG(15:1_17:0_17:2)+NH4 | 1_TG(14:0_17:0_18:3)+NH4	4078920.3 | 2936157.2 | 2882570.9 | 2871942.1 | 2648441.22 | 2577770.09 | 2520938.39 | 2516840.6 | 2090653.28 | 1943019.6 | 1926392.7 | 1501220.41 | 1055231.98 | 989877.03	TG	[M+NH4]+	Yes	TG(15:0_16:1_18:2)	[M+NH4]+	0.107973	1.62928e+07	2.91709e+07	0.558529	-0.840297
TG	1564	834.754	24.263	24.26_834.7541m/z	NA	1	0.254383	0	0.350968	0.280069	4.75292	Plus	Minus	100 - 58.9 - 1.93	7.20701e+07	75.09	0	2.47671e+07	0	0	1.53006e+07	5.05757e+07	0	3.06632e+07	0	1.07437e+08	145871616	7.65486e+07	8.8001e+07	0	8.66323e+07	NA	1_TG(15:0_16:1_18:1)+NH4 | 1_TG(16:0_16:1_17:1)+NH4 | 1_TG(15:0_16:0_18:2)+NH4 | 1_TG(14:0_17:1_18:1)+NH4 | 1_TG(15:0_17:1_17:1)+NH4 | 1_TG(16:1_16:1_17:0)+NH4 | 1_TG(14:0_17:0_18:2)+NH4 | 1_TG(13:0_18:1_18:1)+NH4	4110949.1 | 3982936.8 | 3888406.3 | 3104984.4 | 2957385.7 | 2707863.2 | 2553071.3 | 2372155.21	TG	[M+NH4]+	Yes	TG(15:0_16:1_18:1)	[M+NH4]+	0.00754574	1.51633e+07	7.20701e+07	0.210397	-2.24881
TG	136	844.736	23.6561	23.66_844.7363m/z	NA	1	0.714583	0	0.000547258	0.00577364	2.82332	Minus	Plus	100 - 59.9 - 16.2	5367816958	18.64	4819856139	6020074232	5817703191	4480768371	5607933502	3646981885	5714686166	6834532173	3720003892	6.84373e+08	1096545271	5.61649e+08	1899159986	3770255947	1576691627	NA	1_TG(16:0_16:1_18:3)+NH4 | 1_TG(16:1_16:1_18:2)+NH4 | 1_TG(14:0_18:2_18:2)+NH4 | 1_TG(14:1_18:1_18:2)+NH4 | 1_TG(14:0_18:1_18:3)+NH4	33259412 | 33216776 | 30043780 | 28424611.6 | 27237914	TG	[M+NH4]+	Yes	TG(16:0_16:1_18:3)	[M+NH4]+	3.53516e-05	5.36782e+09	1.90124e+09	2.82332	1.49739
TG	238	850.784	24.6164	24.62_850.7841m/z	NA	1	0.475067	0	0.00123252	0.00723388	1.32272	Minus	Plus	100 - 58.1 - 16.6	3844817276	10.81	3826860225	4196795422	4375862095	3060240415	3635637533	4117138504	3945359758	3600644259	2921178009	2956404482	3530240272	2143528373	2749498376	3200689703	2845711247	NA	1_TG(16:0_16:0_18:1)+NH4 | 1_TG(16:0_16:1_18:0)+NH4 | 1_TG(14:0_18:0_18:1)+NH4	283810980 | 225396632 | 150875309	TG	[M+NH4]+	Yes	TG(16:0_16:0_18:1)	[M+NH4]+|[M+Na]+	0.00042307	3.84482e+09	2906750066	1.32272	0.403508
TG	334	876.801	24.6556	24.66_858.7668n	858.767	1	0.496317	0	0.00198125	0.0081068	1.41444	Minus	Plus	100 - 60.5 - 17.8 - 2.26	12527729723	9.81	12327438050	12160126358	14700149696	11070563644	11080358375	13498424898	13173191902	12211584859	10749394530	7028769245	8773462081	5494009730	9124517857	11091928050	9736948564	NA	1_TG(16:0_18:1_18:1)+NH4 | 1_TG(16:1_18:0_18:1)+NH4 | 1_TG(16:0_18:0_18:2)+NH4 | 1_TG(16:0_16:0_20:2)+NH4	569654200 | 447460980 | 370050310 | 320521001	TG	[M+NH4]+	Yes	TG(16:0_18:1_18:1)	[M+NH4]+	0.000397787	1.25277e+10	8.857e+09	1.41444	0.500234
TG	366	946.781	23.8915	23.89_946.7813m/z	NA	1	0.7489	0	0.00225666	0.00836037	1.99234	Plus	Minus	100 - 66.1 - 16	8.79055e+08	32.75	4.13749e+08	3.33659e+08	3.7519e+08	4.46e+08	428829429	7.8576e+08	3.4764e+08	398916950	7.09498e+08	1253110991	6.34095e+08	1182493786	1280421459	6.06326e+08	4.87438e+08	NA	1_TG(16:0_20:3_22:6)+NH4 | 1_TG(18:1_18:2_22:6)+NH4 | 1_TG(18:2_20:3_20:4)+NH4 | 1_TG(16:0_20:4_22:5)+NH4 | 1_TG(18:2_18:2_22:5)+NH4 | 1_TG(18:1_20:4_20:4)+NH4 | 1_TG(18:3_20:3_20:3)+NH4 | 1_TG(18:1_18:3_22:5)+NH4	6381062.4 | 5997566.1 | 4804747.2 | 4740520 | 4512092 | 4175365.1 | 4068482.86 | 3904659.58	TG	[M+NH4]+	Yes	TG(16:0_20:3_22:6)	[M+NH4]+	0.00288831	4.41218e+08	8.79055e+08	0.501923	-0.994461
TG	392	878.815	24.9927	24.99_860.7816n	860.782	1	0.486617	0	0.00244084	0.00850953	1.67095	Minus	Plus	100 - 59 - 17 - 0.994	2219349183	21.65	2575749746	3060585402	2252213880	1704738623	2471465296	1593554872	2014107595	2082378048	1288722328	1665177759	9.37218e+08	1408429731	1809506378	1481562254	706767864	NA	1_TG(16:0_18:0_18:1)+NH4 | 1_TG(14:0_18:0_20:1)+NH4 | 1_TG(16:1_18:0_18:0)+NH4 | 1_TG(16:0_16:0_20:1)+NH4 | 1_TG(16:0_16:1_20:0)+NH4 | 1_TG(14:0_18:1_20:0)+NH4	114941250 | 61769750.7 | 59684940.1 | 58393033 | 56654225.5 | 54574303.1	TG	[M+NH4]+	Yes	TG(16:0_18:0_18:1)	[M+NH4]+	0.000910957	2.21935e+09	1.3282e+09	1.67095	0.740667
TG	451	922.782	23.9894	23.99_922.7822m/z	NA	1	0.98445	0	0.00284065	0.00866791	1.39533	Plus	Minus	100 - 74.5 - 19.9	2093533960	16.7	1501300131	1305458031	1509174585	1330264675	1342251363	2078983276	1539863507	1395814265	1841355585	2685579910	1859162369	2334095163	2539952102	1670682394	1723910195	NA	1_TG(16:0_18:2_22:5)+NH4 | 1_TG(18:1_18:2_20:4)+NH4 | 1_TG(16:0_20:3_20:4)+NH4 | 1_TG(16:1_18:1_22:5)+NH4 | 1_TG(18:2_18:2_20:3)+NH4 | 1_TG(14:0_20:2_22:5)+NH4 | 1_TG(16:1_18:2_22:4)+NH4 | 1_TG(18:2_18:3_20:2)+NH4 | 1_TG(16:0_18:1_22:6)+NH4 | 1_TG(16:0_18:3_22:4)+NH4 | 1_TG(18:1_18:3_20:3)+NH4 | 1_TG(16:1_20:2_20:4)+NH4 | 1_TG(14:0_20:3_22:4)+NH4 | 1_TG(16:1_20:3_20:3)+NH4	13057628 | 10902373.4 | 10531750 | 10405295 | 9945408 | 9807217.46 | 9767079 | 9614270.16 | 9502928.61 | 9367703.9 | 8783476.9 | 8710210.26 | 8338208.2 | 8217394.6	TG	[M+NH4]+	Yes	TG(16:0_18:2_22:5)	[M+NH4]+	0.00239132	1.50039e+09	2.09353e+09	0.716678	-0.480604
TG	775	852.799	24.9525	24.95_834.7653n	834.765	1	0.505933	0	0.0103878	0.0178814	2.30498	Plus	Minus	100 - 56.4 - 15.7	1042746375	24.47	4.57753e+08	495122836	3.76327e+08	6.2585e+08	4.63333e+08	5.61805e+08	3.01518e+08	3.37392e+08	5.14921e+08	1874331798	7.63505e+08	1782607573	1364226225	5.5306e+08	4.46573e+08	NA	1_TG(16:0_16:0_18:0)+NH4 | 1_TG(14:0_18:0_18:0)+NH4 | 1_TG(16:0_17:0_17:0)+NH4	7888685 | 4280778.55 | 1694054.44	TG	[M+NH4]+	Yes	TG(16:0_16:0_18:0)	[M+NH4]+	0.00970594	4.52388e+08	1.04275e+09	0.433842	-1.20476
TG	927	880.83	25.3788	25.38_862.7960n	862.796	1	0.4916	0	0.0242418	0.0340032	2.59305	Plus	Minus	100 - 57.6 - 16.3 - 1.79	3.78405e+08	38.89	1.2113e+08	1.66234e+08	1.05468e+08	2.40938e+08	1.8824e+08	1.65986e+08	5.54739e+07	1.23973e+08	1.48439e+08	6.6314e+08	2.22933e+08	6.55543e+08	6.46017e+08	1.8488e+08	1.27887e+08	NA	1_TG(16:0_18:0_18:0)+NH4 | 1_TG(14:0_18:0_20:0)+NH4 | 1_TG(16:0_16:0_20:0)+NH4	50326730 | 40475165.46 | 24305242	TG	[M+NH4]+	Yes	TG(16:0_18:0_18:0)	[M+NH4]+	0.0140202	1.4593e+08	3.78405e+08	0.385646	-1.37465
TG	1281	848.768	24.3025	24.30_848.7685m/z	NA	1	0.4904	0	0.113031	0.111326	1.14037	Minus	Plus	100 - 58.3 - 16.3	7098591280	12.06	7486743209	7033056126	7670774556	6025700988	5866432687	8416569687	7489068164	6800384823	6234795749	5804758713	7902606582	4265099617	5834466907	6457006953	7074845750	NA	1_TG(16:0_16:1_18:1)+NH4 | 1_TG(16:0_16:0_18:2)+NH4 | 1_TG(14:0_18:1_18:1)+NH4 | 1_TG(16:1_16:1_18:0)+NH4 | 1_TG(14:0_18:0_18:2)+NH4 | 1_TG(14:0_16:0_20:2)+NH4	569827110 | 397623330 | 298074950 | 254277536 | 224391006 | 126553506.3	TG	[M+NH4]+	Yes	TG(16:0_16:1_18:1)	[M+NH4]+|[M+Na]+	0.0568957	7098591280	6.2248e+09	1.14037	0.189506
TG	1164	874.785	24.3414	24.34_856.7510n	856.751	1	0.685883	0	0.0752466	0.0818984	1.28385	Minus	Plus	100 - 60.4 - 18.5 - 2.45	20101017215	13.74	21350727471	17492123858	22520734593	17892314349	16206006132	23263201075	22963631792	19119398452	19608704183	9553200556	18020106302	6802150145	14742229670	19137319258	21734146969	NA	1_TG(16:0_18:1_18:2)+NH4 | 1_TG(16:1_18:1_18:1)+NH4 | 1_TG(16:0_16:0_20:3)+NH4 | 1_TG(16:1_18:0_18:2)+NH4	636626700 | 378018220 | 360547482 | 359894164	TG	[M+NH4]+	Yes	TG(16:0_18:1_18:2)	[M+NH4]+	0.0335535	2.0101e+10	1.56568e+10	1.28385	0.360476
TG	1488	838.784	24.7535	24.75_838.7838m/z	NA	1	0.317483	0	0.233154	0.197123	66.4621	Plus	Minus	100 - 54.8 - 2.25	4.07749e+07	131.76	0	2.85131e+06	0	638992	855537	0	0	562211	0	1.2833e+08	3.62522e+07	1.04534e+08	1.56547e+07	0	653496	NA	1_TG(16:0_16:0_17:0)+NH4 | 1_TG(15:0_16:0_18:0)+NH4 | 1_TG(14:0_16:0_19:0)+NH4 | 1_TG(14:0_17:0_18:0)+NH4 | 1_TG(15:0_17:0_17:0)+NH4 | 1_TG(15:0_15:0_19:0)+NH4	5723894 | 5706171.7 | 4449802.41 | 3714775.65 | 3476989.6 | 2115124.46	TG	[M+NH4]+	Yes	TG(16:0_16:0_17:0)	[M+NH4]+	0.0266322	613506	4.07749e+07	0.0150462	-6.05446
TG	1636	864.8	24.9525	24.95_864.7999m/z	NA	1	0.338583	0	0.370097	0.284381	1.24426	Minus	Plus	100 - 59.5	8.42753e+07	38.84	7.07518e+07	1.13781e+08	1.1345e+08	3.3712e+07	1.23041e+08	5.58438e+07	6.29006e+07	1.00722e+08	3.33574e+07	1.03049e+08	7.31497e+07	7.17018e+07	9.73393e+07	4.3171e+07	5.23522e+07	NA	1_TG(16:0_17:0_18:1)+NH4 | 1_TG(16:1_17:0_18:0)+NH4 | 1_TG(15:0_18:0_18:1)+NH4	3393448.2 | 1877142.08 | 1835553.45	TG	[M+NH4]+	Yes	TG(16:0_17:0_18:1)	[M+NH4]+	0.152917	8.42753e+07	6.77314e+07	1.24426	0.315284
TG	1850	866.814	25.2968	25.30_866.8140m/z	NA	1	0.406433	0	0.766788	0.512537	5.79797	Plus	Minus	100 - 53.9	2.07362e+07	98.84	0	6.49655e+06	950963	9.24918e+06	6.90568e+06	1.2463e+06	329898	3.43306e+06	3.06197e+06	4.45765e+07	1.35045e+06	5.51362e+07	3.8006e+07	3.02219e+06	0	NA	1_TG(16:0_17:0_18:0)+NH4 | 1_TG(16:0_16:0_19:0)+NH4 | 1_TG(17:0_17:0_17:0)+NH4	3686273.2 | 1957121 | 1847326.6	TG	[M+NH4]+	Yes	TG(16:0_17:0_18:0)	[M+NH4]+	0.0333641	3.57645e+06	2.07362e+07	0.172474	-2.53555
TG	1962	862.785	24.5964	24.60_862.7848m/z	NA	1	0.412267	0	0.978946	0.605945	1.01316	Plus	Minus	100 - 60.7 - 11.5	2.42866e+08	14.25	259120861	2.36052e+08	2.48627e+08	183608343	2.19903e+08	3.02779e+08	2.41393e+08	2.26214e+08	2.30425e+08	2.37915e+08	3.32985e+08	172559910	2.36837e+08	2.0489e+08	2.84453e+08	NA	1_TG(16:0_17:0_18:2)+NH4 | 1_TG(16:0_17:1_18:1)+NH4 | 1_TG(16:1_17:0_18:1)+NH4 | 1_TG(15:0_18:0_18:2)+NH4 | 1_TG(17:0_17:1_17:1)+NH4 | 1_TG(15:0_18:1_18:1)+NH4 | 1_TG(14:0_18:2_19:0)+NH4 | 1_TG(16:1_17:1_18:0)+NH4 | 1_TG(16:1_16:1_19:0)+NH4 | 1_TG(15:0_16:0_20:2)+NH4	19929391 | 18647555 | 16212700.5 | 13472998.3 | 13453071 | 13356225 | 11522492.63 | 11056631.8 | 8597819.23 | 2840677.38	TG	[M+NH4]+	Yes	TG(16:0_17:0_18:2)	[M+NH4]+	0.445391	2.39712e+08	2.42866e+08	0.987013	-0.0188591
TG	1965	960.891	25.9114	25.91_942.8575n	942.857	1	0.28725	0	0.99113	0.605945	1.13794	Plus	Minus	100 - 63.7 - 19.9 - 2.28	7.95329e+07	32.15	7.12049e+07	1.10058e+08	5.81164e+07	6.45094e+07	9.51288e+07	5.00161e+07	4.32152e+07	6.68861e+07	4.46621e+07	1.19946e+08	3.90012e+07	1.3663e+08	1.38476e+08	4.40581e+07	3.39569e+07	NA	1_TG(16:0_18:2_24:0)+NH4 | 1_TG(14:0_18:2_26:0)+NH4 | 1_TG(16:1_18:1_24:0)+NH4 | 1_TG(18:1_18:1_22:0)+NH4 | 1_TG(16:1_16:1_26:0)+NH4	5612785.4 | 3679082.74 | 3582841.98 | 2470040 | 2361452.18	TG	[M+NH4]+	Yes	TG(16:0_18:2_24:0)	[M+NH4]+	0.312966	6.98919e+07	7.95329e+07	0.878779	-0.186427
TG	60	868.736	23.3963	23.40_868.7364m/z	NA	1	0.881833	0	9.96e-05	0.00228339	4.56731	Minus	Plus	100 - 64 - 16	2401643269	42.27	1722133920	3095193270	2457183059	1532478797	3845649949	8.10782e+08	2400946556	3348778309	1014004257	3.06424e+08	2.73851e+08	2.56939e+08	4.81835e+08	1043968919	3.03812e+08	NA	1_TG(16:1_18:2_18:3)+NH4 | 1_TG(16:0_18:3_18:3)+NH4 | 1_TG(16:0_18:2_18:4)+NH4 | 1_TG(16:1_16:1_20:4)+NH4 | 1_TG(16:1_18:1_18:4)+NH4	2819992.6 | 2266755.3 | 2156010.7 | 2020796.7 | 2013918.85	TG	[M+NH4]+	Yes	TG(16:1_18:2_18:3)	[M+NH4]+	0.000234412	2.40164e+09	5.25833e+08	4.56731	2.19134
TG	169	918.752	23.4964	23.50_918.7525m/z	NA	1	1.0092	0	0.000739564	0.00620394	2.52317	Minus	Plus	100 - 85.1	282293954	37.79	209905076	3.41849e+08	2.74735e+08	189031477	4.96217e+08	1.36919e+08	2.67837e+08	3.41859e+08	1.49212e+08	1.06893e+08	6.69477e+07	9.70911e+07	1.39054e+08	1.68234e+08	5.57317e+07	NA	1_TG(16:1_18:2_22:6)+NH4 | 1_TG(16:0_20:4_20:5)+NH4 | 1_TG(16:1_20:4_20:4)+NH4 | 1_TG(18:2_18:2_20:5)+NH4	1525547.86 | 1280855.33 | 1167157.35 | 1021460.75	TG	[M+NH4]+	Yes	TG(16:1_18:2_22:6)	[M+NH4]+	0.001158	2.82294e+08	1.11881e+08	2.52317	1.33524
TG	187	870.752	23.7348	23.73_870.7525m/z	NA	1	0.914417	0	0.000912401	0.00680487	2.86501	Minus	Plus	100 - 62.5 - 16.5 - 1.9	11229797094	18.84	10369633848	11965075035	12513180165	9134153329	12085894277	7359243193	12711327376	13699869530	8011016492	1174408031	2366571148	9.17767e+08	3533746328	7823553966	3610351473	NA	1_TG(16:1_18:2_18:2)+NH4 | 1_TG(16:0_18:2_18:3)+NH4 | 1_TG(16:1_18:1_18:3)+NH4 | 1_TG(14:0_18:2_20:3)+NH4 | 1_TG(16:0_16:1_20:4)+NH4 | 1_TG(14:0_16:0_22:5)+NH4 | 1_TG(16:0_18:1_18:4)+NH4 | 1_TG(16:1_16:1_20:3)+NH4 | 1_TG(14:0_18:1_20:4)+NH4	160372070 | 134374971 | 121053595 | 8772897.4 | 8768948.4 | 8156279.7 | 8154038.2 | 7064264.6 | 6748721.5	TG	[M+NH4]+	Yes	TG(16:1_18:2_18:2)	[M+NH4]+|[M+Na]+	4.26627e-05	1.12298e+10	3.91963e+09	2.86501	1.51854
TG	269	858.752	23.872	23.87_858.7521m/z	NA	1	0.254583	0	0.00147214	0.00757047	2.49859	Minus	Plus	100 - 60.3 - 14.5	2.68069e+08	19.39	2.37572e+08	299864080	265358174	2.03275e+08	2.93739e+08	2.01864e+08	2.89633e+08	3.53248e+08	1.95265e+08	3.31782e+07	7.9843e+07	2.98924e+07	1.2024e+08	1.73476e+08	1.19124e+08	NA	1_TG(16:1_17:1_18:2)+NH4 | 1_TG(15:0_18:2_18:2)+NH4 | 1_TG(16:1_17:2_18:1)+NH4 | 1_TG(17:1_17:1_17:2)+NH4 | 1_TG(15:0_18:1_18:3)+NH4 | 1_TG(15:1_18:1_18:2)+NH4 | 1_TG(16:0_17:2_18:2)+NH4 | 1_TG(16:0_17:1_18:3)+NH4	4515784.1 | 3226439.3 | 2730396.55 | 2449035.45 | 2223764.51 | 2207125.7 | 2187330.88 | 1745788.4	TG	[M+NH4]+	Yes	TG(16:1_17:1_18:2)	[M+NH4]+	6.42144e-05	2.68069e+08	1.07288e+08	2.49859	1.32111
TG	672	846.752	23.9894	23.99_846.7525m/z	NA	1	0.825617	0	0.00701685	0.0142091	1.71239	Minus	Plus	100 - 60.2 - 15.8 - 0.301	7985413490	10.22	7844925065	7837683158	9043873209	7026578935	6658787667	8318822698	8491883612	8660753578	6811586981	2166023021	4585588478	1639105499	4641246019	7211882147	5587678699	NA	1_TG(16:1_16:1_18:1)+NH4 | 1_TG(16:0_16:1_18:2)+NH4 | 1_TG(14:0_18:1_18:2)+NH4 | 1_TG(14:1_18:1_18:1)+NH4	92307110 | 75916471 | 53610514 | 48933732.9	TG	[M+NH4]+	Yes	TG(16:1_16:1_18:1)	[M+NH4]+|[M+Na]+	0.000638307	7.98541e+09	4.6633e+09	1.71239	0.776015
TG	812	872.769	24.0481	24.05_854.7352n	854.735	1	0.68495	0	0.0129242	0.0212075	1.51321	Minus	Plus	100 - 61.5 - 16.4 - 2.32	20014662991	11.24	20505780754	18302396110	22577138702	17402690688	16935414919	20868693074	22883815345	20641374332	18952140392	7371421433	12793109137	5595640918	12473847145	18286727249	17113378909	NA	1_TG(16:1_18:1_18:2)+NH4 | 1_TG(16:0_18:2_18:2)+NH4 | 1_TG(16:0_18:1_18:3)+NH4 | 1_TG(17:1_17:1_18:2)+NH4	717011100 | 397458900 | 397321025 | 386732940.9	TG	[M+NH4]+	Yes	TG(16:1_18:1_18:2)	[M+NH4]+	0.00273387	2.00147e+10	1.32266e+10	1.51321	0.597614
TG	9	890.816	24.9324	24.93_890.8158m/z	NA	1	0.419083	0	1.88e-05	0.000945382	2.35383	Minus	Plus	100 - 61.6 - 18.1	4.81277e+08	16.4	4.86879e+08	5.7144e+08	5.10586e+08	3.50856e+08	5.22821e+08	3.69586e+08	5.03146e+08	5.34904e+08	284969913	1.42427e+08	1.63991e+08	1.21027e+08	242828158	2.79327e+08	1.9669e+08	NA	1_TG(17:0_18:0_18:2)+NH4 | 1_TG(16:0_18:2_19:0)+NH4 | 1_TG(17:0_18:1_18:1)+NH4 | 1_TG(17:1_18:0_18:1)+NH4 | 1_TG(16:1_18:1_19:0)+NH4 | 1_TG(17:1_17:1_19:0)+NH4	3592857.3 | 3264346.6 | 2936522.5 | 2854455.92 | 2665576.65 | 2095828.12	TG	[M+NH4]+	Yes	TG(17:0_18:0_18:2)	[M+NH4]+	2.97123e-06	4.81277e+08	2.04466e+08	2.35383	1.23501
TG	842	888.8	24.5767	24.58_888.8002m/z	NA	1	0.37295	0	0.0145841	0.0230244	1.53261	Minus	Plus	100 - 65.6 - 19.1	5.59468e+08	10.4	5.92892e+08	5.48733e+08	5.83697e+08	4.22555e+08	5.54669e+08	5.83938e+08	5.98978e+08	5.90284e+08	4.74081e+08	210213372	409785380	1.32168e+08	3.7552e+08	4.46896e+08	5.06642e+08	NA	1_TG(17:0_18:1_18:2)+NH4 | 1_TG(17:1_18:1_18:1)+NH4 | 1_TG(15:0_18:1_20:2)+NH4 | 1_TG(17:1_18:0_18:2)+NH4 | 1_TG(16:1_17:1_20:1)+NH4 | 1_TG(16:0_17:1_20:2)+NH4 | 1_TG(16:1_18:2_19:0)+NH4 | 1_TG(16:1_17:0_20:2)+NH4 | 1_TG(16:0_17:0_20:3)+NH4 | 1_TG(15:0_18:2_20:1)+NH4 | 1_TG(15:0_18:0_20:3)+NH4	29419994 | 27795462 | 23364926.04 | 19054832.64 | 16907942.06 | 16542484.85 | 15651074.9 | 15238042.15 | 14927176.12 | 14571897.95 | 11384455.95	TG	[M+NH4]+	Yes	TG(17:0_18:1_18:2)	[M+NH4]+	0.00165919	5.59468e+08	3.65044e+08	1.53261	0.615987
TG	1075	892.831	25.1944	25.19_892.8315m/z	NA	1	0.407583	0	0.0546894	0.0651752	8.08762	Minus	Plus	100 - 55.6 - 6.93	7.33292e+07	42.09	8.99418e+07	1.19062e+08	7.71182e+07	4.08012e+07	9.26983e+07	1.99307e+07	7.25671e+07	7.45145e+07	1.86376e+07	1.83501e+06	1.05704e+06	4.76874e+06	1.52623e+07	2.19072e+07	0	NA	1_TG(17:0_18:0_18:1)+NH4 | 1_TG(16:0_18:1_19:0)+NH4 | 1_TG(16:0_17:0_20:1)+NH4	3136410.9 | 2826297.6 | 2235932.1	TG	[M+NH4]+	Yes	TG(17:0_18:0_18:1)	[M+NH4]+	7.40455e-05	7.33292e+07	9.06685e+06	8.08762	3.01571
TG	494	884.768	23.9111	23.91_884.7683m/z	NA	1	0.2153	0	0.00325992	0.00913028	3.29907	Minus	Plus	100 - 69.3 - 20.9 - 0.115	1.88753e+08	26.16	2.1335e+08	198283531	2.07109e+08	1.31167e+08	2.2582e+08	9.24616e+07	2.19404e+08	2.22432e+08	1.14807e+08	6.62456e+06	4.39425e+07	5.3822e+06	1.75556e+07	1.31019e+08	8.11687e+07	NA	1_TG(17:1_18:2_18:2)+NH4 | 1_TG(17:2_18:1_18:2)+NH4 | 1_TG(17:0_18:2_18:3)+NH4 | 1_TG(17:1_18:1_18:3)+NH4 | 1_TG(16:1_17:1_20:3)+NH4	12404739 | 10606154.8 | 10204915.6 | 8748785.5 | 7964469.32	TG	[M+NH4]+	Yes	TG(17:1_18:2_18:2)	[M+NH4]+	0.000118491	1.88753e+08	5.72142e+07	3.29907	1.72206
TG	30	920.861	25.5833	25.58_920.8613m/z	NA	1	0.471917	0	2.36e-05	0.000945382	Inf	Minus	Plus	100 - 61.2 - 8.7	1.38412e+07	74.31	1.8367e+07	3.07422e+07	1.3887e+07	701693	2.19018e+07	0	1.15774e+07	1.35524e+07	0	0	0	0	0	0	0	NA	1_TG(18:0_18:1_19:0)+NH4 | 1_TG(16:0_18:1_21:0)+NH4	277610.22 | 224864.98	TG	[M+NH4]+	Yes	TG(18:0_18:1_19:0)	[M+NH4]+	0.00180083	1.38412e+07	0	#DIV/0!	#DIV/0!
TG	44	904.832	25.0127	25.01_886.7977n	886.798	1	0.507233	0	4.61e-05	0.00141704	2.51449	Minus	Plus	100 - 61.8 - 19.6 - 1.59	4616670343	24.04	5226642540	6436916418	4655767706	3494038970	5307120817	2839189552	4432931608	4540755133	2176917077	1729305567	1078179026	1603107715	2589603842	2534339104	1140732463	NA	1_TG(18:0_18:1_18:1)+NH4 | 1_TG(16:0_18:1_20:1)+NH4 | 1_TG(16:1_18:1_20:0)+NH4 | 1_TG(16:0_18:0_20:2)+NH4 | 1_TG(16:1_18:0_20:1)+NH4 | 1_TG(18:0_18:0_18:2)+NH4 | 1_TG(14:0_18:0_22:2)+NH4 | 1_TG(16:0_18:2_20:0)+NH4 | 1_TG(16:0_16:0_22:2)+NH4 | 1_TG(14:0_20:1_20:1)+NH4 | 1_TG(14:0_20:0_20:2)+NH4	123350320 | 111467164 | 95506520.2 | 83724109 | 80504558 | 73152922.9 | 72798808 | 53945799.1 | 52983274.3 | 51521807.7 | 46597879.9	TG	[M+NH4]+	Yes	TG(18:0_18:1_18:1)	[M+NH4]+	2.784e-05	4616670343	1.83603e+09	2.51449	1.33027
TG	57	950.814	24.3025	24.30_950.8139m/z	NA	1	0.50995	0	8.44e-05	0.00204512	6.71286	Plus	Minus	100 - 70.6 - 14.3	9.31314e+08	55.32	6.99084e+07	9.62164e+07	4.21514e+07	1.19451e+08	1.1747e+08	5.04732e+08	3.82205e+07	121736083	4.15511e+08	1701847400	8.58421e+08	1366077540	1232679800	3.57808e+08	5.86851e+08	NA	1_TG(18:0_18:2_22:5)+NH4 | 1_TG(18:1_18:2_22:4)+NH4 | 1_TG(18:1_18:1_22:5)+NH4 | 1_TG(16:0_20:2_22:5)+NH4 | 1_TG(18:0_20:3_20:4)+NH4 | 1_TG(18:0_18:3_22:4)+NH4 | 1_TG(18:2_20:2_20:3)+NH4 | 1_TG(18:0_18:1_22:6)+NH4 | 1_TG(16:0_20:3_22:4)+NH4 | 1_TG(18:2_20:1_20:4)+NH4 | 1_TG(18:1_20:2_20:4)+NH4 | 1_TG(18:1_20:3_20:3)+NH4 | 1_TG(16:0_20:4_22:3)+NH4 | 1_TG(18:2_18:2_22:3)+NH4 | 1_TG(16:0_20:1_22:6)+…	10214371 | 8948345.5 | 8656115.4 | 8621343.88 | 8601526.1 | 8334175.66 | 8278422.1 | 8179279.21 | 8161903 | 8097733.01 | 7790965.4 | 7615194 | 7584729.3 | 7566315.7 | 7127349.42 | 6699523.06	TG	[M+NH4]+	Yes	TG(18:0_18:2_22:5)	[M+NH4]+	0.00055	1.38736e+08	9.31314e+08	0.148968	-2.74693
TG	168	926.816	24.5767	24.58_926.8157m/z	NA	1	0.629117	0	0.00073904	0.00620394	1.47974	Plus	Minus	100 - 85.5 - 27.5	2427162913	16.94	1765849035	1529151314	1526161627	1468400366	1374886516	2266886420	1633020158	1557776099	1928853613	3044311942	2223856954	2372275382	2831970627	1873158748	2715713126	NA	1_TG(18:0_18:1_20:4)+NH4 | 1_TG(16:0_20:1_20:4)+NH4 | 1_TG(16:0_18:0_22:5)+NH4 | 1_TG(18:0_18:2_20:3)+NH4 | 1_TG(16:0_18:1_22:4)+NH4 | 1_TG(18:1_18:2_20:2)+NH4 | 1_TG(18:1_18:1_20:3)+NH4 | 1_TG(16:0_20:2_20:3)+NH4 | 1_TG(16:1_18:0_22:4)+NH4 | 1_TG(18:2_18:2_20:1)+NH4 | 1_TG(18:1_18:3_20:1)+NH4 | 1_TG(16:1_20:1_20:3)+NH4 | 1_TG(18:0_18:3_20:2)+NH4 | 1_TG(16:1_20:2_20:2)+NH4	18330454 | 15842633.9 | 12977910.7 | 11832191.8 | 11501916 | 10834970.78 | 10831937.9 | 10300178.48 | 10133524.9 | 9575585.1 | 9227643.53 | 8992748.4 | 8819975.13 | 7720629	TG	[M+NH4]+	Yes	TG(18:0_18:1_20:4)	[M+NH4]+	0.000600594	1.64027e+09	2.42716e+09	0.675796	-0.565341
TG	246	932.862	25.4398	25.44_914.8281n	914.828	1	0.532633	0	0.00130917	0.00736161	2.71502	Minus	Plus	100 - 64.6 - 20.6 - 3.33	512958484	43.62	5.64114e+08	9.92892e+08	4.13577e+08	3.6675e+08	7.06892e+08	2.18159e+08	3.80523e+08	4.60761e+08	1.77768e+08	2.08475e+08	7.81532e+07	2.21456e+08	3.25495e+08	210552971	1.00634e+08	NA	1_TG(18:0_18:2_20:0)+NH4 | 1_TG(16:0_18:2_22:0)+NH4 | 1_TG(16:0_20:1_20:1)+NH4	1130342 | 1129847.7 | 209104.53	TG	[M+NH4]+	Yes	TG(18:0_18:2_20:0)	[M+NH4]+	0.00253109	5.12958e+08	1.88934e+08	2.71502	1.44096
TG	266	1004.86	24.7931	24.79_1004.8628m/z	NA	1	0.516733	0	0.00145412	0.00757047	83.9483	Plus	Minus	100 - 78.5	5.10795e+07	118.14	0	0	0	0	0	4.86771e+06	0	0	2.148e+06	1.12565e+08	8.76886e+06	1.33012e+08	9.82946e+07	0	2.76753e+06	NA	1_TG(18:0_22:4_22:4)+NH4	1.05491e+06	TG	[M+NH4]+	Yes	TG(18:0_22:4_22:4)	[M+NH4]+	0.0167309	608464	5.10795e+07	0.0119121	-6.39143
TG	294	902.816	24.7143	24.71_902.8163m/z	NA	1	0.457	0	0.00163287	0.00772498	1.74857	Minus	Plus	100 - 64.7 - 20.2 - 2.6	14927082415	7.91	14987589587	14839373190	16891834935	13392349424	13650801686	14429413430	16214446668	15010850400	12459733892	5003919612	6487842948	4004012096	9101340342	12456154819	10244110987	NA	1_TG(18:0_18:1_18:2)+NH4 | 1_TG(16:0_18:1_20:2)+NH4 | 1_TG(16:1_18:1_20:1)+NH4 | 1_TG(18:1_18:1_18:1)+NH4 | 1_TG(16:0_18:0_20:3)+NH4 | 1_TG(16:1_18:0_20:2)+NH4 | 1_TG(16:0_18:2_20:1)+NH4 | 1_TG(18:0_18:0_18:3)+NH4 | 1_TG(16:1_18:2_20:0)+NH4 | 1_TG(16:0_18:3_20:0)+NH4	25380183 | 20841466.7 | 19381672.3 | 18988725 | 16650135 | 13323920.5 | 13245716.5 | 13174929.4 | 11476899.38 | 10879364.98	TG	[M+NH4]+	Yes	TG(18:0_18:1_18:2)	[M+NH4]+	0.000133374	14927082415	8.53673e+09	1.74857	0.806177
TG	765	1000.83	24.3025	24.30_1000.8306m/z	NA	1	0.411217	0	0.0101569	0.0176966	Inf	Plus	Minus	100 - 71.9 - 13.8	7.39146e+07	153.28	0	0	0	0	0	0	0	0	0	2.61237e+08	2.40204e+06	2.12932e+08	4.08313e+07	0	0	NA	1_TG(18:0_22:5_22:5)+NH4 | 1_TG(20:3_20:3_22:4)+NH4 | 1_TG(18:2_22:4_22:4)+NH4	961451.73 | 758880.34 | 758227.99	TG	[M+NH4]+	Yes	TG(18:0_22:5_22:5)	[M+NH4]+	0.043166	0	7.39146e+07	0	#NUM!
TG	940	954.845	24.9122	24.91_954.8454m/z	NA	1	0.5405	0	0.0264793	0.0365455	1.64043	Plus	Minus	100 - 85.9 - 21.3	3.83577e+08	23.66	2.48942e+08	2.27033e+08	1.65207e+08	2.3817e+08	2.2046e+08	3.45283e+08	1.74513e+08	2.51013e+08	2.86786e+08	555869997	2.0399e+08	5.11493e+08	5.90814e+08	2.92093e+08	2.43994e+08	NA	1_TG(18:0_18:1_22:4)+NH4 | 1_TG(16:0_20:1_22:4)+NH4 | 1_TG(18:0_20:1_20:4)+NH4 | 1_TG(18:1_20:1_20:3)+NH4 | 1_TG(18:1_20:0_20:4)+NH4 | 1_TG(18:3_20:1_20:1)+NH4	8123273.4 | 6046620.75 | 5641176.29 | 5446195.37 | 5334277.55 | 4387710.12	TG	[M+NH4]+	Yes	TG(18:0_18:1_22:4)	[M+NH4]+	0.0143415	2.33827e+08	3.83577e+08	0.609597	-0.714072
TG	71	948.798	24.1847	24.18_948.7983m/z	NA	1	0.528083	0	0.000143593	0.00282745	4.39146	Plus	Minus	100 - 69.8 - 12.7	1262752217	51.68	2.16401e+08	1.37787e+08	1.91199e+08	3.43121e+08	2.224e+08	8.23087e+08	1.67694e+08	1.98688e+08	635793121	2117610436	1056802343	1893587613	1784814395	5.56884e+08	7.93774e+08	NA	1_TG(18:1_18:2_22:5)+NH4 | 1_TG(18:1_18:1_22:6)+NH4 | 1_TG(18:0_18:2_22:6)+NH4 | 1_TG(16:0_20:2_22:6)+NH4 | 1_TG(18:2_20:2_20:4)+NH4 | 1_TG(16:0_20:4_22:4)+NH4 | 1_TG(18:1_20:2_20:5)+NH4 | 1_TG(18:0_20:4_20:4)+NH4 | 1_TG(18:2_18:2_22:4)+NH4	9448243.7 | 8703727 | 8150144.27 | 7905658.9 | 7315419.9 | 7245336.2 | 7095526.08 | 6891616.67 | 6607358	TG	[M+NH4]+	Yes	TG(18:1_18:2_22:5)	[M+NH4]+	0.000779319	2.87547e+08	1.26275e+09	0.227715	-2.1347
TG	88	924.8	24.3025	24.30_924.7997m/z	NA	1	1.01903	0	0.000247064	0.00389787	2.05975	Plus	Minus	100 - 90.1 - 27.4 - 4.19	2833430973	29.14	1395921807	1103163561	1281585710	1311713134	1041588054	2325477378	1306594087	1238927875	1907449198	4112871116	2763504224	3216112405	3350699265	1730952595	2752428004	NA	1_TG(18:1_18:1_20:4)+NH4 | 1_TG(18:0_18:2_20:4)+NH4 | 1_TG(16:0_20:2_20:4)+NH4 | 1_TG(18:1_18:2_20:3)+NH4 | 1_TG(16:0_18:1_22:5)+NH4 | 1_TG(18:1_18:3_20:2)+NH4 | 1_TG(16:0_18:2_22:4)+NH4 | 1_TG(16:0_20:3_20:3)+NH4 | 1_TG(18:0_18:3_20:3)+NH4 | 1_TG(18:2_18:2_20:2)+NH4	23152790 | 21295356.7 | 21144951.6 | 16369233.5 | 16301116.3 | 15299485.53 | 13824449.9 | 13504974.4 | 13249528.63 | 13006600.7	TG	[M+NH4]+	Yes	TG(18:1_18:1_20:4)	[M+NH4]+	0.000340722	1.37562e+09	2.83343e+09	0.485497	-1.04247
TG	127	916.831	24.9122	24.91_916.8309m/z	NA	1	0.479483	0	0.000455891	0.0050908	2.8362	Minus	Plus	100 - 71.9 - 25	5.32721e+08	17.44	5.64141e+08	6.4884e+08	5.35625e+08	3.79113e+08	5.9632e+08	4.05979e+08	5.61104e+08	5.70644e+08	3.09379e+08	66443893	1.26246e+08	5.46955e+07	2.27678e+08	293106287	2.37253e+08	NA	1_TG(18:1_18:2_19:0)+NH4 | 1_TG(17:1_18:1_20:1)+NH4 | 1_TG(17:0_18:1_20:2)+NH4 | 1_TG(17:0_18:2_20:1)+NH4 | 1_TG(16:0_19:0_20:3)+NH4 | 1_TG(17:0_18:0_20:3)+NH4 | 1_TG(17:1_18:0_20:2)+NH4 | 1_TG(16:1_19:0_20:2)+NH4	11714554.5 | 10442829.5 | 10372188.98 | 6070665.5 | 5764639.46 | 5359486.16 | 5311427.28 | 5124763.69	TG	[M+NH4]+	Yes	TG(18:1_18:2_19:0)	[M+NH4]+	6.77304e-06	5.32721e+08	1.87829e+08	2.8362	1.50396
TG	188	918.846	25.2353	25.24_918.8463m/z	NA	1	0.449117	0	0.000923866	0.00680487	6.43382	Minus	Plus	100 - 66.7 - 22.7	182671632	36.57	2.19187e+08	2.9038e+08	1.82295e+08	1.10972e+08	2.2602e+08	7.67244e+07	1.7478e+08	1.81014e+08	6.07255e+07	916116	2.61511e+06	3.59111e+06	4.37672e+07	6.81635e+07	1.89681e+07	NA	1_TG(18:1_18:1_19:0)+NH4 | 1_TG(17:0_18:1_20:1)+NH4 | 1_TG(16:0_19:0_20:2)+NH4 | 1_TG(18:0_18:2_19:0)+NH4 | 1_TG(17:0_18:0_20:2)+NH4	2751960.8 | 2357603.74 | 1800238.5 | 1647055.2 | 1548492.06	TG	[M+NH4]+	Yes	TG(18:1_18:1_19:0)	[M+NH4]+	3.9876e-05	1.82672e+08	2.83924e+07	6.43382	2.68568
TG	482	946.875	25.6449	25.64_946.8749m/z	NA	1	0.492233	0	0.00316384	0.00906794	23.7236	Minus	Plus	100 - 65.2 - 13.7	2.90279e+07	58.95	3.24672e+07	5.90753e+07	2.46937e+07	1.67145e+07	4.6031e+07	4.13425e+06	2.17164e+07	2.73911e+07	3.87128e+06	0	0	3565.1	737597	3.95266e+06	0	NA	1_TG(18:1_18:1_21:0)+NH4 | 1_TG(18:0_18:2_21:0)+NH4	163327.67 | 104903.03	TG	[M+NH4]+	Yes	TG(18:1_18:1_21:0)	[M+NH4]+	0.000467723	2.90279e+07	1.22359e+06	23.7236	4.56825
TG	803	928.831	24.8723	24.87_928.8314m/z	NA	1	0.9142	0	0.0124174	0.0206318	1.24091	Minus	Plus	100 - 81.2 - 26.2 - 6.27	2851366782	7.68	3053907278	3018642542	2804917461	2486121604	2617795884	2997708123	3069449846	2762391519	2453389524	2194220948	1547304371	1955672677	2981389417	2510338566	2442295825	NA	1_TG(18:1_18:2_20:1)+NH4 | 1_TG(18:0_18:2_20:2)+NH4 | 1_TG(18:1_18:1_20:2)+NH4 | 1_TG(18:0_18:1_20:3)+NH4 | 1_TG(16:0_18:1_22:3)+NH4 | 1_TG(16:0_18:2_22:2)+NH4 | 1_TG(18:2_18:2_20:0)+NH4 | 1_TG(16:0_20:1_20:3)+NH4 | 1_TG(16:0_20:2_20:2)+NH4 | 1_TG(18:1_18:3_20:0)+NH4 | 1_TG(18:0_18:3_20:1)+NH4 | 1_TG(16:1_20:0_20:3)+NH4 | 1_TG(16:0_18:0_22:4)+NH4 | 1_TG(16:1_18:0_22:3)+NH4 | 1_TG(16:1_20:1_20:2)+…	63740380 | 45427722 | 43040555 | 42330561.2 | 39541171.7 | 38513198.1 | 37851205.4 | 37213261.1 | 29340111.9 | 15298568.7 | 14073152.7 | 14072663.63 | 13601155.4 | 13015808.63 | 11377856.03	TG	[M+NH4]+	Yes	TG(18:1_18:2_20:1)	[M+NH4]+	0.00452999	2.85137e+09	2.2978e+09	1.24091	0.311399
TG	847	970.781	23.7543	23.75_970.7813m/z	NA	1	0.713567	0	0.0149959	0.0235292	7.64862	Plus	Minus	100 - 75.2	2.30444e+08	62.16	2.737e+06	0	965419	2.38935e+07	0	2.10036e+08	0	3.39905e+06	1.5777e+08	3.55725e+08	1.42341e+08	373782129	4.10413e+08	8.22956e+07	9.07816e+07	NA	1_TG(18:1_20:4_22:6)+NH4 | 1_TG(16:0_22:5_22:6)+NH4	3741342.9 | 3422861.1	TG	[M+NH4]+	Yes	TG(18:1_20:4_22:6)	[M+NH4]+	0.00202355	3.01289e+07	2.30444e+08	0.130743	-2.9352
TG	59	894.753	23.4765	23.48_894.7526m/z	NA	1	0.838183	0	8.94e-05	0.00210624	4.95885	Minus	Plus	100 - 66.1 - 17.3	4376301212	39.79	3674156473	5533988196	4575342305	2584047005	7060573158	1547728318	4776978092	5257596148	1851851633	3.67932e+08	4.34148e+08	3.43776e+08	7.20584e+08	1889918504	5.69458e+08	NA	1_TG(18:2_18:2_18:3)+NH4 | 1_TG(18:1_18:2_18:4)+NH4 | 1_TG(16:1_18:2_20:4)+NH4 | 1_TG(14:0_18:2_22:5)+NH4 | 1_TG(18:1_18:3_18:3)+NH4 | 1_TG(16:1_18:3_20:3)+NH4 | 1_TG(14:0_20:3_20:4)+NH4 | 1_TG(16:1_16:1_22:5)+NH4	7687841 | 6410669.5 | 6133178.04 | 6117226.49 | 5842141.7 | 5648565.9 | 4002153.05 | 3979084.24	TG	[M+NH4]+	Yes	TG(18:2_18:2_18:3)	[M+NH4]+|[M+Na]+	0.000129973	4.3763e+09	8.82524e+08	4.95885	2.31
TG	131	892.736	23.2749	23.27_892.7365m/z	NA	1	0.869517	0	0.000480952	0.00523468	4.97781	Minus	Plus	100 - 68.3 - 13 - 0.488	4.14945e+08	48.59	2.43439e+08	5.74709e+08	3.61768e+08	1.94604e+08	9.63162e+08	1.05017e+08	3.6471e+08	5.12154e+08	1.21669e+08	8.31258e+07	3.66566e+07	7.70285e+07	9.61023e+07	1.39187e+08	2.97438e+07	NA	1_TG(18:2_18:3_18:3)+NH4 | 1_TG(16:1_18:3_20:4)+NH4 | 1_TG(14:0_18:2_22:6)+NH4 | 1_TG(16:1_16:1_22:6)+NH4 | 1_TG(14:0_20:4_20:4)+NH4	3477592.9 | 3006596.07 | 2319240.14 | 1776141.79 | 1696612.52	TG	[M+NH4]+	Yes	TG(18:2_18:3_18:3)	[M+NH4]+	0.00355866	4.14945e+08	8.3359e+07	4.97781	2.31551
TG	822	1036.92	25.7676	25.77_1036.9230m/z	NA	1	0.5127	0	0.0134015	0.0217417	4.60755	Plus	Minus	100 - 69.4 - 17.6 - 0.489	4.12785e+07	71.56	5.62255e+06	5.79503e+06	6.44583e+06	1.89537e+07	5.38442e+06	1.65923e+07	249429	1.26277e+07	2.06443e+07	6.55795e+07	1.77614e+07	8.2853e+07	7.42593e+07	1.51661e+07	1.26858e+07	NA	1_TG(18:2_22:4_24:0)+NH4 | 1_TG(18:1_22:5_24:0)+NH4 | 1_TG(20:3_20:3_24:0)+NH4	831890.77 | 816479.54 | 784971.6	TG	[M+NH4]+	Yes	TG(18:2_22:4_24:0)	[M+NH4]+	0.00662433	8.95888e+06	4.12785e+07	0.217035	-2.204
TG	1129	944.767	23.5566	23.56_944.7667m/z	NA	1	0.614167	0	0.0686378	0.0771922	1.61746	Plus	Minus	100 - 69	4.23901e+08	32.45	2.06285e+08	2.23705e+08	2.1959e+08	2.46674e+08	3.19535e+08	4.48179e+08	185588108	2.47073e+08	4.0637e+08	5.60668e+08	2.39406e+08	5.57046e+08	721324265	3.05873e+08	1.76623e+08	NA	1_TG(18:2_18:2_22:6)+NH4 | 1_TG(18:2_18:3_22:5)+NH4 | 1_TG(18:2_20:4_20:4)+NH4	14447425 | 9287114.01 | 9176132.57	TG	[M+NH4]+	Yes	TG(18:2_18:2_22:6)	[M+NH4]+	0.02731	2.62079e+08	4.23901e+08	0.618254	-0.693729
TG	833	914.815	24.5767	24.58_914.8153m/z	NA	1	0.39265	0	0.0140152	0.0223577	1.99403	Minus	Plus	100 - 93.8 - 29.9	2.50799e+08	26.11	2.81881e+08	3.05588e+08	1.9703e+08	1.22965e+08	2.56761e+08	2.67448e+08	2.43551e+08	331166173	1.63668e+08	4.65981e+07	1.3296e+08	2.47909e+07	1.33863e+08	1.50918e+08	2.27627e+08	NA	1_TG(18:2_18:2_19:0)+NH4 | 1_TG(18:1_18:3_19:0)+NH4 | 1_TG(17:0_18:1_20:3)+NH4 | 1_TG(17:1_18:0_20:3)+NH4	4578631.1 | 4038388.17 | 3670585 | 2889962.56	TG	[M+NH4]+	Yes	TG(18:2_18:2_19:0)	[M+NH4]+	0.0016653	2.50799e+08	1.25775e+08	1.99403	0.995684
TG	949	1008.89	25.3788	25.38_1008.8920m/z	NA	1	0.857633	0	0.0279248	0.0382033	4.3493	Plus	Minus	100 - 75.3	9.28138e+07	74.51	1.00656e+07	1.47604e+07	1.10563e+07	4.60249e+07	1.15529e+07	4.82809e+07	134859	2.88436e+07	4.48038e+07	1.50174e+08	4.13529e+07	1.6444e+08	1.82977e+08	3.68071e+07	2.91417e+07	NA	1_TG(18:2_20:4_24:0)+NH4 | 1_TG(20:3_20:3_22:0)+NH4	1184363.2 | 469700.3	TG	[M+NH4]+	Yes	TG(18:2_20:4_24:0)	[M+NH4]+	0.00706413	2.13399e+07	9.28138e+07	0.229922	-2.12078
TG	1645	920.768	23.8326	23.83_919.7607n	919.761	1	0.812133	0	0.380615	0.29013	1.16289	Plus	Minus	100 - 71.9	1217987359	12.36	9.79576e+08	9.63278e+08	1025186690	905913043	1115588061	1329936641	1022363508	1037218051	1212507263	1565689548	8.55906e+08	1408172365	1773675460	9.80652e+08	7.29309e+08	NA	1_TG(18:2_18:2_20:4)+NH4 | 1_TG(16:0_18:2_22:6)+NH4 | 1_TG(16:1_20:3_20:4)+NH4 | 1_TG(18:1_18:3_20:4)+NH4 | 1_TG(16:1_18:2_22:5)+NH4 | 1_TG(16:1_18:1_22:6)+NH4 | 1_TG(16:0_20:4_20:4)+NH4 | 1_TG(18:1_18:2_20:5)+NH4 | 1_TG(16:0_18:3_22:5)+NH4 | 1_TG(18:2_18:3_20:3)+NH4 | 1_TG(16:0_20:3_20:5)+NH4	4057583.3 | 3977320.96 | 3937027.38 | 3909919.48 | 3900053.4 | 3888559.6 | 3779655.36 | 3778451.8 | 3475329.64 | 3397291.86 | 3380835.94	TG	[M+NH4]+	Yes	TG(18:2_18:2_20:4)	[M+NH4]+|[M+Na]+	0.129013	1.04738e+09	1.21799e+09	0.859929	-0.217711
TG	1006	968.767	23.5764	23.58_968.7670m/z	NA	1	0.618433	0	0.0372914	0.0480007	4.21769	Plus	Minus	100 - 77.1	1.30274e+08	65.65	1.0933e+07	0	3.07524e+06	4.93609e+07	0	1.58234e+08	0	2.54969e+07	1.05464e+08	1.96647e+08	6.55048e+07	1.94277e+08	2.57907e+08	5.29203e+07	3.9199e+07	NA	1_TG(18:2_20:4_22:6)+NH4 | 1_TG(16:0_22:6_22:6)+NH4 | 1_TG(20:4_20:4_20:4)+NH4	1478879.36 | 1459621.78 | 899132.26	TG	[M+NH4]+	Yes	TG(18:2_20:4_22:6)	[M+NH4]+	0.00865312	3.08875e+07	1.30274e+08	0.237097	-2.07645
TG	277	996.798	23.7936	23.79_996.7982m/z	NA	1	0.631283	0	0.00155414	0.00772498	122.701	Plus	Minus	100 - 82.1 - 22 - 1.81	1.13838e+08	104.47	0	0	0	0	0	7.42217e+06	0	0	501513	2.3468e+08	7.97079e+07	2.47765e+08	2.29635e+08	0	4.57909e+06	NA	1_TG(20:2_20:4_22:6)+NH4 | 1_TG(20:4_20:4_22:4)+NH4	948692.6 | 759383.35	TG	[M+NH4]+	Yes	TG(20:2_20:4_22:6)	[M+NH4]+	0.00910459	927772	1.13838e+08	0.0081499	-6.939
TG	45	1016.77	23.2142	23.21_1016.7677m/z	NA	1	0.283433	0	4.73e-05	0.00142791	6.24476	Plus	Minus	100 - 77.9	4.01292e+06	92.26	0	0	0	0	0	5.14085e+06	0	0	2.26221e+06	7.90388e+06	1.27823e+06	7.29981e+06	8.48607e+06	236105	624126	NA	1_TG(20:4_22:6_22:6)+NH4	380960	TG	[M+NH4]+	Yes	TG(20:4_22:6_22:6)	[M+NH4]+	0.0197879	642606	4.01292e+06	0.160134	-2.64265
DGTS	1752	792.666	20.0007	20.00_792.6663m/z	NA	1	0.671717	0	0.574133	0.40849	2.8754	Plus	Minus	100 - 40.6	5.61906e+06	78.85	2.36564e+06	473436	2.89824e+06	166044	260819	4.37554e+06	3.15366e+06	1.94006e+06	1.5282e+06	9.54324e+06	1.42685e+07	43403.5	726405	1.36041e+06	1.18633e+07	NA	3_DGTS(38:2)+H	3060585	DGTS	[M+H]+	Yes	DGTS(38:2)	[M+H]+	0.060114	1.95418e+06	5.61906e+06	0.347778	-1.52376
PE	956	718.539	18.3109	18.31_718.5392m/z	NA	1	0.555833	0	0.0289498	0.039293	2.29789	Plus	Minus	100 - 37.9 - 1.08	2.25575e+07	44.7	1.00474e+07	9.65446e+06	440586	3.05776e+07	1.20604e+07	6.45698e+06	1.39046e+06	7.90502e+06	3.54394e+07	1.74568e+07	1.69644e+07	1.84175e+07	1.36683e+07	3.87479e+07	1.72078e+07	NA	3_PE(34:1)+H	880724	PE	[M+H]+	Yes	PE(34:1)	[M+H]+	0.0123026	9.81661e+06	2.25575e+07	0.435183	-1.20031
PE	501	716.521	17.5906	17.59_716.5211m/z	NA	1	0.575733	0	0.00332332	0.00916648	3.16595	Plus	Minus	100 - 42.8 - 1.34	4.19188e+07	27	1.46794e+07	1.25957e+07	1.35798e+06	3.52522e+07	1.42372e+07	1.5474e+07	2.36047e+06	9.96703e+06	3.87801e+07	5.5132e+07	3.61493e+07	5.98281e+07	3.98386e+07	3.52472e+07	2.84562e+07	NA	3_PE(34:2)+H	564256	PE	[M+H]+	Yes	PE(34:2)	[M+H]+	0.000101036	1.32405e+07	4.19188e+07	0.315861	-1.66264
PE	381	746.568	19.3448	19.34_746.5682m/z	NA	1	0.683033	0	0.00235828	0.00839699	3.66495	Plus	Minus	100 - 41.6	5.68179e+07	30.55	1.43004e+07	1.30985e+07	1.65548e+06	4.50277e+07	1.83347e+07	1.96173e+07	1.77322e+06	1.02173e+07	4.38426e+07	6.54405e+07	4.98536e+07	8.94619e+07	5.40048e+07	5.9215e+07	3.59072e+07	NA	3_PE(36:1)+H	1.72864e+06	PE	[M+H]+	Yes	PE(36:1)	[M+H]+	9.28485e-05	1.55031e+07	5.68179e+07	0.272855	-1.87379
PE	522	742.538	17.8586	17.86_742.5378m/z	NA	1	0.6379	0	0.00358524	0.00946116	3.16886	Plus	Minus	100 - 42.4 - 1.98	5.44423e+07	32.07	1.77022e+07	1.60356e+07	1.71913e+06	5.57497e+07	1.60501e+07	1.66983e+07	2.65049e+06	1.08378e+07	5.41637e+07	6.76305e+07	4.04641e+07	8.44355e+07	4.28051e+07	5.75258e+07	3.40714e+07	NA	3_PE(36:3)+H	897169	PE	[M+H]+	Yes	PE(36:3)	[M+H]+	0.000514429	1.71804e+07	5.44423e+07	0.315571	-1.66396
PE	1249	740.52	17.1201	17.12_740.5205m/z	NA	1	0.2291	0	0.0942328	0.0956908	3.8753	Plus	Minus	100 - 30.7	3.79496e+06	74.79	851445	1.57783e+06	0	3.55491e+06	1.01143e+06	621253	0	217290	5.2639e+06	4.85537e+06	803287	8.60119e+06	2.25739e+06	4.22142e+06	562182	NA	3_PE(36:4)+H	560298	PE	[M+H]+	Yes	PE(36:4)	[M+H]+	0.0115055	979269	3.79496e+06	0.258044	-1.95431
PE	610	766.533	18.7019	18.70_766.5333m/z	NA	1	0.330267	0	0.0052248	0.0116701	4.39586	Plus	Minus	100 - 26.7	1.13448e+07	58.03	4.40379e+06	4.30992e+06	149571	1.61666e+06	3.03993e+06	4.82028e+06	164994	2.14125e+06	5.56305e+06	2.48208e+07	1.4789e+07	8.34862e+06	7.57052e+06	9.60027e+06	8.72152e+06	NA	3_PE(38:5)+H	910088	PE	[M+H]+	Yes	PE(38:5)	[M+H]+	0.001555	2.5808e+06	1.13448e+07	0.227487	-2.13614
PE	698	794.565	18.8253	18.83_794.5652m/z	NA	1	0.412817	0	0.00811599	0.0157526	4.35646	Plus	Minus	100 - 33.5	1.36036e+07	35.02	2.96899e+06	2.24283e+06	23746	1.15077e+07	1.48409e+06	4.17907e+06	239258	2.33532e+06	1.05784e+07	1.40525e+07	1.16826e+07	2.09892e+07	1.08414e+07	1.90604e+07	8.02074e+06	NA	3_PE(40:5)+H	895896	PE	[M+H]+	Yes	PE(40:5)	[M+H]+	0.000167716	3.12263e+06	1.36036e+07	0.229544	-2.12316
PI	1092	828.556	16.0205	16.02_828.5557m/z	NA	1	0.398167	0	0.0596442	0.0696796	3.97626	Plus	Minus	100 - 36.1	2.11757e+06	82.75	574649	78192.9	0	2.63491e+06	601236	278783	0	92659.5	1.71863e+06	1.38143e+06	973387	6.02675e+06	1.90846e+06	1.60648e+06	1.20787e+06	NA	3_PI(32:0)+NH4	457579	PI	[M+NH4]+	Yes	PI(32:0)	[M+NH4]+	0.0208342	532553	2.11757e+06	0.251492	-1.99141
PI	1225	852.556	15.5363	15.54_852.5561m/z	NA	1	0.589783	0	0.0837228	0.0869944	3.97405	Plus	Minus	100 - 46.6 - 1.74	4.38577e+06	45.89	1.18156e+06	814698	0	3.82131e+06	1.29393e+06	1.01955e+06	0	697766	3.26714e+06	5.40743e+06	4.26464e+06	8.20684e+06	4.48088e+06	3.0591e+06	2.01434e+06	NA	3_PI(34:2)+NH4	540514	PI	[M+NH4]+	Yes	PI(34:2)	[M+NH4]+	0.000917826	1.1036e+06	4.38577e+06	0.251632	-1.99061
PI	1330	880.588	16.7675	16.77_880.5881m/z	NA	1	0.5999	0	0.139738	0.132325	3.0583	Plus	Minus	100 - 37 - 3.56	3.79079e+07	54.13	7.80331e+06	1.0123e+07	201105	4.73572e+07	1.62747e+07	1.01192e+07	0	7.2823e+06	3.1675e+07	4.33745e+07	2.20582e+07	7.60611e+07	4.96586e+07	2.66821e+07	1.58458e+07	NA	3_PI(36:2)+NH4	2442300	PI	[M+NH4]+	Yes	PI(36:2)	[M+NH4]+	0.0079926	1.23951e+07	3.79079e+07	0.326979	-1.61273
PI	1201	878.571	15.9787	15.98_878.5712m/z	NA	1	0.461567	0	0.0800979	0.0847644	3.91563	Plus	Minus	100 - 41.9 - 3.21	3.62876e+06	33.27	858433	688275	0	3.32346e+06	1.22047e+06	724012	0	599254	3.11851e+06	3.17775e+06	3.87706e+06	5.93075e+06	3.84712e+06	3.51221e+06	1.93793e+06	NA	3_PI(36:3)+NH4	451736	PI	[M+NH4]+	Yes	PI(36:3)	[M+NH4]+	0.000234066	926738	3.62876e+06	0.255387	-1.96925
PI	404	876.557	15.5784	15.58_876.5571m/z	NA	1	0.672983	0	0.00253844	0.00857806	4.10374	Plus	Minus	100 - 49.6 - 7.8 - 0.582	1.22895e+07	37.88	3.52476e+06	2.33619e+06	236732	7.90107e+06	3.48587e+06	4.03801e+06	347318	2.08778e+06	7.21537e+06	1.44628e+07	1.60046e+07	19762009	1.11432e+07	7.4777e+06	9.96113e+06	NA	3_PI(36:4)+NH4	495667	PI	[M+NH4]+	Yes	PI(36:4)	[M+NH4]+	0.000134183	2.99472e+06	1.22895e+07	0.24368	-2.03694
PI	471	904.589	16.7884	16.79_886.5548n	886.555	1	0.6624	0	0.00307702	0.00898381	3.67366	Plus	Minus	100 - 51.6 - 12.2	3.85923e+08	47.54	8.52545e+07	8.03113e+07	1.09963e+07	3.46067e+08	1.17075e+08	1.15132e+08	1.17204e+07	7.38549e+07	2.48676e+08	4.21536e+08	3.35344e+08	757976079	4.38225e+08	2.73241e+08	2.26465e+08	NA	3_PI(38:4)+NH4	1007809	PI	[M+NH4]+	Yes	PI(38:4)	[M+NH4]+	0.00133739	1.05051e+08	3.85923e+08	0.272208	-1.87722
PI	1260	928.589	16.6439	16.64_928.5889m/z	NA	1	0.268117	0	0.102779	0.102985	4.20145	Plus	Minus	100 - 57.5 - 13.7	1.26092e+07	66.04	2.50056e+06	3.50884e+06	0	9.22072e+06	3.73279e+06	2.80041e+06	8158.54	2.23767e+06	8.41972e+06	1.3919e+07	6.55626e+06	2.83991e+07	1.74158e+07	9.91927e+06	3.635e+06	NA	3_PI(40:6)+NH4	498394	PI	[M+NH4]+	Yes	PI(40:6)	[M+NH4]+	0.00444796	3.00114e+06	1.26092e+07	0.238013	-2.07089
PS	1134	814.557	17.3866	17.39_814.5569m/z	NA	1	0.510917	0	0.0697565	0.0780978	10.4183	Plus	Minus	100 - 48.6 - 1.96	3.23604e+07	73.81	1.69165e+06	751818	1.4351e+06	14485811	0	3.3458e+06	1.64229e+06	1.4964e+06	2.95785e+06	4.68155e+07	6.06988e+07	5.03666e+07	8.44193e+06	1.09868e+07	4.6255e+07	NA	3_PS(38:3)+H	774038	PS	[M+H]+	Yes	PS(38:3)	[M+H]+	0.00233676	3.10611e+06	3.23604e+07	0.095985	-3.38105

## Sheet: ExFig5n_Sample_info
	Class	dry tissue weight, mg
X731_E.Peak.area	control	4.25
X731_F.Peak.area	control	4.3
X731_G.Peak.area	control	4.5
X731_H.Peak.area	control	4.5
X731_I.Peak.area	control	4.3
X741_E.Peak.area	PA-free	4.6
X741_F.Peak.area	PA-free	4.15
X741_G.Peak.area	PA-free	4.2
X741_H.Peak.area	PA-free	4.4
X741_I.Peak.area	PA-free	4.2

## Sheet: ExFig5n_Norm_Area
row.ID	Compound	Neutral.mass..Da.	row.m.z	Charge	row.retention.time	Chromatographic.peak.width..min.	Identifications	Isotope.Distribution	Maximum.Abundance	Minimum.CV.	X731_E.Peak.area	X731_F.Peak.area	X731_G.Peak.area	X731_H.Peak.area	X731_I.Peak.area	X741_E.Peak.area	X741_F.Peak.area	X741_G.Peak.area	X741_H.Peak.area	X741_I.Peak.area	X601_FS.Peak.area	X632_FS.Peak.area	ID_Ranked	Intensity_Ranked	Class_At_Max_Intensity	Adduct_At_Max_Intensity	Only_One_Class	Molecular	Adducts Confirmed by MS/MS	t test	ratio
23	1.14_344.2788m/z	NA	344.279	1	1.14298	0.246733	0	100 - 15.9	5.83415e+06	233.93	1.71981e+06	1.69807e+06	604267	1.25883e+06	1.06936e+06	389528	1.36319e+06	43381	654942	1.08608e+06	1.76761e+06	7.06129e+06	1_AcCar(12:0)+H	875917	AcCar	[M+H]+	Yes	AcCar(12:0)	[M+H]+	0.0560547	1.79534
48	1.60_370.2949m/z	NA	370.295	1	1.59938	0.824633	0	100 - 15	1.86518e+07	110.97	1.18963e+07	1.03246e+07	7.18742e+06	8.38459e+06	8.03491e+06	9.24805e+06	9.46263e+06	6.74502e+06	7.39579e+06	8.44793e+06	9.04629e+06	2.67734e+07	1_AcCar(14:1)+H	1.6829e+06	AcCar	[M+H]+	Yes	AcCar(14:1)	[M+H]+	0.196354	1.10965
97	3.16_398.3256m/z	NA	398.326	1	3.16295	1.19495	0	100 - 23.7	101959029	181.04	3.03085e+07	2.83649e+07	2.07963e+07	2.52749e+07	2.78072e+07	2.42983e+07	2.58569e+07	1.57725e+07	1.90325e+07	2.87188e+07	4.94989e+07	1.1065e+08	1_AcCar(16:1)+H	5.05937e+06	AcCar	[M+H]+	Yes	AcCar(16:1)	[M+H]+	0.11191	1.16602
144	4.73_400.3414m/z	NA	400.341	1	4.72858	1.6921	0	100 - 24.8	5.99762e+08	176.47	2.18273e+08	1.99474e+08	1.27052e+08	1.62399e+08	1.73179e+08	161741650	1.7336e+08	1.05802e+08	1.39976e+08	176406037	2.45473e+08	687482281	1_AcCar(16:0)+H	3.9082e+07	AcCar	[M+H]+	Yes	AcCar(16:0)	[M+H]+	0.131362	1.16254
115	3.74_442.3522m/z	NA	442.352	1	3.74412	0.431617	0	100 - 16.4	4.96448e+06	270.54	2.99257e+06	4.55211e+06	803600	513534	0	1.33286e+06	2.69605e+06	0	0	847429	0	7.88334e+06	1_AcCar(18:1-OH)+H	628159	AcCar	[M+H]+	Yes	AcCar(18:1-OH)	[M+H]+	0.223587	1.81731
117	3.98_424.3415m/z	NA	424.342	1	3.98038	2.03385	0	100 - 18.1	1.51376e+08	156.63	5.66747e+07	3.67133e+07	4.15536e+07	3.73211e+07	5.25798e+07	4.48066e+07	46208373	3.63607e+07	3.63535e+07	4.93169e+07	1.11142e+08	1.21617e+08	1_AcCar(18:2)+H	6.31128e+06	AcCar	[M+H]+	Yes	AcCar(18:2)	[M+H]+	0.320505	1.05537
159	5.22_444.3677m/z	NA	444.368	1	5.21807	0.403983	0	100 - 19.9	5.9956e+06	290.47	1.277e+06	3.4375e+06	767582	637489	0	1.06311e+06	1.08754e+06	458052	990666	528149	0	1.16279e+07	1_AcCar(18-OH)+H	837061	AcCar	[M+H]+	Yes	AcCar(18-OH)	[M+H]+	0.264459	1.48262
166	5.37_426.3572m/z	NA	426.357	1	5.3664	1.30973	0	100 - 26.1	4.31064e+08	154.45	1.63618e+08	1.77798e+08	1.06362e+08	1.22798e+08	1.35124e+08	1.39887e+08	135158517	9.83573e+07	1.23917e+08	1.43757e+08	2.29723e+08	4.04624e+08	1_AcCar(18:1)+H	2.35965e+07	AcCar	[M+H]+	Yes	AcCar(18:1)	[M+H]+	0.213409	1.1008
213	7.00_428.3729m/z	NA	428.373	1	7.00173	1.3598	0	100 - 25.7 - 1.56	445269242	200.24	1.6592e+08	181773476	9.16732e+07	1.26079e+08	8.98401e+07	1.06891e+08	9.60798e+07	6.28644e+07	1.21755e+08	1.32394e+08	1.32379e+08	6.08101e+08	1_AcCar(18:0)+H	5.08852e+07	AcCar	[M+H]+	Yes	AcCar(18:0)	[M+H]+	0.129793	1.2602
282	9.11_456.4043m/z	NA	456.404	1	9.11238	0.983133	0	100 - 27.2	1.09123e+08	255.79	2.61642e+07	3.20952e+07	1.15115e+07	1.91587e+07	9.18992e+06	1.50276e+07	1.16363e+07	5.98169e+06	2.05098e+07	1.68907e+07	1.34386e+07	1.70394e+08	1_AcCar(20:0)+H	1.62419e+07	AcCar	[M+H]+	Yes	AcCar(20:0)	[M+H]+	0.145857	1.40079
363	11.07_484.4357m/z	NA	484.436	1	11.0676	0.476933	0	100 - 26.7	5.19042e+07	255.95	1.42576e+07	1.56127e+07	5.6979e+06	1.1316e+07	4.82578e+06	1.0982e+07	7.84392e+06	5.57703e+06	1.54275e+07	6.63384e+06	3.31586e+06	8.19372e+07	1_AcCar(22:0)+H	8.15089e+06	AcCar	[M+H]+	Yes	AcCar(22:0)	[M+H]+	0.359962	1.1129
515	13.63_820.5232n	820.523	838.555	1	13.6317	1.114	0	100 - 50.1 - 7.21	1.17459e+08	74.94	1.38655e+08	1.30657e+08	6.35756e+07	1.55113e+08	4.62707e+07	1.11883e+08	1.45576e+08	6.6326e+07	1.05337e+08	8.99845e+07	8.27581e+06	5.08336e+07	1_BMP(18:1_22:6)+NH4 | 1_PG(18:1_22:6)+NH4 | 1_BMP(18:2_22:5)+NH4 | 1_PG(18:2_22:5)+NH4 | 1_BMP(20:3_20:4)+NH4 | 1_PG(20:3_20:4)+NH4 | 3_PG(40:7)+NH4	2854385.72 | 2854385.72 | 552763.72 | 552763.72 | 322872.92 | 322872.92 | 39891.72	BMP	[M+NH4]+	No	BMP(18:1_22:6)	[M+NH4]+	0.453869	1.02921
527	13.73_796.5232n	796.523	814.557	1	13.7321	0.828817	0	100 - 45.9 - 9.75	6.14465e+07	67.43	8.84855e+07	7.39814e+07	3.20453e+07	1.02291e+08	7.97989e+07	6.68805e+07	7.66095e+07	4.46405e+07	5.73245e+07	4.30212e+07	1.78227e+06	1.27141e+07	1_BMP(18:1_20:4)+NH4 | 1_BMP(18:2_20:3)+NH4	1986914.2 | 192791.28	BMP	[M+NH4]+	Yes	BMP(18:1_20:4)	[M+NH4]+	0.113365	1.30549
529	13.75_772.5226n	772.523	790.556	1	13.7521	0.38305	0	100 - 43.4 - 6.73	2.7843e+07	80.52	4.35624e+07	3.71547e+07	1.68113e+07	5.255e+07	1.48668e+07	3.36148e+07	4.50813e+07	2.30587e+07	2.90368e+07	1.79011e+07	0	1.19063e+06	1_BMP(18:1_18:2)+NH4	1.23363e+06	BMP	[M+NH4]+	Yes	BMP(18:1_18:2)	[M+NH4]+	0.360235	1.1093
572	14.28_840.5714m/z	NA	840.571	1	14.2762	0.21945	0	100 - 48.4	1.346e+07	71.14	2.06191e+07	2.29095e+07	9.62039e+06	2.96164e+07	7.97746e+06	1.84763e+07	1.34536e+07	1.08343e+07	1.80902e+07	1.47891e+07	0	2.81795e+06	1_BMP(18:1_22:5)+NH4 | 1_BMP(18:2_22:4)+NH4 | 1_BMP(20:2_20:4)+NH4 | 1_BMP(20:3_20:3)+NH4	1164501 | 90896.69 | 84826.78 | 42733.85	BMP	[M+NH4]+	Yes	BMP(18:1_22:5)	[M+NH4]+	0.253422	1.19961
614	14.57_842.5878m/z	NA	842.588	1	14.5706	0.19605	0	100 - 14.1	1.40184e+07	148.26	8.32705e+06	3.07146e+07	4.44683e+06	4.3192e+07	7.2216e+07	0	1.76849e+07	1.59283e+07	0	1.77659e+07	0	0	1_BMP(18:1_22:4)+NH4 | 1_PG(18:1_22:4)+NH4 | 1_BMP(18:2_22:3)+NH4 | 1_PG(18:2_22:3)+NH4 | 1_PG(20:2_20:3)+NH4 | 3_PG(40:5)+NH4	2025342.42 | 2025342.42 | 90468 | 90468 | 57899.47 | 18769.22	BMP	[M+NH4]+	No	BMP(18:1_22:4)	[M+NH4]+	0.069299	3.09263
461	12.98_788.5412m/z	NA	788.541	1	12.9818	0.570383	0	100 - 43.2 - 4.84	1.86981e+07	74.66	3.06565e+07	2.66631e+07	1.25362e+07	3.26378e+07	6.27765e+06	2.20127e+07	3.06976e+07	1.29992e+07	1.93531e+07	1.63881e+07	0	504006	1_BMP(18:2_18:2)+NH4	818878	BMP	[M+NH4]+	Yes	BMP(18:2_18:2)	[M+NH4]+	0.407111	1.07216
462	12.98_812.5415m/z	NA	812.541	1	12.9818	0.671617	0	100 - 48.1 - 10.2	5.69833e+07	83.34	7.27602e+07	6.08504e+07	3.02115e+07	7.37616e+07	4.12115e+07	4.76469e+07	6.82475e+07	3.11884e+07	4.21489e+07	3.92237e+07	682055	1.29662e+07	1_BMP(18:2_20:4)+NH4	976147	BMP	[M+NH4]+	Yes	BMP(18:2_20:4)	[M+NH4]+	0.186687	1.22035
453	12.86_842.5062n	842.506	860.54	1	12.8601	1.20057	0	100 - 52.7 - 10.8 - 0.98	1.47572e+08	103.33	1.36846e+08	1.15449e+08	7.74235e+07	1.40801e+08	4.36722e+07	8.84409e+07	1.36534e+08	5.56867e+07	8.52995e+07	8.1811e+07	1.73491e+07	1.06592e+08	1_BMP(20:4_22:6)+NH4	2566541	BMP	[M+NH4]+	Yes	BMP(20:4_22:6)	[M+NH4]+	0.287556	1.14833
459	12.96_836.5401m/z	NA	836.54	1	12.9616	0.9757	0	100 - 50.3 - 10.1 - 0.106	1.26989e+08	86.57	1.34485e+08	1.12352e+08	6.35843e+07	1.3576e+08	5.87984e+07	9.27693e+07	1.34522e+08	6.18717e+07	8.57364e+07	8.41003e+07	1.10936e+07	6.18553e+07	1_BMP(20:4_20:4)+NH4 | 1_PG(20:4_20:4)+NH4 | 1_BMP(18:2_22:6)+NH4 | 1_PG(18:2_22:6)+NH4 | 3_PG(40:8)+NH4	1664354.81 | 1664354.81 | 1225021.6 | 1172589.71 | 31328.81	BMP	[M+NH4]+	No	BMP(20:4_20:4)	[M+NH4]+	0.333295	1.10017
501	13.53_862.5557m/z	NA	862.556	1	13.5312	0.951817	0	100 - 52.5 - 4.03	8.20831e+07	84.67	9.4069e+07	8.6921e+07	4.73604e+07	9.62471e+07	2.29243e+07	6.81467e+07	9.22358e+07	4.23595e+07	6.64697e+07	5.71665e+07	2.94405e+06	4.71258e+07	1_BMP(20:4_22:5)+NH4 | 1_BMP(20:3_22:6)+NH4	848955 | 561249.2	BMP	[M+NH4]+	Yes	BMP(20:4_22:5)	[M+NH4]+	0.40351	1.06478
539	13.85_864.5712m/z	NA	864.571	1	13.8531	0.504417	0	100 - 48.8 - 3.43	3.82712e+07	77.27	5.04308e+07	4.45515e+07	2.15742e+07	5.30572e+07	1.33608e+07	3.57075e+07	4.67576e+07	2.46054e+07	3.13421e+07	3.1004e+07	0	2.01251e+07	1_BMP(20:4_22:4)+NH4 | 1_BMP(20:3_22:5)+NH4 | 1_BMP(20:2_22:6)+NH4	1272914.6 | 192269.28 | 135802.42	BMP	[M+NH4]+	Yes	BMP(20:4_22:4)	[M+NH4]+	0.383371	1.08003
522	13.71_888.5718m/z	NA	888.572	1	13.7121	0.7252	0	100 - 52.7 - 4.14	7.18255e+07	94.67	8.00815e+07	7.00064e+07	4.60399e+07	7.55217e+07	2.13167e+07	5.51845e+07	7.31948e+07	3.17936e+07	5.25077e+07	4.77795e+07	1.21892e+06	5.99777e+07	1_BMP(22:4_22:6)+NH4 | 1_PG(22:4_22:6)+NH4 | 1_BMP(22:5_22:5)+NH4 | 1_PG(22:5_22:5)+NH4 | 3_PG(44:10)+NH4	3185174.49 | 3185174.49 | 425570.99 | 425570.99 | 33607.49	BMP	[M+NH4]+	No	BMP(22:4_22:6)	[M+NH4]+	0.313504	1.1248
581	14.36_890.5880m/z	NA	890.588	1	14.3555	0.0784333	0	100 - 50.7	2.71218e+06	125.72	1.00055e+07	4.19917e+06	1.80748e+06	8.63457e+06	0	6.33852e+06	3.73671e+06	1.3019e+06	0	0	0	0	1_BMP(22:4_22:5)+NH4 | 1_BMP(22:3_22:6)+NH4	1786785.7 | 397465.9	BMP	[M+NH4]+	Yes	BMP(22:4_22:5)	[M+NH4]+	0.139037	2.16634
491	13.41_886.5559m/z	NA	886.556	1	13.4101	0.992883	0	100 - 53.7 - 11.4 - 0.746	1.44192e+08	105.73	1.3698e+08	116647391	8.12041e+07	117051044	3.77289e+07	90802427	1.21183e+08	4.5591e+07	9.00424e+07	8.29173e+07	2.14408e+07	1.12304e+08	1_BMP(22:5_22:6)+NH4	2835637	BMP	[M+NH4]+	Yes	BMP(22:5_22:6)	[M+NH4]+	0.297039	1.13721
2328	22.41_666.6174m/z	NA	666.617	1	22.4107	0.0796	0	100 - 51	1.8148e+07	387.3	0	0	0	0	0	0	0	0	0	0	2.72219e+08	0	1_CE(18:2)+NH4	1.00272e+07	CE	[M+NH4]+	Yes	CE(18:2)	[M+NH4]+	#DIV/0!	#DIV/0!
2292	22.15_690.6155m/z	NA	690.615	1	22.1532	0.119317	0	100 - 51.7	2.4241e+08	139.41	2.75455e+08	1.29211e+08	0	0	2.30472e+08	0	0	0	119252481	0	1021823322	6.96424e+08	1_CE(20:4)+NH4	1.94819e+07	CE	[M+NH4]+	Yes	CE(20:4)	[M+NH4]+	0.0667814	5.326
1003	16.96_540.5354m/z	NA	540.535	1	16.9626	0.158067	0	100 - 21.3	7.29258e+06	129.65	3.24394e+07	0	0	5.11209e+06	7.49359e+06	0	9.77242e+06	1.87119e+07	0	2.93364e+06	1.88978e+07	5.44677e+06	1_Cer-NDS(d18:0/16:0)+H	3.81118e+06	Cer-NDS	[M+H]+	Yes	Cer-NDS(d18:0/16:0)	[M+H]+	0.353984	1.43374
1665	19.48_624.6278m/z	NA	624.628	1	19.4819	0.200933	0	100 - 19.7	8.88068e+06	139.84	1.19831e+07	1.38507e+07	0	0	0	5.47323e+06	0	0	1.38548e+07	0	6.64305e+06	3.52937e+07	1_Cer-NDS(d18:0/22:0)+H	5.11934e+06	Cer-NDS	[M+H]+	Yes	Cer-NDS(d18:0/22:0)	[M+H]+	0.381725	1.3366
1672	19.50_650.6410m/z	NA	650.641	1	19.5018	0.32345	0	100 - 32.3	3.45823e+07	43.87	3.37103e+07	3.79358e+07	2.5851e+07	3.67878e+07	8.5074e+06	3.58213e+07	2.78078e+07	2.10219e+07	4.70242e+07	1.85119e+07	2.84191e+07	5.55506e+07	1_Cer-NDS(d18:0/24:1)+H	4.61298e+06	Cer-NDS	[M+H]+	Yes	Cer-NDS(d18:0/24:1)	[M+H]+	0.42455	0.950763
1133	20.16_696.6495m/z	NA	696.65	1	20.1564	0.1203	0	100 - 11.1	657833	213	1.37608e+06	0	0	266475	0	270270	0	271863	0	0	0	2.75662e+06	1_Cer-NDS(d18:0/24:0)+HCO2	112673	Cer-NDS	[M+HCO2]-	Yes	Cer-NDS(d18:0/24:0)	[M+HCO2]-|[M+H]+	0.223372	3.0298
783	15.71_536.5039m/z	NA	536.504	1	15.7092	0.117717	0	100 - 36.1	2.71691e+06	208.38	0	0	0	0	1.99985e+07	0	0	0	0	4.01325e+06	7.09235e+06	9.6495e+06	1_Cer-NS(d18:2/16:0)+H	3.99873e+06	Cer-NS	[M+H]+	Yes	Cer-NS(d18:2/16:0)	[M+H]+	0.227896	4.98312
522	16.52_582.5083m/z	NA	582.508	1	16.5207	1.02252	0	100 - 37.8	5.17193e+07	29.66	7.05228e+07	5.03672e+07	4.79083e+07	6.61188e+07	4.98118e+07	5.7907e+07	7.92009e+07	5.5637e+07	5.5384e+07	5.1498e+07	3.15961e+07	6.37415e+07	1_Cer-NS(d18:1/16:0)+HCO2	224228	Cer-NS	[M+HCO2]-	Yes	Cer-NS(d18:1/16:0)	[M+HCO2]-|[M+H]+	0.336851	0.950278
1125	17.54_565.5426n	565.543	566.55	1	17.5369	0.283683	0	100 - 35	5.79144e+07	29.81	7.57711e+07	5.67847e+07	4.47906e+07	6.60058e+07	3.66161e+07	5.90582e+07	7.08951e+07	4.87814e+07	6.28147e+07	5.25431e+07	6.54408e+07	5.67281e+07	1_Cer-NS(d18:1/18:0)+H	4.0992e+06	Cer-NS	[M+H]+	Yes	Cer-NS(d18:1/18:0)	[M+H]+	0.367308	0.951974
1555	19.08_784.6635m/z	NA	784.663	1	19.0804	0.121483	0	100	2.32568e+06	205.11	0	0	0	0	0	1.72145e+06	1.51384e+07	0	7.41634e+06	1.06091e+07	0	0	1_OxTG(16:0_18:0_9:0(COOH))+NH4	1.18443e+06	OxTG	[M+NH4]+	Yes	OxTG(16:0_18:0_9:0(COOH))	[M+NH4]+	0.018591	0
1438	18.64_620.5962m/z	NA	620.596	1	18.6426	0.218533	0	100 - 45.4	1.98879e+07	39.35	2.75142e+07	1.83453e+07	2.01661e+07	2.4855e+07	4.90038e+06	3.43344e+07	2.36366e+07	1.77943e+07	3.07388e+07	2.30985e+07	1.68596e+07	1.52799e+07	1_Cer-NS(d18:2/22:0)+H | 1_Cer-NS(d18:1/22:1)+H	3326684.88 | 1642247.88	Cer-NS	[M+H]+	Yes	Cer-NS(d18:2/22:0)	[M+H]+	0.102447	0.739036
1444	18.68_646.6117m/z	NA	646.612	1	18.6822	0.198533	0	100 - 37.6	6.47635e+07	45.8	9.57261e+07	9.90435e+07	7.16576e+07	9.35165e+07	3.64629e+07	8.85212e+07	5.72584e+07	4.088e+07	1.04377e+08	7.12146e+07	0	4.03041e+07	1_Cer-NS(d18:2/24:1)+H | 1_Cer-NS(d18:1/24:2)+H	5623525 | 4341052.1	Cer-NS	[M+H]+	Yes	Cer-NS(d18:2/24:1)	[M+H]+	0.342365	1.09429
1008	19.21_666.6020m/z	NA	666.602	1	19.2122	0.28085	0	100 - 43.8 - 4.01	8.02696e+06	73.85	8.77263e+06	9.2291e+06	6.83946e+06	9.27713e+06	3.54912e+06	8.13509e+06	1.05643e+07	6.87627e+06	8.1398e+06	4.48972e+06	933666	1.24407e+07	1_Cer-NS(d18:1/22:0)+HCO2	171295	Cer-NS	[M+HCO2]-	Yes	Cer-NS(d18:1/22:0)	[M+HCO2]-|[M+H]+	0.471786	0.985926
1013	19.23_692.6178m/z	NA	692.618	1	19.2319	0.481483	0	100 - 46.1 - 7.34	2.96513e+07	65.43	2.78205e+07	2.84808e+07	2.45178e+07	3.37865e+07	1.70451e+07	2.7738e+07	3.46939e+07	2.3497e+07	2.80519e+07	1.89011e+07	1.73454e+07	3.71825e+07	1_Cer-NS(d18:1/24:1)+HCO2 | 1_Cer-NS(d18:2/24:0)+HCO2	285525.06 | 243493.49	Cer-NS	[M+HCO2]-	Yes	Cer-NS(d18:1/24:1)	[M+HCO2]-|[M+H]+	0.475002	0.990734
1681	19.58_636.6275m/z	NA	636.628	1	19.5825	0.203583	0	100 - 51.1 - 5.28	1.59097e+07	50.07	1.65732e+07	2.11444e+07	1.67238e+07	1.55572e+07	0	2.44935e+07	1.97218e+07	1.5914e+07	3.34961e+07	8.61174e+06	8.43094e+06	1.61422e+07	1_Cer-NS(d18:1/23:0)+H | 1_Cer-NS(d17:1/24:0)+H	2261649.46 | 1061770.76	Cer-NS	[M+H]+	Yes	Cer-NS(d18:1/23:0)	[M+H]+	0.138552	0.684669
1095	19.92_694.6334m/z	NA	694.633	1	19.9174	0.29865	0	100 - 49.5 - 5.17	3.20929e+07	73.62	2.86806e+07	3.07141e+07	2.25817e+07	3.36641e+07	1.52675e+07	2.26655e+07	3.32851e+07	2.20558e+07	2.4634e+07	1.46734e+07	1.84562e+07	4.46832e+07	1_Cer-NS(d18:1/24:0)+HCO2	229082	Cer-NS	[M+HCO2]-	Yes	Cer-NS(d18:1/24:0)	[M+HCO2]-|[M+H]+	0.278235	1.11588
1779	19.91_676.6587m/z	NA	676.659	1	19.9075	0.1387	0	100 - 45.5	1.01499e+07	81.37	5.82247e+06	1.63847e+07	4.1204e+06	6.96223e+06	0	1.74174e+07	6531317	6.91415e+06	1.95223e+07	0	3.88475e+06	2.28826e+07	1_Cer-NS(d18:1/26:1)+H	4.54471e+06	Cer-NS	[M+H]+	Yes	Cer-NS(d18:1/26:1)	[M+H]+	0.236782	0.660706
1824	20.09_676.6577m/z	NA	676.658	1	20.0859	0.160283	0	100 - 39.1	1.27952e+06	182.28	0	0	0	0	0	3.42314e+06	0	0	3.24124e+06	0	0	6.34086e+06	1_Cer-NS(d18:2/26:0)+H | 1_Cer-NS(d18:1/26:1)+H	1658768.03 | 1471526.18	Cer-NS	[M+H]+	Yes	Cer-NS(d18:2/26:0)	[M+H]+	0.070664	0
1937	20.55_677.6663n	677.666	678.674	1	20.5472	0.1788	0	100 - 53.9 - 5.01	3.28274e+07	91.72	2.25683e+07	4.46266e+07	1.10418e+07	2.62737e+07	0	4.85195e+07	2.14515e+07	1.76713e+07	6.33409e+07	6.53536e+06	8.40684e+06	8.74088e+07	1_Cer-NS(d18:1/26:0)+H	3.97541e+06	Cer-NS	[M+H]+	Yes	Cer-NS(d18:1/26:0)	[M+H]+	0.218129	0.66348
2007	20.79_1419.0014m/z	NA	1419	1	20.7855	0.15895	0	100 - 67.5 - 18.8 - 0.999	1.54912e+07	106.69	2.19554e+07	3.73431e+07	3.75592e+06	2.88363e+07	0	3.39927e+07	1.53888e+07	6.55128e+06	5.12374e+07	1.00729e+07	0	0	1_CL(34:2)(34:2)+NH4 | 1_CL(32:2)(36:2)+NH4 | 1_CL(32:1)(36:3)+NH4 | 1_CL(34:1)(34:3)+NH4	3445082 | 668285.7 | 469708.7 | 87031.47	CL	[M+NH4]+	Yes	CL(34:2)(34:2)	[M+NH4]+	0.329404	0.783763
2036	20.90_1445.0177m/z	NA	1445.02	1	20.9047	0.178583	0	100 - 88 - 21.9 - 0.723	3.7196e+07	74.62	5.53387e+07	6.66083e+07	3.6896e+07	7.00305e+07	0	7.0917e+07	3.40659e+07	3.58033e+07	8.28603e+07	1.04401e+07	0	3.57141e+06	1_CL(34:2)(36:3)+NH4 | 1_CL(34:3)(36:2)+NH4 | 1_CL(34:1)(36:4)+NH4	4845006 | 845718.2 | 186460.18	CL	[M+NH4]+	Yes	CL(34:2)(36:3)	[M+NH4]+	0.478108	0.97773
2115	21.20_1447.0328m/z	NA	1447.03	1	21.2024	0.1389	0	100 - 81.2 - 23.6	2.57847e+07	133.73	6.62945e+07	3.80099e+07	0	5.21616e+07	0	4.77581e+07	10646129	1.04255e+07	1.16216e+08	0	0	0	1_CL(34:2)(36:2)+NH4 | 1_CL(34:1)(36:3)+NH4	6041127 | 3261324	CL	[M+NH4]+	Yes	CL(34:2)(36:2)	[M+NH4]+	0.413538	0.845553
1952	20.59_1443.0023m/z	NA	1443	1	20.5869	0.0992667	0	98.4 - 100 - 28.3	6.70228e+06	103.52	7.27768e+06	1.34735e+07	1.04434e+07	9.63859e+06	0	9.94737e+06	1.0126e+07	2.97177e+06	2.42664e+07	0	0	1.99067e+06	1_CL(34:3)(36:3)+NH4 | 1_CL(34:2)(36:4)+NH4 | 1_CL(32:2)(38:4)+NH4	2300084 | 1262945.4 | 88354.36	CL	[M+NH4]+	Yes	CL(34:3)(36:3)	[M+NH4]+	0.39633	0.86307
1971	20.67_1469.0189m/z	NA	1469.02	1	20.6662	0.278033	0	100 - 80 - 21.4	4.39558e+07	78.75	7.67827e+07	4.97052e+07	6.30186e+07	5.81503e+07	0	7.58269e+07	7.58066e+07	4.73319e+07	9.96589e+07	1.67588e+07	6.39033e+06	0	1_CL(36:3)(36:4)+NH4 | 1_CL(34:2)(38:5)+NH4 | 1_CL(34:3)(38:4)+NH4	5129047 | 317787.8 | 193143.02	CL	[M+NH4]+	Yes	CL(36:3)(36:4)	[M+NH4]+	0.252156	0.785257
2047	20.94_1471.0342m/z	NA	1471.03	1	20.9443	0.1983	0	100 - 83 - 24.1	5.76876e+07	70.46	1.06498e+08	8.30283e+07	6.5841e+07	1.18438e+08	0	8.12232e+07	5.77513e+07	3.98117e+07	1.16696e+08	1.31391e+07	0	9.06019e+06	1_CL(36:3)(36:3)+NH4 | 1_CL(36:2)(36:4)+NH4 | 1_CL(34:2)(38:4)+NH4 | 1_CL(34:3)(38:3)+NH4	5442907 | 606241 | 350851.3 | 69913.46	CL	[M+NH4]+	Yes	CL(36:3)(36:3)	[M+NH4]+	0.322903	1.21121
1893	20.33_1448.9693n	1448.97	1467	1	20.3273	0.300433	0	100 - 89.9 - 35.8 - 3.34	5.27682e+07	62.26	6.20104e+07	4.99937e+07	6.4189e+07	5.97436e+07	0	7.41168e+07	9.23154e+07	6.24459e+07	1.10676e+08	2.77369e+07	4.84181e+07	1.58438e+06	1_CL(36:4)(36:4)+NH4 | 1_CL(36:3)(36:5)+NH4	7853374 | 62084.18	CL	[M+NH4]+	Yes	CL(36:4)(36:4)	[M+NH4]+	0.0968135	0.64237
2158	21.42_880.7146m/z	NA	880.715	1	21.4211	0.0994667	0	100 - 65 - 7.68	9.57003e+07	53.99	1.55296e+08	9.37508e+07	3.01016e+07	1.16359e+08	5.22997e+07	1.30155e+08	9.42446e+07	3.62966e+07	1.71207e+08	0	116951213	1.50425e+08	1_Co(Q10)+NH4	7.18612e+06	CoQ	[M+NH4]+	Yes	Co(Q10)	[M+NH4]+	0.467811	1.03682
2000	20.77_802.6898m/z	NA	802.69	1	20.7656	0.0398	0	100 - 55.5	677191	190.64	0	0	0	0	0	0	0	2.1968e+06	4.27583e+06	2.23787e+06	0	0	1_TG(14:1_15:1_18:2)+NH4	1.62622e+06	TG	[M+NH4]+	Yes	TG(14:1_15:1_18:2)	[M+NH4]+	0.0311204	0
1961	20.65_794.6198n	794.62	812.654	1	20.6465	0.4764	0	100 - 59.6 - 15.5 - 1.01	3683497759	22.54	3660689105	3412297305	2882179912	3418510528	1942569907	4831330789	3540880783	3736685914	4288836966	2908780653	3057199463	4061896050	1_Co(Q9)+NH4	60888748	CoQ	[M+NH4]+	Yes	Co(Q9)	[M+NH4]+	0.0569073	0.79332
1787	19.93_650.5849n	650.585	668.619	1	19.9271	0.21895	0	100 - 44.3	5.18283e+06	142.09	187659	671063	979824	302113	0	8.37331e+06	5.38294e+06	1.79539e+06	6.86933e+06	316362	2.38802e+06	5.66834e+06	1_DG(18:1_20:0)+NH4 | 1_DG(16:0_22:1)+NH4 | 1_DG(18:0_20:1)+NH4	1811517.62 | 87572.52 | 78681.46	DG	[M+NH4]+	Yes	DG(18:1_20:0)	[M+NH4]+	0.0137007	0.0941473
1829	20.11_694.6324m/z	NA	694.632	1	20.1059	0.06025	0	100 - 52.6	917495	169.23	0	571642	431068	586572	0	5.39785e+06	673784	3.47351e+06	1.88208e+06	219517	0	0	1_DG(18:2_22:0)+NH4 | 1_DG(18:1_22:1)+NH4 | 1_DG(20:1_20:1)+NH4	376539.54 | 75407.14 | 11284.09	DG	[M+NH4]+	Yes	DG(18:2_22:0)	[M+NH4]+	0.0348339	0.136457
2076	21.06_838.7460m/z	NA	838.746	1	21.0633	0.0992333	0	87.9 - 100 - 3.67	8.27539e+06	139.45	2.84481e+06	3.51084e+06	0	3.42676e+06	7.42388e+06	8.54444e+06	4.11579e+07	5.76827e+06	1.70974e+07	2.59968e+07	795077	0	1_OxTG(16:0_16:0_16:1(OH))+NH4 | 1_OxTG(14:0_16:0_18:1(OH))+NH4	607998.7 | 586816.35	OxTG	[M+NH4]+	Yes	OxTG(16:0_16:0_16:1(OH))	[M+NH4]+	0.0187351	0.174568
1345	18.34_756.6320m/z	NA	756.632	1	18.3379	0.20435	0	100 - 40.4	3.50459e+07	117.5	5.45037e+07	3.04117e+07	1.86617e+06	7.83491e+06	0	4.68899e+07	1.08908e+08	2.0979e+07	8.82746e+07	1.15649e+08	0	0	1_OxTG(16:0_16:0_9:0(COOH))+NH4	4214878	OxTG	[M+NH4]+	Yes	OxTG(16:0_16:0_9:0(COOH))	[M+NH4]+	0.0131252	0.248533
1652	19.42_648.5686n	648.569	666.602	1	19.4216	0.401283	0	100 - 37.9	6.28254e+07	63.02	2.30208e+07	2.90786e+07	5.31318e+07	3.25062e+07	9.98923e+06	1.46597e+08	7.51653e+07	1.06913e+08	1.13106e+08	2.78635e+07	5.19187e+07	5.23537e+07	1_DG(18:1_20:1)+NH4 | 1_DG(18:2_20:0)+NH4	2036620.1 | 1184067.19	DG	[M+NH4]+	Yes	DG(18:1_20:1)	[M+NH4]+	0.00812792	0.31455
1340	18.32_624.5547m/z	NA	624.555	1	18.3175	0.345417	0	100 - 32.2	2.66077e+07	71.07	1.09e+07	2.02784e+07	3.71738e+07	1.64431e+07	1.12403e+07	6.048e+07	37956907	6.25084e+07	3.23528e+07	3.06168e+07	1.04106e+07	4.63576e+06	1_DG(17:1_18:1)+NH4 | 1_DG(17:0_18:2)+NH4	792125.553 | 719836.51	DG	[M+NH4]+	Yes	DG(17:1_18:1)	[M+NH4]+	0.00817413	0.428893
1552	19.08_652.5862m/z	NA	652.586	1	19.0804	0.2413	0	100 - 33.5	1.31254e+07	79.79	6.87369e+06	1.32867e+07	1.75354e+07	1.31558e+07	2.85551e+06	3.34289e+07	2.28635e+07	2.83721e+07	2.37665e+07	1.50898e+07	772719	1.01463e+06	1_DG(18:2_19:0)+NH4	299209	DG	[M+NH4]+	Yes	DG(18:2_19:0)	[M+NH4]+	0.00415722	0.434801
1485	18.78_664.5861m/z	NA	664.586	1	18.7812	0.53975	0	100 - 99.3 - 18.9	195083858	42.16	9.20252e+07	1.27904e+08	1.72101e+08	1.22662e+08	7.19809e+07	329800127	2.2211e+08	2.81176e+08	2.6236e+08	1.61989e+08	1.77991e+08	1.39856e+08	1_DG(18:2_20:1)+NH4 | 1_DG(18:0_20:3)+NH4 | 1_DG(18:1_20:2)+NH4	905839.14 | 666775.79 | 322258.43	DG	[M+NH4]+	Yes	DG(18:2_20:1)	[M+NH4]+	0.00181818	0.466562
1601	19.22_622.5523n	622.552	640.586	1	19.2219	0.522267	0	100 - 39.9 - 0.228	2.9555e+08	40	1.52478e+08	220292072	2.20441e+08	2.28198e+08	1.26857e+08	4.20002e+08	4.3395e+08	3.70912e+08	3.42876e+08	2.45093e+08	3.54156e+08	1.93361e+08	1_DG(18:0_18:1)+NH4 | 1_DG(16:0_20:1)+NH4 | 1_DG(16:1_20:0)+NH4	11657689.94 | 512301 | 150486.45	DG	[M+NH4]+	Yes	DG(18:0_18:1)	[M+NH4]+	0.00119431	0.523085
1156	17.62_622.5390m/z	NA	622.539	1	17.6176	0.18265	0	100 - 42.9	1.12695e+07	86.23	9.44821e+06	9.42933e+06	2.44068e+07	1.15432e+07	6.28689e+06	2.29334e+07	2.08745e+07	2.59545e+07	2.49361e+06	1.89975e+07	0	0	1_DG(17:1_18:2)+NH4 | 1_DG(17:2_18:1)+NH4	873233.16 | 66630.41	DG	[M+NH4]+	Yes	DG(17:1_18:2)	[M+NH4]+	0.139044	0.669721
1423	18.60_620.5367n	620.537	638.571	1	18.6024	0.9405	0	100 - 45 - 7.85	3424328589	46.71	1837376365	2191734085	3030880849	2265100796	1567446293	4423536999	5316562574	4007927259	3552374102	3199319173	5263325949	1738167467	1_DG(18:1_18:1)+NH4 | 1_DG(18:0_18:2)+NH4 | 1_DG(16:0_20:2)+NH4	57898978.54 | 10578242.43 | 260566.22	DG	[M+NH4]+	Yes	DG(18:1_18:1)	[M+NH4]+	0.00124671	0.531351
1402	18.52_686.5688m/z	NA	686.569	1	18.5217	0.0611833	0	100	1.59052e+06	129.56	5.09503e+06	4.63244e+06	0	0	1.08645e+06	0	1.63605e+06	0	2.45089e+06	4.47871e+06	0	4.47829e+06	1_DG(18:0_22:6)+NH4	1.5093e+06	DG	[M+NH4]+	Yes	DG(18:0_22:6)	[M+NH4]+	0.37827	1.26248
1431	18.62_644.5368n	644.537	662.571	1	18.6227	0.619833	0	100 - 48.1 - 3.18	3.2439e+08	27.58	4.38586e+08	3.72668e+08	272087175	3.04558e+08	2.65759e+08	334632632	4.96739e+08	221246100	3.03663e+08	379488642	1.67292e+08	2.93276e+08	1_DG(18:0_20:4)+NH4 | 1_DG(18:1_20:3)+NH4 | 1_DG(16:0_22:4)+NH4 | 1_DG(18:2_20:2)+NH4	9195477.96 | 327158.39 | 259822.74 | 181190.22	DG	[M+NH4]+	Yes	DG(18:0_20:4)	[M+NH4]+	0.388686	0.952694
1774	19.89_624.5686n	624.569	642.602	1	19.8878	0.241067	0	100 - 36.2 - 0.575	4.88123e+07	37.5	6.39552e+07	5.60049e+07	5.20152e+07	3.51356e+07	3.69844e+07	7.74799e+07	4.8688e+07	5.07762e+07	8.15926e+07	6.2094e+07	2.99269e+07	4.25069e+07	1_DG(18:0_18:0)+NH4 | 1_DG(16:0_20:0)+NH4	1081758.19 | 173461.8	DG	[M+NH4]+	Yes	DG(18:0_18:0)	[M+NH4]+	0.0587138	0.761298
1588	19.18_690.6007m/z	NA	690.601	1	19.1816	0.181467	0	100 - 96	5.33071e+06	50.6	2.63479e+06	7.25394e+06	5.44157e+06	4.22905e+06	4.41162e+06	8.2726e+06	6.41206e+06	5.73365e+06	4.50419e+06	6.72306e+06	845744	556970	1_DG(18:0_22:4)+NH4	592855	DG	[M+NH4]+	Yes	DG(18:0_22:4)	[M+NH4]+	0.0780306	0.757483
1134	17.58_558.5080m/z	NA	558.508	1	17.577	0.1415	0	100 - 37	7.93314e+06	68.65	5.8198e+06	6.24719e+06	1.11521e+07	8.83935e+06	4.28605e+06	1.63839e+07	1.57178e+07	1.39189e+07	1.20291e+07	1.01176e+07	5.77283e+06	0	1_DG(14:0_16:0)+NH4	470536	DG	[M+NH4]+	Yes	DG(14:0_16:0)	[M+NH4]+	0.00267018	0.533166
1255	17.94_660.5550m/z	NA	660.555	1	17.939	0.237983	0	100 - 53.3 - 8.68	4.80724e+07	46.21	4.60234e+07	5.42638e+07	5.21046e+07	5.42006e+07	3.53381e+07	7.13823e+07	7.45858e+07	4.75211e+07	4.14586e+07	7.08535e+07	2.13655e+07	1.35244e+07	1_DG(18:1_20:4)+NH4 | 1_DG(18:2_20:3)+NH4 | 1_DG(16:0_22:5)+NH4	1979985.98 | 292848.05 | 234118.82	DG	[M+NH4]+	Yes	DG(18:1_20:4)	[M+NH4]+	0.0696391	0.791136
988	16.90_564.4751n	564.475	582.509	1	16.9032	0.434383	0	100 - 38.5	2.74305e+08	44.34	114443689	1.66851e+08	3.76897e+08	1.93409e+08	1.5937e+08	4.21259e+08	3.17435e+08	5.3507e+08	2.3102e+08	3.51973e+08	1.4598e+08	3.72448e+08	1_DG(14:0_18:2)+NH4 | 1_DG(16:1_16:1)+NH4 | 1_DG(14:1_18:1)+NH4	4392631.54 | 3163781.19 | 530982.3	DG	[M+NH4]+	Yes	DG(14:0_18:2)	[M+NH4]+	0.019295	0.544482
1371	18.42_593.5746n	593.575	594.581	1	18.4201	0.264867	0	100 - 45 - 1.57	1.68884e+07	44.95	1.65887e+07	1.72068e+07	8.65922e+06	1.10015e+07	3.2792e+06	2.40258e+07	1.60477e+07	1.63484e+07	3.19727e+07	1.21428e+07	1.16716e+07	2.71345e+07	1_Cer-NS(d18:1/20:0)+H	3.66682e+06	Cer-NS	[M+H]+	Yes	Cer-NS(d18:1/20:0)	[M+H]+	0.0403734	0.564321
1387	18.46_594.5207n	594.521	612.555	1	18.4609	0.9044	0	100 - 41.5 - 1.56	1667511887	32.28	1023892448	1312051719	1581867656	1427624324	853020188	2364011329	2365669300	2454954772	1767455789	1720282753	1711389668	9.47759e+08	1_DG(16:0_18:1)+NH4 | 1_DG(16:1_18:0)+NH4	46749064.39 | 1141856.7	DG	[M+NH4]+	Yes	DG(16:0_18:1)	[M+NH4]+	0.00132022	0.580795
2039	20.92_802.6897m/z	NA	802.69	1	20.9245	0.257933	0	100 - 58.3	4.95167e+07	67.21	1.62481e+07	5.24529e+07	8.68325e+07	5.72291e+07	3.35731e+07	8.48683e+07	6.80049e+07	1.05169e+08	4.38127e+07	9.67124e+07	1.6463e+06	2.05688e+07	1_TG(12:0_17:2_18:2)+NH4 | 1_TG(14:1_15:1_18:2)+NH4 | 1_TG(14:0_15:1_18:3)+NH4 | 1_TG(12:0_17:1_18:3)+NH4 | 1_TG(15:1_15:1_17:2)+NH4	1679603.78 | 1626221.97 | 1155008.81 | 1132750.17 | 1106677.79	TG	[M+NH4]+	Yes	TG(12:0_17:2_18:2)	[M+NH4]+	0.0479887	0.618052
1934	20.53_696.6491m/z	NA	696.649	1	20.5273	0.0596	0	100 - 51.1	583152	245.72	0	0	0	0	0	0	0	0	917678	0	0	0	1_DG(18:1_22:0)+NH4	523247	DG	[M+NH4]+	Yes	DG(18:1_22:0)	[M+NH4]+	0.173297	0
966	16.79_614.4900n	614.49	632.524	1	16.7851	0.53245	0	100 - 40.9	2.31271e+08	49.23	1.00007e+08	1.48555e+08	3.42706e+08	205324724	1.69831e+08	3.51208e+08	2.61542e+08	529706167	1.379e+08	2.76945e+08	129612682	2.27339e+08	1_DG(18:2_18:3)+NH4 | 1_DG(18:1_18:4)+NH4	4288262.69 | 472721.18	DG	[M+NH4]+	Yes	DG(18:2_18:3)	[M+NH4]+	0.0802501	0.620576
1078	17.34_658.5392m/z	NA	658.539	1	17.3372	0.138617	0	63.4 - 100 - 6.95	4.66645e+06	80.88	3.89036e+06	3.22026e+06	6.20712e+06	4.26876e+06	3.12574e+06	1.40701e+07	7.01447e+06	6.69086e+06	1.45936e+06	1.0956e+07	2.9856e+06	824094	1_DG(18:2_20:4)+NH4	1.35429e+06	DG	[M+NH4]+	Yes	DG(18:2_20:4)	[M+NH4]+	0.057649	0.515348
1139	17.60_566.4903n	566.49	584.524	1	17.5971	0.40355	0	100 - 37.4 - 0.728	3.28596e+08	32.39	2.29778e+08	2.63093e+08	3.87437e+08	3.00925e+08	1.63041e+08	4.71219e+08	4.55039e+08	5.2531e+08	3.19251e+08	3.98236e+08	1.80148e+08	2.72262e+08	1_DG(16:0_16:1)+NH4 | 1_DG(14:0_18:1)+NH4	4000450.02 | 2291961.182	DG	[M+NH4]+	Yes	DG(16:0_16:1)	[M+NH4]+	0.00611147	0.61975
1993	20.75_750.6576m/z	NA	750.658	1	20.7457	0.2979	0	100 - 52.4 - 11.4 - 1.14	6.88801e+07	60.61	3.61601e+07	8.08461e+07	9.40352e+07	7.48858e+07	4.87753e+07	1.1525e+08	8.62632e+07	1.55327e+08	6.42349e+07	1.15076e+08	1.12271e+06	2.32563e+07	1_TG(10:0_15:0_18:2)+NH4 | 1_TG(10:0_16:1_17:1)+NH4 | 1_TG(14:1_14:1_15:0)+NH4 | 1_TG(17:1_18:1_8:0)+NH4	1034474.45 | 799281 | 668258.62 | 332404.72	TG	[M+NH4]+	Yes	TG(10:0_15:0_18:2)	[M+NH4]+	0.0316758	0.62427
1334	18.30_568.5062n	568.506	586.54	1	18.2973	0.445683	0	100 - 37.4 - 0.546	2.71635e+08	33.87	2.00921e+08	2.49767e+08	2.56692e+08	2.90512e+08	1.59438e+08	3.92716e+08	4.20557e+08	4.68064e+08	2.90582e+08	2.79808e+08	1.89806e+08	1.67364e+08	1_DG(16:0_16:0)+NH4 | 1_DG(14:0_18:0)+NH4	3529205.443 | 122386.97	DG	[M+NH4]+	Yes	DG(16:0_16:0)	[M+NH4]+	0.00632135	0.625001
1229	17.86_592.5049n	592.505	610.539	1	17.8598	0.984483	0	100 - 40.8 - 3.33	2665089836	34.02	1707633963	2102580389	3054217094	2479918054	1645235365	3983566226	3211825056	4811951043	2564017148	2948386298	1612733680	2174634861	1_DG(16:0_18:2)+NH4 | 1_DG(16:1_18:1)+NH4	68617465.75 | 15486206.98	DG	[M+NH4]+	Yes	DG(16:0_18:2)	[M+NH4]+	0.0129749	0.627269
701	15.16_699.5632n	699.563	700.571	1	15.1606	0.217133	0	100 - 46.7 - 8.69	1.38426e+08	32.51	2.34024e+08	1.41606e+08	1.3343e+08	1.53401e+08	122015140	1.35589e+08	2.19999e+08	1.17177e+08	1.67072e+08	112914820	7.67129e+07	1.25809e+08	1_HexCer-NS(d18:1/16:0)+H	2.98247e+06	HexCer-NS	[M+H]+	Yes	HexCer-NS(d18:1/16:0)	[M+H]+	0.413564	1.04214
1144	17.60_782.6483m/z	NA	782.648	1	17.5971	0.0607167	0	100	584134	387.3	0	0	0	0	0	0	0	0	0	8.76202e+06	0	0	1_HexCer-NS(d18:2/22:0)+H	280873	HexCer-NS	[M+H]+	Yes	HexCer-NS(d18:2/22:0)	[M+H]+	0.173297	0
163	5.30_495.3323n	495.332	496.34	1	5.30255	2.3905	0	100 - 26.8	1225563094	82.06	1226923764	8.71107e+08	662920689	7.91325e+08	7.16243e+08	9.29853e+08	1091107597	5.92361e+08	9.36345e+08	7.82428e+08	2.84241e+08	5.53007e+08	1_LPC(16:0)+H	44448995	LPC	[M+H]+	Yes	LPC(16:0)	[M+H]+	0.462375	0.985325
235	7.47_523.3638n	523.364	524.371	1	7.46773	2.32613	0	100 - 28.9 - 0.00492	1420991298	69.36	1521551040	1137532036	1036144439	1043017474	8.29763e+08	1179055949	1407679805	8.22337e+08	1222180650	1026873288	2.93099e+08	5.99361e+08	1_LPC(18:0)+H	5.51699e+07	LPC	[M+H]+	Yes	LPC(18:0)	[M+H]+	0.453754	0.984073
175	5.87_522.3553m/z	NA	522.355	1	5.8652	1.66793	0	100 - 27.2	1.99652e+08	83.28	1.98533e+08	1.98571e+08	1.00908e+08	1.71606e+08	1.31456e+08	1.66678e+08	1.83059e+08	9.28768e+07	1.48616e+08	1.26379e+08	2.68466e+07	7.64311e+07	1_LPC(18:1)+H	3.93977e+06	LPC	[M+H]+	Yes	LPC(18:1)	[M+H]+	0.26072	1.11631
138	4.51_520.3396m/z	NA	520.34	1	4.51493	1.39297	0	100 - 26.2	1.24854e+08	82.01	1.19538e+08	1.47796e+08	7.9936e+07	8.09043e+07	5.70787e+07	1.06609e+08	8.83818e+07	7.94526e+07	9.33976e+07	8.97552e+07	2.32986e+07	3.60938e+07	1_LPC(18:2)+H	2.30399e+06	LPC	[M+H]+	Yes	LPC(18:2)	[M+H]+	0.374969	1.06044
297	9.50_552.4026m/z	NA	552.403	1	9.49913	0.575483	0	100 - 23.6 - 0.541	9.72561e+06	140.89	9.60483e+06	8.99997e+06	3.95526e+06	7.85378e+06	3.29837e+06	5.35903e+06	1.07481e+07	2.82768e+06	6.33905e+06	3.79593e+06	0	7.79018e+06	1_LPC(20:0)+H	726134	LPC	[M+H]+	Yes	LPC(20:0)	[M+H]+	0.318835	1.1597
247	7.84_550.3869m/z	NA	550.387	1	7.836	0.349917	0	100 - 22.2	7.76906e+06	109.15	7.22114e+06	7.42314e+06	3.3081e+06	7.04258e+06	3.6606e+06	5.87466e+06	8.79887e+06	2.10178e+06	6.61064e+06	5.20127e+06	0	5.23782e+06	1_LPC(20:1)+H	665461	LPC	[M+H]+	Yes	LPC(20:1)	[M+H]+	0.496291	1.00239
124	4.15_544.3399m/z	NA	544.34	1	4.15107	1.26437	0	100 - 27.7	8.42812e+07	99.8	6.75842e+07	5.94112e+07	3.94563e+07	5.93093e+07	5.64144e+07	6.68489e+07	5.80483e+07	3.18904e+07	47231508	4.05908e+07	9.64561e+06	4.50674e+07	1_LPC(20:4)+H	2.40046e+06	LPC	[M+H]+	Yes	LPC(20:4)	[M+H]+	0.17993	1.15357
368	11.29_580.4326m/z	NA	580.433	1	11.2946	0.40755	0	100 - 27.3 - 0.286	1.59297e+07	132.25	1.91637e+07	1.03395e+07	3.50374e+06	1.37593e+07	2.86079e+06	1.13191e+07	1.41067e+07	5.07345e+06	1.0879e+07	3.5627e+06	0	1.2968e+07	1_LPC(22:0)+H	1.41572e+06	LPC	[M+H]+	Yes	LPC(22:0)	[M+H]+	0.402781	1.10427
135	4.43_568.3388m/z	NA	568.339	1	4.42965	0.300067	0	100 - 24.8	6.43376e+06	138.22	5.41571e+06	4.62042e+06	3.16354e+06	2.35954e+06	1.57264e+06	5.13844e+06	2.46327e+06	2.73105e+06	3.86566e+06	3.37466e+06	509222	4.5676e+06	1_LPC(22:6)+H	545956	LPC	[M+H]+	Yes	LPC(22:6)	[M+H]+	0.460038	0.974891
466	13.02_608.4647m/z	NA	608.465	1	13.0224	0.83735	0	100 - 34.3 - 6	1.01549e+08	102.07	1.01561e+08	6.57146e+07	4.54255e+07	8.50733e+07	4.3795e+07	6.73752e+07	8.07557e+07	5.08938e+07	6.97287e+07	3.72822e+07	1.39864e+07	6.97438e+07	1_LPC(24:0)+H	6.16723e+06	LPC	[M+H]+	Yes	LPC(24:0)	[M+H]+	0.307496	1.11611
385	11.46_606.4486m/z	NA	606.449	1	11.456	0.4699	0	100 - 31.1 - 0.353	1.56608e+07	116.76	1.83519e+07	1.33034e+07	5.47316e+06	1.6955e+07	5.78197e+06	6.44301e+06	1.96439e+07	5.50313e+06	1.122e+07	4.75192e+06	0	1.37725e+07	1_LPC(24:1)+H	1.22104e+06	LPC	[M+H]+	Yes	LPC(24:1)	[M+H]+	0.271989	1.25868
244	7.66_482.3238m/z	NA	482.324	1	7.66113	0.691067	0	100 - 18.1	1.37381e+07	90.78	1.22723e+07	9.29474e+06	6.27532e+06	8.72782e+06	7.27204e+06	8.44421e+06	1.32804e+07	5.87504e+06	8.56219e+06	8.89626e+06	3.00356e+06	6.77177e+06	1_LPE(18:0)+H	304662	LPE	[M+H]+	Yes	LPE(18:0)	[M+H]+	0.440557	0.973015
136	4.45_502.2925m/z	NA	502.293	1	4.45132	0.70555	0	100 - 18.3	1.39978e+07	83.2	1.68893e+07	8.98328e+06	7.33512e+06	9.81862e+06	3.38562e+07	1.17953e+07	9.9223e+06	4.86405e+06	7.17536e+06	8.92426e+06	4.46778e+06	1.81189e+06	1_LPE(20:4)+H	211885	LPE	[M+H]+	Yes	LPE(20:4)	[M+H]+	0.105927	1.80132
177	6.06_452.3728m/z	NA	452.373	1	6.06085	0.595583	0	100 - 27 - 0.236	2.34426e+07	223.63	1.99179e+06	1.55983e+06	982913	776318	791828	903026	1.76438e+06	628701	827197	2.26941e+06	1.47497e+07	2.8935e+07	1_MG(24:4)+NH4	591980	MG	[M+NH4]+	Yes	MG(24:4)	[M+NH4]+	0.443548	0.954631
1373	18.42_712.6071m/z	NA	712.607	1	18.4201	0.204017	0	100 - 37.7	3.91938e+06	235.36	8.06646e+06	2.61064e+06	0	0	0	3.46074e+06	0	1.62725e+06	7.20131e+06	3.58243e+07	0	0	1_OxTG(14:0_16:0_9:0(CHO))+NH4	669679	OxTG	[M+NH4]+	Yes	OxTG(14:0_16:0_9:0(CHO))	[M+NH4]+	0.152798	0.221914
1673	19.52_850.7098m/z	NA	850.71	1	19.5218	0.241267	0	100 - 52.6	7.23477e+06	343.69	2.52541e+06	0	0	0	9.69142e+07	0	3.8799e+06	0	0	0	0	0	1_OxTG(14:0_16:0_18:3(OO))+NH4 | 1_OxTG(14:0_16:0_18:2(KeOH))+NH4	658991.3 | 658991.3	OxTG	[M+NH4]+	Yes	OxTG(14:0_16:0_18:3(OO))	[M+NH4]+	0.175271	25.6294
1037	17.12_608.5248m/z	NA	608.525	1	17.121	0.737667	0	100 - 41.7 - 7.45	8.1303e+08	35.11	5.61571e+08	5.9961e+08	1095908903	6.44045e+08	5.1665e+08	1116377385	1011448297	1332125823	7.19683e+08	1017703835	3.15589e+08	8.21705e+08	1_DG(16:1_18:2)+NH4 | 1_DG(16:0_18:3)+NH4	10754843.01 | 2715332.18	DG	[M+NH4]+	Yes	DG(16:1_18:2)	[M+NH4]+	0.0194637	0.657603
1922	20.47_836.7300m/z	NA	836.73	1	20.4676	0.339183	0	100 - 82.5	1.84903e+07	122.74	1.42139e+07	1.60067e+07	2.78412e+07	1.16172e+07	2.89186e+06	1.64551e+07	8.79645e+07	3.56064e+07	3.49522e+06	3.48293e+07	0	437889	1_OxTG(14:0_16:0_18:2(OH))+NH4 | 1_OxTG(14:0_16:0_18:1(Ke))+NH4 | 1_OxTG(16:0_16:1_16:1(OH))+NH4 | 1_OxTG(16:0_18:1_14:0(CHO))+NH4 | 1_OxTG(16:0_18:1_14:1(OH))+NH4 | 1_OxTG(16:0_16:0_16:1(CHO))+NH4 | 1_OxTG(16:0_16:0_16:1(Ke))+NH4 | 1_OxTG(14:0_18:1_16:1(OH))+NH4	512173.07 | 512173.07 | 495892.87 | 439766.49 | 439766.49 | 400887.94 | 400887.94 | 328191.88	OxTG	[M+NH4]+	Yes	OxTG(14:0_16:0_18:2(OH))	[M+NH4]+	0.0972279	0.4069
1275	18.02_636.5551m/z	NA	636.555	1	18.018	1.02098	0	100 - 46.5 - 9.54	3799340241	33.72	2959982476	3362391131	4417540221	3319338058	2537620655	5921499669	4829353229	5932579672	4193263367	4257230973	1611084133	2612909939	1_DG(18:1_18:2)+NH4 | 1_DG(16:0_20:3)+NH4	111194937.8 | 2327636.27	DG	[M+NH4]+	Yes	DG(18:1_18:2)	[M+NH4]+	0.0043395	0.660337
1164	17.66_658.5395m/z	NA	658.54	1	17.6581	0.163	0	100 - 52.9	1.56918e+07	44.72	8.63712e+06	1.92072e+07	1.3789e+07	1.04505e+07	1.13166e+07	2.00328e+07	1.95254e+07	1.87956e+07	1.02419e+07	2.67984e+07	1.28367e+07	9.58252e+06	1_DG(16:0_22:6)+NH4	1.16559e+06	DG	[M+NH4]+	Yes	DG(16:0_22:6)	[M+NH4]+	0.0406121	0.664616
1482	18.76_746.6033n	746.603	764.637	1	18.7614	0.5584	0	100 - 49.2 - 4.5	7.55479e+07	89.09	1.11562e+08	5.97722e+07	1.01389e+08	9.2468e+07	2.80773e+08	6.12616e+07	1.0354e+08	6.47877e+07	3.39503e+07	9.76696e+07	2.9226e+07	0	1_OxTG(16:0_18:2_9:0(CHO))+NH4 | 1_OxTG(16:1_18:1_9:0(CHO))+NH4	1529466.3 | 1476020.3	OxTG	[M+NH4]+	Yes	OxTG(16:0_18:2_9:0(CHO))	[M+NH4]+	0.100758	1.78834
1514	18.92_726.6224m/z	NA	726.622	1	18.9204	0.199267	0	100 - 33.3	2.68698e+06	267.84	4.86368e+06	0	0	1.49982e+06	0	0	2.17409e+06	654038	1.68791e+06	2.82628e+07	762914	399445	1_OxTG(16:0_16:0_8:0(CHO))+NH4	595581	OxTG	[M+NH4]+	Yes	OxTG(16:0_16:0_8:0(CHO))	[M+NH4]+	0.183332	0.194134
2739	24.32_1002.9401m/z	NA	1002.94	1	24.3205	0.449633	0	100 - 73.6 - 27.5	8.48684e+07	35.42	5.74849e+07	7.84507e+07	9.767e+07	9.08402e+07	7.67194e+07	114655087	126094049	1.26947e+08	1.02371e+08	9.75203e+07	5.8426e+07	2.98647e+07	1_TG(18:1_18:1_25:0)+NH4 | 1_TG(18:0_18:2_25:0)+NH4 | 1_TG(16:1_20:1_25:0)+NH4 | 1_TG(20:1_20:1_21:0)+NH4 | 1_TG(18:2_19:0_24:0)+NH4 | 1_TG(18:2_21:0_22:0)+NH4 | 1_TG(18:1_19:0_24:1)+NH4	2605240.4 | 2230367.35 | 1840072.71 | 1470585.16 | 1419035.28 | 1403143.89 | 297881.47	TG	[M+NH4]+	Yes	TG(18:1_18:1_25:0)	[M+NH4]+	0.00328016	0.706789
1541	19.04_752.6368m/z	NA	752.637	1	19.0401	0.24205	0	100 - 46.6	1.03044e+07	122.79	2.34467e+07	4.0236e+06	2.07821e+07	2.6578e+07	2.79063e+07	0	3.37968e+07	0	0	4.21031e+06	0	0	1_OxTG(16:0_18:1_8:0(CHO))+NH4	1.07568e+06	OxTG	[M+NH4]+	Yes	OxTG(16:0_18:1_8:0(CHO))	[M+NH4]+	0.0695971	2.70309
2657	23.83_948.8918m/z	NA	948.892	1	23.8324	0.36645	0	100 - 57.5 - 4.37	1.49724e+08	48.09	9.68649e+07	1.50095e+08	1.57222e+08	2.06653e+08	1.47645e+08	2.24894e+08	1.96315e+08	2.81563e+08	1.89047e+08	1.79161e+08	4.2641e+07	3.3963e+07	1_TG(18:0_18:1_21:0)+NH4 | 1_TG(16:0_18:1_23:0)+NH4 | 1_TG(14:0_18:1_25:0)+NH4 | 1_TG(17:0_17:1_23:0)+NH4 | 1_TG(14:0_20:1_23:0)+NH4 | 1_TG(17:0_20:0_20:1)+NH4 | 1_TG(17:1_20:0_20:0)+NH4	2434441.7 | 1899509.1 | 1663999.45 | 1398652.17 | 1374807.75 | 314491.94 | 210377.63	TG	[M+NH4]+	Yes	TG(18:0_18:1_21:0)	[M+NH4]+	0.0196557	0.70821
1572	19.14_778.6529m/z	NA	778.653	1	19.1414	0.381283	0	100 - 53.2	2.7938e+07	107.02	4.61375e+07	7.21364e+06	4.89887e+07	4.1458e+07	7.45167e+07	8.15e+06	9.98467e+07	3.15224e+06	1.35494e+07	2.44242e+07	1.55074e+07	0	1_OxTG(16:0_18:1_10:1(CHO))+NH4 | 1_OxTG(18:1_18:1_8:0(CHO))+NH4	1587244 | 1383786.9	OxTG	[M+NH4]+	Yes	OxTG(16:0_18:1_10:1(CHO))	[M+NH4]+	0.262811	1.46399
1573	19.14_874.7102m/z	NA	874.71	1	19.1414	0.261533	0	100 - 48.8	1.13517e+07	270.89	1.57853e+07	0	1.0468e+07	1.71628e+06	1.21013e+08	0	6.45535e+06	0	0	0	4.80534e+06	0	1_OxTG(16:1_16:1_18:3(OO))+NH4 | 1_OxTG(16:1_16:1_18:2(KeOH))+NH4 | 1_OxTG(14:1_18:1_18:3(OO))+NH4 | 1_OxTG(14:1_18:1_18:2(KeOH))+NH4 | 1_OxTG(14:0_18:2_18:3(OO))+NH4 | 1_OxTG(14:0_18:2_18:2(KeOH))+NH4	584938.6 | 584938.6 | 298192.88 | 298192.88 | 276097.6 | 276097.6	OxTG	[M+NH4]+	Yes	OxTG(16:1_16:1_18:3(OO))	[M+NH4]+	0.125372	23.079
1581	19.16_722.6045n	722.604	740.638	1	19.1616	0.5417	0	100 - 46.5 - 5.58	9.96343e+07	103.85	1.46328e+08	1.25819e+08	4.68485e+07	5.68246e+07	3.87334e+07	132845941	4.67687e+07	9.68902e+07	1.92476e+08	4.16033e+08	2.43522e+07	4.54435e+06	1_OxTG(16:0_16:0_9:0(CHO))+NH4	4.91456e+06	OxTG	[M+NH4]+	Yes	OxTG(16:0_16:0_9:0(CHO))	[M+NH4]+	0.101936	0.468415
1614	19.24_894.7370m/z	NA	894.737	1	19.2417	0.220133	0	100 - 36.1	5.64229e+06	301.54	4.03493e+06	1.08027e+06	3.88282e+06	3.24952e+06	6.68614e+07	0	3.56337e+06	0	0	1.96202e+06	0	0	1_OxTG(16:0_16:0_18:3(OOO))+NH4	52743.7	OxTG	[M+NH4]+	Yes	OxTG(16:0_16:0_18:3(OOO))	[M+NH4]+	0.141577	14.3174
1094	17.40_634.5393m/z	NA	634.539	1	17.3964	0.839417	0	100 - 44.9 - 9.03	2318425321	38.97	1923328470	2120472864	3060920175	2247739907	1719865332	3662998967	3115879780	3754135194	2313176633	2627601322	7.11637e+08	1320165224	1_DG(18:2_18:2)+NH4 | 1_DG(18:1_18:3)+NH4 | 1_DG(16:1_20:3)+NH4	35393796 | 13717458.4 | 2781066.24	DG	[M+NH4]+	Yes	DG(18:2_18:2)	[M+NH4]+	0.0208751	0.715554
2736	24.28_976.9236m/z	NA	976.924	1	24.2797	0.408933	0	100 - 60 - 10.6	5.17114e+07	43.08	3.77154e+07	4.9927e+07	5.972e+07	6.78327e+07	4.92905e+07	7.63715e+07	7.16943e+07	8.66531e+07	6.07579e+07	6.68878e+07	1.96127e+07	1.13389e+07	1_TG(18:0_18:1_23:0)+NH4 | 1_TG(16:0_18:1_25:0)+NH4 | 1_TG(16:0_20:1_23:0)+NH4 | 1_TG(18:1_20:0_21:0)+NH4 | 1_TG(18:1_19:0_22:0)+NH4 | 1_TG(18:0_20:1_21:0)+NH4 | 1_TG(19:0_20:0_20:1)+NH4	3010501.8 | 2991159.8 | 2351063.76 | 2271024.23 | 2239178.73 | 1881535.31 | 1555298.64	TG	[M+NH4]+	Yes	TG(18:0_18:1_23:0)	[M+NH4]+	0.00984726	0.729888
2783	24.61_1068.9865m/z	NA	1068.99	1	24.607	0.967633	0	100 - 82 - 33.3 - 8.22 - 0.121	129532100	35.75	9.30459e+07	1.0885e+08	1.6549e+08	132708549	1.04656e+08	1.67028e+08	1.54002e+08	2.16329e+08	1.54143e+08	1.34372e+08	3.27708e+07	6.62793e+07	1_TG(18:2_24:1_24:1)+NH4	590069	TG	[M+NH4]+	Yes	TG(18:2_24:1_24:1)	[M+NH4]+	0.0236126	0.732254
1678	19.54_835.6879n	835.688	818.685	1	19.5422	0.2621	0	100 - 46.6	1.52019e+07	164.82	1.51396e+07	9.08407e+06	1.59252e+07	1.38659e+07	1.03408e+08	6.70565e+06	1.17441e+07	1.38825e+06	8.41374e+06	9.22285e+06	703326	1.99337e+06	1_OxTG(16:0_18:1_13:2(CHO))+NH4 | 1_OxTG(18:1_18:1_11:1(CHO))+NH4 | 1_OxTG(18:0_18:2_11:1(CHO))+NH4	723818.74 | 701998.5 | 151529.66	OxTG	[M+NH4]+	Yes	OxTG(16:0_18:1_13:2(CHO))	[M+NH4]+	0.110852	4.20078
1705	19.64_876.7259m/z	NA	876.726	1	19.6435	0.384367	0	100 - 63.6	77066013	199.47	1.27084e+08	1.42375e+07	7.31347e+07	8.40518e+07	6.09592e+08	0	6.83623e+07	0	0	1.51124e+07	4.01195e+07	1.26827e+06	1_OxTG(16:0_16:1_18:3(OO))+NH4 | 1_OxTG(16:0_16:1_18:2(KeOH))+NH4 | 1_OxTG(14:0_18:1_18:3(OO))+NH4 | 1_OxTG(14:0_18:1_18:2(KeOH))+NH4 | 1_OxTG(16:0_16:0_18:4(OO))+NH4 | 1_OxTG(16:0_16:0_18:3(KeOH))+NH4 | 1_OxTG(16:1_16:1_18:2(OOH))+NH4 | 1_OxTG(16:1_16:1_18:1(KeOH))+NH4	4099889.2 | 4099889.2 | 2087793 | 2087793 | 1891947.28 | 1891947.28 | 1543971.43 | 1543971.43	OxTG	[M+NH4]+	Yes	OxTG(16:0_16:1_18:3(OO))	[M+NH4]+	0.0848845	10.8787
1711	19.68_726.5571n	726.557	744.591	1	19.6842	0.30555	0	100 - 51.9 - 9.84	1.47264e+08	24.94	1.50803e+08	1.25447e+08	1.31407e+08	1.25721e+08	7.3274e+07	2.00155e+08	1.65654e+08	1.37627e+08	1.98002e+08	1.18839e+08	1.10168e+08	1.43924e+08	1_Co(Q8)+NH4	2.77813e+06	CoQ	[M+NH4]+	Yes	Co(Q8)	[M+NH4]+	0.0360919	0.73957
1737	19.75_884.7084n	884.708	902.742	1	19.7457	0.68425	0	100 - 58.7	3.97611e+08	178.87	7.12116e+08	1.51847e+08	4.22053e+08	4.53506e+08	2835658390	3.85622e+06	342183853	1.42901e+07	594869	1.03547e+08	259975846	3.93539e+07	1_OxTG(16:1_18:1_18:3(OO))+NH4 | 1_OxTG(16:1_18:1_18:2(KeOH))+NH4 | 1_OxTG(16:0_18:2_18:3(OO))+NH4 | 1_OxTG(16:0_18:2_18:2(KeOH))+NH4 | 1_OxTG(16:0_18:1_18:4(OO))+NH4 | 1_OxTG(16:0_18:1_18:3(KeOH))+NH4 | 1_OxTG(16:1_18:2_18:2(OOH))+NH4 | 1_OxTG(16:1_18:2_18:1(KeOH))+NH4	8614773 | 8614773 | 7662534 | 7662534 | 5962527.4 | 5962527.4 | 1256546.5 | 1256546.5	OxTG	[M+NH4]+	Yes	OxTG(16:1_18:1_18:3(OO))	[M+NH4]+	0.0668408	9.85028
1756	19.83_768.6684m/z	NA	768.668	1	19.8273	0.22195	0	100 - 10.5	1.3744e+07	138.75	2.27833e+07	2.03223e+07	6.35103e+06	7.4763e+06	0	1.68282e+07	9.19257e+06	7.88737e+06	2.21166e+07	7.51845e+07	0	0	1_OxTG(16:0_18:0_9:0(CHO))+NH4	805171	OxTG	[M+NH4]+	Yes	OxTG(16:0_18:0_9:0(CHO))	[M+NH4]+	0.147289	0.43391
2769	24.57_1042.9722m/z	NA	1042.97	1	24.5663	0.945733	0	100 - 82.2 - 36.6 - 7.33	1.31748e+08	27.27	9.34965e+07	1.11452e+08	1.44791e+08	1.37898e+08	1.00963e+08	1.63437e+08	1.43293e+08	1.95548e+08	1.55041e+08	1.31365e+08	6.18287e+07	8.13505e+07	1_TG(18:1_22:1_24:1)+NH4 | 1_TG(18:1_22:2_24:0)+NH4 | 1_TG(18:2_22:0_24:1)+NH4 | 1_TG(16:1_24:1_24:1)+NH4 | 1_TG(18:2_22:1_24:0)+NH4 | 1_TG(18:2_20:1_26:0)+NH4 | 1_TG(18:0_22:2_24:1)+NH4 | 1_TG(20:1_20:1_24:1)+NH4 | 1_TG(20:1_22:0_22:2)+NH4 | 1_TG(20:0_20:3_24:0)+NH4 | 1_TG(20:3_22:0_22:0)+NH4 | 1_TG(16:1_22:2_26:0)+NH4 | 1_TG(18:0_20:3_26:0)+NH4 | 1_TG(20:1_22:1_22:1)+NH4 | 1_TG(20:0_22:1_22:2)+…	2636789.86 | 2422312.49 | 2364645.9 | 2054546.1 | 2030157.46 | 2012320.18 | 2008312.16 | 2000719.18 | 1883793.77 | 1821898.55 | 1818279.38 | 1808865.39 | 1754407.15 | 1742921.93 | 1737124.42	TG	[M+NH4]+	Yes	TG(18:1_22:1_24:1)	[M+NH4]+	0.0137123	0.746307
2818	25.06_1044.9883m/z	NA	1044.99	1	25.0599	0.619783	0	100 - 77.9 - 32.4 - 6.89	8.65248e+07	66.4	4.82266e+07	5.53406e+07	6.84447e+07	6.75233e+07	4.75275e+07	8.54298e+07	6.61175e+07	9.13352e+07	8.30424e+07	5.78507e+07	2.59464e+07	6.63241e+07	1_TG(20:0_20:1_24:1)+NH4 | 1_TG(18:1_20:1_26:0)+NH4 | 1_TG(18:1_22:1_24:0)+NH4 | 1_TG(16:0_24:1_24:1)+NH4 | 1_TG(20:1_20:1_24:0)+NH4 | 1_TG(18:0_22:1_24:1)+NH4 | 1_TG(16:1_24:0_24:1)+NH4	2057956.58 | 2043916.07 | 1959809.9 | 1838065 | 1743566.48 | 1479742.23 | 1469843	TG	[M+NH4]+	Yes	TG(20:0_20:1_24:1)	[M+NH4]+	0.0188019	0.747996
2768	24.57_1016.9559m/z	NA	1016.96	1	24.5663	1.07013	0	100 - 76.3 - 31.3 - 6.42	1.94364e+08	29.53	1.34584e+08	157763505	1.7584e+08	1.83212e+08	1.31134e+08	2.12169e+08	2.03139e+08	2.31249e+08	2.16153e+08	1.69833e+08	1.24144e+08	1.558e+08	1_TG(18:1_18:1_26:0)+NH4 | 1_TG(18:1_22:0_22:1)+NH4 | 1_TG(18:1_20:0_24:1)+NH4 | 1_TG(18:2_22:0_22:0)+NH4 | 1_TG(16:1_20:1_26:0)+NH4 | 1_TG(20:0_20:1_22:1)+NH4 | 1_TG(16:0_22:1_24:1)+NH4 | 1_TG(20:1_20:1_22:0)+NH4 | 1_TG(16:1_22:0_24:1)+NH4 | 1_TG(18:0_22:1_22:1)+NH4	5151724.8 | 4236824 | 4206969.2 | 3330617.6 | 3234382.9 | 3035252.9 | 2966081.3 | 2924509.2 | 2676967 | 1311899.46	TG	[M+NH4]+	Yes	TG(18:1_18:1_26:0)	[M+NH4]+	0.00462859	0.757871
1835	20.13_904.7573m/z	NA	904.757	1	20.1262	0.659583	0	100 - 61.6	5.75922e+08	198.69	6.57509e+08	206027409	4.49813e+08	5.88165e+08	4608217910	4.5486e+07	4.29551e+08	6.47963e+07	3.7222e+07	1.57928e+08	4.46342e+08	4.67022e+07	1_OxTG(16:0_18:1_18:3(OO))+NH4 | 1_OxTG(16:0_18:1_18:2(KeOH))+NH4 | 1_OxTG(16:1_18:1_18:2(OOH))+NH4 | 1_OxTG(16:1_18:1_18:1(KeOH))+NH4 | 1_OxTG(16:1_18:0_18:3(OO))+NH4 | 1_OxTG(16:1_18:0_18:2(KeOH))+NH4	14563461.3 | 14563461.3 | 5894939.85 | 5894939.85 | 4077448.93 | 4077448.93	OxTG	[M+NH4]+	Yes	OxTG(16:0_18:1_18:3(OO))	[M+NH4]+	0.101612	8.85698
2665	23.87_974.9080m/z	NA	974.908	1	23.8732	0.917583	0	100 - 68 - 22.4	3.45701e+08	37.74	2.46989e+08	3.36234e+08	4.038e+08	4.17202e+08	3.49857e+08	4.5024e+08	4.7387e+08	5.94772e+08	3.98896e+08	3.95824e+08	1.83499e+08	1.15199e+08	1_TG(16:1_20:1_23:0)+NH4 | 1_TG(16:1_21:0_22:1)+NH4 | 1_TG(19:0_20:1_20:1)+NH4 | 1_TG(17:0_20:1_22:1)+NH4 | 1_TG(17:1_17:1_25:0)+NH4	10900732.4 | 7065445.26 | 6871430 | 6847771.1 | 2909624.74	TG	[M+NH4]+	Yes	TG(16:1_20:1_23:0)	[M+NH4]+	0.0225157	0.75816
2679	23.91_944.8983m/z	NA	944.898	1	23.9138	0.5494	0	100 - 82.3 - 30.5	1.315e+08	38.01	9.53663e+07	1.59017e+08	1.62548e+08	1.40299e+08	9.46739e+07	1.82582e+08	1.90503e+08	1.74168e+08	1.93147e+08	1.18365e+08	4.64655e+07	5.48785e+07	1_plasmanyl-TG(O-18:1_18:1_22:1)+NH4 | 1_plasmenyl-TG(P-18:0_18:1_22:1)+NH4 | 1_plasmanyl-TG(O-16:1_18:1_24:1)+NH4 | 1_plasmenyl-TG(P-16:0_18:1_24:1)+NH4 | 1_plasmanyl-TG(O-20:0_18:1_20:2)+NH4 | 1_plasmenyl-TG(P-20:1_16:0_22:1)+NH4 | 1_plasmenyl-TG(P-18:1_16:0_24:1)+NH4 | 1_plasmenyl-TG(P-18:1_18:0_22:1)+NH4 | 1_plasmenyl-TG(P-16:1_18:0_24:1)+NH4 | 1_plasmanyl-TG(O-20:1_18:0_20:2)+NH4 | 1_plasmen…	3356088.95 | 3356088.95 | 3355787.19 | 3355787.19 | 3354956.96 | 241513.15 | 241211.39 | 155404.55 | 155102.79 | 154272.56 | 154272.56 | 134493.95 | 134493.95 | 134192.19 | 134192.19 | 64403.91	ether-TG	[M+NH4]	Yes	plasmanyl-TG(O-18:1_18:1_22:1)	[M+NH4]	0.0379169	0.75912
2703	24.08_988.9236m/z	NA	988.924	1	24.0761	1.1458	0	100 - 71.5 - 25.8	8.34837e+08	20.91	6.67734e+08	8.18795e+08	8.63637e+08	8.94413e+08	681645303	1023561214	1051186670	1173363805	9.3669e+08	8.68429e+08	5.26493e+08	5.80012e+08	1_TG(16:1_20:1_24:0)+NH4 | 1_TG(16:1_20:0_24:1)+NH4 | 1_TG(14:0_22:1_24:1)+NH4 | 1_TG(20:0_20:1_20:1)+NH4 | 1_TG(16:0_22:1_22:1)+NH4	19741723.7 | 15254247 | 14989223.08 | 13729588.3 | 12022082.85	TG	[M+NH4]+	Yes	TG(16:1_20:1_24:0)	[M+NH4]+	0.00607624	0.776973
2612	23.63_934.8772m/z	NA	934.877	1	23.6283	0.8362	0	100 - 58.7 - 14	1398378977	27.79	9.83691e+08	1383833607	1451470224	1721289230	1285634411	1754554085	1677945708	2145068315	1531581807	1612822053	8.37732e+08	7.97788e+08	1_TG(16:0_18:1_22:0)+NH4 | 1_TG(18:0_18:1_20:0)+NH4 | 1_TG(16:0_18:0_22:1)+NH4 | 1_TG(16:0_20:0_20:1)+NH4 | 1_TG(16:0_16:0_24:1)+NH4 | 1_TG(18:0_18:0_20:1)+NH4 | 1_TG(16:1_18:0_22:0)+NH4 | 1_TG(18:1_19:0_19:0)+NH4 | 1_TG(16:0_16:1_24:0)+NH4 | 1_TG(14:0_18:1_24:0)+NH4 | 1_TG(16:1_20:0_20:0)+NH4 | 1_TG(14:0_20:1_22:0)+NH4 | 1_TG(14:0_18:0_24:1)+NH4 | 1_TG(14:0_20:0_22:1)+NH4	75340260 | 69620520 | 54131693.5 | 53982591 | 41752741 | 40315801 | 32595547.2 | 26617508.97 | 26615407.1 | 24756270.6 | 22900350.2 | 21990723.6 | 20976829.6 | 19859175.3	TG	[M+NH4]+	Yes	TG(16:0_18:1_22:0)	[M+NH4]+|[M+Na]+	0.0227949	0.782612
2617	23.67_960.8918m/z	NA	960.892	1	23.669	1.02025	0	100 - 67 - 22.4	2509075917	27.43	1872881890	2443028753	2860526543	2812733898	2341924443	3052559660	3110731669	3990224504	2806123484	2748634303	1603022750	1416729623	1_TG(18:1_18:1_22:0)+NH4 | 1_TG(16:0_18:1_24:1)+NH4 | 1_TG(18:0_18:1_22:1)+NH4 | 1_TG(18:1_20:0_20:1)+NH4 | 1_TG(16:1_18:1_24:0)+NH4 | 1_TG(16:1_20:1_22:0)+NH4 | 1_TG(18:0_18:2_22:0)+NH4 | 1_TG(16:0_20:1_22:1)+NH4 | 1_TG(14:0_22:0_22:2)+NH4 | 1_TG(16:1_18:0_24:1)+NH4 | 1_TG(14:0_20:1_24:1)+NH4 | 1_TG(18:0_20:1_20:1)+NH4 | 1_TG(16:1_20:0_22:1)+NH4 | 1_TG(16:0_20:0_22:2)+NH4 | 1_TG(18:0_18:0_22:2)+…	98712020 | 94778736 | 93357711 | 93329576 | 82769988.2 | 64096816.2 | 62994315 | 57884332 | 56716283.46 | 53392061.2 | 52720994.8 | 51671010 | 51458686.2 | 51146730.66 | 45057767.66 | 44676366.8 | 38327800 | 37578124.98 | 30946339.2	TG	[M+NH4]+	Yes	TG(18:1_18:1_22:0)	[M+NH4]+	0.0230146	0.785006
1594	19.20_596.5362n	596.536	614.57	1	19.2022	0.441583	0	100 - 37 - 0.846	1.81149e+08	29.92	1.97214e+08	2.04658e+08	1.71218e+08	1.96771e+08	1.4797e+08	243137998	2.31292e+08	2.39917e+08	2.43605e+08	2.05328e+08	9.66899e+07	1.02814e+08	1_DG(16:0_18:0)+NH4	2.43444e+06	DG	[M+NH4]+	Yes	DG(16:0_18:0)	[M+NH4]+	0.00244841	0.789004
2698	24.06_944.8734n	944.873	962.907	1	24.0558	0.959633	0	100 - 61.7 - 17.6	5.39035e+08	21.15	4.11711e+08	5.45221e+08	4.93533e+08	6.07135e+08	4.17776e+08	6.63443e+08	6.03927e+08	6.96354e+08	5.92823e+08	5.49126e+08	277633251	4.94322e+08	1_TG(16:0_18:1_24:0)+NH4 | 1_TG(18:0_18:1_22:0)+NH4 | 1_TG(16:0_18:0_24:1)+NH4 | 1_TG(16:0_20:1_22:0)+NH4 | 1_TG(16:0_20:0_22:1)+NH4 | 1_TG(18:1_20:0_20:0)+NH4 | 1_TG(14:0_20:1_24:0)+NH4 | 1_TG(14:0_18:1_26:0)+NH4 | 1_TG(18:0_20:0_20:1)+NH4 | 1_TG(18:0_18:0_22:1)+NH4 | 1_TG(14:0_22:0_22:1)+NH4 | 1_TG(14:0_20:0_24:1)+NH4 | 1_TG(16:1_18:0_24:0)+NH4 | 1_TG(16:1_20:0_22:0)+NH4 | 1_TG(17:0_17:0_24:1)+…	35566720 | 28332808 | 26288929 | 24323760.9 | 22059681.2 | 21702814 | 20991629.5 | 20701023.5 | 19220859.9 | 17646219.2 | 16596538.8 | 15530466.6 | 12196648.17 | 8104211.57 | 421448.31	TG	[M+NH4]+	Yes	TG(16:0_18:1_24:0)	[M+NH4]+	0.0123426	0.79705
2762	24.52_990.9392m/z	NA	990.939	1	24.5249	1.04948	0	100 - 66.8 - 21	1.78031e+08	44.67	1.23552e+08	1.48629e+08	132204348	1.61793e+08	1.05791e+08	1.82455e+08	1.58851e+08	1.71086e+08	1.90613e+08	1.40023e+08	8.89693e+07	2.10252e+08	1_TG(18:0_20:0_22:1)+NH4 | 1_TG(14:0_22:1_24:0)+NH4 | 1_TG(16:0_22:0_22:1)+NH4 | 1_TG(18:0_18:1_24:0)+NH4 | 1_TG(16:0_18:1_26:0)+NH4 | 1_TG(18:1_20:0_22:0)+NH4 | 1_TG(16:0_20:0_24:1)+NH4 | 1_TG(16:0_20:1_24:0)+NH4 | 1_TG(18:0_18:0_24:1)+NH4 | 1_TG(16:1_22:0_22:0)+NH4	6799427.06 | 6570567.97 | 5141248.56 | 3421260.9 | 3204231.9 | 2580052.6 | 2123536.4 | 1943320.96 | 1928251.5 | 1143271.68	TG	[M+NH4]+	Yes	TG(18:0_20:0_22:1)	[M+NH4]+	0.0160426	0.79709
2080	21.08_890.7776m/z	NA	890.778	1	21.0832	0.536283	0	100 - 63.9 - 10.8	8.43221e+08	66.14	1088321799	6.0134e+08	8.714e+08	1093110754	1728473504	5.0066e+08	2328831725	6.41024e+08	4.90851e+08	9.77951e+08	4.8121e+08	2.58614e+08	1_OxTG(16:0_18:1_18:2(OH))+NH4 | 1_OxTG(16:0_18:1_18:1(Ke))+NH4 | 1_OxTG(16:0_18:2_18:1(OH))+NH4 | 1_OxTG(16:1_18:1_18:1(OH))+NH4 | 1_OxTG(18:1_18:1_16:1(OH))+NH4 | 1_OxTG(16:1_18:0_18:2(OH))+NH4 | 1_OxTG(16:1_18:0_18:1(Ke))+NH4 | 1_OxTG(18:0_18:2_16:1(OH))+NH4	19931479 | 19931479 | 10315804.2 | 6528960.1 | 6164381.6 | 5089877.7 | 5089877.7 | 1306717.7	OxTG	[M+NH4]+	Yes	OxTG(16:0_18:1_18:2(OH))	[M+NH4]+	0.41368	1.08976
1241	17.88_916.7198m/z	NA	916.72	1	17.8798	0.0396833	0	100 - 68.2	975351	387.3	0	0	0	0	1.46303e+07	0	0	0	0	0	0	0	1_OxTG(18:3(OH)_18:3(OO)_16:0)+NH4 | 1_OxTG(18:3(OH)_18:2(KeOH)_16:0)+NH4 | 1_OxTG(18:3(OO)_18:2(Ke)_16:0)+NH4 | 1_OxTG(18:2(Ke)_18:2(KeOH)_16:0)+NH4	523506.2 | 523506.2 | 523506.2 | 523506.2	OxTG	[M+NH4]+	Yes	OxTG(18:3(OH)_18:3(OO)_16:0)	[M+NH4]+	0.173297	#DIV/0!
1262	17.96_942.7370m/z	NA	942.737	1	17.9587	0.477433	0	100 - 70.5	2.67863e+07	220.78	9.54429e+07	0	7.62989e+06	3.23629e+07	2.20087e+08	0	0	0	0	0	2.23426e+07	0	1_OxTG(18:3(OH)_18:3(OO)_18:1)+NH4 | 1_OxTG(18:3(OH)_18:2(KeOH)_18:1)+NH4 | 1_OxTG(18:3(OO)_18:2(Ke)_18:1)+NH4 | 1_OxTG(18:2(Ke)_18:2(KeOH)_18:1)+NH4 | 1_OxTG(18:3(OO)_18:1(Ke)_18:2)+NH4 | 1_OxTG(18:1(Ke)_18:2(KeOH)_18:2)+NH4	681541 | 681541 | 681541 | 681541 | 269472.53 | 269472.53	OxTG	[M+NH4]+	Yes	OxTG(18:3(OH)_18:3(OO)_18:1)	[M+NH4]+	0.0599639	#DIV/0!
1316	18.20_783.6567n	783.657	806.647	1	18.1969	0.199583	0	100 - 20.5	3.72171e+07	52.14	5.78696e+07	8.39218e+07	3.23868e+07	3.32057e+07	3.61697e+07	3.48813e+07	3.54419e+07	5.01356e+07	5.65188e+07	2.42235e+07	3.22836e+07	9.24464e+06	1_OxTG(18:1_18:2_9:0(COOH))+NH4	138118	OxTG	[M+NH4]+	Yes	OxTG(18:1_18:2_9:0(COOH))	[M+NH4]+	0.241773	1.2105
1352	18.36_788.6408m/z	NA	788.641	1	18.3584	0.325633	0	100 - 65.2 - 2.95	1.25637e+07	191.12	7.21525e+06	2.6753e+06	1.52577e+07	4.65094e+06	9.60776e+07	6.05175e+06	1.08696e+07	1.23905e+07	566419	2.37524e+07	304056	3.56001e+06	1_OxTG(18:2_18:2_9:0(CHO))+NH4	760036	OxTG	[M+NH4]+	Yes	OxTG(18:2_18:2_9:0(CHO))	[M+NH4]+	0.225868	2.3471
1418	18.58_790.6294n	790.629	808.663	1	18.5824	0.221333	0	100 - 23.1	1.24368e+07	223.94	2.25404e+07	2492104	7.62844e+06	8.64052e+06	5.45728e+06	3.41406e+06	1.11173e+08	2.93619e+06	6.37243e+06	5.77025e+06	3.87248e+06	443917	1_OxTG(18:1_18:1_9:0(COOH))+NH4	726584	OxTG	[M+NH4]+	Yes	OxTG(18:1_18:1_9:0(COOH))	[M+NH4]+	0.232364	0.36061
1433	18.62_776.6373m/z	NA	776.637	1	18.6227	0.259433	0	100 - 50.7	1.17393e+07	182.61	2.8338e+07	4.41144e+06	1.40131e+07	1.55047e+07	8.20405e+07	0	2.13719e+07	0	0	5.59704e+06	0	0	1_OxTG(18:1_18:2_8:0(CHO))+NH4 | 1_OxTG(16:0_18:2_10:1(CHO))+NH4 | 1_OxTG(16:1_18:1_10:1(CHO))+NH4	645687 | 550840.74 | 397480.65	OxTG	[M+NH4]+	Yes	OxTG(18:1_18:2_8:0(CHO))	[M+NH4]+	0.0713318	5.35088
2721	24.14_1014.9396m/z	NA	1014.94	1	24.137	0.918733	0	100 - 82.1 - 37.5 - 8.7	3.95635e+08	20.49	3.22335e+08	3.94149e+08	4.3651e+08	4.16974e+08	3.48013e+08	4.89837e+08	4.57805e+08	5.74436e+08	4.44023e+08	4.08183e+08	3.18035e+08	2.72709e+08	1_TG(16:1_20:2_26:0)+NH4 | 1_TG(18:1_18:2_26:0)+NH4 | 1_TG(18:1_20:2_24:0)+NH4 | 1_TG(18:2_20:0_24:1)+NH4 | 1_TG(18:1_22:0_22:2)+NH4 | 1_TG(16:1_22:2_24:0)+NH4 | 1_TG(20:0_20:0_22:3)+NH4	7357254.12 | 5142174 | 3909527.36 | 3553294.8 | 3480348.97 | 2923230.86 | 2524741.01	TG	[M+NH4]+	Yes	TG(16:1_20:2_26:0)	[M+NH4]+	0.0161094	0.807815
1512	18.88_772.6200n	772.62	790.654	1	18.8807	0.499417	0	100 - 48.6 - 8.4	1.25959e+08	89.57	1.58239e+08	9.80653e+07	1.67519e+08	1.39212e+08	471370377	1.20556e+08	1.6188e+08	1.28964e+08	6.22097e+07	1.76085e+08	1.18099e+07	0	1_OxTG(18:1_18:2_9:0(CHO))+NH4 | 1_OxTG(16:0_18:2_11:1(CHO))+NH4 | 1_OxTG(16:1_18:1_11:1(CHO))+NH4	3380279.1 | 1968951.96 | 1189709.42	OxTG	[M+NH4]+	Yes	OxTG(18:1_18:2_9:0(CHO))	[M+NH4]+	0.151966	1.59214
1589	19.18_802.6305n	802.63	820.664	1	19.1816	0.301133	0	100 - 44.8 - 4.64	3.87612e+07	261.63	1.56591e+06	1.72295e+07	5.08459e+06	1.02535e+06	3.98719e+08	0	2.81158e+07	6.19141e+07	0	4.96983e+07	0	5.90276e+06	1_OxTG(18:1_18:2_10:0(COOH))+NH4	1.34344e+06	OxTG	[M+NH4]+	Yes	OxTG(18:1_18:2_10:0(COOH))	[M+NH4]+	0.247866	3.03178
1603	19.22_804.6691m/z	NA	804.669	1	19.2219	0.240333	0	100 - 56.7	1.26022e+07	150.46	1.54757e+07	0	2.57889e+07	1.6039e+07	6.3443e+07	0	4.41638e+07	0	1.61205e+06	1.46222e+07	0	0	1_OxTG(18:1_18:1_10:1(CHO))+NH4	862830	OxTG	[M+NH4]+	Yes	OxTG(18:1_18:1_10:1(CHO))	[M+NH4]+	0.200629	1.99918
1642	19.36_774.6348n	774.635	792.669	1	19.3614	0.543817	0	100 - 56.4 - 0.0372	1.52902e+08	54.22	2.14006e+08	1.08256e+08	1.87545e+08	1.7695e+08	3.61101e+08	1.31336e+08	2.35066e+08	1.09913e+08	1.00151e+08	1.62681e+08	1.13157e+08	3.17248e+07	1_OxTG(18:1_18:1_9:0(CHO))+NH4 | 1_OxTG(16:0_18:1_11:1(CHO))+NH4 | 1_OxTG(18:0_18:2_9:0(CHO))+NH4	7255778 | 6024488.3 | 3355180.54	OxTG	[M+NH4]+	Yes	OxTG(18:1_18:1_9:0(CHO))	[M+NH4]+	0.118375	1.41766
1656	19.44_908.7093n	908.709	926.743	1	19.4415	0.685883	0	100 - 65.2	1.90122e+08	187.27	3.75817e+08	9.04516e+07	2.33652e+08	2.42124e+08	1409083624	402486	1.50574e+08	0	435218	4.86788e+07	9.11306e+07	1.1186e+07	1_OxTG(18:2_18:2_18:3(OO))+NH4 | 1_OxTG(18:2_18:2_18:2(KeOH))+NH4	4090424 | 4090424	OxTG	[M+NH4]+	Yes	OxTG(18:2_18:2_18:3(OO))	[M+NH4]+	0.055907	11.7503
1701	19.64_822.6799m/z	NA	822.68	1	19.6435	0.183583	0	100 - 49.2 - 8.75	2.19086e+07	271.74	0	4.45802e+06	0	0	2.31768e+08	0	1.83063e+07	3.56743e+07	0	3.84216e+07	0	0	1_OxTG(18:1_18:1_10:0(COOH))+NH4	458585	OxTG	[M+NH4]+	Yes	OxTG(18:1_18:1_10:0(COOH))	[M+NH4]+	0.27826	2.5565
2627	23.71_986.9081m/z	NA	986.908	1	23.7101	0.999717	0	100 - 73.5 - 27.3	1809272968	29.23	1487993669	1831270934	2187901697	1947446325	1799633396	2215474593	2206547704	2917843863	2118630578	1930229322	1003388370	1080660395	1_TG(18:1_18:2_24:0)+NH4 | 1_TG(18:1_18:1_24:1)+NH4 | 1_TG(18:1_20:1_22:1)+NH4 | 1_TG(18:0_18:2_24:1)+NH4 | 1_TG(18:2_20:1_22:0)+NH4 | 1_TG(18:2_20:0_22:1)+NH4 | 1_TG(20:1_20:1_20:1)+NH4 | 1_TG(18:1_20:2_22:0)+NH4 | 1_TG(18:1_20:0_22:2)+NH4 | 1_TG(20:0_20:1_20:2)+NH4 | 1_TG(16:0_20:3_24:0)+NH4 | 1_TG(18:0_20:3_22:0)+NH4 | 1_TG(20:0_20:0_20:3)+NH4	89982790 | 59340563 | 58246121 | 56693103 | 55231725 | 52174402.1 | 35122952 | 30864103.8 | 29960854.26 | 19699123.9 | 18084381.94 | 12251633.94 | 11450639.24	TG	[M+NH4]+	Yes	TG(18:1_18:2_24:0)	[M+NH4]+|[M+Na]+	0.034188	0.81258
1771	19.87_910.7243n	910.724	928.758	1	19.8679	0.664017	0	100 - 63.8	7.02449e+08	197.85	1131198858	287353914	6.70777e+08	7.0078e+08	5580287385	3.22186e+07	520523975	4.65918e+07	2.35524e+07	1.92671e+08	3.77656e+08	7.51294e+07	1_OxTG(18:1_18:2_18:3(OO))+NH4 | 1_OxTG(18:1_18:2_18:2(KeOH))+NH4 | 1_OxTG(18:1_18:1_18:4(OO))+NH4 | 1_OxTG(18:1_18:1_18:3(KeOH))+NH4 | 1_OxTG(18:0_18:2_18:4(OO))+NH4 | 1_OxTG(18:0_18:2_18:3(KeOH))+NH4 | 1_OxTG(18:2_18:2_18:2(OOH))+NH4 | 1_OxTG(18:2_18:2_18:1(KeOH))+NH4	20876403 | 20876403 | 9883262.7 | 9883262.7 | 8036799.52 | 8036799.52 | 7755571.17 | 7755571.17	OxTG	[M+NH4]+	Yes	OxTG(18:1_18:2_18:3(OO))	[M+NH4]+	0.0827664	10.2634
2526	23.26_932.8615m/z	NA	932.861	1	23.2572	0.96345	0	100 - 63 - 19.4	8461540646	24.61	6282474619	8173368970	9861399083	9511093979	8220718072	10374124144	9925178592	12236751982	9111143505	9441064956	7088266635	4384304709	1_TG(18:0_18:1_20:1)+NH4 | 1_TG(18:1_18:1_20:0)+NH4 | 1_TG(16:0_18:1_22:1)+NH4 | 1_TG(16:1_18:1_22:0)+NH4 | 1_TG(18:0_18:2_20:0)+NH4 | 1_TG(16:1_20:0_20:1)+NH4 | 1_TG(16:1_18:0_22:1)+NH4 | 1_TG(16:0_20:1_20:1)+NH4 | 1_TG(14:0_18:1_24:1)+NH4 | 1_TG(16:0_18:2_22:0)+NH4 | 1_TG(16:0_16:1_24:1)+NH4 | 1_TG(16:0_20:0_20:2)+NH4 | 1_TG(14:0_20:1_22:1)+NH4 | 1_TG(18:0_18:0_20:2)+NH4 | 1_TG(14:0_20:2_22:0)+…	427943160 | 395084610 | 359448810 | 328375639 | 294490850 | 284703580 | 227066750 | 226638650 | 217174930.8 | 191743339 | 175851429.6 | 162688191.4 | 123868931.8 | 114331481.4 | 88373435.2 | 85665241.3	TG	[M+NH4]+	Yes	TG(18:0_18:1_20:1)	[M+NH4]+|[M+Na]+	0.0311731	0.823067
2711	24.12_1040.9544m/z	NA	1040.95	1	24.1168	1.18442	0	100 - 72.5 - 30.3 - 5.13	1.70911e+08	18.79	1.37892e+08	1.62891e+08	1.88602e+08	1.73143e+08	148486063	2.04389e+08	1.82323e+08	2.4211e+08	1.8618e+08	1.70038e+08	1.54826e+08	149392756	1_TG(18:2_22:1_24:1)+NH4 | 1_TG(20:2_22:1_22:1)+NH4	3900936.5 | 1620665.26	TG	[M+NH4]+	Yes	TG(18:2_22:1_24:1)	[M+NH4]+	0.0268772	0.823331
388	15.84_740.5219m/z	NA	740.522	1	15.8369	0.411417	0	100 - 43.7 - 9.43	6.42215e+07	22.12	6.84559e+07	6.77387e+07	7.0832e+07	6.59105e+07	5.19189e+07	6.7852e+07	7.60527e+07	7.20063e+07	6.95617e+07	7.52587e+07	3.19142e+07	4.22544e+07	1_PE(18:1_18:2)-H | 1_DMPE(16:1_18:2)-H	2453288.15 | 1748420.58	PE	[M-H]-	No	PE(18:1_18:2)	[M-H]-|[M+H]+	0.0446342	0.900548
1854	20.19_912.7391n	912.739	930.773	1	20.1862	0.89865	0	100 - 66.1	9.82472e+08	204.7	1133433442	3.23363e+08	7.41762e+08	8.22825e+08	8088607492	7.68978e+07	6.71126e+08	9.78984e+07	8.03503e+07	2.5115e+08	7.30903e+08	9.33693e+07	1_OxTG(18:1_18:1_18:3(OO))+NH4 | 1_OxTG(18:1_18:1_18:2(KeOH))+NH4	4082201 | 4082201	OxTG	[M+NH4]+	Yes	OxTG(18:1_18:1_18:3(OO))	[M+NH4]+	0.107719	9.43586
2258	21.92_922.7821m/z	NA	922.782	1	21.916	0.593517	0	100 - 84.6 - 29.8	5269329122	27.12	4738920142	4931420057	4962234117	4758359180	5916288793	4621366329	4177870805	5129430532	4276064537	4348945529	9892027882	5483099692	1_TG(18:1_18:2_20:4)+NH4 | 1_TG(18:2_18:2_20:3)+NH4 | 1_TG(16:0_20:3_20:4)+NH4 | 1_TG(16:0_18:2_22:5)+NH4 | 1_TG(16:1_20:2_20:4)+NH4 | 1_TG(18:2_18:3_20:2)+NH4 | 1_TG(16:1_18:2_22:4)+NH4 | 1_TG(18:0_18:2_20:5)+NH4 | 1_TG(18:2_18:4_20:1)+NH4 | 1_TG(18:1_18:3_20:3)+NH4 | 1_TG(16:1_18:1_22:5)+NH4 | 1_TG(16:1_20:3_20:3)+NH4 | 1_TG(16:0_18:1_22:6)+NH4 | 1_TG(18:0_18:4_20:3)+NH4 | 1_TG(16:1_18:0_22:6)+…	129068120 | 116816840 | 115262964 | 104776025 | 104766922.9 | 104703316 | 101759534 | 96680345.5 | 96447383.2 | 95007656 | 89338986 | 87095583 | 85782062 | 84666060.5 | 79722762.7 | 78213014 | 77798765.8 | 75806808.7 | 75592233.7 | 72376264.8 | 69155281.4 | 67088521.2	TG	[M+NH4]+	Yes	TG(18:1_18:2_20:4)	[M+NH4]+	0.0412475	1.12209
2233	21.80_946.7813m/z	NA	946.781	1	21.7972	0.217517	0	100 - 69.5 - 19.4	1401487993	19.18	1325713452	1588730492	1333741879	1187692667	1544928309	1169904556	1173679649	1144004161	1205239718	1310241611	1863826205	1652147426	1_TG(18:2_18:2_22:5)+NH4 | 1_TG(18:2_18:3_22:4)+NH4 | 1_TG(16:1_20:4_22:4)+NH4 | 1_TG(18:2_20:3_20:4)+NH4	11115122 | 10414153.8 | 9498685.7 | 1631970.9	TG	[M+NH4]+	Yes	TG(18:2_18:2_22:5)	[M+NH4]+	0.0202791	1.16287
1948	20.59_914.7538n	914.754	932.788	1	20.5869	0.77495	0	100 - 58.9 - 11.8	4.86478e+08	279.53	212080519	7.48333e+07	215275086	2.19714e+08	5387068525	5.21605e+07	2.83883e+08	5.85273e+07	6.18207e+07	9.59248e+07	2.18426e+08	3.06339e+06	1_OxTG(18:0_18:1_18:3(OO))+NH4 | 1_OxTG(18:0_18:1_18:2(KeOH))+NH4 | 1_OxTG(18:1_18:1_18:2(OOH))+NH4 | 1_OxTG(18:1_18:1_18:1(KeOH))+NH4 | 1_OxTG(16:0_18:1_20:3(OO))+NH4 | 1_OxTG(16:0_18:1_20:2(KeOH))+NH4	4868064 | 4868064 | 1976600.8 | 1976600.8 | 1940412.72 | 1940412.72	OxTG	[M+NH4]+	Yes	OxTG(18:0_18:1_18:3(OO))	[M+NH4]+	0.158785	11.0606
649	17.05_806.5899m/z	NA	806.59	1	17.052	0.39465	0	100 - 43.7 - 10.3	6.95204e+07	18.89	8.34661e+07	7.65927e+07	6.87265e+07	5.99595e+07	7.05553e+07	5.94942e+07	6.34431e+07	6.08452e+07	6.16138e+07	6.03272e+07	5.88655e+07	6.02574e+07	1_PC(16:0_18:0)+HCO2	1.66958e+06	PC	[M+HCO2]-	Yes	PC(16:0_18:0)	[M+HCO2]-|[M+Na]+	0.0139182	1.17525
552	16.64_764.5805m/z	NA	764.581	1	16.6381	0.432317	0	100 - 54.1	2.1092e+07	27.22	2.28605e+07	2.53816e+07	1.94019e+07	2.38565e+07	2.49975e+07	1.89755e+07	2.42041e+07	1.60818e+07	1.82538e+07	2.14606e+07	1.1604e+07	1.13291e+07	1_Plasmanyl-PC(O-16:0/16:0)+HCO2	613903	ether-PC	[M+HCO2]-	Yes	Plasmanyl-PC(O-16:0/16:0)	[M+HCO2]-|[M+H]+	0.0408234	1.17703
1989	20.73_958.8021m/z	NA	958.802	1	20.7258	0.595633	0	100 - 94 - 55.4	7.13513e+07	234.02	5.42389e+07	7.29972e+06	2.04297e+07	2.79681e+07	642559336	0	1.62241e+07	0	0	0	1.98078e+08	88521.7	1_OxTG(18:1_18:1_20:3(OO))+NH4 | 1_OxTG(18:1_18:1_20:2(KeOH))+NH4	390615.81 | 390615.81	OxTG	[M+NH4]+	Yes	OxTG(18:1_18:1_20:3(OO))	[M+NH4]+	0.133281	46.3813
2042	20.92_892.7926m/z	NA	892.793	1	20.9245	0.337517	0	100 - 50.2 - 1.99	3.86262e+08	52.81	4.04953e+08	331831972	4.33749e+08	5.67261e+08	3.45184e+08	3.4959e+08	1016410645	3.33699e+08	4.039e+08	4.2471e+08	2.61684e+08	1.28413e+08	1_OxTG(18:0_18:1_16:1(OH))+NH4	384864	OxTG	[M+NH4]+	Yes	OxTG(18:0_18:1_16:1(OH))	[M+NH4]+	0.264692	0.823862
2190	21.54_918.8080m/z	NA	918.808	1	21.5404	0.2977	0	100 - 66 - 10	3.38755e+08	104.19	259976652	1.5402e+08	3.10728e+08	2.93398e+08	6.26427e+08	3.08404e+08	1468620437	2.50185e+08	4.7612e+08	441076850	1.22846e+08	8.30184e+07	1_OxTG(18:0_18:1_18:2(OH))+NH4 | 1_OxTG(18:0_18:1_18:1(Ke))+NH4 | 1_OxTG(18:1_18:1_18:1(OH))+NH4	7901608 | 7901608 | 6776441	OxTG	[M+NH4]+	Yes	OxTG(18:0_18:1_18:2(OH))	[M+NH4]+	0.152692	0.558534
523	13.73_704.5202m/z	NA	704.52	1	13.7321	0.845233	0	100 - 43.3 - 15.3	1011925232	67.47	1009625742	8.57418e+08	5.58967e+08	9.03395e+08	8.17722e+08	8.95068e+08	742901997	4.36032e+08	1062155999	6.85105e+08	4.12275e+08	3.25102e+08	1_PC(14:0_16:1)+H	3.22566e+07	PC	[M+H]+	Yes	PC(14:0_16:1)	[M+H]+	0.313386	1.08528
552	13.99_778.5351m/z	NA	778.535	1	13.9947	0.563933	0	100 - 48.3	1.07628e+08	98.49	9.26487e+07	6.98254e+07	5.36791e+07	6.83955e+07	2.83374e+07	6.69105e+07	6.43329e+07	3.44081e+07	7.3428e+07	5.813e+07	3.59999e+07	9.90444e+07	1_PC(14:0_22:6)+H	1.30123e+07	PC	[M+H]+	Yes	PC(14:0_22:6)	[M+H]+	0.404448	1.05275
108	14.15_798.5286m/z	NA	798.529	1	14.1462	0.361817	0	100 - 41.7 - 11.9	1.18689e+07	50.69	1.36772e+07	1.06424e+07	8.07036e+06	1.28352e+07	9.57e+06	1.08409e+07	1.21444e+07	7.70444e+06	1.05428e+07	9.33505e+06	4.33689e+06	1.12431e+07	1_PC(14:0_20:4)+HCO2	490788	PC	[M+HCO2]-	Yes	PC(14:0_20:4)	[M+HCO2]-|[M+H]+	0.262999	1.0836
202	14.72_750.5276m/z	NA	750.528	1	14.7181	0.62955	0	100 - 43.5 - 14.4	9.75638e+07	18.77	1.04478e+08	8.79891e+07	9.16262e+07	9.83847e+07	1.05141e+08	9.75886e+07	9.88711e+07	7.31585e+07	1.11903e+08	9.28182e+07	9.54686e+07	5.52241e+07	1_PC(14:0_16:0)+HCO2	1.55828e+06	PC	[M+HCO2]-	Yes	PC(14:0_16:0)	[M+HCO2]-|[M+H]+	0.359936	1.028
715	15.32_720.5523m/z	NA	720.552	1	15.3181	0.451433	0	100 - 44.4 - 8.03	4.45172e+08	23.97	6.49312e+08	4.70507e+08	449209939	4.63825e+08	5.37619e+08	4.5032e+08	5.87209e+08	3.39323e+08	5.4668e+08	4.47482e+08	3.76163e+08	3.07271e+08	1_PC(15:0_16:0)+H	4.03824e+07	PC	[M+H]+	Yes	PC(15:0_16:0)	[M+H]+	0.251919	1.08412
769	15.61_746.5685m/z	NA	746.569	1	15.611	0.392233	0	100 - 45.6 - 8.77	581229390	23.03	842238738	5.95068e+08	5.62632e+08	6.59006e+08	669433760	6.6245e+08	6.90753e+08	4.05897e+08	7.53725e+08	5.92808e+08	3.87497e+08	4.35858e+08	1_PC(15:0_18:1)+H | 1_PC(16:0_17:1)+H	44442782.62 | 44388736.93	PC	[M+H]+	Yes	PC(15:0_18:1)	[M+H]+	0.289026	1.07172
250	15.03_776.5433m/z	NA	776.543	1	15.0319	1.09998	0	100 - 45.3 - 13.8	415344278	24	4.33273e+08	3.80978e+08	3.36548e+08	4.23126e+08	4.42645e+08	4.10871e+08	4.07152e+08	2.79617e+08	450082939	3.83051e+08	3.1159e+08	2.58471e+08	1_PC(16:0_16:1)+HCO2 | 1_PC(14:0_18:1)+HCO2	7580974.3 | 3748261.39	PC	[M+HCO2]-	Yes	PC(16:0_16:1)	[M+HCO2]-|[M+H]+	0.317844	1.04444
281	15.23_850.5587m/z	NA	850.559	1	15.2297	0.569533	0	100 - 52.8	1.1064e+08	39.93	1.09057e+08	8.98095e+07	9.6598e+07	8.74019e+07	7.04644e+07	8.49942e+07	1.02285e+08	6.66402e+07	9.44155e+07	9.43243e+07	1.33912e+08	1.23307e+08	1_PC(16:0_22:6)+HCO2	3.13124e+06	PC	[M+HCO2]-	Yes	PC(16:0_22:6)	[M+HCO2]-|[M+H]+	0.407035	1.02411
295	15.37_826.5584m/z	NA	826.558	1	15.3669	1.33475	0	100 - 49.4 - 11.2	9.11705e+08	28.36	843660016	7.34464e+08	7.47242e+08	7.56788e+08	7.7197e+08	7.65419e+08	8.79927e+08	6.80284e+08	7.87425e+08	7.45604e+08	9.67762e+08	1064300191	1_PC(16:0_20:4)+HCO2 | 1_PC(18:2_18:2)+HCO2	31616453.86 | 11919019.03	PC	[M+HCO2]-	Yes	PC(16:0_20:4)	[M+HCO2]-|[M+H]+	0.490699	0.998825
298	15.39_802.5588m/z	NA	802.559	1	15.3866	1.07833	0	100 - 48 - 13.8	6.9292e+08	17.68	6.71719e+08	6.24738e+08	6.25001e+08	6.39233e+08	7.3383e+08	6.2451e+08	6.76086e+08	554714738	6.71391e+08	6.47277e+08	7.22426e+08	5.28254e+08	1_PC(16:0_18:2)+HCO2 | 1_PC(16:1_18:1)+HCO2	11906701.36 | 6809971.68	PC	[M+HCO2]-	Yes	PC(16:0_18:2)	[M+HCO2]-|[M+H]+	0.223632	1.03798
403	15.92_778.5589m/z	NA	778.559	1	15.9153	1.19428	0	100 - 46 - 12.6	6.69775e+08	22.16	7.09854e+08	6.00753e+08	6.30282e+08	5.78637e+08	7.45451e+08	5.54703e+08	6.91479e+08	5.0783e+08	6.12565e+08	5.99177e+08	8.14513e+08	5.09879e+08	1_PC(16:0_16:0)+HCO2 | 1_PC(14:0_18:0)+HCO2	16215488.21 | 5573532.39	PC	[M+HCO2]-	Yes	PC(16:0_16:0)	[M+HCO2]-|[M+H]+|[M+Na]+	0.107228	1.10089
451	16.17_804.5747m/z	NA	804.575	1	16.1693	1.3531	0	100 - 48.5 - 13.4	1327521234	22.01	1222328648	1090689717	1109508608	1169062728	1448726957	1157176122	1134453034	1011294795	1213165678	1122280168	1486257504	1323216087	1_PC(16:0_18:1)+HCO2 | 1_PC(16:1_18:0)+HCO2	42041412.43 | 13974514.35	PC	[M+HCO2]-	Yes	PC(16:0_18:1)	[M+HCO2]-|[M+H]+	0.149656	1.07129
905	16.45_748.5830m/z	NA	748.583	1	16.4526	0.254183	0	94.5 - 100 - 0.919	1.07799e+08	33.59	1.71368e+08	1.36959e+08	1.12061e+08	1.0412e+08	163136824	1.29682e+08	1.44429e+08	8.28161e+07	1.00833e+08	1.10507e+08	9.90228e+07	8.56285e+07	1_PC(16:0_17:0)+H | 1_PEtOH(17:0_19:1)+NH4 | 3_PEtOH(36:1)+NH4	19648830.06 | 5765412.6 | 5541062.8	PC	[M+H]+	No	PC(16:0_17:0)	[M+H]+	0.100897	1.21007
609	16.85_790.5955m/z	NA	790.596	1	16.8542	0.829617	0	100 - 46.2 - 9.76 - 4.15	9.90015e+07	18	1.10914e+08	1.1868e+08	9.20468e+07	1.11119e+08	1.1093e+08	9.39449e+07	1.03626e+08	7.45216e+07	9.4354e+07	9.51032e+07	5.99065e+07	9.90262e+07	1_Plasmanyl-PC(O-18:1/16:0)+HCO2 | 1_Plasmenyl-PC(P-18:0/16:0)+HCO2 | 1_Plasmanyl-PC(O-16:0/18:1)+HCO2 | 1_Plasmanyl-PC(O-16:1/18:0)+HCO2 | 1_Plasmenyl-PC(P-16:0/18:0)+HCO2	2179033.51 | 2179033.51 | 1097874.95 | 953862.82 | 953862.82	ether-PC	[M+HCO2]-	No	Plasmanyl-PC(O-18:1/16:0)	[M+HCO2]-|[M+H]+	0.0179795	1.17797
110	14.21_774.5277m/z	NA	774.528	1	14.2063	0.262083	0	100 - 45.8 - 15.1	1.58878e+07	27.46	1.74609e+07	1.64437e+07	1.27862e+07	1.94098e+07	1.80868e+07	1.82912e+07	1.65094e+07	9.81738e+06	1.71545e+07	1.59607e+07	7.30504e+06	9.59416e+06	1_PC(16:1_16:1)+HCO2 | 1_PC(14:0_18:2)+HCO2	449389.59 | 373762.71	PC	[M+HCO2]-	Yes	PC(16:1_16:1)	[M+HCO2]-|[M+H]+	0.253639	1.08303
142	14.42_824.5450m/z	NA	824.545	1	14.4241	0.410917	0	100 - 29.6 - 1.85	2.36883e+07	41	3.83042e+07	2.9348e+07	2.42613e+07	3.25256e+07	2.10251e+07	2.81477e+07	3.70578e+07	1.94036e+07	2.66561e+07	2.66727e+07	4.09586e+06	2.10189e+07	1_PC(16:1_20:4)+HCO2	579336	PC	[M+HCO2]-	Yes	PC(16:1_20:4)	[M+HCO2]-|[M+H]+	0.362988	1.05456
601	14.51_756.5501m/z	NA	756.55	1	14.5118	1.60598	0	100 - 46.9 - 13.6	3449073487	25.95	5295590673	3755088630	3144468823	3934417179	3111008798	4026163607	4381817084	2504498382	4526056092	3350498323	1820000955	2445435571	1_PC(16:1_18:2)+H	1.32946e+08	PC	[M+H]+	Yes	PC(16:1_18:2)	[M+H]+	0.436238	1.02403
837	15.98_772.5820m/z	NA	772.582	1	15.9838	0.137267	0	100 - 26.7	8.94525e+07	85.42	2.01579e+08	1.01622e+08	1.68756e+08	5.82958e+07	1.61761e+08	1.74371e+08	1.26401e+08	1.15741e+08	1.76056e+08	4.19429e+07	1.52612e+07	0	1_PC(17:0_18:2)+H | 3_PEtOH(38:3)+NH4	31682848.04 | 5245423.44	PC	[M+H]+	No	PC(17:0_18:2)	[M+H]+	0.377223	1.09062
953	16.73_774.5987m/z	NA	774.599	1	16.726	0.413267	0	100 - 49 - 8.49	565232366	28.15	9.10169e+08	6.07786e+08	5.65551e+08	6.76597e+08	6.29588e+08	6.65366e+08	6.97988e+08	4.43007e+08	7.2779e+08	5.34371e+08	3.02095e+08	441523424	1_PC(17:0_18:1)+H	5.41533e+07	PC	[M+H]+	Yes	PC(17:0_18:1)	[M+H]+	0.226005	1.10467
489	16.34_878.5904m/z	NA	878.59	1	16.3448	0.390983	0	100 - 56.4	4.82839e+07	32.12	4.69348e+07	4.00722e+07	5.13031e+07	4.11553e+07	3.29999e+07	3.82837e+07	4.64212e+07	3.63955e+07	4.35066e+07	4.4989e+07	4.43693e+07	7.20217e+07	1_PC(18:0_22:6)+HCO2	293482	PC	[M+HCO2]-	Yes	PC(18:0_22:6)	[M+HCO2]-|[M+H]+	0.439999	1.01369
517	16.50_854.5903m/z	NA	854.59	1	16.5013	1.66982	0	100 - 51.3 - 11.3	6.37369e+08	26.11	6.1198e+08	5.22046e+08	5.99709e+08	5.68085e+08	5.31922e+08	5.455e+08	6.44864e+08	5.24302e+08	5.52498e+08	5.31626e+08	5.95084e+08	9.07538e+08	1_PC(18:0_20:4)+HCO2 | 1_PC(16:0_22:4)+HCO2	22855232.6 | 4443328.36	PC	[M+HCO2]-	Yes	PC(18:0_20:4)	[M+HCO2]-|[M+H]+	0.405199	1.01249
534	16.54_830.5902m/z	NA	830.59	1	16.5404	1.15907	0	100 - 50.1 - 13.2	6.09131e+08	9.58	5.96352e+08	573338634	6.22428e+08	6.04062e+08	6.41509e+08	6.14359e+08	6.1148e+08	5.82168e+08	6.30359e+08	5.85547e+08	4.79206e+08	5.37249e+08	1_PC(18:0_18:2)+HCO2 | 1_PC(18:1_18:1)+HCO2 | 1_PC(16:0_20:2)+HCO2	9167855.17 | 8030427 | 4077959.2	PC	[M+HCO2]-	Yes	PC(18:0_18:2)	[M+HCO2]-|[M+H]+	0.428263	1.00456
698	17.25_832.6057m/z	NA	832.606	1	17.2489	1.17512	0	100 - 48.6 - 12.6	3.57926e+08	28.28	3.53833e+08	3.15454e+08	2.99334e+08	340851010	3.19155e+08	3.21575e+08	3.3286e+08	2.57688e+08	3.36997e+08	2.91787e+08	2.43394e+08	4.10047e+08	1_PC(18:0_18:1)+HCO2 | 1_PC(16:0_20:1)+HCO2	13767868.84 | 5543729.7	PC	[M+HCO2]-	Yes	PC(18:0_18:1)	[M+HCO2]-|[M+H]+	0.175948	1.05693
699	17.25_882.6215m/z	NA	882.621	1	17.2489	0.27575	0	100 - 32.4 - 0.818	1.0989e+07	35.69	1.35732e+07	1.12869e+07	1.21965e+07	1.07974e+07	8.91477e+06	1.27108e+07	1.37864e+07	1.09175e+07	1.26809e+07	1.10343e+07	3.25336e+06	1.54865e+07	1_PC(18:0_22:4)+HCO2	411330	PC	[M+HCO2]-	Yes	PC(18:0_22:4)	[M+HCO2]-|[M+H]+	0.191805	0.928658
312	15.44_876.5741m/z	NA	876.574	1	15.4448	0.27335	0	100 - 39.8	1.22901e+07	55.75	1.78163e+07	1.55308e+07	1.77107e+07	1.39567e+07	8.346e+06	1.46135e+07	1.68533e+07	1.07007e+07	1.85227e+07	1.54046e+07	5.67401e+06	2.32524e+07	1_PC(18:1_22:6)+HCO2	520741	PC	[M+HCO2]-	Yes	PC(18:1_22:6)	[M+HCO2]-|[M+H]+	0.403994	0.964066
338	15.60_852.5743m/z	NA	852.574	1	15.6014	0.7243	0	100 - 52.1 - 13.6	2.86041e+08	27.87	2.91698e+08	2.45236e+08	2.62114e+08	2.63699e+08	2.25349e+08	2.53136e+08	2.81714e+08	227247081	2.62842e+08	2.47548e+08	2.13111e+08	3.26987e+08	1_PC(18:1_20:4)+HCO2 | 1_PC(16:0_22:5)+HCO2	8791762.59 | 3754217.66	PC	[M+HCO2]-	Yes	PC(18:1_20:4)	[M+HCO2]-|[M+Na]+	0.415573	1.01227
348	15.64_828.5735m/z	NA	828.574	1	15.6407	0.64645	0	100 - 44.5 - 7.89	2.43362e+08	20.32	2.55853e+08	2.12933e+08	2.28975e+08	2.31959e+08	2.23595e+08	2.30016e+08	265881396	2.08662e+08	259129392	2.30206e+08	1.57995e+08	1.95542e+08	1_PC(18:1_18:2)+HCO2 | 1_PC(16:0_20:3)+HCO2	3964782.79 | 2402026.4	PC	[M+HCO2]-	Yes	PC(18:1_18:2)	[M+HCO2]-|[M+H]+	0.269827	0.966012
730	17.39_858.6215m/z	NA	858.621	1	17.3868	0.46155	0	100 - 39.8 - 0.798	2.43071e+07	52.82	2.62047e+07	2.88309e+07	1.94425e+07	2.77381e+07	2.05537e+07	2.85218e+07	2.63477e+07	1.74068e+07	3.20036e+07	2.03297e+07	748088	2.77542e+07	1_PC(18:1_20:1)+HCO2 | 1_PC(18:0_20:2)+HCO2 | 1_PC(16:0_22:2)+HCO2	815149.5 | 466779.42 | 384762.78	PC	[M+HCO2]-	Yes	PC(18:1_20:1)	[M+HCO2]-|[M+H]+	0.456802	0.985235
1321	18.22_816.6454m/z	NA	816.645	1	18.2167	0.74345	0	100 - 45.4 - 5.65	4.4803e+08	39.99	5.97259e+08	622308459	3.50261e+08	518176292	3.16407e+08	5.0818e+08	4.73066e+08	3.14775e+08	605821115	3.09887e+08	1.61665e+08	6.85949e+08	1_PC(18:1_20:0)+H	1.26826e+08	PC	[M+H]+	Yes	PC(18:1_20:0)	[M+H]+	0.331364	1.08712
1338	18.30_842.6598m/z	NA	842.66	1	18.2973	1.0449	0	100 - 53.1 - 16.1	4.18775e+08	34.81	5.73199e+08	5.60942e+08	3.42747e+08	5.31795e+08	2.9e+08	5.19264e+08	4.55403e+08	3.03696e+08	6.1459e+08	3.30325e+08	1.361e+08	4.56606e+08	1_PC(18:1_22:1)+H	1.52509e+07	PC	[M+H]+	Yes	PC(18:1_22:1)	[M+H]+	0.4303	1.03392
1126	20.04_916.6985m/z	NA	916.698	1	20.036	0.29915	0	100 - 57.6 - 7.18	4.44637e+06	135.18	3.41364e+06	4.7383e+06	270362	4.45656e+06	165028	5.71183e+06	2.63849e+06	4.76582e+06	5.92155e+06	326870	0	1.15307e+07	1_PC(18:1_24:0)+HCO2	663735	PC	[M+HCO2]-	Yes	PC(18:1_24:0)	[M+HCO2]-|[M+H]+	0.205576	0.673596
637	14.71_830.5673m/z	NA	830.567	1	14.7082	0.490317	0	100 - 52.7 - 12.9	7.24191e+08	30.92	1104641109	7.47279e+08	6.95892e+08	7.85417e+08	325414718	7.44386e+08	9.51023e+08	5.35073e+08	8.30244e+08	6.4024e+08	3.69733e+08	8.37899e+08	1_PC(18:2_22:6)+H	3.50392e+07	PC	[M+H]+	Yes	PC(18:2_22:6)	[M+H]+	0.477241	0.988564
222	14.83_850.5588m/z	NA	850.559	1	14.8348	0.33355	0	100 - 49.2 - 7.64	2.80195e+07	34.34	3.77339e+07	2.72879e+07	27821477	2.9524e+07	2.11878e+07	2.96573e+07	3.63045e+07	2.85338e+07	2.87087e+07	2.91373e+07	1.43495e+07	3.2046e+07	1_PC(18:2_20:4)+HCO2	690761	PC	[M+HCO2]-	Yes	PC(18:2_20:4)	[M+HCO2]-|[M+H]+	0.289558	0.942324
811	15.85_834.5989m/z	NA	834.599	1	15.8465	0.607	0	100 - 49.2 - 5.57	9.57919e+08	30.52	1355878688	9.87675e+08	9.40561e+08	947925547	5.73687e+08	9.55111e+08	1134611998	7.43454e+08	1261047003	8.38878e+08	4.78742e+08	1228101109	1_PC(20:2_20:4)+H	7.51704e+07	PC	[M+H]+	Yes	PC(20:2_20:4)	[M+H]+	0.437146	0.97418
615	14.57_854.5665m/z	NA	854.566	1	14.5706	0.589017	0	100 - 53.7 - 13.5	2.51494e+08	62.87	3.83069e+08	2.53115e+08	2.19411e+08	2.39477e+08	7.66046e+07	2.2528e+08	2.631e+08	1.6841e+08	2.5944e+08	1.96646e+08	7.2475e+07	5.15177e+08	1_PC(20:4_22:6)+H	3.58998e+07	PC	[M+H]+	Yes	PC(20:4_22:6)	[M+H]+	0.413483	1.05284
1148	17.60_864.6444m/z	NA	864.644	1	17.5971	0.679633	0	100 - 54.6 - 12	3.61801e+08	43.85	5.56227e+08	5.00996e+08	3.31006e+08	4.24576e+08	1.37662e+08	4.07888e+08	4.99396e+08	2.45178e+08	506776909	2.69281e+08	9.08787e+07	4.32262e+08	1_PC(20:4_22:1)+H	2.60402e+07	PC	[M+H]+	Yes	PC(20:4_22:1)	[M+H]+	0.48158	1.01138
1627	19.32_894.6920m/z	NA	894.692	1	19.3215	0.48195	0	100 - 56.8	1.23673e+08	83.06	1.07682e+08	1.30741e+08	6.35918e+07	1.13581e+08	3.10948e+07	1.29861e+08	1.00767e+08	8.79821e+07	1.50635e+08	4.24901e+07	2.14124e+07	3.16555e+08	1_PC(20:4_24:0)+H	2.63027e+07	PC	[M+H]+	Yes	PC(20:4_24:0)	[M+H]+	0.315487	0.872893
283	15.25_688.4906m/z	NA	688.491	1	15.2494	0.313567	0	100 - 38.7 - 6.04	6.83556e+06	63.2	8.7978e+06	1.26694e+07	6.12842e+06	1.19839e+07	6.84753e+06	9.80959e+06	8.38211e+06	5.64217e+06	1.16316e+07	1.17705e+07	2.70838e+06	2.19343e+06	1_PE(16:0_16:1)-H | 1_CL(16:0_16:0_16:0_18:1)-2H | 1_DMPE(14:0_16:1)-H | 1_PE(14:0_18:1)-H	226108.42 | 192131.16 | 180472.5 | 63163.69	PE	[M-H]-	No	PE(16:0_16:1)	[M-H]-|[M+H]+	0.464171	0.982873
314	15.46_762.5063m/z	NA	762.506	1	15.4645	0.567733	0	100 - 47.4 - 12.8	1.05949e+08	30.69	1.01569e+08	8.85078e+07	9.79794e+07	8.92509e+07	5.48686e+07	88759332	1.02044e+08	7.5389e+07	9.75906e+07	9.70065e+07	1.32916e+08	1.09785e+08	1_PE(16:0_22:6)-H	1.38122e+06	PE	[M-H]-	Yes	PE(16:0_22:6)	[M-H]-|[M+H]+|[M+Na]+	0.282291	0.937902
337	15.60_738.5061m/z	NA	738.506	1	15.6014	0.50965	0	100 - 45.5 - 9.41	1.52614e+08	23.56	1.51287e+08	1.45319e+08	1.3458e+08	1.45612e+08	1.10145e+08	1.37175e+08	1.54919e+08	1.08305e+08	1.52627e+08	1.53485e+08	1.28915e+08	1.2671e+08	1_PE(16:0_20:4)-H	2.45133e+06	PE	[M-H]-	Yes	PE(16:0_20:4)	[M-H]-|[M+H]+|[M+Na]+	0.371109	0.972302
335	15.60_714.5062m/z	NA	714.506	1	15.6014	0.50915	0	100 - 41.8 - 9.55	6.05619e+07	19.74	6.21458e+07	6.9301e+07	6.14966e+07	7.13721e+07	5.62337e+07	6.59893e+07	7.01981e+07	5.6935e+07	6.8331e+07	7.17346e+07	4.24689e+07	3.44709e+07	1_PE(16:0_18:2)-H | 1_PE(16:1_18:1)-H | 1_DMPE(16:1_16:1)-H | 1_CL(16:0_18:1_18:1_18:1)-2H	1319550.2 | 642942.2 | 480908.5 | 396440.5	PE	[M-H]-	No	PE(16:0_18:2)	[M-H]-|[M+H]+	0.262209	0.962067
483	16.34_716.5224m/z	NA	716.522	1	16.3448	0.46895	0	100 - 41.6 - 8.59	1.33188e+08	16.23	1.29165e+08	1.32857e+08	1.14609e+08	1.39311e+08	1.30991e+08	1.30604e+08	1.23389e+08	1.04302e+08	1.35542e+08	1.22757e+08	1.31079e+08	1.00676e+08	1_PE(16:0_18:1)-H | 1_CL(16:0_18:0_18:0_18:1)-2H | 1_DMPE(16:0_16:1)-H | 1_PE(16:1_18:0)-H | 1_CL(18:0_18:0_16:1_18:0)-2H	3383256.39 | 2443474.56 | 1692519.1 | 1203099.99 | 273948.76	PE	[M-H]-	No	PE(16:0_18:1)	[M-H]-|[M+H]+	0.195561	1.0492
1044	17.14_720.5524m/z	NA	720.552	1	17.1407	0.1379	0	100 - 36.1	1.28882e+07	66.19	2.56832e+07	2.09314e+07	1.4689e+07	2.06887e+07	1.335e+07	1.42015e+07	2.53454e+07	8.00156e+06	1.74191e+07	1.3928e+07	1.07589e+07	8.32622e+06	1_PE(16:0_18:0)+H | 3_PE(34:0)+H	3133375.86 | 3008464	PE	[M+H]+	Yes	PE(16:0_18:0)	[M+H]+	0.19515	1.20846
199	14.70_736.4906m/z	NA	736.491	1	14.6983	0.176167	0	100 - 52.1	4.01297e+06	75.37	6.77137e+06	6.67123e+06	5.14033e+06	7.632e+06	2.91519e+06	4.89027e+06	5.84368e+06	2.74199e+06	6.74174e+06	8.27331e+06	0	2.57342e+06	1_PE(16:1_20:4)-H	347064	PE	[M-H]-	Yes	PE(16:1_20:4)	[M-H]-|[M+H]+	0.46034	1.02243
645	17.03_768.5528m/z	NA	768.553	1	17.0321	0.296267	0	100 - 36.4	2.31228e+07	28.24	2.57692e+07	2.66135e+07	2.277e+07	2.8102e+07	1.55707e+07	2.67194e+07	3.14472e+07	2.51934e+07	2.82926e+07	2.18681e+07	9.14741e+06	1.85927e+07	1_PE(18:0_20:3)-H | 1_DMPE(16:0_20:3)-H	1222706.02 | 986301.49	PE	[M-H]-	No	PE(18:0_20:3)	[M-H]-|[M+H]+	0.157067	0.88994
533	16.54_790.5382m/z	NA	790.538	1	16.5404	0.963183	0	100 - 49.4 - 7.1	1.50995e+08	29.15	1.4174e+08	1.23467e+08	1.45652e+08	1.33487e+08	81717985	1.31524e+08	1.54067e+08	126561624	1.49071e+08	1.40046e+08	2.20544e+08	1.38056e+08	1_PE(18:0_22:6)-H | 1_PE(18:1_22:5)-H	1221022.49 | 634800.27	PE	[M-H]-	Yes	PE(18:0_22:6)	[M-H]-|[M+H]+	0.13378	0.892758
566	16.68_766.5382m/z	NA	766.538	1	16.6771	1.37862	0	100 - 47.6 - 10.1	6.61364e+08	12.9	6.92119e+08	6.30031e+08	622509231	666815276	4.87674e+08	6.48285e+08	7.39852e+08	5.79219e+08	6.90036e+08	668274425	6.07022e+08	6.25412e+08	1_PE(18:0_20:4)-H | 1_DMPE(16:0_20:4)-H | 1_PE(16:0_22:4)-H | 1_PE(18:1_20:3)-H	21022280.5 | 14826694.95 | 6581529.63 | 3842850.5	PE	[M-H]-	No	PE(18:0_20:4)	[M-H]-|[M+H]+|[M+Na]+	0.167144	0.931888
593	16.80_792.5531m/z	NA	792.553	1	16.7951	0.315467	0	100 - 45.3 - 2.72	3.38886e+07	21.73	3.29373e+07	3.42878e+07	3.09594e+07	3.32329e+07	1.71321e+07	3.48191e+07	3.52796e+07	2.99994e+07	3.59713e+07	3.38942e+07	2.88529e+07	2.83544e+07	1_PE(18:0_22:5)-H | 1_DMPE(16:0_22:5)-H | 1_PE(20:1_20:4)-H	902220.1 | 844425.93 | 758030.7	PE	[M-H]-	No	PE(18:0_22:5)	[M-H]-	0.119088	0.874008
717	17.35_744.5534m/z	NA	744.553	1	17.3473	0.6404	0	100 - 45 - 11.2	1.68435e+08	22.51	1.68581e+08	1.68046e+08	1.44381e+08	1.75996e+08	1.34133e+08	1.63583e+08	1.60953e+08	137845281	1.69371e+08	1.46227e+08	1.10195e+08	146945892	1_PE(18:0_18:1)-H | 1_DMPE(16:0_18:1)-H | 1_PE(16:0_20:1)-H | 1_CL(18:0_18:0_18:0_20:1)-2H	4804775.84 | 3741251.84 | 1221723.18 | 992158.83	PE	[M-H]-	No	PE(18:0_18:1)	[M-H]-|[M+H]+	0.398967	1.01691
719	17.35_794.5694m/z	NA	794.569	1	17.3473	0.5417	0	100 - 48 - 10.2	7.09957e+07	26.52	7.49695e+07	6.73024e+07	6.69393e+07	6.73464e+07	3.74142e+07	7.48311e+07	8.49251e+07	6.80411e+07	8.41054e+07	6.65148e+07	4.00087e+07	4.91638e+07	1_PE(18:0_22:4)-H | 1_DMPE(16:0_22:4)-H | 1_PE(18:1_22:3)-H	1389748.52 | 1107035.55 | 503635	PE	[M-H]-	No	PE(18:0_22:4)	[M-H]-|[M+H]+	0.063809	0.829697
782	15.69_790.5362m/z	NA	790.536	1	15.6893	0.176717	0	100 - 52.1 - 7.86	125360373	58.61	2.80358e+08	1.51844e+08	1.75672e+08	1.28631e+08	2.90629e+07	1.23695e+08	1.85879e+08	7.8923e+07	1.87272e+08	1.61583e+08	5.80175e+07	1.82562e+08	1_PE(18:1_22:6)+H | 1_PE(16:0_22:4)+Na | 3_PE(40:7)+H	27946507.1 | 25026485.8 | 24865250	PE	[M+H]+	Yes	PE(18:1_22:6)	[M+H]+	0.452065	1.03827
390	15.84_764.5224m/z	NA	764.522	1	15.8369	0.567717	0	100 - 47.2	208396326	15.86	2.33439e+08	2.13149e+08	1.99057e+08	2.29424e+08	1.58139e+08	2.02893e+08	2.28429e+08	1.71266e+08	2.2057e+08	224104990	1.52135e+08	1.72825e+08	1_PE(18:1_20:4)-H | 1_PE(16:0_22:5)-H	4510304.17 | 1488416.17	PE	[M-H]-	Yes	PE(18:1_20:4)	[M-H]-|[M+H]+|[M+Na]+	0.436968	0.986579
1027	17.08_772.6192m/z	NA	772.619	1	17.0815	0.414033	0	100 - 35.7	2.2513e+08	42.05	2.92154e+08	4.00679e+08	2.31594e+08	3.409e+08	2.48844e+08	2.41e+08	2.33136e+08	1.56121e+08	282646877	2.36556e+08	7.0826e+07	2.0029e+08	1_Plasmanyl-PC(O-18:1/18:1)+H | 1_Plasmenyl-PC(P-18:0/18:1)+H	38308686.22 | 38308686.22	Plasmanyl-PC	[M+H]+	No	Plasmanyl-PC(O-18:1/18:1)	[M+H]+	0.0424323	1.31729
832	15.96_792.5532m/z	NA	792.553	1	15.9643	0.23475	0	100 - 26	3.81802e+07	74.17	8.72508e+07	6.7929e+07	5.42569e+07	5.15895e+07	1.06892e+07	5.04447e+07	6.43904e+07	4.02249e+07	5.93679e+07	5.05622e+07	1.06267e+07	2.53706e+07	1_PE(18:1_22:5)+H | 1_PE(18:0_22:6)+H | 3_PE(40:6)+H	3475772.03 | 3383099.02 | 3329104	PE	[M+H]+	Yes	PE(18:1_22:5)	[M+H]+	0.460906	1.02538
573	16.70_742.5379m/z	NA	742.538	1	16.6966	1.16363	0	100 - 45.2 - 10.7	2.5064e+08	12.61	2.62924e+08	2.68898e+08	2.41342e+08	2.83271e+08	2.41846e+08	2.65254e+08	2.61828e+08	2.60097e+08	2.68873e+08	2.60056e+08	190105803	1.79041e+08	1_PE(18:1_18:1)-H | 1_PE(18:0_18:2)-H | 1_CL(18:0_18:0_18:1_20:2)-2H | 1_DMPE(16:0_18:2)-H | 1_PE(16:0_20:2)-H	3331602.42 | 2288108 | 1996069.11 | 1305861.59 | 807667.76	PE	[M-H]-	No	PE(18:1_18:1)	[M-H]-|[M+Na]+	0.338667	0.986454
743	17.47_770.5690m/z	NA	770.569	1	17.4666	0.3438	0	100 - 19.1	5.75075e+06	56.33	7.80321e+06	1.11372e+07	6.54896e+06	9.73961e+06	3.93328e+06	8.14136e+06	6.82695e+06	4.64061e+06	8.32864e+06	5.1093e+06	0	3.5196e+06	1_PE(18:1_20:1)-H | 1_DMPE(18:1_18:1)-H	486144.95 | 345774.55	PE	[M-H]-	No	PE(18:1_20:1)	[M-H]-|[M+H]+	0.213911	1.18505
979	19.01_800.6162m/z	NA	800.616	1	19.0103	0.180133	0	100 - 18.4	1.43697e+06	184.85	977199	1.40093e+06	210807	1.06702e+06	0	365439	829128	0	1.35953e+06	136826	0	5.68958e+06	1_PE(18:1_22:0)-H	394918	PE	[M-H]-	Yes	PE(18:1_22:0)	[M-H]-|[M+H]+	0.305739	1.35863
259	15.07_762.5066m/z	NA	762.507	1	15.0716	0.237267	0	100 - 4.96 - 0.176	5.61797e+06	60.72	1.16784e+07	9.31911e+06	8.44315e+06	7.91023e+06	5.43461e+06	6.49754e+06	7.80853e+06	4.01648e+06	6.00856e+06	8.38504e+06	1.32927e+06	4.11081e+06	1_PE(18:2_20:4)-H	284612	PE	[M-H]-	Yes	PE(18:2_20:4)	[M-H]-|[M+H]+	0.075487	1.30778
972	16.79_794.5672m/z	NA	794.567	1	16.7851	0.315183	0	100 - 46.3	2.19208e+08	52.78	385979628	3.23502e+08	2.33497e+08	3.0618e+08	1.36505e+08	3.1782e+08	3.41721e+08	2.05692e+08	3.41103e+08	2.45795e+08	108550536	1.65947e+08	1_PE(20:1_20:4)+H | 1_PE(18:0_22:5)+H | 1_PE(18:1_22:4)+H | 1_PE(20:2_20:3)+H | 3_PE(40:5)+H | 1_PE(18:2_22:3)+H | 1_PEtOH(20:1_20:5)+NH4 | 1_PEtOH(18:1_22:5)+NH4 | 1_PEtOH(18:0_22:6)+NH4 | 3_PEtOH(40:6)+NH4	12611398.28 | 11841895.51 | 11610371.11 | 11550531.57 | 11527390 | 6133298.36 | 1139827.11 | 307308.62 | 269240.02 | 89531.01	PE	[M+H]+	No	PE(20:1_20:4)	[M+H]+	0.400118	0.954228
1173	17.68_822.5982m/z	NA	822.598	1	17.6784	0.142467	0	100 - 29.2	6.68573e+06	82.37	1.4593e+07	1.07473e+07	7.18921e+06	8.10195e+06	1.25425e+06	1.13709e+07	1.53115e+07	4.49375e+06	1.23208e+07	6.7843e+06	0	8.11911e+06	1_PE(20:4_22:1)+H | 3_PE(42:5)+H	1173645.09 | 944574.8	PE	[M+H]+	Yes	PE(20:4_22:1)	[M+H]+	0.291652	0.833028
111	14.23_747.5164m/z	NA	747.516	1	14.2266	0.14035	0	100	316396	87.86	551498	451311	223171	876179	457676	549597	621195	429475	340892	244940	0	0	1_PG(16:0_18:1)-H	56332.8	PG	[M-H]-	Yes	PG(16:0_18:1)	[M-H]-	0.28456	1.17096
156	14.50_773.5327m/z	NA	773.533	1	14.5022	0.647417	0	100 - 78.8 - 18.6	3.08847e+07	75.76	6.30195e+07	4.4475e+07	1.68552e+07	6.54605e+07	2.6461e+07	5.11838e+07	6.19157e+07	2.2265e+07	5.24278e+07	2.49186e+07	1.57466e+06	3.58482e+06	1_PG(18:1_18:1)-H	607806	PG	[M-H]-	Yes	PG(18:1_18:1)	[M-H]-|[M+NH4]+	0.478015	1.01674
52	12.75_865.5002m/z	NA	865.5	1	12.7472	1.0439	0	100 - 55.9 - 13.1 - 0.599	6.17346e+07	101.27	5.9437e+07	4.59503e+07	4.52946e+07	5.56489e+07	2.19139e+07	3.69069e+07	6.76019e+07	2.35397e+07	3.34139e+07	4.87968e+07	1.70274e+07	1.03799e+08	1_PG(22:6_22:6)-H	971152	PG	[M-H]-	Yes	PG(22:6_22:6)	[M-H]-|[M+NH4]+	0.36405	1.08554
2412	22.79_834.7894m/z	NA	834.789	1	22.7896	0.0806	0	100 - 59.1	6.77179e+07	99.82	1.67361e+08	8.40291e+07	42384241	3.81126e+07	1.99271e+08	1.063e+08	0	4.71326e+07	1.53958e+08	0	0	0	1_plasmanyl-TG(O-16:0_16:0_18:2)+NH4 | 1_plasmanyl-TG(O-18:1_16:0_16:1)+NH4 | 1_plasmenyl-TG(P-18:0_16:0_16:1)+NH4 | 1_plasmanyl-TG(O-16:1_16:0_18:1)+NH4 | 1_plasmenyl-TG(P-16:0_16:0_18:1)+NH4 | 1_plasmanyl-TG(O-18:0_14:0_18:2)+NH4 | 1_plasmenyl-TG(P-20:1_14:0_16:0)+NH4 | 1_plasmanyl-TG(O-20:1_14:1_16:0)+NH4 | 1_plasmenyl-TG(P-20:0_14:1_16:0)+NH4 | 1_plasmenyl-TG(P-18:1_16:0_16:0)+NH4 | 1_plasmen…	13845211 | 9846257 | 9846257 | 9624131 | 9624131 | 8058571 | 7854498 | 6847979.98 | 6847979.98 | 6820569 | 6071400.47 | 5829250 | 4059617 | 4059617 | 3837491 | 3837491 | 3053098.98 | 3025688 | 2867589.47 | 2867589.47 | 2830972.98 | 1054963.38 | 990095.87 | 54732.23 | 54732.23	ether-TG	[M+NH4]	Yes	plasmanyl-TG(O-16:0_16:0_18:2)	[M+NH4]	0.172932	1.72796
2419	22.81_860.8042m/z	NA	860.804	1	22.8096	0.100783	0	100 - 73.2	1.24234e+08	92.71	252147836	2.70187e+08	1.6394e+07	1.22848e+08	252728772	2.60191e+08	1.51697e+07	9.57722e+07	2.81711e+08	2.35648e+07	0	0	1_plasmanyl-TG(O-16:0_18:1_18:2)+NH4 | 1_plasmanyl-TG(O-18:1_16:0_18:2)+NH4 | 1_plasmenyl-TG(P-18:0_16:0_18:2)+NH4 | 1_plasmanyl-TG(O-18:0_16:1_18:2)+NH4 | 1_plasmenyl-TG(P-18:1_16:0_18:1)+NH4 | 1_plasmanyl-TG(O-18:1_16:1_18:1)+NH4 | 1_plasmenyl-TG(P-18:0_16:1_18:1)+NH4 | 1_plasmanyl-TG(O-16:1_18:1_18:1)+NH4 | 1_plasmenyl-TG(P-16:0_18:1_18:1)+NH4 | 1_plasmenyl-TG(P-20:1_16:0_16:1)+NH4 | 1_plasman…	21940852 | 20259536 | 20259536 | 15741279 | 13731388 | 9213131 | 9213131 | 7706352 | 7706352 | 7531815 | 7134702.59 | 7134702.59 | 6086320.7 | 6086320.7 | 4221294.27 | 3942762.59 | 1568063.7 | 1506779 | 1506779 | 1451444.59	ether-TG	[M+NH4]	Yes	plasmanyl-TG(O-16:0_18:1_18:2)	[M+NH4]	0.273183	1.35171
2473	23.05_810.7891m/z	NA	810.789	1	23.0513	0.08165	0	100 - 57.4	2.2273e+07	118.19	4.28198e+07	5.21225e+07	0	0	7.30863e+07	3.74071e+07	0	0	5.31493e+07	0	2.83714e+07	4.71386e+07	1_plasmanyl-TG(O-18:0_14:0_16:0)+NH4 | 1_plasmanyl-TG(O-16:0_16:0_16:0)+NH4 | 1_plasmanyl-TG(O-20:0_12:0_16:0)+NH4 | 1_plasmanyl-TG(O-16:0_14:0_18:0)+NH4 | 1_plasmanyl-TG(O-20:0_14:0_14:0)+NH4 | 1_plasmanyl-TG(O-18:0_12:0_18:0)+NH4	10273313.2 | 9695276 | 6662113.2 | 1164240.4 | 854339.6 | 185318.4	ether-TG	[M+NH4]	Yes	plasmanyl-TG(O-18:0_14:0_16:0)	[M+NH4]	0.213045	1.85551
2482	23.07_836.8033m/z	NA	836.803	1	23.0717	0.205067	0	100 - 57.8 - 13.4	3.3923e+08	24.26	3.68335e+08	3.9454e+08	268072167	3.61096e+08	4.43145e+08	4.60177e+08	2.5014e+08	3.84018e+08	451936413	2.88394e+08	2.38055e+08	2.11931e+08	1_plasmanyl-TG(O-16:0_16:0_18:1)+NH4 | 1_plasmanyl-TG(O-20:1_14:0_16:0)+NH4 | 1_plasmenyl-TG(P-20:0_14:0_16:0)+NH4 | 1_plasmanyl-TG(O-18:0_16:0_16:1)+NH4 | 1_plasmanyl-TG(O-16:1_16:0_18:0)+NH4 | 1_plasmenyl-TG(P-16:0_16:0_18:0)+NH4 | 1_plasmanyl-TG(O-18:1_16:0_16:0)+NH4 | 1_plasmenyl-TG(P-18:0_16:0_16:0)+NH4 | 1_plasmanyl-TG(O-18:0_14:0_18:1)+NH4 | 1_plasmanyl-TG(O-20:0_14:0_16:1)+NH4 | 1_plasman…	23498354 | 16460151.5 | 16460151.5 | 16210830.1 | 16135634.1 | 16135634.1 | 15940740 | 15940740 | 8077025.5 | 789501.6 | 714305.6 | 714305.6 | 589811 | 464984.2	ether-TG	[M+NH4]	Yes	plasmanyl-TG(O-16:0_16:0_18:1)	[M+NH4]	0.499211	1.00028
2489	23.11_862.8202m/z	NA	862.82	1	23.1126	0.329683	0	100 - 60.7 - 13.7	5.10466e+08	17.37	585645703	5.82959e+08	4.75348e+08	4.81904e+08	6.11733e+08	6.32009e+08	3.82703e+08	5.62698e+08	6.3588e+08	4.15344e+08	4.16574e+08	4.14444e+08	1_plasmanyl-TG(O-18:1_16:0_18:1)+NH4 | 1_plasmenyl-TG(P-18:0_16:0_18:1)+NH4 | 1_plasmanyl-TG(O-18:0_16:1_18:1)+NH4 | 1_plasmanyl-TG(O-20:1_14:0_18:1)+NH4 | 1_plasmenyl-TG(P-20:0_14:0_18:1)+NH4 | 1_plasmanyl-TG(O-16:0_18:1_18:1)+NH4 | 1_plasmanyl-TG(O-20:1_16:0_16:1)+NH4 | 1_plasmenyl-TG(P-20:0_16:0_16:1)+NH4 | 1_plasmanyl-TG(O-16:1_16:0_20:1)+NH4 | 1_plasmenyl-TG(P-16:0_16:0_20:1)+NH4 | 1_plasman…	26078910 | 26078910 | 16347883.9 | 16009278.3 | 16009278.3 | 15824990 | 10776813.9 | 10776813.9 | 10373803.9 | 10373803.9 | 10343409.86 | 10253920 | 8510694.3 | 8304390.3 | 8304390.3 | 7952358.3 | 886960.4 | 881820.6 | 642777.8 | 522893.9 | 401093.3 | 401093.3 | 328624.4 | 324720.9 | 324720.9 | 273778.16 | 161742.3	ether-TG	[M+NH4]	Yes	plasmanyl-TG(O-18:1_16:0_18:1)	[M+NH4]	0.364525	1.04145
2504	23.15_888.8363m/z	NA	888.836	1	23.1537	0.35095	0	92.1 - 100	1.98252e+08	41.17	2.61745e+08	2.52979e+08	2.76356e+08	1.9281e+08	2.59881e+08	2.70251e+08	2.03111e+08	210589065	3.1077e+08	1.94794e+08	6.60141e+07	1.84736e+08	1_plasmanyl-TG(O-18:0_18:1_18:2)+NH4 | 1_plasmenyl-TG(P-18:1_18:0_18:1)+NH4 | 1_plasmanyl-TG(O-16:1_18:1_20:1)+NH4 | 1_plasmenyl-TG(P-16:0_18:1_20:1)+NH4 | 1_plasmanyl-TG(O-20:1_16:1_18:1)+NH4 | 1_plasmenyl-TG(P-20:0_16:1_18:1)+NH4 | 1_plasmanyl-TG(O-16:0_18:1_20:2)+NH4 | 1_plasmanyl-TG(O-18:1_18:1_18:1)+NH4 | 1_plasmenyl-TG(P-18:0_18:1_18:1)+NH4 | 1_plasmanyl-TG(O-18:1_18:0_18:2)+NH4 | 1_plasmen…	14926763 | 9990032.9 | 9812284.5 | 9812284.5 | 9764157.4 | 9764157.4 | 9633799.6 | 9297395 | 9297395 | 6322005.9 | 6322005.9 | 6144257.5 | 6096130.4 | 4668558.4 | 1207527.4 | 1167971.6 | 1055801.1 | 1055801.1 | 1029042.5 | 1029042.5 | 997423.5 | 981651.9 | 981651.9 | 930640.5 | 756369.82 | 741139.88 | 741139.88 | 675896.93 | 563719.2 | 332060.72	ether-TG	[M+NH4]	Yes	plasmanyl-TG(O-18:0_18:1_18:2)	[M+NH4]	0.348125	1.04561
2565	23.44_838.8193m/z	NA	838.819	1	23.4431	0.184867	0	100 - 57.7 - 12.5	7.86645e+07	27.6	7.96364e+07	1.22252e+08	6.89086e+07	8.10367e+07	8.68246e+07	9.28013e+07	7.61262e+07	8.04334e+07	8.26547e+07	6.80286e+07	2.08081e+07	8.79374e+07	1_plasmanyl-TG(O-16:0_16:0_18:0)+NH4 | 1_plasmanyl-TG(O-20:0_14:0_16:0)+NH4 | 1_plasmanyl-TG(O-18:0_16:0_16:0)+NH4 | 1_plasmanyl-TG(O-18:0_14:0_18:0)+NH4 | 1_plasmanyl-TG(O-16:0_14:0_20:0)+NH4	7629800 | 6880215.1 | 6279105 | 1951805.1 | 680589.9	ether-TG	[M+NH4]	Yes	plasmanyl-TG(O-16:0_16:0_18:0)	[M+NH4]	0.230347	1.09652
2572	23.46_864.8359m/z	NA	864.836	1	23.4639	0.349383	0	100 - 58.8 - 14.8	2.731e+08	17.47	2.5751e+08	3.49079e+08	2.79498e+08	3.05112e+08	2.83194e+08	3.19923e+08	2.69165e+08	3.0741e+08	3.26203e+08	2.34143e+08	1.57974e+08	2.4773e+08	1_plasmanyl-TG(O-18:1_16:0_18:0)+NH4 | 1_plasmenyl-TG(P-18:0_16:0_18:0)+NH4 | 1_plasmanyl-TG(O-18:0_16:0_18:1)+NH4 | 1_plasmanyl-TG(O-16:0_16:0_20:1)+NH4 | 1_plasmanyl-TG(O-20:0_16:0_16:1)+NH4 | 1_plasmanyl-TG(O-16:1_16:0_20:0)+NH4 | 1_plasmenyl-TG(P-16:0_16:0_20:0)+NH4 | 1_plasmanyl-TG(O-20:1_16:0_16:0)+NH4 | 1_plasmenyl-TG(P-20:0_16:0_16:0)+NH4 | 1_plasmanyl-TG(O-16:0_18:0_18:1)+NH4 | 1_plasman…	8949966 | 8949966 | 8767536 | 6979369.7 | 6814042.9 | 6670500.38 | 6670500.38 | 6591351 | 6591351 | 4534800 | 3005651.8 | 2817178.5 | 2817178.5 | 2581306.9 | 2358615 | 2358615 | 846582.2 | 537712.88 | 537712.88 | 301841.28	ether-TG	[M+NH4]	Yes	plasmanyl-TG(O-18:1_16:0_18:0)	[M+NH4]	0.442015	1.01205
2585	23.50_890.8523m/z	NA	890.852	1	23.5048	0.410117	0	100 - 66 - 13	3.40231e+08	30.2	2.7057e+08	4.14449e+08	4.69196e+08	3.52205e+08	2.96997e+08	4.31152e+08	4.51926e+08	4.14558e+08	4.80217e+08	3.17124e+08	1.70013e+08	2.12863e+08	1_plasmanyl-TG(O-20:1_16:0_18:1)+NH4 | 1_plasmenyl-TG(P-20:0_16:0_18:1)+NH4 | 1_plasmanyl-TG(O-20:0_16:1_18:1)+NH4 | 1_plasmanyl-TG(O-16:0_18:1_20:1)+NH4 | 1_plasmanyl-TG(O-18:1_18:0_18:1)+NH4 | 1_plasmenyl-TG(P-18:0_18:0_18:1)+NH4 | 1_plasmanyl-TG(O-16:1_18:1_20:0)+NH4 | 1_plasmenyl-TG(P-16:0_18:1_20:0)+NH4 | 1_plasmanyl-TG(O-18:0_18:1_18:1)+NH4 | 1_plasmanyl-TG(O-18:1_16:0_20:1)+NH4 | 1_plasmen…	9496662 | 9496662 | 8335240 | 8208569.2 | 8044623 | 8044623 | 7342668.71 | 7342668.71 | 7291678 | 3121875.2 | 3121875.2 | 3030300.2 | 2957929 | 2281693.65 | 2255974.71 | 2248953.83 | 1960453.2 | 1796507 | 1796507 | 1669836.2 | 1669836.2 | 1578261.2 | 1247265.7 | 1247265.7 | 1094552.71 | 1094552.71 | 876306.91 | 829654.65 | 803935.71 | 752945 | 407084.15 | 381365.21 | 374344.33	ether-TG	[M+NH4]	Yes	plasmanyl-TG(O-20:1_16:0_18:1)	[M+NH4]	0.120214	0.860829
2593	23.53_916.8682m/z	NA	916.868	1	23.5252	0.470867	0	100 - 70.5 - 2.39	3.13758e+08	42.21	2.47654e+08	3.87517e+08	5.06953e+08	299271782	2.63726e+08	4.22718e+08	4.89025e+08	3.82113e+08	486865144	3.0294e+08	1.02972e+08	1.73205e+08	1_plasmanyl-TG(O-18:1_18:2_20:0)+NH4 | 1_plasmenyl-TG(P-18:0_18:2_20:0)+NH4 | 1_plasmanyl-TG(O-20:0_18:1_18:2)+NH4 | 1_plasmanyl-TG(O-18:0_18:2_20:1)+NH4 | 1_plasmanyl-TG(O-16:0_18:2_22:1)+NH4 | 1_plasmanyl-TG(O-20:1_16:0_20:2)+NH4 | 1_plasmenyl-TG(P-20:0_16:0_20:2)+NH4 | 1_plasmanyl-TG(O-18:1_18:1_20:1)+NH4 | 1_plasmenyl-TG(P-18:0_18:1_20:1)+NH4 | 1_plasmanyl-TG(O-16:0_18:1_22:2)+NH4 | 1_plasmen…	4259624.1 | 4259624.1 | 3743102 | 3372283.9 | 2438490.62 | 2246637.3 | 2246637.3 | 1482886 | 1482886 | 1434656.5 | 1378180.9 | 1368408.97 | 1360186.62 | 1360186.62 | 1332399 | 1332399 | 1223257.06 | 1223257.06 | 1182663.59 | 716872.4 | 619348.2 | 615371.1 | 615371.1 | 460447.26 | 419853.79 | 419853.79 | 314188.67 | 289049.84 | 233557.9 | 233557.9 | 166840.4 | 166840.4 | 140820.53 | 140820.53 | 66…	ether-TG	[M+NH4]	Yes	plasmanyl-TG(O-18:1_18:2_20:0)	[M+NH4]	0.118956	0.81833
2594	23.53_942.8824m/z	NA	942.882	1	23.5252	0.368433	0	78.1 - 100 - 7.2	1.00137e+08	45.42	8.55488e+07	1.46524e+08	1.38544e+08	8.33267e+07	7.9637e+07	1.29763e+08	1.49059e+08	1.23756e+08	179369665	6.43337e+07	2.26207e+07	8.29327e+07	1_plasmanyl-TG(O-18:1_18:2_22:1)+NH4 | 1_plasmenyl-TG(P-18:0_18:2_22:1)+NH4 | 1_plasmenyl-TG(P-18:1_18:1_22:1)+NH4	1871157.29 | 1871157.29 | 1379854.29	ether-TG	[M+NH4]	Yes	plasmanyl-TG(O-18:1_18:2_22:1)	[M+NH4]	0.187123	0.825618
2659	23.85_866.8513m/z	NA	866.851	1	23.8527	0.223717	0	100 - 53.9 - 1.26	5.20833e+07	38.34	4.27088e+07	7.47523e+07	5.55835e+07	4.43199e+07	3.64412e+07	6.34419e+07	8.65513e+07	4.30652e+07	7.19573e+07	3.72766e+07	1.04711e+07	5.19873e+07	1_plasmanyl-TG(O-18:0_16:0_18:0)+NH4 | 1_plasmanyl-TG(O-16:0_16:0_20:0)+NH4 | 1_plasmanyl-TG(O-20:0_16:0_16:0)+NH4 | 1_plasmanyl-TG(O-20:0_14:0_18:0)+NH4 | 1_plasmanyl-TG(O-16:0_18:0_18:0)+NH4 | 1_plasmanyl-TG(O-18:0_14:0_20:0)+NH4 | 1_plasmanyl-TG(O-16:0_14:0_22:0)+NH4	3799977.4 | 3190140.84 | 3096268 | 993148 | 885232 | 294312.1 | 135131.09	ether-TG	[M+NH4]	Yes	plasmanyl-TG(O-18:0_16:0_18:0)	[M+NH4]	0.208681	0.839603
2663	23.87_892.8675m/z	NA	892.868	1	23.8732	0.32515	0	100 - 62.4 - 9.8	1.66821e+08	37.6	1.18453e+08	2.19891e+08	2.04613e+08	1.95712e+08	1.26861e+08	2.3374e+08	2.55647e+08	2.10488e+08	2.43379e+08	1.3593e+08	4.95809e+07	9.87739e+07	1_plasmanyl-TG(O-20:0_16:0_18:1)+NH4 | 1_plasmanyl-TG(O-20:1_16:0_18:0)+NH4 | 1_plasmenyl-TG(P-20:0_16:0_18:0)+NH4 | 1_plasmanyl-TG(O-18:1_16:0_20:0)+NH4 | 1_plasmenyl-TG(P-18:0_16:0_20:0)+NH4 | 1_plasmanyl-TG(O-18:0_16:0_20:1)+NH4 | 1_plasmanyl-TG(O-16:0_16:0_22:1)+NH4 | 1_plasmanyl-TG(O-16:1_16:0_22:0)+NH4 | 1_plasmenyl-TG(P-16:0_16:0_22:0)+NH4 | 1_plasmanyl-TG(O-18:0_18:0_18:1)+NH4 | 1_plasman…	3565299 | 2392326.3 | 2392326.3 | 2363937.1 | 2363937.1 | 2363881.9 | 2180237.41 | 2111573.76 | 2111573.76 | 1707072.1 | 1572848.62 | 587685.4 | 587685.4 | 587630.2 | 493725.5 | 493725.5 | 493670.3 | 310025.81 | 308037.3 | 308037.3 | 260002.6 | 241362.16 | 241362.16	ether-TG	[M+NH4]	Yes	plasmanyl-TG(O-20:0_16:0_18:1)	[M+NH4]	0.0955015	0.802022
2673	23.89_918.8837m/z	NA	918.884	1	23.8935	0.487967	0	100 - 68.8 - 14.8 - 0.738	2.24012e+08	37.91	1.65496e+08	2.75514e+08	3.04688e+08	2.35863e+08	1.73225e+08	3.09058e+08	3.25788e+08	2.91888e+08	3.36449e+08	1.96952e+08	8.4762e+07	1.07438e+08	1_plasmanyl-TG(O-18:0_18:1_20:1)+NH4 | 1_plasmanyl-TG(O-20:1_18:0_18:1)+NH4 | 1_plasmenyl-TG(P-20:0_18:0_18:1)+NH4 | 1_plasmanyl-TG(O-16:0_18:1_22:1)+NH4 | 1_plasmanyl-TG(O-18:1_18:1_20:0)+NH4 | 1_plasmenyl-TG(P-18:0_18:1_20:0)+NH4 | 1_plasmanyl-TG(O-20:0_18:1_18:1)+NH4 | 1_plasmanyl-TG(O-20:1_16:0_20:1)+NH4 | 1_plasmenyl-TG(P-20:0_16:0_20:1)+NH4 | 1_plasmanyl-TG(O-18:1_16:0_22:1)+NH4 | 1_plasmen…	3915138.1 | 3684850.8 | 3684850.8 | 3651494.5 | 3531357.16 | 3531357.16 | 3510007 | 2916710.1 | 2916710.1 | 2653066.5 | 2653066.5 | 2532929.16 | 1439495.5 | 1439495.5 | 1377950.69 | 1365326.02 | 1362018.69 | 1362018.69 | 972914.9 | 819421.26 | 579974.9 | 579974.9 | 548580.69 | 495497.99 | 426481.26 | 426481.26 | 405131.1 | 379533 | 379533 | 351233.4 | 351233.4 | 242096.5 | 242096.5 | 231854.39 | …	ether-TG	[M+NH4]	Yes	plasmanyl-TG(O-18:0_18:1_20:1)	[M+NH4]	0.0691129	0.790876
1780	19.91_794.6848m/z	NA	794.685	1	19.9075	0.280117	0	100 - 9.05	1.77958e+07	50.61	2.56483e+07	1.88281e+07	2.22188e+07	2.7279e+07	3.28572e+07	1.69747e+07	2.53154e+07	1.54313e+07	1.51182e+07	1.8827e+07	1.03558e+07	1.04662e+06	1_OxTG(18:0_18:1_9:0(CHO))+NH4	895983	OxTG	[M+NH4]+	Yes	OxTG(18:0_18:1_9:0(CHO))	[M+NH4]+	0.0240531	1.38361
2738	24.32_946.9141m/z	NA	946.914	1	24.3205	0.5937	0	100 - 75 - 17.6 - 2.39	6.1772e+07	30.92	4.97383e+07	8.12748e+07	6.93523e+07	6.13029e+07	4.16315e+07	8.25279e+07	7.21476e+07	6.63207e+07	8.6228e+07	4.40523e+07	2.12237e+07	4.32011e+07	1_plasmanyl-TG(O-18:1_16:0_24:1)+NH4 | 1_plasmenyl-TG(P-18:0_16:0_24:1)+NH4 | 1_plasmanyl-TG(O-20:0_18:1_20:1)+NH4 | 1_plasmanyl-TG(O-20:1_16:0_22:1)+NH4 | 1_plasmenyl-TG(P-20:0_16:0_22:1)+NH4 | 1_plasmenyl-TG(P-20:1_16:0_22:0)+NH4 | 1_plasmanyl-TG(O-16:0_18:1_24:1)+NH4 | 1_plasmanyl-TG(O-18:0_18:1_22:1)+NH4 | 1_plasmanyl-TG(O-20:1_18:0_20:1)+NH4 | 1_plasmenyl-TG(P-20:0_18:0_20:1)+NH4 | 1_plasman…	1206828.8 | 1206828.8 | 1017110.2 | 887170.33 | 887170.33 | 847105.42 | 793363.8 | 708890.11 | 544139.6 | 544139.6 | 493560.51 | 433724.08 | 433724.08 | 400952.92 | 400952.92 | 400890.3 | 235919.51 | 235919.51 | 198775.23 | 189336.52 | 189336.52 | 74000.7	ether-TG	[M+NH4]	Yes	plasmanyl-TG(O-18:1_16:0_24:1)	[M+NH4]	0.187892	0.863422
2744	24.34_894.8829m/z	NA	894.883	1	24.3408	0.14275	0	100	3.32101e+06	97.1	2.51248e+06	7.41393e+06	3.72524e+06	1.43796e+06	1.10206e+06	7.61586e+06	1.71075e+06	0	7.2737e+06	0	0	4.39498e+06	1_plasmanyl-TG(O-20:0_16:0_18:0)+NH4 | 1_plasmanyl-TG(O-18:0_16:0_20:0)+NH4 | 1_plasmanyl-TG(O-16:0_16:0_22:0)+NH4 | 1_plasmanyl-TG(O-16:0_18:0_20:0)+NH4 | 1_plasmanyl-TG(O-18:0_18:0_18:0)+NH4	1265613.3 | 1233125.9 | 1204263 | 430873.2 | 276244.5	ether-TG	[M+NH4]	Yes	plasmanyl-TG(O-20:0_16:0_18:0)	[M+NH4]	0.48465	0.975384
2746	24.34_920.8991m/z	NA	920.899	1	24.3408	0.265817	0	100 - 62	3.97547e+07	34.84	3.16964e+07	5.50174e+07	4.95302e+07	4.86418e+07	2.9536e+07	5.83562e+07	4.5611e+07	4.44755e+07	5.93707e+07	3.00592e+07	8.11612e+06	2.66572e+07	1_plasmanyl-TG(O-16:0_16:0_24:1)+NH4 | 1_plasmanyl-TG(O-18:1_16:0_22:0)+NH4 | 1_plasmenyl-TG(P-18:0_16:0_22:0)+NH4 | 1_plasmanyl-TG(O-18:0_16:0_22:1)+NH4 | 1_plasmanyl-TG(O-16:1_16:0_24:0)+NH4 | 1_plasmenyl-TG(P-16:0_16:0_24:0)+NH4 | 1_plasmanyl-TG(O-20:0_16:0_20:1)+NH4 | 1_plasmanyl-TG(O-20:1_16:0_20:0)+NH4 | 1_plasmenyl-TG(P-20:0_16:0_20:0)+NH4 | 1_plasmanyl-TG(O-20:0_18:0_18:1)+NH4 | 1_plasman…	1532996.1 | 1422099.4 | 1422099.4 | 1382089.2 | 1299636.58 | 1299636.58 | 868539.4 | 682385.38 | 682385.38 | 524797.3 | 378967.1 | 334076.2 | 250005.84 | 249527.26 | 249527.26 | 217196.4 | 217196.4 | 168753.68 | 168753.68 | 72639.63 | 72639.63 | 63498.5 | 63100.28 | 63100.28	ether-TG	[M+NH4]	Yes	plasmanyl-TG(O-16:0_16:0_24:1)	[M+NH4]	0.272693	0.901415
2747	24.34_972.9308m/z	NA	972.931	1	24.3408	0.265817	0	98.2 - 100 - 26.7	1.72879e+07	39.9	1.48298e+07	2.11845e+07	2.44543e+07	1.72062e+07	1.3831e+07	2.70004e+07	2.29453e+07	2.07813e+07	2.68234e+07	1.44843e+07	4.11455e+06	5.35483e+06	1_plasmanyl-TG(O-20:1_20:1_20:1)+NH4 | 1_plasmenyl-TG(P-20:0_20:1_20:1)+NH4 | 1_plasmanyl-TG(O-16:1_20:1_24:1)+NH4 | 1_plasmenyl-TG(P-16:0_20:1_24:1)+NH4	128319 | 128319 | 76960.24 | 76960.24	ether-TG	[M+NH4]	Yes	plasmanyl-TG(O-20:1_20:1_20:1)	[M+NH4]	0.107386	0.816763
2803	24.83_974.9465m/z	NA	974.947	1	24.8327	0.288717	0	100 - 91.1 - 30.6	1.2445e+07	55.85	1.20864e+07	1.60356e+07	9.48314e+06	8.65999e+06	6.25906e+06	1.32003e+07	9.64734e+06	1.03501e+07	1.56497e+07	5.30389e+06	3.10447e+06	7.9471e+06	1_plasmanyl-TG(O-16:0_20:1_24:1)+NH4 | 1_plasmanyl-TG(O-18:0_20:1_22:1)+NH4 | 1_plasmanyl-TG(O-20:0_20:1_20:1)+NH4 | 1_plasmanyl-TG(O-20:1_16:0_24:1)+NH4 | 1_plasmenyl-TG(P-20:0_16:0_24:1)+NH4 | 1_plasmanyl-TG(O-16:0_22:1_22:1)+NH4	220995.37 | 219478.26 | 176759.7 | 122873.51 | 122873.51 | 42718.56	ether-TG	[M+NH4]	Yes	plasmanyl-TG(O-16:0_20:1_24:1)	[M+NH4]	0.448053	0.969952
2805	24.85_948.9289m/z	NA	948.929	1	24.8531	0.371083	0	100 - 70.8 - 9.63	1.94794e+07	88.47	1.72118e+07	2.20085e+07	1.03221e+07	1.11574e+07	5.9138e+06	1.67681e+07	1.10991e+07	9.5738e+06	2.1814e+07	8.45282e+06	1.69278e+06	2.04447e+07	1_plasmanyl-TG(O-16:0_18:1_24:0)+NH4 | 1_plasmanyl-TG(O-18:0_18:1_22:0)+NH4 | 1_plasmanyl-TG(O-16:0_18:0_24:1)+NH4 | 1_plasmanyl-TG(O-16:1_18:0_24:0)+NH4 | 1_plasmenyl-TG(P-16:0_18:0_24:0)+NH4 | 1_plasmanyl-TG(O-18:0_18:0_22:1)+NH4	415645.7 | 177897.26 | 100174.59 | 99619.39 | 99619.39 | 88280.66	ether-TG	[M+NH4]	Yes	plasmanyl-TG(O-16:0_18:1_24:0)	[M+NH4]	0.47762	0.98384
179	6.21_480.3444m/z	NA	480.344	1	6.21162	0.6029	0	100 - 18.2	1.23657e+07	152.95	8.48206e+06	7.44468e+06	4.03477e+06	6.73597e+06	4.37235e+06	6.74069e+06	8.50712e+06	3.24235e+06	6.30805e+06	5.4749e+06	185492	1.19048e+07	1_Plasmanyl-LPC(O-16:1)+H	757960	ether-LPC	[M+H]+	Yes	Plasmanyl-LPC(O-16:1)	[M+H]+	0.449737	1.02632
205	6.72_508.3759m/z	NA	508.376	1	6.7249	0.206733	0	100 - 23.1	2.54245e+06	179.73	1.8329e+06	1.55358e+06	1.08297e+06	1.37856e+06	0	1.61118e+06	5.1554e+06	0	847766	2.16514e+06	0	2.11324e+06	1_Plasmanyl-LPC(O-18:1)+H	227345	ether-LPC	[M+H]+	Yes	Plasmanyl-LPC(O-18:1)	[M+H]+	0.212237	0.597988
713	15.30_690.5410m/z	NA	690.541	1	15.2986	0.0982667	0	100	6.14486e+06	86.99	8.80608e+06	1.86379e+07	4.48268e+06	1.177e+07	3.29095e+06	7.03482e+06	6.76786e+06	3.29e+06	1.27031e+07	7.73472e+06	1.04869e+06	6.60614e+06	1_Plasmanyl-PC(O-16:0/14:1)+H | 1_Plasmenyl-PC(P-16:0/14:0)+H	5939962.01 | 5939962.01	Plasmanyl-PC	[M+H]+	No	Plasmanyl-PC(O-16:0/14:1)	[M+H]+	0.282394	1.25199
746	15.49_692.5568m/z	NA	692.557	1	15.4936	0.430767	0	100 - 41.2 - 7.41	3.56824e+08	34.32	4.39615e+08	5.80146e+08	2.62613e+08	5.49371e+08	4.52146e+08	389125920	2.75971e+08	2.32194e+08	506576665	3.70241e+08	2.34743e+08	2.7955e+08	1_Plasmanyl-PC(O-16:0/14:0)+H	1.76855e+07	Plasmanyl-PC	[M+H]+	Yes	Plasmanyl-PC(O-16:0/14:0)	[M+H]+	0.100901	1.28734
798	15.77_718.5735m/z	NA	718.574	1	15.7681	0.5096	0	100 - 43.4	9.62594e+08	27.23	1148007015	1426874551	7.73121e+08	1321360895	1085372085	1065558375	9.37292e+08	6.2705e+08	1308368676	9.86836e+08	5.4588e+08	7.74649e+08	1_Plasmanyl-PC(O-16:1/16:0)+H | 1_Plasmenyl-PC(P-16:0/16:0)+H	58713562.54 | 58713562.54	Plasmanyl-PC	[M+H]+	No	Plasmanyl-PC(O-16:1/16:0)	[M+H]+	0.160889	1.16845
824	15.92_792.5878m/z	NA	792.588	1	15.9249	0.508083	0	100 - 30 - 2.11	6.6673e+08	77.62	6.99934e+08	7.49345e+08	5.12118e+08	5.73757e+08	1.31636e+08	4.95795e+08	5.23499e+08	3.52214e+08	516286736	4.58002e+08	2.1889e+08	1620295420	1_Plasmanyl-PC(O-16:0/22:6)+H | 1_Plasmenyl-PC(P-16:0/22:5)+H	43637268.69 | 43583273.67	Plasmanyl-PC	[M+H]+	No	Plasmanyl-PC(O-16:0/22:6)	[M+H]+	0.293543	1.13684
437	16.07_812.5788m/z	NA	812.579	1	16.0721	0.29235	0	100 - 50 - 2	2.67628e+07	44.44	2.58856e+07	2.99698e+07	2.57856e+07	2.59967e+07	2.00983e+07	2.0186e+07	2.44586e+07	1.63895e+07	2.39694e+07	2.69908e+07	1.99002e+07	5.32537e+07	1_Plasmanyl-PC(O-16:0/20:4)+HCO2	1.01722e+06	ether-PC	[M+HCO2]-	Yes	Plasmanyl-PC(O-16:0/20:4)	[M+HCO2]-|[M+H]+	0.115914	1.14056
852	16.08_744.5897m/z	NA	744.59	1	16.0817	0.370533	0	100 - 42.5 - 0.434 - 0.0409	5.10029e+08	33.43	649218608	8.31357e+08	4.55263e+08	6.59139e+08	6.2997e+08	5.29658e+08	6.14951e+08	3.86174e+08	5.92894e+08	6.48258e+08	2.49984e+08	4.68246e+08	1_Plasmanyl-PC(O-16:0/18:2)+H | 1_Plasmenyl-PC(P-18:0/16:1)+H	71285736.44 | 56836018.6	Plasmanyl-PC	[M+H]+	No	Plasmanyl-PC(O-16:0/18:2)	[M+H]+	0.132263	1.16343
439	16.07_862.5959m/z	NA	862.596	1	16.0721	0.195117	0	100 - 25.2	2.47423e+06	91.29	3.10684e+06	2.79628e+06	2.72398e+06	2.49253e+06	2.37859e+06	2.68632e+06	2.17055e+06	1.96578e+06	2.70642e+06	2.83143e+06	1.62608e+06	9.62868e+06	1_Plasmanyl-PC(O-18:1/22:6)+HCO2 | 1_Plasmenyl-PC(P-18:0/22:6)+HCO2	74292.21 | 74292.21	ether-PC	[M+HCO2]-	No	Plasmanyl-PC(O-18:1/22:6)	[M+HCO2]-|[M+H]+	0.157222	1.09204
465	16.27_838.5959m/z	NA	838.596	1	16.2666	0.2932	0	100 - 46.5	3.86741e+07	39.9	4.15606e+07	3.50486e+07	3.88946e+07	3.69279e+07	3.04473e+07	3.54563e+07	3.83364e+07	3.11512e+07	3.56864e+07	3.54153e+07	2.68242e+07	6.02472e+07	1_Plasmanyl-PC(O-18:1/20:4)+HCO2 | 1_Plasmenyl-PC(P-18:0/20:4)+HCO2 | 1_Plasmanyl-PC(O-16:0/22:5)+HCO2 | 1_Plasmanyl-PC(O-16:1/22:4)+HCO2 | 1_Plasmenyl-PC(P-16:0/22:4)+HCO2	1255085.39 | 1255085.39 | 622204.88 | 245102.86 | 245102.86	ether-PC	[M+HCO2]-	No	Plasmanyl-PC(O-18:1/20:4)	[M+HCO2]-|[M+H]+	0.275885	1.03882
1619	19.26_748.6187n	748.619	766.653	1	19.2615	0.441133	0	100 - 56.5 - 6.93	1.13347e+08	53.3	1.67718e+08	8.81065e+07	1.43989e+08	1.66415e+08	2.33977e+08	8.70624e+07	1.54198e+08	8.3285e+07	7.24711e+07	1.18031e+08	7.83429e+07	1.51324e+07	1_OxTG(16:0_18:1_9:0(CHO))+NH4 | 1_OxTG(16:1_18:0_9:0(CHO))+NH4	4445230.4 | 1938514.53	OxTG	[M+NH4]+	Yes	OxTG(16:0_18:1_9:0(CHO))	[M+NH4]+	0.0370278	1.55365
413	15.93_836.5790m/z	NA	836.579	1	15.9348	0.274033	0	100 - 25.4	5.44529e+06	107.84	5.44362e+06	6.93442e+06	4.61951e+06	7.53847e+06	5.4321e+06	2.92524e+06	3.14837e+06	2.14735e+06	4.41436e+06	5.42008e+06	7.98638e+06	2.46029e+07	1_Plasmenyl-PC(P-18:1/20:4)+HCO2 | 1_Plasmanyl-PC(O-16:0/22:6)+HCO2 | 1_Plasmanyl-PC(O-16:1/22:5)+HCO2 | 1_Plasmenyl-PC(P-16:0/22:5)+HCO2	354445.18 | 327324.4 | 316335.58 | 316335.58	Plasmenyl-PC	[M+HCO2]-	No	Plasmenyl-PC(P-18:1/20:4)	[M+HCO2]-	0.00839383	1.65979
993	16.90_796.6191m/z	NA	796.619	1	16.9032	0.276617	0	100 - 31.5 - 2.01	3.7835e+08	34.57	5.19826e+08	5.71772e+08	3.44116e+08	5.24352e+08	2.78526e+08	3.72886e+08	4.42882e+08	2.60327e+08	4.57673e+08	322431895	9.19222e+07	3.82593e+08	1_Plasmanyl-PC(O-16:0/22:4)+H	5.215e+07	Plasmanyl-PC	[M+H]+	Yes	Plasmanyl-PC(O-16:0/22:4)	[M+H]+	0.147432	1.20601
1022	17.06_822.6347m/z	NA	822.635	1	17.0616	0.236883	0	100 - 40.8	1.49124e+08	50.27	3.03664e+08	231941899	188780107	2.16082e+08	9.66935e+07	1.5665e+08	1.69205e+08	7.43589e+07	1.91318e+08	1.38071e+08	1.71437e+07	9.64052e+07	1_Plasmanyl-PC(O-18:1/22:4)+H | 1_Plasmenyl-PC(P-18:0/22:4)+H	24643229.76 | 24643229.76	Plasmanyl-PC	[M+H]+	No	Plasmanyl-PC(O-18:1/22:4)	[M+H]+	0.0767799	1.42154
2408	22.75_952.8284m/z	NA	952.828	1	22.7492	0.200883	0	100 - 68.3	1.15721e+08	70.38	1.38877e+08	1.58838e+08	6.10639e+07	9.18042e+07	103739901	7.77023e+07	3.8098e+07	1.68147e+07	9.92574e+07	5.45297e+07	1.13285e+08	3.00496e+08	1_TG(18:0_18:0_22:6)+NH4 | 1_TG(18:0_18:1_22:5)+NH4 | 1_TG(16:0_20:0_22:6)+NH4 | 1_TG(18:0_18:2_22:4)+NH4 | 1_TG(18:0_20:2_20:4)+NH4 | 1_TG(16:0_20:1_22:5)+NH4 | 1_TG(18:1_20:1_20:4)+NH4 | 1_TG(18:0_18:3_22:3)+NH4 | 1_TG(18:0_20:3_20:3)+NH4 | 1_TG(18:1_18:1_22:4)+NH4 | 1_TG(18:1_18:2_22:3)+NH4 | 1_TG(18:2_20:0_20:4)+NH4 | 1_TG(18:1_20:2_20:3)+NH4 | 1_TG(18:1_18:3_22:2)+NH4 | 1_TG(16:0_20:4_22:2)+…	12966955 | 12505658.9 | 11656409.6 | 10856590.2 | 10794819.6 | 10230620.2 | 10065405.8 | 10008780.05 | 9961383.13 | 9773956.9 | 9569772.1 | 9437154.5 | 9380056.33 | 9249552.07 | 9219214.02 | 9197316.9 | 8764290.93 | 8684443.5 | 8578967.32 | 8563678.73 | 8550118.95 | 8461399.18 | 4715700.44	TG	[M+NH4]+	Yes	TG(18:0_18:0_22:6)	[M+NH4]+	0.0224136	1.93547
687	17.17_840.6109m/z	NA	840.611	1	17.1703	0.1375	0	100 - 39.7	1.19623e+06	91.55	1.63282e+06	3.12871e+06	1.54981e+06	1.20491e+06	942224	956448	2.2173e+06	533614	0	1.4125e+06	0	3.49009e+06	1_Plasmanyl-PC(O-18:0/20:4)+HCO2	326262	ether-PC	[M+HCO2]-	Yes	Plasmanyl-PC(O-18:0/20:4)	[M+HCO2]-|[M+H]+	0.124237	1.65209
324	15.50_720.4956m/z	NA	720.496	1	15.5035	0.234467	0	100 - 42.3	3.24307e+06	80.29	6.09904e+06	5.96539e+06	3.09779e+06	7.16456e+06	0	4.71762e+06	4.79185e+06	3.13753e+06	4.06043e+06	6.5971e+06	928482	1.69604e+06	1_Plasmenyl-PE(P-16:0/20:5)-H	75113.5	ether-PE	[M-H]-	Yes	Plasmenyl-PE(P-16:0/20:5)	[M-H]-|[M+H]+	0.447025	0.958045
393	15.86_672.4954m/z	NA	672.495	1	15.8565	0.333283	0	100 - 41.2	8.80801e+06	51.34	8.88414e+06	1.44499e+07	6.431e+06	1.51761e+07	7.83309e+06	1.34124e+07	1.19151e+07	8.43952e+06	1.29997e+07	1.1321e+07	5.29798e+06	7.11986e+06	1_Plasmenyl-PE(P-16:0/16:1)-H	323584	ether-PE	[M-H]-	Yes	Plasmenyl-PE(P-16:0/16:1)	[M-H]-|[M+H]+	0.303855	0.908527
825	15.92_816.5872m/z	NA	816.587	1	15.9249	0.117433	0	100 - 56.5	7.4989e+06	387.3	0	0	0	0	0	0	0	0	0	0	0	0	1_Plasmenyl-PC(P-18:1/22:6)+H	2.00684e+07	ether-PC	[M+H]+	Yes	Plasmenyl-PC(P-18:1/22:6)	[M+H]+	#DIV/0!	#DIV/0!
421	15.99_746.5115m/z	NA	746.512	1	15.9937	0.801833	0	100 - 48.3 - 9.97	4.0161e+08	30.26	3.72206e+08	3.74968e+08	3.53199e+08	3.61689e+08	1.99639e+08	3.33147e+08	3.91207e+08	2.94639e+08	3.59861e+08	3.59858e+08	4.31774e+08	5.33477e+08	1_Plasmenyl-PE(P-16:0/22:6)-H	8665142	ether-PE	[M-H]-	Yes	Plasmenyl-PE(P-16:0/22:6)	[M-H]-|[M+H]+	0.344469	0.955708
448	16.15_722.5116m/z	NA	722.512	1	16.15	1.15702	0	100 - 45.4 - 9.03	9.13698e+08	26.68	7.99471e+08	7.86207e+08	7.42601e+08	8.24458e+08	5.79109e+08	8.01834e+08	8.48208e+08	7.70378e+08	8.36514e+08	7.85071e+08	9.98294e+08	1034576136	1_Plasmenyl-PE(P-16:0/20:4)-H | 1_Plasmanyl-PE(O-16:0/20:5)-H	22936110 | 5854829.59	ether-PE	[M-H]-	Yes	Plasmenyl-PE(P-16:0/20:4)	[M-H]-|[M+H]+	0.108634	0.923266
454	16.19_772.5276m/z	NA	772.528	1	16.1887	0.370583	0	100 - 48.1 - 5.19	8.41632e+07	25.45	8.62783e+07	7.51703e+07	8.37468e+07	8.09984e+07	4.20729e+07	7.45574e+07	8.76281e+07	6.4585e+07	8.12947e+07	8.79929e+07	7.31335e+07	9.98141e+07	1_Plasmenyl-PE(P-18:1/22:6)-H	1.66166e+06	ether-PE	[M-H]-	Yes	Plasmenyl-PE(P-18:1/22:6)	[M-H]-|[M+H]+	0.281795	0.92983
456	16.21_698.5116m/z	NA	698.512	1	16.2084	0.40995	0	100 - 40.5	1.54133e+07	45.56	1.65917e+07	2.20852e+07	1.77398e+07	2.19901e+07	1.08569e+07	1.956e+07	2.18499e+07	2.01488e+07	1.94026e+07	1.95385e+07	3.48203e+06	1.24511e+07	1_Plasmenyl-PE(P-16:0/18:2)-H	254701	ether-PE	[M-H]-	Yes	Plasmenyl-PE(P-16:0/18:2)	[M-H]-|[M+H]+	0.159854	0.888199
476	16.33_748.5275m/z	NA	748.528	1	16.3253	0.821717	0	100 - 46.3 - 7.47	3.9623e+08	14.18	3.99874e+08	3.73588e+08	3.60319e+08	4.10817e+08	2.63775e+08	4.0402e+08	4.10889e+08	3.69932e+08	4.09388e+08	3.86825e+08	3.60736e+08	3.79557e+08	1_Plasmenyl-PE(P-18:1/20:4)-H | 1_Plasmenyl-PE(P-16:0/22:5)-H | 1_Plasmanyl-PE(O-16:0/22:6)-H	5640214.56 | 2567223.84 | 1318191.89	ether-PE	[M-H]-	Yes	Plasmenyl-PE(P-18:1/20:4)	[M-H]-|[M+H]+	0.120184	0.912834
908	16.47_776.5571m/z	NA	776.557	1	16.472	0.0978	0	100 - 52.4	2.84758e+07	101.81	2.28497e+07	5.88376e+07	3.07656e+07	3.3977e+07	0	3.77302e+07	94702577	2.51381e+07	5.60179e+07	6.03025e+07	6.81655e+06	0	1_Plasmenyl-PE(P-18:1/22:5)+H | 1_Plasmenyl-PE(P-18:0/22:6)+H	4450064.8 | 1932571.55	ether-PE	[M+H]+	Yes	Plasmenyl-PE(P-18:1/22:5)	[M+H]+	0.0654949	0.534628
921	16.55_718.5733m/z	NA	718.573	1	16.55	0.628	0	100 - 48.2	6.51198e+08	30.55	8.31904e+08	7.71429e+08	4.95023e+08	7.87251e+08	5.30004e+08	6.89516e+08	7.57003e+08	5.1941e+08	7.51602e+08	508877336	3.95091e+08	1011089689	1_Plasmenyl-PC(P-16:0/16:0)+H | 1_Plasmanyl-PC(O-16:1/16:0)+H | 1_Plasmanyl-PC(O-16:0/16:1)+H	50757828.38 | 50405046.4 | 50117927.08	ether-PC	[M+H]+	No	Plasmenyl-PC(P-16:0/16:0)	[M+H]+	0.3416	1.05864
578	16.72_674.5118m/z	NA	674.512	1	16.7164	0.216083	0	100 - 36.1 - 1.08	5.47132e+06	63.62	5.84926e+06	1.19108e+07	5.21654e+06	1.08525e+07	4.60304e+06	7.5976e+06	7.25265e+06	6.31532e+06	7.83214e+06	5.42742e+06	4.95575e+06	3.19897e+06	1_Plasmenyl-PE(P-16:0/16:0)-H	373311	ether-PE	[M-H]-	Yes	Plasmenyl-PE(P-16:0/16:0)	[M-H]-|[M+H]+	0.314379	1.1164
957	16.75_744.5895m/z	NA	744.59	1	16.7455	0.591	0	100 - 46.6	4.93253e+08	57.91	5.95581e+08	6.24749e+08	3.99212e+08	5.6411e+08	3.06097e+08	5.74219e+08	4.85032e+08	3.48426e+08	6.38563e+08	3.93349e+08	1.8996e+08	1125893243	1_Plasmenyl-PC(P-16:0/18:1)+H | 1_Plasmanyl-PC(O-16:0/18:2)+H | 1_Plasmenyl-PC(P-16:1/18:0)+H | 1_Plasmanyl-PC(O-18:1/16:1)+H | 1_Plasmenyl-PC(P-18:1/16:0)+H	69521902.13 | 69042233.23 | 68578151.81 | 67704344.61 | 67704344.61	ether-PC	[M+H]+	No	Plasmenyl-PC(P-16:0/18:1)	[M+H]+	0.45293	1.02056
981	16.84_818.6035m/z	NA	818.604	1	16.8441	0.236867	0	100 - 55	7.0306e+07	144.66	4.785e+07	8.78248e+07	3.62255e+07	4.11572e+07	4.82347e+06	3.71465e+07	4.91606e+07	1.65839e+07	4.33388e+07	3.49765e+07	1.51514e+07	3.14373e+08	1_Plasmenyl-PC(P-18:0/22:6)+H | 1_Plasmanyl-PC(O-18:1/22:6)+H	33285840.2 | 33033384.06	ether-PC	[M+H]+	No	Plasmenyl-PC(P-18:0/22:6)	[M+H]+	0.312055	1.20239
613	16.89_700.5273m/z	NA	700.527	1	16.8936	0.591683	0	100 - 42.9 - 5.53	2.18536e+08	30.09	1.92433e+08	2.19692e+08	1.68644e+08	2.13944e+08	1.55736e+08	2.0326e+08	1.73926e+08	1.60083e+08	2.04075e+08	1.70896e+08	180161865	2.34742e+08	1_Plasmenyl-PE(P-16:0/18:1)-H | 1_Plasmenyl-PE(P-18:1/16:0)-H	5882754.68 | 1994896.69	ether-PE	[M-H]-	Yes	Plasmenyl-PE(P-16:0/18:1)	[M-H]-|[M+H]+	0.315743	1.04188
620	16.91_750.5432m/z	NA	750.543	1	16.9133	0.2962	0	100 - 43.8 - 10	1.3248e+08	22.89	1.38096e+08	1.49022e+08	1.13368e+08	1.52138e+08	9.97394e+07	1.3457e+08	1.385e+08	1.18929e+08	1.47452e+08	1.2944e+08	8.12172e+07	8.21188e+07	1_Plasmenyl-PE(P-16:0/22:4)-H	3.99772e+06	ether-PE	[M-H]-	Yes	Plasmenyl-PE(P-16:0/22:4)	[M-H]-|[M+H]+	0.388752	0.975291
641	17.01_774.5430m/z	NA	774.543	1	17.0124	0.572083	0	100 - 48.9	1.28829e+08	27.74	1.29255e+08	1.23843e+08	1.22412e+08	1.26633e+08	6.06953e+07	1.13835e+08	1.32527e+08	9.69495e+07	1.19342e+08	1.10881e+08	1.11774e+08	1.58369e+08	1_Plasmenyl-PE(P-18:0/22:6)-H	1.30245e+06	ether-PE	[M-H]-	Yes	Plasmenyl-PE(P-18:0/22:6)	[M-H]-|[M+H]+	0.442198	0.981353
1013	17.02_794.6039m/z	NA	794.604	1	17.022	0.708233	0	100 - 39.1	7.22404e+08	52.58	9.6263e+08	9.43455e+08	5.9537e+08	8.03762e+08	407614973	738294106	7.38668e+08	5.2247e+08	8.72164e+08	6.28746e+08	3.05176e+08	1419368069	1_Plasmenyl-PC(P-18:0/20:4)+H | 1_Plasmanyl-PC(O-18:0/20:5)+H | 1_Plasmanyl-PC(O-18:1/20:4)+H	93371348.6 | 93094716.1 | 92894652.5	ether-PC	[M+H]+	No	Plasmenyl-PC(P-18:0/20:4)	[M+H]+	0.367841	1.06071
654	17.07_726.5429m/z	NA	726.543	1	17.0718	0.533217	0	100 - 44.3 - 4.87	5.81723e+07	20.98	5.52095e+07	7.02712e+07	5.27819e+07	5.71213e+07	4.37048e+07	6.26722e+07	4.47709e+07	6.45836e+07	6.17914e+07	4.52887e+07	4.91807e+07	4.43898e+07	1_Plasmenyl-PE(P-18:1/18:1)-H | 1_Plasmenyl-PE(P-18:0/18:2)-H	1888253.72 | 325151.38	ether-PE	[M-H]-	Yes	Plasmenyl-PE(P-18:1/18:1)	[M-H]-|[M+H]+	0.499775	0.999936
684	17.17_750.5432m/z	NA	750.543	1	17.1703	0.95655	0	100 - 46 - 8	4.35148e+08	22.42	4.36285e+08	4.03091e+08	369285627	4.42876e+08	247858701	4.25342e+08	4.60916e+08	3.88869e+08	4.31411e+08	3.51958e+08	3.43894e+08	4.71367e+08	1_Plasmenyl-PE(P-18:0/20:4)-H | 1_Plasmenyl-PE(P-16:0/22:4)-H | 1_Plasmanyl-PE(O-18:0/20:5)-H	10535106.75 | 3318425.16 | 2955210.67	ether-PE	[M-H]-	Yes	Plasmenyl-PE(P-18:0/20:4)	[M-H]-|[M+H]+	0.225716	0.92271
702	17.27_776.5572m/z	NA	776.557	1	17.2686	0.553283	0	100 - 43.8	7.77681e+07	22.59	8.12613e+07	8.07801e+07	7.13826e+07	8.39311e+07	4.43842e+07	7.62034e+07	8.4756e+07	7.03347e+07	8.25261e+07	7.21374e+07	5.21925e+07	5.83234e+07	1_Plasmenyl-PE(P-18:0/22:5)-H | 1_Plasmenyl-PE(P-20:1/20:4)-H | 1_Plasmanyl-PE(O-18:0/22:6)-H	1036258.15 | 650424.52 | 349869.24	ether-PE	[M-H]-	Yes	Plasmenyl-PE(P-18:0/22:5)	[M-H]-|[M+H]+	0.276741	0.937251
1289	18.06_780.5879m/z	NA	780.588	1	18.0579	0.23835	0	100 - 42.2	4.78848e+07	54.86	6.29422e+07	6.59698e+07	6.02506e+07	7.01431e+07	1.1213e+07	6.07204e+07	9.49848e+07	2.74426e+07	7.43038e+07	3.20422e+07	1.17979e+07	9.38478e+06	1_Plasmenyl-PE(P-20:0/20:4)+H | 1_Plasmenyl-PE(P-18:0/22:4)+H | 3_Plasmanyl-PE(40:5)+H	1608814.3 | 1026873.7 | 342408.3	ether-PE	[M+H]+	Yes	Plasmenyl-PE(P-20:0/20:4)	[M+H]+	0.413152	0.934454
1171	17.68_704.5561m/z	NA	704.556	1	17.6784	0.183117	0	100 - 40.1 - 0.991	1.72611e+07	52.69	3.03768e+07	3.52628e+07	1.19491e+07	3.24277e+07	1.17268e+07	1.66572e+07	2.16154e+07	1.15638e+07	1.8918e+07	1.08837e+07	4.16104e+06	8.57325e+06	1_Plasmenyl-PE(P-18:0/16:0)+H | 3_Plasmanyl-PE(34:1)+H | 1_Plasmenyl-PC(P-18:0/13:0)+H	1752481.65 | 627939 | 595492.05	ether-PE	[M+H]+	No	Plasmenyl-PE(P-18:0/16:0)	[M+H]+	0.0844498	1.52871
798	17.81_778.5758m/z	NA	778.576	1	17.8107	0.498183	0	100 - 40.3 - 5.07	7.08068e+07	37.11	5.9459e+07	6.35841e+07	5.4026e+07	7.06126e+07	4.00764e+07	5.68691e+07	6.59584e+07	5.88687e+07	6.49753e+07	5.22849e+07	6.53116e+07	5.28156e+07	1_Plasmenyl-PE(P-18:0/22:4)-H	1.19144e+06	ether-PE	[M-H]-	Yes	Plasmenyl-PE(P-18:0/22:4)	[M-H]-|[M+H]+	0.353306	0.962542
1225	17.84_730.5723m/z	NA	730.572	1	17.8401	0.338417	0	100 - 46.6 - 2.54	2.00571e+08	35.88	2.86588e+08	3.45604e+08	1.61432e+08	2.50493e+08	1.25428e+08	2.50914e+08	1.90462e+08	2.12047e+08	2.50978e+08	117290892	6.80767e+07	1.68932e+08	1_Plasmenyl-PE(P-18:0/18:1)+H | 1_Plasmenyl-PE(P-16:0/20:1)+H | 1_Plasmenyl-PE(P-20:1/16:0)+H | 1_Plasmenyl-PE(P-18:1/18:0)+H | 1_Plasmenyl-PE(P-20:0/16:1)+H | 3_Plasmanyl-PE(36:2)+H | 1_Plasmenyl-PC(P-18:0/15:1)+H | 1_Plasmanyl-PC(O-16:0/17:2)+H | 1_Plasmenyl-PC(P-16:0/17:1)+H	5459784.14 | 2781294.8 | 2268256.4 | 2090555.03 | 2074156.04 | 2058115.5 | 1744466.85 | 1640696.38 | 1640696.38	ether-PE	[M+H]+	No	Plasmenyl-PE(P-18:0/18:1)	[M+H]+	0.274582	1.14471
1309	18.16_806.6041m/z	NA	806.604	1	18.1572	0.158933	0	100 - 15.7	5.82084e+06	70.3	1.08725e+07	9.01771e+06	9.4589e+06	1.00378e+07	5.49677e+06	7.31214e+06	9.91889e+06	5.5993e+06	9.70688e+06	5.6159e+06	3.65631e+06	619507	1_Plasmenyl-PE(P-20:0/22:5)+H | 3_Plasmanyl-PE(42:6)+H	187175.45 | 100601.3	ether-PE	[M+H]+	Yes	Plasmenyl-PE(P-20:0/22:5)	[M+H]+	0.169001	1.17641
611	14.57_762.5236m/z	NA	762.524	1	14.5706	0.293967	0	100 - 30 - 0.875	8.15007e+07	59.8	7.11489e+07	9.15447e+07	2.73079e+07	5.65778e+07	8.55473e+06	5.34376e+07	5.97554e+07	7.00744e+07	5.45413e+07	5.3326e+07	1.44612e+08	7.61643e+07	1_PS(16:1_18:0)+H | 3_PS(34:1)+H | 1_PS(16:0_18:1)+H	9754422.2 | 9512447 | 6926836.2	PS	[M+H]+	Yes	PS(16:1_18:0)	[M+H]+	0.324647	0.876344
215	14.78_834.5274m/z	NA	834.527	1	14.7762	0.688817	0	100 - 51.8 - 11.1	1.63149e+08	28.18	1.67194e+08	1.57146e+08	1.58548e+08	1.64838e+08	1.04638e+08	1.56022e+08	2.04486e+08	1.38142e+08	1.70394e+08	1.70869e+08	1.54146e+08	6.92187e+07	1_PS(18:0_22:6)-H | 3_PS(40:6)-H	3283495.82 | 1617246.47	PS	[M-H]-	Yes	PS(18:0_22:6)	[M-H]-|[M+H]+	0.151864	0.895763
661	14.86_788.5421m/z	NA	788.542	1	14.8643	0.60995	0	100 - 45.3 - 7.09 - 0.233	3.83775e+08	46.53	5.94556e+08	5.52344e+08	3.64541e+08	4.7294e+08	2.72169e+08	504422614	6.75373e+08	316453764	5.33193e+08	4.2684e+08	9.74019e+07	6.7636e+07	1_PS(18:0_18:2)+H | 1_PS(18:1_18:1)+H | 3_PS(36:2)+H | 1_PS(16:0_20:2)+H | 1_BMP(18:2_18:2)+NH4 | 1_BMP(16:0_20:4)+NH4	12772753.4 | 12331949.62 | 12132477 | 8390597.23 | 1703810.4 | 62425.04	PS	[M+H]+	No	PS(18:0_18:2)	[M+H]+	0.323687	0.918685
235	14.91_810.5274m/z	NA	810.527	1	14.9136	0.571233	0	100 - 48.7 - 11.8	1.54326e+08	28.63	1.72903e+08	154825832	1.63479e+08	1.43776e+08	1.01737e+08	1.48716e+08	2.29804e+08	127967893	1.59047e+08	1.67635e+08	1.04993e+08	6.52521e+07	1_PS(18:0_20:4)-H | 3_PS(38:4)-H	3725501.98 | 1774894.74	PS	[M-H]-	Yes	PS(18:0_20:4)	[M-H]-|[M+H]+	0.193963	0.88424
289	15.29_812.5424m/z	NA	812.542	1	15.2887	0.4117	0	100 - 44.8 - 11.9	1.81042e+07	66.89	2.73513e+07	2.0056e+07	2.21755e+07	2.52744e+07	1.37114e+07	2.54394e+07	4.14409e+07	2.63863e+07	2.9871e+07	1.9627e+07	2.92403e+06	3.02106e+06	1_PS(18:0_20:3)-H | 3_PS(38:3)-H	1070058.3 | 520785.02	PS	[M-H]-	Yes	PS(18:0_20:3)	[M-H]-|[M+H]+	0.0760494	0.760473
785	15.71_840.5714m/z	NA	840.571	1	15.7092	0.27485	0	100 - 57.9 - 12.3	1.9727e+08	51.05	3.29373e+08	2.74859e+08	1.95723e+08	2.4789e+08	8.7587e+07	2.75617e+08	3.25516e+08	1.54749e+08	3.36867e+08	2.10162e+08	7.99963e+07	3.40507e+07	1_PS(18:0_22:4)+H | 3_PS(40:4)+H	8508011.68 | 8244020	PS	[M+H]+	Yes	PS(18:0_22:4)	[M+H]+	0.274996	0.871458
1183	17.72_846.6187m/z	NA	846.619	1	17.7195	0.3042	0	100 - 48.3 - 0.32	2.48057e+07	71.42	5.14906e+07	5.71873e+07	2.9927e+07	2.78104e+07	1.54723e+07	4.6586e+07	3.451e+07	3.10145e+07	2.8187e+07	1.08594e+07	0	8.83388e+06	1_PS(18:1_22:0)+H | 3_PS(40:1)+H	2136421.84 | 2075948	PS	[M+H]+	Yes	PS(18:1_22:0)	[M+H]+	0.271878	1.2033
1938	20.55_846.7299n	846.73	864.761	1	20.5472	0.5591	0	100 - 46.4 - 2.2	2.71532e+08	63.55	452298052	3.51236e+08	3.53326e+08	7.03671e+08	3.66812e+08	1.39459e+08	398904253	2.00693e+08	8.48378e+07	2.47324e+08	1.62459e+08	9.70927e+07	1_OxTG(16:0_16:0_18:2(OH))+NH4 | 1_OxTG(16:0_16:0_18:1(Ke))+NH4	172009.75 | 172009.75	OxTG	[M+NH4]+	Yes	OxTG(16:0_16:0_18:2(OH))	[M+NH4]+	0.01379	2.07926
531	13.77_689.5570m/z	NA	689.557	1	13.7721	0.60485	0	100 - 42 - 8.82	2.36457e+08	61.68	2.63809e+08	2.07867e+08	1.68769e+08	1.69928e+08	1.50351e+08	1.81899e+08	2.31636e+08	102968365	2.18336e+08	1.60139e+08	6.90782e+07	1.34063e+08	1_SM(d17:1/16:0)+H	1.39563e+07	SM	[M+H]+	Yes	SM(d17:1/16:0)	[M+H]+	0.338992	1.07346
596	14.47_703.5731m/z	NA	703.573	1	14.4729	1.4403	0	100 - 43.7 - 9.83	20504341699	23.5	28914645132	24446640589	18432797723	21784885124	18795106444	22189072469	25051564407	14655800588	25958690708	18268851468	10438573269	21650884653	1_SM(d18:1/16:0)+H	1324606317	SM	[M+H]+	Yes	SM(d18:1/16:0)	[M+H]+	0.337728	1.05889
781	15.69_731.6054m/z	NA	731.605	1	15.6893	0.5686	0	100 - 41.3 - 9.57	1366614318	22.42	1804571610	1698858945	1296810131	1504591324	1186963252	1535518623	1747732812	1092504309	1875899900	1194386936	9.2809e+08	9.77781e+08	1_SM(d18:1/18:0)+H	1.06703e+08	SM	[M+H]+	Yes	SM(d18:1/18:0)	[M+H]+	0.481542	1.00614
979	16.84_758.6278n	758.628	759.635	1	16.8441	1.07338	0	100 - 45.3 - 10.4	9.94186e+08	29.29	1324588180	1329679452	9.6589e+08	1037952738	7.71716e+08	1204304987	1269218389	7.65439e+08	1394804985	7.9529e+08	411143598	1075623503	1_SM(d18:1/20:0)+H	8.15831e+07	SM	[M+H]+	Yes	SM(d18:1/20:0)	[M+H]+	0.499646	1.00014
1234	17.86_787.6662m/z	NA	787.666	1	17.8598	1.18202	0	100 - 48.8 - 11.4	4275081793	39.72	5355045141	5588594740	3373088967	4119303052	2873739171	4211406884	4499002375	2613166492	5066699257	3121199896	2052485888	6742461772	1_SM(d18:1/22:0)+H	6.04483e+08	SM	[M+H]+	Yes	SM(d18:1/22:0)	[M+H]+	0.310392	1.09217
1244	17.90_812.6750n	812.675	813.682	1	17.8995	1.52385	0	100 - 52.3 - 12.4	12266002848	32.74	15616631027	15479278729	10251847782	12559478792	8837477480	12533492706	13199130020	7558479357	15466713138	9906487704	5974451278	16563925824	1_SM(d18:1/24:1)+H	1192784479	SM	[M+H]+	Yes	SM(d18:1/24:1)	[M+H]+	0.341819	1.06956
1353	18.36_801.6824m/z	NA	801.682	1	18.3584	0.544683	0	100 - 49.1 - 8.63	3.86288e+08	24.23	5.10779e+08	4.55558e+08	3.85053e+08	3.49758e+08	2.95537e+08	4.1865e+08	4.44588e+08	3.09339e+08	5.05191e+08	333766500	1.94065e+08	3.71397e+08	1_SM(d18:1/23:0)+H	3.74248e+07	SM	[M+H]+	Yes	SM(d18:1/23:0)	[M+H]+	0.47811	0.992617
1491	18.80_814.6909n	814.691	815.698	1	18.8009	1.42343	0	100 - 51.6 - 11.8	6711549085	64.01	7653923702	8956375933	4249233644	5781808476	3579258073	5970361701	5846299717	3410478865	7102446619	3884300637	2859320547	14315142744	1_SM(d18:1/24:0)+H	1584890891	SM	[M+H]+	Yes	SM(d18:1/24:0)	[M+H]+	0.265617	1.15285
497	13.47_700.5499n	700.55	701.557	1	13.4706	0.930467	0	100 - 41.6 - 9.28	1359202013	81.24	1278516959	8.91834e+08	7.36019e+08	9.14183e+08	8.94505e+08	9.01494e+08	8.69936e+08	452603942	9.68167e+08	7.87706e+08	5.44103e+08	8.34663e+08	1_SM(d18:2/16:0)+H	7.89332e+07	SM	[M+H]+	Yes	SM(d18:2/16:0)	[M+H]+	0.141171	1.18472
655	14.81_729.5885m/z	NA	729.589	1	14.8055	0.490933	0	100 - 44.7 - 9.96	3.68897e+08	28.89	5.7618e+08	4.76246e+08	3.5963e+08	4.15066e+08	3.40378e+08	4.29365e+08	4.31211e+08	2.13474e+08	4.78764e+08	370652625	1.70516e+08	2.64399e+08	1_SM(d18:2/18:0)+H	2.65741e+07	SM	[M+H]+	Yes	SM(d18:2/18:0)	[M+H]+	0.230118	1.12687
1046	17.14_785.6514m/z	NA	785.651	1	17.1407	1.0156	0	100 - 45.9 - 9.36	1509853049	22.35	1920984650	1792101761	1358509384	1726607713	1316505431	1704920786	1502623571	8.99294e+08	2038179009	1362014240	9.38731e+08	1624189231	1_SM(d18:2/22:0)+H | 1_SM(d18:1/22:1)+H	107486396.5 | 107396363.17	SM	[M+H]+	Yes	SM(d18:2/22:0)	[M+H]+	0.301106	1.08095
1051	17.18_811.6662m/z	NA	811.666	1	17.1799	0.8378	0	100 - 51.4 - 13	4142340366	23.06	5992410441	4824762022	4017464685	4519072856	3661381317	4557662408	4764648661	2805327002	5434445724	4005005822	2291430609	3548218460	1_SM(d18:2/24:1)+H	5.2474e+08	SM	[M+H]+	Yes	SM(d18:2/24:1)	[M+H]+	0.320046	1.06714
155	4.98_302.3048m/z	NA	302.305	1	4.98403	1.6521	0	100 - 11	2.10979e+07	72.73	1.96518e+07	1.71947e+07	1.1263e+07	1.6517e+07	1.07754e+07	1.35278e+07	1.74324e+07	1.12316e+07	1.55259e+07	1.1733e+07	1.06639e+07	1.16577e+07	1_So(d18:0)+H	477107	So	[M+H]+	Yes	So(d18:0)	[M+H]+	0.292591	1.08569
1578	19.16_636.5314n	636.531	654.565	1	19.1616	0.4016	0	100 - 43.3 - 8.2	2.87172e+08	52.4	1.81567e+08	3.17203e+08	3.65569e+08	5.12399e+08	2.44333e+08	3.12748e+08	3.55258e+08	5.12275e+08	1.96338e+08	555112130	1.2338e+08	7.42568e+07	1_TG(10:0_10:0_16:1)+NH4 | 1_TG(12:0_16:1_8:0)+NH4 | 1_TG(14:0_14:1_8:0)+NH4	588049.02 | 481917.83 | 228247.65	TG	[M+NH4]+	Yes	TG(10:0_10:0_16:1)	[M+NH4]+	0.247266	0.839181
1878	20.29_786.6579m/z	NA	786.658	1	20.2874	0.659233	0	100 - 65 - 12.3	1.85221e+08	45.65	1.2181e+08	2.06233e+08	2.8562e+08	1.91767e+08	1.17461e+08	2.31146e+08	2.69277e+08	3.32871e+08	173800668	2.9239e+08	6.08973e+07	7.91318e+07	1_TG(10:0_18:2_18:3)+NH4	3.27928e+06	TG	[M+NH4]+	Yes	TG(10:0_18:2_18:3)	[M+NH4]+	0.0523266	0.710198
1889	20.33_666.5774n	666.577	684.611	1	20.3273	0.36115	0	100 - 40.5 - 2.83	2.5352e+08	33.4	1.65166e+08	2.82027e+08	2.35891e+08	4.31017e+08	1.77934e+08	2.96225e+08	225551529	3.7684e+08	2.60365e+08	3.51338e+08	2.38594e+08	1.62671e+08	1_TG(10:0_12:0_16:0)+NH4 | 1_TG(14:0_16:0_8:0)+NH4 | 1_TG(12:0_18:0_8:0)+NH4 | 1_TG(12:0_12:0_14:0)+NH4 | 1_TG(10:0_14:0_14:0)+NH4 | 1_TG(10:0_10:0_18:0)+NH4	10616541.4 | 9939327.5 | 6694162.5 | 6543998 | 4414558.4 | 4074801.4	TG	[M+NH4]+	Yes	TG(10:0_12:0_16:0)	[M+NH4]+	0.227216	0.855473
1975	20.69_770.6403n	770.64	788.674	1	20.6861	0.635417	0	100 - 59.7	8.33728e+08	41.68	5.86527e+08	9.35176e+08	1304645533	8.34817e+08	6.42706e+08	1101202001	1057672345	1436562158	7.39788e+08	1291980341	2.71177e+08	4.23561e+08	1_TG(10:0_18:2_18:2)+NH4 | 1_TG(14:1_14:1_18:2)+NH4 | 1_TG(10:0_18:1_18:3)+NH4 | 1_TG(12:0_16:1_18:3)+NH4 | 1_TG(14:0_14:1_18:3)+NH4	12832160 | 11653853.6 | 10114725 | 8319496 | 7722563	TG	[M+NH4]+	Yes	TG(10:0_18:2_18:2)	[M+NH4]+	0.0831993	0.764833
1958	20.63_890.7773m/z	NA	890.777	1	20.6266	0.739217	0	100 - 56.3 - 11.2	1015729236	53.91	1825284928	1171818951	1282094399	2094173994	1736518303	4.82943e+08	1380280017	603830554	4.04081e+08	8.12951e+08	8.08816e+08	5.22562e+08	1_OxTG(18:1_18:1_16:1(OH))+NH4 | 1_OxTG(18:0_18:2_16:1(OH))+NH4	703837.8 | 396659.4	OxTG	[M+NH4]+	Yes	OxTG(18:1_18:1_16:1(OH))	[M+NH4]+	0.00348479	2.20133
2014	20.83_776.6736m/z	NA	776.674	1	20.8252	0.317583	0	100 - 58.3 - 4.72	8.27319e+07	50.34	5.00441e+07	1.02491e+08	1.25956e+08	8.50498e+07	5.54768e+07	1.15289e+08	1.11224e+08	1.55135e+08	6.82219e+07	1.37741e+08	1.55588e+07	3.98368e+07	1_TG(10:0_17:1_18:2)+NH4 | 1_TG(13:0_14:1_18:2)+NH4 | 1_TG(14:1_15:1_16:1)+NH4 | 1_TG(14:1_14:1_17:1)+NH4 | 1_TG(15:1_15:1_15:1)+NH4	1525051.76 | 1498706.36 | 1109468.03 | 1013886.29 | 954419.38	TG	[M+NH4]+	Yes	TG(10:0_17:1_18:2)	[M+NH4]+	0.0689414	0.713088
2021	20.85_694.6092n	694.609	712.643	1	20.8451	0.49645	0	100 - 45.9 - 7.81	1.69499e+08	25.45	1.33396e+08	2.0876e+08	1.50631e+08	2.0846e+08	1.39811e+08	2.10327e+08	1.46553e+08	2.07306e+08	1.77949e+08	2.60618e+08	1.54236e+08	1.17997e+08	1_TG(10:0_14:0_16:0)+NH4 | 1_TG(12:0_12:0_16:0)+NH4 | 1_TG(12:0_14:0_14:0)+NH4 | 1_TG(16:0_16:0_8:0)+NH4 | 1_TG(14:0_18:0_8:0)+NH4 | 1_TG(10:0_12:0_18:0)+NH4 | 1_TG(12:0_20:0_8:0)+NH4 | 1_TG(10:0_10:0_20:0)+NH4	8665671.9 | 7920019 | 7210694 | 6131484 | 5725454.4 | 5637380.3 | 2316034.36 | 1035446.96	TG	[M+NH4]+	Yes	TG(10:0_14:0_16:0)	[M+NH4]+	0.118217	0.838748
2055	20.98_746.6397n	746.64	764.673	1	20.9839	0.5957	0	100 - 53.3 - 14.5	1543244377	37	1141422658	1760308831	2091036252	1924085645	1216587208	1884434536	1906095938	2450474945	1418943915	2431567299	6.71353e+08	7.79231e+08	1_TG(10:0_16:0_18:2)+NH4 | 1_TG(12:0_14:0_18:2)+NH4 | 1_TG(18:0_18:2_8:0)+NH4 | 1_TG(10:0_16:1_18:1)+NH4 | 1_TG(14:1_14:1_16:0)+NH4 | 1_TG(10:0_14:1_20:1)+NH4 | 1_TG(12:0_14:1_18:1)+NH4 | 1_TG(14:0_14:1_16:1)+NH4 | 1_TG(18:1_18:1_8:0)+NH4 | 1_TG(12:0_16:1_16:1)+NH4 | 1_TG(16:1_20:1_8:0)+NH4 | 1_TG(14:1_22:1_8:0)+NH4	24111524 | 18139595 | 15770512.3 | 15602006 | 13876917.8 | 12626451.9 | 12431516.8 | 11603955.8 | 10981923 | 10867706 | 10069825.1 | 9300125.6	TG	[M+NH4]+	Yes	TG(10:0_16:0_18:2)	[M+NH4]+	0.093493	0.805968
2089	21.14_752.6734m/z	NA	752.673	1	21.1428	0.139033	0	100 - 52.5	1.33417e+07	99.69	4.35216e+06	2.76815e+07	0	2.64061e+07	4.8147e+06	29645150	6.24704e+06	3.83585e+07	1.99428e+07	2.53987e+07	0	3.17661e+06	1_TG(10:0_15:0_18:1)+NH4 | 1_TG(10:0_16:0_17:1)+NH4 | 1_TG(12:0_15:1_16:0)+NH4 | 1_TG(13:0_14:1_16:0)+NH4 | 1_TG(12:0_13:0_18:1)+NH4 | 1_TG(12:0_15:0_16:1)+NH4 | 1_TG(13:0_14:0_16:1)+NH4 | 1_TG(14:0_14:1_15:0)+NH4 | 1_TG(10:0_16:1_17:0)+NH4 | 1_TG(12:0_14:0_17:1)+NH4 | 1_TG(13:0_15:0_15:1)+NH4 | 1_TG(12:0_14:1_17:0)+NH4 | 1_TG(10:0_14:1_19:0)+NH4 | 1_TG(14:0_14:0_15:1)+NH4 | 1_TG(13:0_13:0_17:1)+…	1209108.6 | 1196183.31 | 1152314.43 | 1128086.53 | 1103454.8 | 907156.53 | 857608.67 | 854274.86 | 829842.12 | 816717.84 | 782453.97 | 720854.51 | 714970.12 | 706773.6 | 664360.08	TG	[M+NH4]+	Yes	TG(10:0_15:0_18:1)	[M+NH4]+	0.0980952	0.528918
1364	18.40_626.5336m/z	NA	626.534	1	18.3998	0.325033	0	100 - 34.5	2.78986e+07	76.12	1.22919e+07	3.35659e+07	3.95887e+07	4.45023e+07	1.95943e+07	3.30757e+07	4.14122e+07	5.18469e+07	1.86811e+07	8.04684e+07	1.00682e+07	5.15261e+06	1_TG(12:0_14:1_8:0)+NH4 | 1_TG(18:1_8:0_8:0)+NH4	312660.67 | 273282.71	TG	[M+NH4]+	Yes	TG(12:0_14:1_8:0)	[M+NH4]+	0.12097	0.663209
1534	19.02_628.5494m/z	NA	628.549	1	19.02	0.561167	0	100 - 36.6 - 3.56	1.83804e+08	23.92	1.50775e+08	2.01154e+08	1.73855e+08	2.69418e+08	1.73091e+08	1.99589e+08	1.78561e+08	2.23849e+08	1.94969e+08	2.45081e+08	1.7809e+08	1.25295e+08	1_TG(12:0_14:0_8:0)+NH4 | 1_TG(10:0_16:0_8:0)+NH4 | 1_TG(10:0_10:0_14:0)+NH4 | 1_TG(10:0_12:0_12:0)+NH4 | 1_TG(18:0_8:0_8:0)+NH4	4518747.9 | 4105778.3 | 3367336 | 2788864 | 1663372.63	TG	[M+NH4]+	Yes	TG(12:0_14:0_8:0)	[M+NH4]+	0.275055	0.929221
1631	19.34_662.5462n	662.546	680.58	1	19.3414	0.9855	0	100 - 45.8 - 9.22	2044372756	53.15	1274403847	2534900173	2583727939	3734372301	2029836743	2497807101	2407095028	3945093397	1295665612	3339594417	7.55221e+08	5.68343e+08	1_TG(12:0_18:2_8:0)+NH4 | 1_TG(10:0_10:0_18:2)+NH4 | 1_TG(14:1_16:1_8:0)+NH4	12849758.28 | 12813111.42 | 908886.16	TG	[M+NH4]+	Yes	TG(12:0_18:2_8:0)	[M+NH4]+	0.335812	0.901521
1729	19.75_638.5474n	638.547	656.581	1	19.7457	0.46465	0	100 - 41.9 - 6.38	3.57907e+08	35.12	2.68927e+08	4.28262e+08	3.54853e+08	652239472	3.33682e+08	3.77115e+08	3.62995e+08	4.8996e+08	2.96979e+08	5.26567e+08	2.8419e+08	1.98547e+08	1_TG(12:0_16:0_8:0)+NH4 | 1_TG(10:0_10:0_16:0)+NH4 | 1_TG(10:0_12:0_14:0)+NH4 | 1_TG(12:0_12:0_12:0)+NH4 | 1_TG(14:0_14:0_8:0)+NH4 | 1_TG(10:0_18:0_8:0)+NH4	14328823.6 | 12633246.2 | 5427787.1 | 4320216 | 4040118.5 | 3982232.1	TG	[M+NH4]+	Yes	TG(12:0_16:0_8:0)	[M+NH4]+	0.484617	0.992378
1761	19.85_664.5618n	664.562	682.596	1	19.8474	0.864367	0	100 - 47 - 9.05	1099581437	51.75	7.43401e+08	1411985503	1317733517	2059007071	9.66889e+08	1219128470	1271553159	1972861730	6.99836e+08	1916179782	4.54939e+08	2.82724e+08	1_TG(12:0_18:1_8:0)+NH4 | 1_TG(14:1_16:0_8:0)+NH4 | 1_TG(14:0_16:1_8:0)+NH4	12690282.33 | 10001825.82 | 5923739.25	TG	[M+NH4]+	Yes	TG(12:0_18:1_8:0)	[M+NH4]+	0.365975	0.917997
1987	20.73_844.7129n	844.713	862.747	1	20.7258	0.61605	0	100 - 61.4 - 0.0856	3.37596e+08	72.68	6.41566e+08	2.97053e+08	4.17754e+08	583149725	8.7459e+08	1.15634e+08	5.47733e+08	2.25613e+08	5.17284e+07	3.26528e+08	2.32604e+08	1.15452e+08	1_OxTG(16:0_16:0_18:3(OH))+NH4 | 1_OxTG(16:0_16:0_18:2(Ke))+NH4 | 1_OxTG(16:0_16:1_18:2(OH))+NH4 | 1_OxTG(16:0_16:1_18:1(Ke))+NH4 | 1_OxTG(16:0_18:1_16:1(CHO))+NH4 | 1_OxTG(16:0_18:1_16:1(Ke))+NH4 | 1_OxTG(16:0_18:2_16:1(OH))+NH4 | 1_OxTG(14:0_18:0_18:3(OH))+NH4 | 1_OxTG(14:0_18:0_18:2(Ke))+NH4 | 1_OxTG(16:1_18:1_16:1(OH))+NH4 | 1_OxTG(14:0_18:1_18:2(OH))+NH4 | 1_OxTG(14:0_18:1_18:1(Ke))+NH4 | 1_…	5600199.6 | 5600199.6 | 4732833.2 | 4732833.2 | 4712015.5 | 4712015.5 | 4499203 | 2061848.81 | 2061848.81 | 1668921.6 | 1366408.6 | 1366408.6 | 967202.9 | 967202.9 | 922235.1 | 921524.11 | 921524.11 | 903490.1	OxTG	[M+NH4]+	Yes	OxTG(16:0_16:0_18:3(OH))	[M+NH4]+	0.0234969	2.22067
2075	21.06_772.6557n	772.656	790.689	1	21.0633	0.5561	0	100 - 56.8 - 0.631	2588634140	33.76	2105046690	2598989048	3842315129	2615422054	2005462752	3004989129	3268103392	3870697699	2410697717	4066809878	1005653567	1838679179	1_TG(12:0_16:1_18:2)+NH4 | 1_TG(14:0_14:1_18:2)+NH4 | 1_TG(10:0_18:1_18:2)+NH4 | 1_TG(14:1_16:1_16:1)+NH4 | 1_TG(14:1_14:1_18:1)+NH4 | 1_TG(12:0_16:0_18:3)+NH4 | 1_TG(14:0_14:0_18:3)+NH4 | 1_TG(10:0_18:0_18:3)+NH4	44236437 | 40121058 | 38597066 | 32376476 | 28696383 | 28313192 | 24147263 | 22809272.3	TG	[M+NH4]+	Yes	TG(12:0_16:1_18:2)	[M+NH4]+	0.0787871	0.792191
2118	21.22_778.6890m/z	NA	778.689	1	21.2222	0.1389	0	100 - 52.2 - 3.25	7.20181e+07	32.05	6.47186e+07	8.42512e+07	8.90446e+07	8.37229e+07	6.41003e+07	8.25444e+07	5.80966e+07	1.17877e+08	8.31289e+07	1.0294e+08	2.84277e+07	4.73869e+07	1_TG(12:0_15:0_18:2)+NH4 | 1_TG(13:0_14:0_18:2)+NH4 | 1_TG(12:0_15:1_18:1)+NH4 | 1_TG(13:0_14:1_18:1)+NH4 | 1_TG(10:0_17:1_18:1)+NH4 | 1_TG(14:1_15:0_16:1)+NH4 | 1_TG(12:0_16:1_17:1)+NH4 | 1_TG(10:0_17:0_18:2)+NH4 | 1_TG(14:0_15:1_16:1)+NH4 | 1_TG(13:0_16:1_16:1)+NH4 | 1_TG(14:0_14:1_17:1)+NH4 | 1_TG(14:1_15:1_16:0)+NH4 | 1_TG(15:0_15:1_15:1)+NH4 | 1_TG(13:0_15:1_17:1)+NH4 | 1_TG(14:1_14:1_17:0)+…	2506144 | 2307849.6 | 2300784.54 | 2291075.8 | 2218145.7 | 2190691.2 | 2126962.3 | 2100457.1 | 2002105.54 | 1883663.5 | 1848033 | 1816459.24 | 1712766.14 | 1711625.34 | 1551011.3	TG	[M+NH4]+	Yes	TG(12:0_15:0_18:2)	[M+NH4]+	0.167295	0.867858
2134	21.30_740.6744m/z	NA	740.674	1	21.3016	0.258583	0	100 - 48.5 - 6.15	1.2479e+08	28.5	1.03845e+08	155802975	1.18174e+08	1.69405e+08	1.1457e+08	1.43921e+08	142582244	1.68164e+08	1.40507e+08	1.65604e+08	1.07956e+08	6.90176e+07	1_TG(12:0_14:0_16:0)+NH4 | 1_TG(10:0_16:0_16:0)+NH4 | 1_TG(16:0_18:0_8:0)+NH4 | 1_TG(10:0_14:0_18:0)+NH4 | 1_TG(14:0_14:0_14:0)+NH4 | 1_TG(12:0_12:0_18:0)+NH4 | 1_TG(12:0_15:0_15:0)+NH4	11124182 | 7723870 | 7067582.4 | 6927095.6 | 4975496 | 4732969.6 | 2726734.57	TG	[M+NH4]+	Yes	TG(12:0_14:0_16:0)	[M+NH4]+	0.0991886	0.869895
2145	21.36_766.6885m/z	NA	766.688	1	21.3613	0.2785	0	100 - 51.3 - 13	7.74723e+08	23.9	6.63478e+08	8.73769e+08	9.34461e+08	8.9695e+08	6.25106e+08	8.33566e+08	9.36994e+08	1019158880	7.64524e+08	1101210120	5.34648e+08	5.09374e+08	1_TG(12:0_14:0_18:1)+NH4 | 1_TG(14:0_14:0_16:1)+NH4 | 1_TG(14:0_14:1_16:0)+NH4 | 1_TG(10:0_16:0_18:1)+NH4 | 1_TG(12:0_16:0_16:1)+NH4 | 1_TG(10:0_14:0_20:1)+NH4 | 1_TG(16:0_20:1_8:0)+NH4 | 1_TG(10:0_16:1_18:0)+NH4 | 1_TG(16:1_20:0_8:0)+NH4 | 1_TG(18:0_18:1_8:0)+NH4 | 1_TG(12:0_14:1_18:0)+NH4 | 1_TG(10:0_14:1_20:0)+NH4 | 1_TG(12:0_12:0_20:1)+NH4 | 1_TG(14:1_22:0_8:0)+NH4 | 1_TG(13:0_13:0_18:1)+NH4	10954533 | 10839318 | 10746114.7 | 10397102 | 10321186 | 7584394.29 | 7186795.49 | 6861444.4 | 6202309.79 | 5996765.6 | 5976323.5 | 5680536.72 | 5026088.29 | 4489623.5 | 1184207.18	TG	[M+NH4]+	Yes	TG(12:0_14:0_18:1)	[M+NH4]+	0.0862779	0.857868
2168	21.44_774.6701n	774.67	792.704	1	21.4409	0.75455	0	100 - 49.9 - 13.8	4710275713	21.28	3929939309	4867101680	5885252980	4816449865	3862927225	5213049923	5560463075	6325716075	4445913884	6567370820	3487061859	3809592542	1_TG(12:0_16:0_18:2)+NH4 | 1_TG(14:1_16:0_16:1)+NH4 | 1_TG(14:0_16:1_16:1)+NH4 | 1_TG(12:0_16:1_18:1)+NH4 | 1_TG(14:0_14:0_18:2)+NH4 | 1_TG(14:0_14:1_18:1)+NH4 | 1_TG(10:0_18:0_18:2)+NH4 | 1_TG(10:0_18:1_18:1)+NH4 | 1_TG(14:1_14:1_18:0)+NH4	57071313 | 54861472 | 52192990 | 51123589 | 50355680 | 48984820 | 35451040.4 | 27840167 | 27687763.4	TG	[M+NH4]+	Yes	TG(12:0_16:0_18:2)	[M+NH4]+	0.0562115	0.831006
2850	25.47_600.5190m/z	NA	600.519	1	25.4732	4.2928	0	100 - 30.6	5.73438e+07	71.51	3.72791e+07	3.54492e+07	3.48698e+07	3.41024e+07	4.38133e+07	3.39084e+07	2.80768e+07	3.1531e+07	3.74331e+07	3.36438e+07	7.21543e+07	5.46511e+07	1_TG(12:0_12:0_8:0)+NH4	138182	TG	[M+NH4]+	Yes	TG(12:0_12:0_8:0)	[M+NH4]+	0.0554534	1.12711
2079	21.08_828.7056m/z	NA	828.706	1	21.0832	0.158767	0	100 - 43.8	1.4312e+07	95.74	5.82422e+06	3.45664e+06	3.46111e+07	1.45958e+07	7.59647e+06	2.89562e+07	7.69894e+06	3.96947e+07	1.88162e+07	3.4975e+07	1.51287e+06	1.04425e+07	1_TG(13:0_18:2_18:3)+NH4 | 1_TG(14:1_17:2_18:2)+NH4 | 1_TG(15:1_16:1_18:3)+NH4 | 1_TG(14:1_17:1_18:3)+NH4 | 1_TG(15:1_17:2_17:2)+NH4	1553708.5 | 1303442.68 | 1163422 | 1067925.06 | 875911.8	TG	[M+NH4]+	Yes	TG(13:0_18:2_18:3)	[M+NH4]+	0.0756635	0.507789
2131	21.28_804.7049m/z	NA	804.705	1	21.2817	0.17885	0	100 - 54.6 - 7.81	1.56188e+08	33.58	1.14874e+08	1.55358e+08	2.54543e+08	1.48794e+08	1.33261e+08	1.72759e+08	1.87469e+08	2.27236e+08	140635483	2.41633e+08	6.29076e+07	1.33897e+08	1_TG(13:0_16:1_18:2)+NH4 | 1_TG(14:1_15:0_18:2)+NH4 | 1_TG(14:0_15:1_18:2)+NH4 | 1_TG(12:0_17:1_18:2)+NH4 | 1_TG(14:1_16:1_17:1)+NH4 | 1_TG(14:1_15:1_18:1)+NH4 | 1_TG(15:1_16:1_16:1)+NH4 | 1_TG(14:0_16:1_17:2)+NH4 | 1_TG(15:0_15:1_17:2)+NH4 | 1_TG(12:0_17:2_18:1)+NH4 | 1_TG(14:1_16:0_17:2)+NH4 | 1_TG(15:1_15:1_17:1)+NH4 | 1_TG(13:0_17:1_17:2)+NH4 | 1_TG(13:0_16:0_18:3)+NH4 | 1_TG(14:0_15:0_18:3)+…	7855190.6 | 7488198.8 | 6921352.3 | 6819319.2 | 6576192.9 | 5977611.4 | 5578759.8 | 5489796.2 | 4897333.3 | 4789181.6 | 4692472.4 | 4689333.7 | 4687539.2 | 1931769.02 | 1784817.32	TG	[M+NH4]+	Yes	TG(13:0_16:1_18:2)	[M+NH4]+	0.157919	0.832014
1791	19.95_690.5779n	690.578	708.612	1	19.9468	0.879183	0	100 - 50.9 - 13.2	2139981589	49.06	1394581687	2741829271	2729667194	3604867745	1868167659	2492398285	2644274102	4055930127	1441036532	3373667451	9.05973e+08	6.91846e+08	1_TG(14:0_18:2_8:0)+NH4 | 1_TG(16:1_16:1_8:0)+NH4	17223986.1 | 12074384	TG	[M+NH4]+	Yes	TG(14:0_18:2_8:0)	[M+NH4]+	0.291728	0.880906
2082	21.08_916.7395m/z	NA	916.739	1	21.0832	0.35735	0	100 - 60	4.97112e+07	71.33	3.815e+07	8.15965e+07	1.04682e+08	5.35958e+07	3.10838e+07	6.32718e+07	2.3956e+07	9.11126e+07	3.71507e+07	1.03358e+08	4.52101e+07	6.89979e+07	1_TG(14:0_20:4_22:6)+NH4 | 1_TG(18:3_18:3_20:4)+NH4	955540.33 | 419387.32	TG	[M+NH4]+	Yes	TG(14:0_20:4_22:6)	[M+NH4]+	0.46332	0.969447
2178	21.50_800.6867n	800.687	818.721	1	21.5006	0.7541	0	100 - 54.1 - 15.8	14480778369	19.55	12656612974	13423065553	18893053860	12810763062	12263611192	15121704729	16477518306	19031940076	13012944320	19880926819	10722130368	14660811757	1_TG(14:0_16:1_18:2)+NH4 | 1_TG(14:1_16:1_18:1)+NH4 | 1_TG(14:1_16:0_18:2)+NH4 | 1_TG(12:0_18:1_18:2)+NH4 | 1_TG(14:0_16:0_18:3)+NH4 | 1_TG(16:1_16:1_16:1)+NH4 | 1_TG(12:0_18:0_18:3)+NH4	334064380 | 253212740 | 251299890 | 231569960 | 222670080 | 196734330 | 147566937.2	TG	[M+NH4]+	Yes	TG(14:0_16:1_18:2)	[M+NH4]+	0.0824518	0.838636
2221	21.74_768.7052m/z	NA	768.705	1	21.7379	0.1184	0	100 - 48.1 - 3.41	0	---	0	0	0	0	0	0	0	0	0	0	0	0	1_TG(14:0_14:0_16:0)+NH4 | 1_TG(12:0_16:0_16:0)+NH4 | 1_TG(12:0_14:0_18:0)+NH4 | 1_TG(14:0_15:0_15:0)+NH4 | 1_TG(10:0_16:0_18:0)+NH4 | 1_TG(13:0_15:0_16:0)+NH4 | 1_TG(13:0_13:0_18:0)+NH4	19900303 | 13049246 | 12561483.5 | 12256464.95 | 10372778.29 | 7936674.31 | 2578714.93	TG	[M+NH4]+	Yes	TG(14:0_14:0_16:0)	[M+NH4]+	#DIV/0!	#DIV/0!
2227	21.80_794.7204m/z	NA	794.72	1	21.7972	0.197783	0	100 - 52.9 - 15	2224375258	13.92	1923447559	2107750239	2250790814	2369497448	1881209731	2334594127	2227697882	2289764948	2185702661	2649287632	2797367554	2062868122	1_TG(14:0_16:0_16:1)+NH4 | 1_TG(12:0_16:0_18:1)+NH4 | 1_TG(14:0_14:0_18:1)+NH4 | 1_TG(12:0_14:0_20:1)+NH4 | 1_TG(14:0_14:1_18:0)+NH4 | 1_TG(14:1_16:0_16:0)+NH4 | 1_TG(12:0_16:1_18:0)+NH4 | 1_TG(15:0_15:0_16:1)+NH4 | 1_TG(10:0_18:0_18:1)+NH4	163960040 | 118825430 | 110236530 | 99566775.8 | 89223090.7 | 84505112 | 77332238.7 | 64120425.31 | 11398065.22	TG	[M+NH4]+	Yes	TG(14:0_16:0_16:1)	[M+NH4]+	0.0501311	0.901228
2230	21.80_842.7215m/z	NA	842.721	1	21.7972	0.0398	0	100 - 77.2	3.99043e+06	211.74	5.2489e+06	0	0	0	0	0	7.64151e+06	0	0	0	0	7.03978e+06	1_TG(14:0_18:2_18:3)+NH4 | 1_TG(14:1_18:2_18:2)+NH4 | 1_TG(16:1_16:1_18:3)+NH4 | 1_TG(14:0_16:1_20:4)+NH4 | 1_TG(16:0_16:1_18:4)+NH4 | 1_TG(14:1_16:0_20:4)+NH4	6334760.8 | 5343012.4 | 4867619.1 | 4386607.15 | 3854817.1 | 3697777.88	TG	[M+NH4]+	Yes	TG(14:0_18:2_18:3)	[M+NH4]+	0.401428	0.686893
2249	21.86_802.7032n	802.703	820.737	1	21.8566	0.296683	0	100 - 56.6 - 16.8	15907860205	9.82	13693881096	15138183890	17239643316	15653780737	14666546902	16652492737	15864088240	18241041420	15199942005	18159007388	17526854443	15489975524	1_TG(14:0_16:1_18:1)+NH4 | 1_TG(16:0_16:1_16:1)+NH4 | 1_TG(14:1_16:1_18:0)+NH4 | 1_TG(14:0_16:0_18:2)+NH4 | 1_TG(14:1_16:0_18:1)+NH4 | 1_TG(12:0_18:1_18:1)+NH4 | 1_TG(14:0_17:1_17:1)+NH4 | 1_TG(12:0_18:0_18:2)+NH4	466767200 | 424926400 | 286001545.8 | 277918300 | 263623890 | 109435990 | 96215712.33 | 76485111.2	TG	[M+NH4]+	Yes	TG(14:0_16:1_18:1)	[M+NH4]+	0.0524055	0.908169
2283	22.13_796.7362m/z	NA	796.736	1	22.1335	0.158833	0	100 - 52.3 - 11.9	8.16679e+08	28.73	6.8337e+08	9.62563e+08	7.25208e+08	8.84982e+08	8.27552e+08	9.38714e+08	7.54732e+08	6.75554e+08	9.5845e+08	871915260	1227869917	5.05941e+08	1_TG(14:0_16:0_16:0)+NH4 | 1_TG(14:0_14:0_18:0)+NH4 | 1_TG(13:0_16:0_17:0)+NH4	125109980 | 41468361.8 | 29097197.95	TG	[M+NH4]+	Yes	TG(14:0_16:0_16:0)	[M+NH4]+	0.382186	0.972451
2284	22.13_820.7365m/z	NA	820.736	1	22.1335	0.158833	0	100	6.26855e+07	76.53	1.9029e+07	108556472	1.96208e+07	0	4.5778e+07	3.1598e+07	5.99992e+07	0	4.6601e+07	5.63588e+07	8.9214e+07	5.95897e+07	1_TG(14:0_16:0_18:2)+NH4 | 1_TG(14:0_16:1_18:1)+NH4 | 1_TG(16:0_16:1_16:1)+NH4 | 1_TG(14:1_16:0_18:1)+NH4 | 1_TG(14:1_16:1_18:0)+NH4 | 1_TG(12:0_18:0_18:2)+NH4 | 1_TG(12:0_18:1_18:1)+NH4 | 1_TG(14:0_17:1_17:1)+NH4	104404780 | 86989763 | 84877120 | 74486081 | 56442134.4 | 49707591.4 | 40634678 | 21562006.33	TG	[M+NH4]+	Yes	TG(14:0_16:0_18:2)	[M+NH4]+	0.494435	0.991916
2299	22.17_804.7186n	804.719	822.752	1	22.173	0.218233	0	100 - 56.5 - 16.2	8330706084	20.28	7177465690	7882037549	7824006204	8622126391	7241679303	8384278894	7304225757	8944197731	8181668683	9218973607	12881915738	7308185652	1_TG(14:0_16:0_18:1)+NH4 | 1_TG(16:0_16:0_16:1)+NH4 | 1_TG(14:1_16:0_18:0)+NH4 | 1_TG(12:0_16:0_20:1)+NH4 | 1_TG(14:0_16:1_18:0)+NH4 | 1_TG(12:0_18:0_18:1)+NH4 | 1_TG(14:0_14:0_20:1)+NH4	1479679100 | 1154933400 | 981005002 | 975317555.4 | 783095392 | 599701755 | 591948492.4	TG	[M+NH4]+	Yes	TG(14:0_16:0_18:1)	[M+NH4]+	0.0795973	0.921823
2355	22.49_824.7681m/z	NA	824.768	1	22.4903	0.278317	0	100 - 55.9 - 15.5	2618666776	29.97	2099168803	3299320359	2421442082	2195523851	3183372090	2952130894	2306294514	1701608005	2742047047	2614426869	4107078278	1770936371	1_TG(14:0_16:0_18:0)+NH4 | 1_TG(16:0_16:0_16:0)+NH4 | 1_TG(14:0_14:0_20:0)+NH4	251422435 | 239727740 | 22171049.27	TG	[M+NH4]+	Yes	TG(14:0_16:0_18:0)	[M+NH4]+	0.305052	1.07164
2609	23.61_846.7533m/z	NA	846.753	1	23.6074	0.24625	0	100 - 91	4.6336e+07	51.86	3.80881e+07	4.26346e+07	9.03337e+07	4.58679e+07	4.59603e+07	4.97516e+07	6.9622e+07	8.15507e+07	4.20123e+07	7.39834e+07	7.73283e+06	4.52573e+07	1_TG(14:0_18:1_18:2)+NH4 | 1_TG(16:1_16:1_18:1)+NH4 | 1_TG(14:1_18:1_18:1)+NH4	1732269.3 | 1667179.7 | 1141151.79	TG	[M+NH4]+	Yes	TG(14:0_18:1_18:2)	[M+NH4]+	0.199646	0.829499
1953	20.61_838.6883m/z	NA	838.688	1	20.6068	0.198583	0	100 - 30.9	2.0577e+07	69.92	9.9008e+06	2.1012e+07	4.47491e+07	1.42028e+07	5.47653e+06	2.81099e+07	3.46778e+07	4.12098e+07	1.66398e+07	41139078	812797	3.15913e+06	1_TG(14:1_18:3_18:3)+NH4	561039	TG	[M+NH4]+	Yes	TG(14:1_18:3_18:3)	[M+NH4]+	0.074289	0.58934
2024	20.85_865.7699n	865.77	888.763	1	20.8451	0.734583	0	100 - 62.5	1217683161	69.28	2299113208	1058038073	1494554632	1853933479	3417233676	5.38467e+08	1721463885	7.80571e+08	3.29387e+08	1134136155	6.57239e+08	4.82327e+08	1_OxTG(16:0_18:1_18:3(OH))+NH4 | 1_OxTG(16:0_18:1_18:2(Ke))+NH4 | 1_OxTG(16:0_18:2_18:2(OH))+NH4 | 1_OxTG(16:0_18:2_18:1(Ke))+NH4 | 1_OxTG(16:1_18:1_18:2(OH))+NH4 | 1_OxTG(16:1_18:1_18:1(Ke))+NH4 | 1_OxTG(18:1_18:2_16:1(OH))+NH4 | 1_OxTG(18:1_18:1_16:1(CHO))+NH4 | 1_OxTG(18:1_18:1_16:1(Ke))+NH4 | 1_OxTG(16:1_18:0_18:3(OH))+NH4 | 1_OxTG(16:1_18:0_18:2(Ke))+NH4 | 1_OxTG(16:0_18:3_18:1(OH))+NH4 | 1_…	20762760 | 20762760 | 11177179 | 11177179 | 9210537.4 | 9210537.4 | 7656530.8 | 7243845 | 7243845 | 6805534.1 | 6805534.1 | 3347260.16 | 3089894.2 | 2584415.4 | 2584415.4 | 1496482.66	OxTG	[M+NH4]+	Yes	OxTG(16:0_18:1_18:3(OH))	[M+NH4]+	0.0222762	2.24752
2040	20.92_822.6705n	822.67	840.704	1	20.9245	0.555933	0	100 - 62.7 - 20.2	9.62662e+08	36.85	7.09099e+08	9.6923e+08	1613590156	8.58752e+08	7.09092e+08	1100257384	1262652933	1450576149	7.7653e+08	1508565278	4.07582e+08	6.27231e+08	1_TG(14:1_18:2_18:3)+NH4 | 1_TG(12:0_18:2_20:4)+NH4 | 1_TG(14:0_18:2_18:4)+NH4 | 1_TG(14:0_18:3_18:3)+NH4 | 1_TG(14:1_16:1_20:4)+NH4 | 1_TG(14:1_18:1_18:4)+NH4 | 1_TG(16:1_16:1_18:4)+NH4	9510791.4 | 8529935.08 | 8492514.1 | 7518217.9 | 7402887.7 | 6573949.2 | 6362681.6	TG	[M+NH4]+	Yes	TG(14:1_18:2_18:3)	[M+NH4]+	0.139693	0.796868
2095	21.16_798.6716n	798.672	816.705	1	21.1627	0.8938	0	100 - 57.6 - 0.375	5260852581	31.49	4479516065	5341881639	8028103860	4876228486	4350880585	5927245849	6586003382	7727739676	4863208713	7771259193	2295851839	4124223795	1_TG(14:1_16:1_18:2)+NH4 | 1_TG(12:0_18:2_18:2)+NH4 | 1_TG(12:0_18:1_18:3)+NH4 | 1_TG(14:0_16:1_18:3)+NH4 | 1_TG(14:1_16:0_18:3)+NH4 | 1_TG(14:0_17:2_17:2)+NH4 | 1_TG(12:0_16:1_20:3)+NH4 | 1_TG(14:0_14:1_20:3)+NH4	188677210 | 187477740 | 139864265 | 130089890 | 98322703 | 94543635.3 | 54800146.7 | 47133310.7	TG	[M+NH4]+	Yes	TG(14:1_16:1_18:2)	[M+NH4]+	0.110322	0.823612
1974	20.69_724.6432m/z	NA	724.643	1	20.6861	0.218433	0	100 - 46.5 - 2.86	1.65151e+07	109.37	0	2.80815e+07	2.26681e+07	2.40436e+07	7.7513e+06	3.25384e+07	5.93876e+06	6.00688e+07	1.2161e+07	4.10994e+07	0	0	1_TG(15:0_18:1_8:0)+NH4 | 1_TG(16:1_17:0_8:0)+NH4 | 1_TG(10:0_15:0_16:1)+NH4	592437.35 | 467584.13 | 416702.08	TG	[M+NH4]+	Yes	TG(15:0_18:1_8:0)	[M+NH4]+	0.125587	0.543749
2173	21.48_856.7352m/z	NA	856.735	1	21.4807	0.199	0	100 - 59.6 - 14.8	5.53466e+08	28.28	5.02775e+08	5.45643e+08	8.08593e+08	5.45973e+08	6.16797e+08	5.81743e+08	6.33886e+08	857089132	4.53611e+08	7.25349e+08	2.94491e+08	4.01751e+08	1_TG(15:0_18:2_18:3)+NH4 | 1_TG(15:1_18:2_18:2)+NH4 | 1_TG(16:1_17:2_18:2)+NH4 | 1_TG(15:1_18:1_18:3)+NH4 | 1_TG(16:1_17:1_18:3)+NH4 | 1_TG(16:0_17:2_18:3)+NH4 | 1_TG(17:1_17:2_17:2)+NH4 | 1_TG(15:0_18:1_18:4)+NH4 | 1_TG(16:0_17:1_18:4)+NH4 | 1_TG(15:1_16:1_20:3)+NH4	29108871 | 23664626 | 23484663 | 20636442.4 | 19756962 | 18556974.7 | 14586188 | 7864616.78 | 6763759.38 | 2647607.36	TG	[M+NH4]+	Yes	TG(15:0_18:2_18:3)	[M+NH4]+	0.304058	0.928684
2229	21.80_832.7368m/z	NA	832.737	1	21.7972	0.197567	0	100 - 57.5	2.17828e+08	62.97	1.64006e+08	1.74856e+08	2.02511e+08	1.83703e+08	1.09868e+08	1.0753e+08	181261258	6.23329e+07	2.17682e+08	2.05423e+08	425259698	4.50487e+08	1_TG(15:0_16:1_18:2)+NH4 | 1_TG(14:0_17:1_18:2)+NH4 | 1_TG(15:1_16:0_18:2)+NH4 | 1_TG(15:1_16:1_18:1)+NH4 | 1_TG(16:1_16:1_17:1)+NH4 | 1_TG(16:0_16:1_17:2)+NH4 | 1_TG(13:0_18:1_18:2)+NH4 | 1_TG(15:0_17:1_17:2)+NH4 | 1_TG(15:0_16:0_18:3)+NH4 | 1_TG(14:1_17:0_18:2)+NH4 | 1_TG(14:1_17:1_18:1)+NH4 | 1_TG(15:1_17:1_17:1)+NH4 | 1_TG(14:0_17:2_18:1)+NH4 | 1_TG(14:0_17:0_18:3)+NH4 | 1_TG(15:1_17:0_17:2)+…	45405166 | 32322088 | 31761095 | 31319728 | 29997540 | 29670888.6 | 29178232.9 | 28176146.6 | 27541555.9 | 26965800.4 | 22058282.8 | 21900647 | 20869891.1 | 19571981.5 | 18998226.2	TG	[M+NH4]+	Yes	TG(15:0_16:1_18:2)	[M+NH4]+	0.364424	1.07842
2278	22.11_834.7527m/z	NA	834.753	1	22.1133	0.178033	0	100 - 58.4	2.32536e+08	91.71	1.27269e+08	225844114	1.48527e+08	3.23351e+08	1.42051e+08	2.66838e+08	7.47185e+07	0	3.08425e+08	2.67554e+08	7.42733e+08	2.45587e+08	1_TG(15:0_16:0_18:2)+NH4 | 1_TG(15:0_16:1_18:1)+NH4 | 1_TG(16:0_16:1_17:1)+NH4 | 1_TG(15:1_16:0_18:1)+NH4 | 1_TG(14:0_17:1_18:1)+NH4 | 1_TG(15:0_17:1_17:1)+NH4 | 1_TG(15:0_17:0_17:2)+NH4 | 1_TG(14:0_17:0_18:2)+NH4 | 1_TG(16:0_16:0_17:2)+NH4 | 1_TG(16:1_16:1_17:0)+NH4 | 1_TG(15:1_16:1_18:0)+NH4 | 1_TG(14:1_16:1_19:0)+NH4 | 1_TG(13:0_18:0_18:2)+NH4 | 1_TG(12:0_18:2_19:0)+NH4 | 1_TG(14:1_17:0_18:1)+…	30911284 | 27495797 | 26641703 | 21960454 | 19493403 | 19472977 | 18220251.1 | 17969194 | 17877323.1 | 16906695 | 16366165.81 | 15885927 | 15724520.85 | 15567032.5 | 15259891.2 | 14509565.6 | 14272329.5 | 12937220.41 | 11028765.85 | 10769095.94 | 9967573.14	TG	[M+NH4]+	Yes	TG(15:0_16:0_18:2)	[M+NH4]+	0.446599	1.05396
2279	22.11_860.7673m/z	NA	860.767	1	22.1133	0.21805	0	100 - 59.9 - 16.9	2974665929	11.78	2652191268	2634290941	3128798394	2681735949	3189850228	2878292815	2616416111	3284636321	2850187376	3169555247	3687603273	3255208577	1_TG(15:0_18:1_18:2)+NH4 | 1_TG(16:0_17:1_18:2)+NH4 | 1_TG(16:1_17:1_18:1)+NH4 | 1_TG(16:1_17:0_18:2)+NH4 | 1_TG(16:0_17:2_18:1)+NH4 | 1_TG(15:1_18:0_18:2)+NH4 | 1_TG(14:1_18:2_19:0)+NH4 | 1_TG(17:0_17:1_17:2)+NH4 | 1_TG(16:0_17:0_18:3)+NH4 | 1_TG(15:1_18:1_18:1)+NH4 | 1_TG(15:0_18:0_18:3)+NH4 | 1_TG(17:1_17:1_17:1)+NH4 | 1_TG(16:1_17:2_18:0)+NH4 | 1_TG(15:1_17:2_19:0)+NH4 | 1_TG(14:0_18:3_19:0)+…	209368620 | 203381600 | 161718080 | 160077900 | 147918007 | 138120284.2 | 135606704.6 | 118624927 | 115664535 | 114396854 | 105945065.2 | 105721900 | 88907817.2 | 76402876.6 | 74642078.6	TG	[M+NH4]+	Yes	TG(15:0_18:1_18:2)	[M+NH4]+	0.284164	0.965388
2329	22.41_836.7666m/z	NA	836.767	1	22.4107	0.158917	0	100 - 59.7	1.49418e+07	387.3	0	0	0	0	0	0	0	0	0	0	0	0	1_TG(15:0_16:0_18:1)+NH4 | 1_TG(16:0_16:1_17:0)+NH4 | 1_TG(16:0_16:0_17:1)+NH4 | 1_TG(15:0_17:0_17:1)+NH4 | 1_TG(14:0_17:0_18:1)+NH4 | 1_TG(15:1_16:0_18:0)+NH4 | 1_TG(15:0_16:1_18:0)+NH4 | 1_TG(13:0_18:0_18:1)+NH4 | 1_TG(12:0_18:1_19:0)+NH4 | 1_TG(14:0_17:1_18:0)+NH4 | 1_TG(14:0_16:1_19:0)+NH4 | 1_TG(13:0_17:1_19:0)+NH4 | 1_TG(15:0_15:1_19:0)+NH4 | 1_TG(15:1_17:0_17:0)+NH4	46848131 | 31957059 | 30526672 | 26103970 | 25150638 | 22199680.57 | 21900371.7 | 20829586.15 | 20670898.4 | 15670351.7 | 13952567.7 | 13835114.15 | 10473239.77 | 3402643.67	TG	[M+NH4]+	Yes	TG(15:0_16:0_18:1)	[M+NH4]+	#DIV/0!	#DIV/0!
2099	21.16_854.7196m/z	NA	854.72	1	21.1627	0.19855	0	91.8 - 100	1.47372e+07	62.26	7.81285e+06	1.24483e+07	2.27478e+07	2.58832e+07	1.48856e+07	1.9615e+07	2.90538e+07	2.47494e+07	6.91351e+06	2.37881e+07	5.13685e+06	1.42396e+07	1_TG(15:1_18:2_18:3)+NH4 | 1_TG(16:1_17:2_18:3)+NH4 | 1_TG(15:0_18:3_18:3)+NH4 | 1_TG(17:2_17:2_17:2)+NH4	1888953.2 | 1501640.65 | 1410977.7 | 972231.63	TG	[M+NH4]+	Yes	TG(15:1_18:2_18:3)	[M+NH4]+	0.221457	0.804628
2146	21.36_830.7212m/z	NA	830.721	1	21.3613	0.238683	0	100 - 57.6 - 13	2.95748e+08	27.23	2.81428e+08	306458062	4.34572e+08	2.95366e+08	301359795	3.13016e+08	3.65372e+08	3.76566e+08	2.61038e+08	4.24892e+08	1.45462e+08	2.58682e+08	1_TG(15:1_16:1_18:2)+NH4 | 1_TG(14:1_17:1_18:2)+NH4 | 1_TG(13:0_18:2_18:2)+NH4 | 1_TG(14:0_17:2_18:2)+NH4 | 1_TG(15:0_16:1_18:3)+NH4 | 1_TG(15:1_17:1_17:2)+NH4 | 1_TG(15:1_16:0_18:3)+NH4 | 1_TG(16:1_16:1_17:2)+NH4 | 1_TG(13:0_18:1_18:3)+NH4 | 1_TG(14:0_17:1_18:3)+NH4 | 1_TG(14:1_17:2_18:1)+NH4 | 1_TG(14:1_17:0_18:3)+NH4 | 1_TG(15:0_17:2_17:2)+NH4	13181144 | 10781227.4 | 10507558 | 10351376.7 | 9708328.4 | 8579407.3 | 8459600.5 | 8354914.9 | 7966009.2 | 7954940.2 | 7168260.7 | 6781764.91 | 6758899.3	TG	[M+NH4]+	Yes	TG(15:1_16:1_18:2)	[M+NH4]+	0.278333	0.930092
2687	23.95_822.7531m/z	NA	822.753	1	23.9547	0.26405	0	100 - 56	1.17025e+07	54.13	9.21834e+06	12560991	1.68032e+07	1.69146e+07	1.01156e+07	1.27381e+07	1.97481e+07	2.2123e+07	1.01141e+07	1.88391e+07	4.74638e+06	4.48067e+06	1_TG(16:0_16:0_16:1)+NH4	491284	TG	[M+NH4]+	Yes	TG(16:0_16:0_16:1)	[M+NH4]+	0.116533	0.785195
1919	20.43_692.5934n	692.593	710.627	1	20.4275	0.816783	0	100 - 49.4 - 11.4	7.85323e+08	50.43	4.90061e+08	9.79583e+08	9.70256e+08	1401222350	5.32938e+08	9.14903e+08	9.0535e+08	1489247174	5.92248e+08	1293087498	357657985	2.21504e+08	1_TG(16:0_16:1_8:0)+NH4 | 1_TG(10:0_14:1_16:0)+NH4 | 1_TG(14:0_18:1_8:0)+NH4 | 1_TG(10:0_12:0_18:1)+NH4 | 1_TG(14:1_18:0_8:0)+NH4 | 1_TG(10:0_14:0_16:1)+NH4 | 1_TG(12:0_20:1_8:0)+NH4 | 1_TG(10:0_10:0_20:1)+NH4 | 1_TG(12:0_12:0_16:1)+NH4 | 1_TG(12:0_14:0_14:1)+NH4	21503565 | 20909308.52 | 19907639.2 | 19449328.9 | 12996326.52 | 9349409.2 | 9303100.2 | 8953685.3 | 8898702.9 | 8878544.62	TG	[M+NH4]+	Yes	TG(16:0_16:1_8:0)	[M+NH4]+	0.248264	0.842001
1926	20.49_718.6096n	718.61	736.643	1	20.4876	0.7956	0	100 - 54.2 - 15	1046133373	45.12	7.11992e+08	1276171344	1413104994	1546101004	7.88299e+08	1278605962	1273656008	1960668448	8.36976e+08	1606513877	4.63655e+08	4.02657e+08	1_TG(16:0_18:2_8:0)+NH4 | 1_TG(16:1_18:1_8:0)+NH4 | 1_TG(10:0_14:1_18:1)+NH4 | 1_TG(10:0_14:0_18:2)+NH4 | 1_TG(12:0_12:0_18:2)+NH4 | 1_TG(14:1_20:1_8:0)+NH4 | 1_TG(14:0_20:2_8:0)+NH4 | 1_TG(10:0_12:0_20:2)+NH4 | 1_TG(10:0_16:1_16:1)+NH4 | 1_TG(12:0_14:1_16:1)+NH4 | 1_TG(14:0_14:1_14:1)+NH4	25956087 | 23799377.1 | 20408211.1 | 19249723.6 | 18239497.8 | 15971818.5 | 15157513.73 | 11808429.13 | 11749129.7 | 11641195.4 | 11491511.5	TG	[M+NH4]+	Yes	TG(16:0_18:2_8:0)	[M+NH4]+	0.1804	0.824514
2362	22.51_832.7484n	832.748	850.782	1	22.5102	1.09343	0	100 - 57 - 13.6	27693548609	16.59	22585934945	28576255252	25913928019	31137006325	27010233009	26563431987	24216864388	30640084620	24632828928	28703746711	37632133013	24473521807	1_TG(16:0_16:0_18:1)+NH4 | 1_TG(16:0_16:1_18:0)+NH4 | 1_TG(14:0_16:0_20:1)+NH4 | 1_TG(14:0_18:0_18:1)+NH4	713208300 | 554378065 | 539244193.5 | 348340602	TG	[M+NH4]+	Yes	TG(16:0_16:0_18:1)	[M+NH4]+	0.480719	1.00346
2037	20.92_720.6252n	720.625	738.659	1	20.9245	0.436817	0	100 - 50.4 - 12.9	4.69839e+08	37.36	332193974	571176513	5.86436e+08	6.63473e+08	3.89968e+08	5.80603e+08	5.34416e+08	7.34134e+08	409202004	7.42757e+08	2.45842e+08	2.04512e+08	1_TG(16:0_18:1_8:0)+NH4 | 1_TG(10:0_14:0_18:1)+NH4 | 1_TG(10:0_16:0_16:1)+NH4 | 1_TG(12:0_14:1_16:0)+NH4 | 1_TG(16:1_18:0_8:0)+NH4 | 1_TG(12:0_12:0_18:1)+NH4 | 1_TG(14:0_20:1_8:0)+NH4 | 1_TG(12:0_22:1_8:0)+NH4 | 1_TG(10:0_14:1_18:0)+NH4 | 1_TG(12:0_14:0_16:1)+NH4 | 1_TG(14:1_20:0_8:0)+NH4 | 1_TG(10:0_12:0_20:1)+NH4 | 1_TG(14:0_14:0_14:1)+NH4 | 1_TG(10:0_10:0_22:1)+NH4	18682070 | 13090788 | 12987790 | 12089821.1 | 11965201 | 11676237 | 9844420 | 9683473.04 | 9405373.1 | 9058367 | 8802218.2 | 8113207 | 6872150.1 | 6619468.04	TG	[M+NH4]+	Yes	TG(16:0_18:1_8:0)	[M+NH4]+	0.166945	0.847435
2191	21.54_968.7659m/z	NA	968.766	1	21.5404	0.2388	0	100 - 69.9 - 23.7	5.42069e+07	237.24	1.83583e+07	0	0	0	0	0	0	0	0	0	0	3.84755e+08	1_TG(16:0_22:6_22:6)+NH4 | 1_TG(20:4_20:4_20:4)+NH4	13120935.9 | 7516927.3	TG	[M+NH4]+	Yes	TG(16:0_22:6_22:6)	[M+NH4]+	0.173297	#DIV/0!
2244	21.84_972.7974m/z	NA	972.797	1	21.8369	0.0593667	0	100 - 70.6	1.1092e+07	224.55	0	0	0	0	0	0	0	0	0	0	8.37235e+07	3.40995e+07	1_TG(16:0_22:4_22:6)+NH4 | 1_TG(20:3_20:3_20:4)+NH4 | 1_TG(20:2_20:4_20:4)+NH4 | 1_TG(18:3_20:2_22:5)+NH4 | 1_TG(18:3_20:3_22:4)+NH4	8220180.4 | 3490013.76 | 3477059.69 | 3461381.73 | 144235.02	TG	[M+NH4]+	Yes	TG(16:0_22:4_22:6)	[M+NH4]+	#DIV/0!	#DIV/0!
2252	21.90_828.7176n	828.718	846.751	1	21.8964	0.494917	0	100 - 58.8 - 17.4 - 1.57	46666999335	11.6	41163259255	42036235732	48394003178	41882659264	44572329236	44058927437	42276054573	48437704867	42029225948	50843100278	57824233745	56160069714	1_TG(16:0_16:1_18:2)+NH4 | 1_TG(14:0_18:1_18:2)+NH4 | 1_TG(16:1_16:1_18:1)+NH4 | 1_TG(14:1_18:0_18:2)+NH4 | 1_TG(16:0_16:0_18:3)+NH4 | 1_TG(14:1_18:1_18:1)+NH4 | 1_TG(14:0_18:0_18:3)+NH4	2761497500 | 1671271900 | 1517672200 | 933433250 | 829302090 | 498093890 | 308548050	TG	[M+NH4]+	Yes	TG(16:0_16:1_18:2)	[M+NH4]+	0.204377	0.957844
2260	21.96_854.7328n	854.733	872.767	1	21.9558	0.851133	0	100 - 57.2 - 16.2 - 1.46	106000000000	13.33	90665305332	96657359575	109000000000	98288184038	107000000000	97488702521	93697650280	109000000000	96763817045	108000000000	144000000000	128000000000	1_TG(16:0_18:2_18:2)+NH4 | 1_TG(16:1_18:1_18:2)+NH4 | 1_TG(16:0_18:1_18:3)+NH4 | 1_TG(16:1_16:1_20:2)+NH4	2366876100 | 2342841300 | 1787117750 | 1151336933	TG	[M+NH4]+	Yes	TG(16:0_18:2_18:2)	[M+NH4]+	0.444345	0.993387
2272	22.07_922.7826m/z	NA	922.783	1	22.0738	0.2378	0	100 - 71.1	1126169265	41.92	9.53922e+08	1135076927	7.86901e+08	9.5593e+08	9.37067e+08	7.95266e+08	875905157	8.83508e+08	8.33153e+08	987851308	2348118384	1512332513	1_TG(16:0_18:1_22:6)+NH4 | 1_TG(18:1_18:2_20:4)+NH4 | 1_TG(16:0_18:2_22:5)+NH4 | 1_TG(16:0_20:3_20:4)+NH4 | 1_TG(16:1_18:1_22:5)+NH4 | 1_TG(18:1_18:3_20:3)+NH4 | 1_TG(16:0_18:3_22:4)+NH4 | 1_TG(18:1_18:1_20:5)+NH4 | 1_TG(18:2_18:2_20:3)+NH4 | 1_TG(16:1_18:2_22:4)+NH4 | 1_TG(16:1_20:3_20:3)+NH4 | 1_TG(16:1_20:2_20:4)+NH4 | 1_TG(16:0_20:2_20:5)+NH4 | 1_TG(16:1_18:0_22:6)+NH4 | 1_TG(18:0_18:2_20:5)+…	116980339 | 70507173 | 69799772 | 69275517 | 68057853 | 63730374.1 | 63273976.9 | 63232958.3 | 55667967 | 55596457.8 | 54090489 | 49589989.1 | 48204036.5 | 38069116.5 | 27679577.5	TG	[M+NH4]+	Yes	TG(16:0_18:1_22:6)	[M+NH4]+	0.127032	1.08986
2307	22.21_848.7668m/z	NA	848.767	1	22.2129	1.01835	0	100 - 58.4 - 14.8	46880979085	16.89	39427800193	44115855609	43224176369	47432872145	42583682227	44081473148	41044471173	47753031082	42271403656	49048953586	70752283058	50212046568	1_TG(16:0_16:1_18:1)+NH4 | 1_TG(16:0_16:0_18:2)+NH4 | 1_TG(14:0_18:0_18:2)+NH4 | 1_TG(14:0_18:1_18:1)+NH4 | 1_TG(16:1_16:1_18:0)+NH4	3799413800 | 3791864700 | 1979709590 | 1629773700 | 1411243990	TG	[M+NH4]+	Yes	TG(16:0_16:1_18:1)	[M+NH4]+	0.241145	0.966927
2315	22.25_874.7829m/z	NA	874.783	1	22.2524	1.20668	0	100 - 60.2 - 14.1 - 1.48	115000000000	14.17	97650399075	107000000000	110000000000	109000000000	112000000000	106000000000	100000000000	117000000000	104000000000	115000000000	161000000000	138000000000	1_TG(16:0_18:1_18:2)+NH4 | 1_TG(16:1_18:1_18:1)+NH4 | 1_TG(16:0_16:1_20:2)+NH4 | 1_TG(16:1_18:0_18:2)+NH4	10462712000 | 5820932900 | 5349862510 | 5063665150	TG	[M+NH4]+	Yes	TG(16:0_18:1_18:2)	[M+NH4]+	0.382729	0.988285
2330	22.41_862.7831m/z	NA	862.783	1	22.4107	0.198667	0	100 - 58.4 - 12.5	2155182495	18.1	1817130413	2072212344	2211506977	2238295600	2359346404	2232392776	1637327483	2504277886	1981224053	2111654790	2945759660	1853375173	1_TG(16:0_17:0_18:2)+NH4 | 1_TG(16:0_17:1_18:1)+NH4 | 1_TG(17:0_17:1_17:1)+NH4 | 1_TG(16:0_17:2_18:0)+NH4 | 1_TG(15:0_18:0_18:2)+NH4 | 1_TG(15:1_18:0_18:1)+NH4 | 1_TG(16:1_17:1_18:0)+NH4 | 1_TG(16:1_17:0_18:1)+NH4 | 1_TG(15:1_17:1_19:0)+NH4 | 1_TG(15:0_18:1_18:1)+NH4 | 1_TG(17:0_17:0_17:2)+NH4 | 1_TG(14:1_18:1_19:0)+NH4 | 1_TG(15:0_17:2_19:0)+NH4 | 1_TG(15:0_16:1_20:1)+NH4 | 1_TG(14:1_17:0_20:1)+…	138134600 | 135269840 | 91409420 | 90762748.5 | 85888332 | 85103642.1 | 72593202 | 66767520 | 64949263.1 | 44189520 | 28167876.5 | 15173307.99 | 12536419.5 | 8410365.77 | 7927389.96 | 7903445.04 | 6946543	TG	[M+NH4]+	Yes	TG(16:0_17:0_18:2)	[M+NH4]+	0.396317	1.02213
2397	22.71_864.7988m/z	NA	864.799	1	22.7094	0.200617	0	100 - 57.6 - 5.35	7.69135e+08	27.1	5.12235e+08	8.29052e+08	8.2002e+08	901116297	9.36525e+08	9.07354e+08	6.0537e+08	1022524630	7.69485e+08	7.60049e+08	1040726315	4.99825e+08	1_TG(16:0_17:0_18:1)+NH4 | 1_TG(16:0_17:1_18:0)+NH4 | 1_TG(15:0_16:0_20:1)+NH4 | 1_TG(16:0_16:1_19:0)+NH4 | 1_TG(16:1_17:0_18:0)+NH4 | 1_TG(15:0_18:0_18:1)+NH4 | 1_TG(14:0_17:0_20:1)+NH4 | 1_TG(17:0_17:0_17:1)+NH4 | 1_TG(14:0_18:1_19:0)+NH4 | 1_TG(15:0_17:1_19:0)+NH4	66030720 | 41020235 | 28660781.3 | 28254270.9 | 25409736.7 | 24498300.8 | 24486883.4 | 24117430.4 | 23781171.5 | 13255154.9	TG	[M+NH4]+	Yes	TG(16:0_17:0_18:1)	[M+NH4]+	0.450873	0.983804
2436	22.87_878.8128m/z	NA	878.813	1	22.8701	1.04288	0	100 - 50.7 - 11.3	18513057094	20.19	14195502329	19811051989	16812938425	23273027213	17072144152	19783816983	17820999132	23687152193	18417479523	21343049182	20255546570	11368643998	1_TG(16:0_18:0_18:1)+NH4 | 1_TG(16:0_16:0_20:1)+NH4	829774700 | 428529948	TG	[M+NH4]+	Yes	TG(16:0_18:0_18:1)	[M+NH4]+|[M+Na]+	0.160735	0.902152
2474	23.05_892.8303m/z	NA	892.83	1	23.0513	0.411083	0	100 - 50.7 - 5.72	7.82731e+08	35.78	5.50768e+08	8.07446e+08	8.79899e+08	1034929142	9.41854e+08	1021643549	7.27455e+08	1312939281	8.84067e+08	8.89401e+08	4.00755e+08	3.78715e+08	1_TG(16:0_18:1_19:0)+NH4 | 1_TG(17:0_18:0_18:1)+NH4 | 1_TG(16:1_18:0_19:0)+NH4 | 1_TG(16:0_17:0_20:1)+NH4 | 1_TG(17:0_17:1_19:0)+NH4 | 1_TG(15:0_18:1_20:0)+NH4 | 1_TG(16:0_16:1_21:0)+NH4 | 1_TG(16:0_17:1_20:0)+NH4 | 1_TG(15:0_18:0_20:1)+NH4 | 1_TG(17:1_18:0_18:0)+NH4 | 1_TG(14:0_18:1_21:0)+NH4 | 1_TG(16:1_17:0_20:0)+NH4 | 1_TG(14:0_19:0_20:1)+NH4 | 1_TG(15:0_17:1_21:0)+NH4 | 1_TG(15:0_16:0_22:1)+…	34837101 | 30444611 | 24360374.4 | 23909108.5 | 23224496.2 | 20497087.3 | 19550440.2 | 19488498.6 | 17452775.4 | 17240810.2 | 16775283.7 | 16476693.8 | 15388284.1 | 11958228.9 | 10724800.54 | 9693317.94 | 8552777.69	TG	[M+NH4]+	Yes	TG(16:0_18:1_19:0)	[M+NH4]+	0.180261	0.871656
2484	23.09_862.7835m/z	NA	862.783	1	23.0922	0.2885	0	100 - 57.5	2.40894e+07	65.63	2.23818e+07	2.9797e+07	3.14997e+07	2.44572e+07	2.66301e+07	2.16995e+07	2.67776e+07	3.54262e+07	1.89412e+07	2.79277e+07	3.47658e+07	6.10376e+07	1_TG(16:0_17:1_18:1)+NH4 | 1_TG(16:1_17:0_18:1)+NH4 | 1_TG(16:0_17:0_18:2)+NH4 | 1_TG(15:0_18:1_18:1)+NH4 | 1_TG(17:0_17:1_17:1)+NH4 | 1_TG(16:1_17:1_18:0)+NH4 | 1_TG(16:0_17:2_18:0)+NH4 | 1_TG(15:0_18:0_18:2)+NH4 | 1_TG(17:0_17:0_17:2)+NH4 | 1_TG(15:0_17:2_19:0)+NH4 | 1_TG(14:0_18:2_19:0)+NH4 | 1_TG(16:1_16:1_19:0)+NH4	10658428 | 8266183.3 | 7927478.9 | 7309308 | 6928987 | 6261704.1 | 5809325.6 | 5503861.7 | 4843948.8 | 4493568.51 | 4452513.41 | 3965451.01	TG	[M+NH4]+	Yes	TG(16:0_17:1_18:1)	[M+NH4]+	0.407333	1.03054
2519	23.22_897.8322n	897.832	880.829	1	23.2159	0.433383	0	100 - 27.1	6.53213e+08	40.29	5.95951e+08	1069965546	583770274	7.60404e+08	5.61802e+08	1195328156	7.21793e+08	4.0963e+08	9.22531e+08	7.5109e+08	5.00619e+08	4.60703e+08	1_TG(16:0_18:0_18:0)+NH4 | 1_TG(14:0_18:0_20:0)+NH4 | 1_TG(17:0_17:0_18:0)+NH4 | 1_TG(16:0_16:0_20:0)+NH4 | 1_TG(14:0_16:0_22:0)+NH4	100341190 | 77459097.7 | 68426277.27 | 64275899 | 56568864.5	TG	[M+NH4]+	Yes	TG(16:0_18:0_18:0)	[M+NH4]+	0.303937	0.89289
2552	23.36_1010.9084m/z	NA	1010.91	1	23.3607	0.96345	0	100 - 80.6	2.82745e+08	37.37	2.53195e+08	2.8567e+08	2.47031e+08	2.26191e+08	2.27323e+08	2.55402e+08	2.17587e+08	2.73166e+08	2.69667e+08	2.13561e+08	2.16541e+08	4.85911e+08	1_TG(16:0_22:4_24:1)+NH4 | 1_TG(18:1_22:1_22:3)+NH4 | 1_TG(18:2_22:0_22:3)+NH4 | 1_TG(18:3_22:1_22:1)+NH4 | 1_TG(18:0_22:0_22:5)+NH4 | 1_TG(18:1_20:3_24:1)+NH4	4400325.1 | 4084767.56 | 3888307.62 | 3664402.66 | 3591083.01 | 2270618.08	TG	[M+NH4]+	Yes	TG(16:0_22:4_24:1)	[M+NH4]+	0.453766	1.00816
2561	23.42_920.8618m/z	NA	920.862	1	23.4227	0.410917	0	100 - 47 - 4.52	3.57722e+08	48.28	2.605e+08	3.62851e+08	4.25438e+08	4.823e+08	4.11005e+08	5.04191e+08	3.8669e+08	6.41625e+08	4.58969e+08	416544778	1.02521e+08	6.51112e+07	1_TG(16:0_18:1_21:0)+NH4 | 1_TG(18:0_18:1_19:0)+NH4 | 1_TG(16:0_19:0_20:1)+NH4 | 1_TG(16:1_18:0_21:0)+NH4 | 1_TG(17:0_18:1_20:0)+NH4 | 1_TG(14:0_18:1_23:0)+NH4 | 1_TG(15:0_18:1_22:0)+NH4 | 1_TG(16:0_16:1_23:0)+NH4 | 1_TG(17:0_18:0_20:1)+NH4 | 1_TG(16:1_19:0_20:0)+NH4 | 1_TG(14:0_20:1_21:0)+NH4 | 1_TG(16:1_17:0_22:0)+NH4 | 1_TG(15:0_20:0_20:1)+NH4 | 1_TG(14:0_16:1_25:0)+NH4 | 1_TG(15:0_16:1_24:0)+…	8167062 | 7907378 | 6085662.76 | 6062249.7 | 5786886.8 | 5625650.5 | 5455578.29 | 5000785 | 4884068.76 | 4883668.5 | 4865399.96 | 3661030.66 | 3654906.89 | 3553213.43 | 3479367.29 | 3358871.97 | 1370404.59 | 341871.69	TG	[M+NH4]+	Yes	TG(16:0_18:1_21:0)	[M+NH4]+	0.0737964	0.806511
2573	23.46_946.8759m/z	NA	946.876	1	23.4639	0.595283	0	100 - 62.5 - 18.4	8.57641e+08	35.98	6.43448e+08	8.54286e+08	1083719624	1031542417	9.44023e+08	1099192326	1002148492	1416560599	9.76435e+08	9.92337e+08	4.00644e+08	3.42182e+08	1_TG(16:0_18:2_23:0)+NH4 | 1_TG(18:0_18:2_21:0)+NH4 | 1_TG(18:2_19:0_20:0)+NH4 | 1_TG(17:0_18:2_22:0)+NH4 | 1_TG(18:1_18:1_21:0)+NH4 | 1_TG(16:1_18:1_23:0)+NH4 | 1_TG(18:1_19:0_20:1)+NH4 | 1_TG(16:1_20:1_21:0)+NH4 | 1_TG(17:0_18:1_22:1)+NH4 | 1_TG(15:1_18:1_24:0)+NH4 | 1_TG(17:0_20:1_20:1)+NH4 | 1_TG(15:1_20:0_22:1)+NH4 | 1_TG(17:1_18:1_22:0)+NH4 | 1_TG(17:1_17:1_23:0)+NH4 | 1_TG(16:1_16:1_25:0)+…	25884583 | 25226934 | 20044638.4 | 18877703.9 | 13836171 | 13078250.6 | 10369526.9 | 6698846.4 | 5109737.06 | 4997884.92 | 3386714.38 | 3173844.4 | 1570664.86 | 808066.78 | 650618.93 | 409828.63 | 287205.31	TG	[M+NH4]+	Yes	TG(16:0_18:2_23:0)	[M+NH4]+	0.0697497	0.830561
2610	23.61_908.8612m/z	NA	908.861	1	23.6074	0.164033	0	100 - 54.7	1.25911e+08	51.77	1.02e+08	175813282	1.64929e+08	1.19468e+08	1.41486e+08	2.46564e+08	1.20975e+08	0	1.95178e+08	174826431	5.44138e+07	1.50993e+08	1_TG(16:0_18:0_20:0)+NH4 | 1_TG(18:0_18:0_18:0)+NH4 | 1_TG(14:0_18:0_22:0)+NH4 | 1_TG(16:0_16:0_22:0)+NH4 | 1_TG(14:0_16:0_24:0)+NH4 | 1_TG(16:0_19:0_19:0)+NH4 | 1_TG(14:0_20:0_20:0)+NH4 | 1_TG(15:0_15:0_24:0)+NH4 | 1_TG(14:0_15:0_25:0)+NH4	17435838 | 9257480 | 8235500.2 | 7005786 | 6208891.5 | 4606828.38 | 3446377.2 | 240014.53 | 184091.05	TG	[M+NH4]+	Yes	TG(16:0_18:0_20:0)	[M+NH4]+	0.441028	0.954109
1979	20.69_898.7601n	898.76	916.793	1	20.6861	0.857767	0	100 - 57.2 - 12.7	1710254870	56.03	3548694530	1900079400	2047102118	3076444056	3240925565	7.55933e+08	2222337093	7.65708e+08	7.6178e+08	1302078970	1576551772	9.72502e+08	1_OxTG(18:1_18:1_18:2(OH))+NH4 | 1_OxTG(18:1_18:1_18:1(Ke))+NH4 | 1_OxTG(16:1_18:0_20:3(OH))+NH4 | 1_OxTG(16:1_18:0_20:2(Ke))+NH4	2125402.5 | 2125402.5 | 1555262.66 | 1555262.66	OxTG	[M+NH4]+	Yes	OxTG(18:1_18:1_18:2(OH))	[M+NH4]+	0.00320027	2.37838
2694	24.04_936.8936m/z	NA	936.894	1	24.0356	0.20255	0	100 - 36.6 - 0.587	4.59039e+07	74.4	4.82224e+07	6.82087e+07	1.36288e+07	1.72279e+07	4.43494e+07	6.34176e+07	3.47877e+07	0	6.8001e+07	3.27154e+07	5.79283e+06	8.66417e+07	1_TG(16:0_18:0_22:0)+NH4 | 1_TG(16:0_16:0_24:0)+NH4 | 1_TG(16:0_20:0_20:0)+NH4 | 1_TG(18:0_18:0_20:0)+NH4 | 1_TG(15:0_16:0_25:0)+NH4 | 1_TG(14:0_20:0_22:0)+NH4	10559682 | 10084851 | 8513874.8 | 5821811.8 | 4435345.13 | 1882265.1	TG	[M+NH4]+	Yes	TG(16:0_18:0_22:0)	[M+NH4]+	0.464757	0.96338
1834	20.13_862.7460m/z	NA	862.746	1	20.1262	0.540133	0	100 - 47.1 - 3.54	1.97453e+08	63.76	3.88687e+08	2.17901e+08	2.84621e+08	4.36033e+08	3.6225e+08	6.74333e+07	2.65937e+08	1.03822e+08	4.53331e+07	1.96334e+08	1.26581e+08	9.4172e+07	1_OxTG(16:0_16:1_18:2(OH))+NH4 | 1_OxTG(16:0_16:1_18:1(Ke))+NH4 | 1_OxTG(16:1_16:1_18:1(OH))+NH4	234536.14 | 234536.14 | 138683.58	OxTG	[M+NH4]+	Yes	OxTG(16:0_16:1_18:2(OH))	[M+NH4]+	0.00370764	2.48872
2854	25.68_1020.9875m/z	NA	1020.99	1	25.6803	0.309717	0	100 - 67.4	4.72756e+06	277.24	954651	1.56065e+06	403785	0	344214	766605	681027	0	2.47947e+06	393680	0	1.26384e+07	1_TG(16:0_22:0_24:0)+NH4 | 1_TG(14:0_24:0_24:0)+NH4	812443.1 | 526318.42	TG	[M+NH4]+	Yes	TG(16:0_22:0_24:0)	[M+NH4]+	0.343455	0.755257
2855	25.68_1047.0039m/z	NA	1047	1	25.6803	0.454717	0	100 - 75.5 - 27.3 - 2.03	3.08647e+07	125.34	1.38421e+07	1.87931e+07	1.68706e+07	1.45779e+07	1.32577e+07	2.40999e+07	1.71596e+07	1.50949e+07	2.53034e+07	1.33319e+07	3.3944e+06	4.3211e+07	1_TG(16:0_24:0_24:1)+NH4 | 1_TG(18:0_22:0_24:1)+NH4 | 1_TG(20:0_20:0_24:1)+NH4	1963799.5 | 1618556.54 | 1199933.41	TG	[M+NH4]+	Yes	TG(16:0_24:0_24:1)	[M+NH4]+	0.107842	0.81421
1817	20.05_716.5938n	716.594	734.628	1	20.046	0.6202	0	100 - 62.5 - 20.6	1056829676	44.98	6.78986e+08	1246924692	1479174517	1551782747	821788250	1230343349	1339041927	2007540208	7.26446e+08	1618565561	5.69907e+08	4.50948e+08	1_TG(16:1_18:2_8:0)+NH4 | 1_TG(16:0_18:3_8:0)+NH4 | 1_TG(14:1_20:2_8:0)+NH4 | 1_TG(12:0_12:0_18:3)+NH4 | 1_TG(14:1_14:1_14:1)+NH4 | 1_TG(10:0_14:1_18:2)+NH4	10834909.1 | 5787378.3 | 5673207.71 | 5394169.98 | 5235059.41 | 3555752.31	TG	[M+NH4]+	Yes	TG(16:1_18:2_8:0)	[M+NH4]+	0.214759	0.834832
2070	21.02_848.6861n	848.686	866.72	1	21.0236	0.655467	0	100 - 66.4 - 18.7	1268990120	33.73	1006356414	1250686049	2083405000	1208924868	1084081807	1372870824	1633522346	1934249274	899255290	1859142213	6.14676e+08	8.50752e+08	1_TG(16:1_18:3_18:3)+NH4 | 1_TG(16:1_18:2_18:4)+NH4 | 1_TG(14:1_18:2_20:4)+NH4 | 1_TG(14:1_16:1_22:5)+NH4 | 1_TG(16:1_16:1_20:5)+NH4 | 1_TG(14:1_18:1_20:5)+NH4	15255082 | 15032945.3 | 12887877.61 | 10926266.46 | 10841660.21 | 381438.32	TG	[M+NH4]+	Yes	TG(16:1_18:3_18:3)	[M+NH4]+	0.226359	0.861595
2139	21.34_850.7019n	850.702	868.736	1	21.3414	0.8338	0	100 - 63.9 - 20.5	14263036523	25.28	11940895770	13650352952	20923277734	12966720442	13270799797	13912935421	17020393569	20668035923	10372703764	19505210353	9490371552	13223298966	1_TG(16:1_18:2_18:3)+NH4 | 1_TG(16:1_16:1_20:4)+NH4 | 1_TG(16:0_18:3_18:3)+NH4 | 1_TG(14:0_18:2_20:4)+NH4 | 1_TG(16:1_18:1_18:4)+NH4 | 1_TG(14:0_18:3_20:3)+NH4 | 1_TG(16:0_18:2_18:4)+NH4 | 1_TG(14:1_18:2_20:3)+NH4 | 1_TG(14:1_18:1_20:4)+NH4	294319410 | 177315950 | 173750139 | 172283299 | 172066765 | 171915914.5 | 165921637 | 160601891.9 | 115608513.4	TG	[M+NH4]+	Yes	TG(16:1_18:2_18:3)	[M+NH4]+	0.250822	0.89289
2150	21.40_918.7517m/z	NA	918.752	1	21.4012	0.437367	0	100 - 68.2	9.54807e+08	25.3	8.40336e+08	1072074095	1345419483	9.1899e+08	9.7514e+08	8.75493e+08	1119076461	1285527933	6.41802e+08	1289330932	6.082e+08	791974137	1_TG(16:1_20:4_20:4)+NH4 | 1_TG(16:1_20:3_20:5)+NH4 | 1_TG(16:1_18:3_22:5)+NH4 | 1_TG(18:3_18:3_20:3)+NH4	15516937.1 | 13047914.8 | 12463516.6 | 11320527.43	TG	[M+NH4]+	Yes	TG(16:1_20:4_20:4)	[M+NH4]+	0.470031	0.988626
2231	21.80_858.7511m/z	NA	858.751	1	21.7972	0.19775	0	100 - 59.7 - 16.6	2110710825	11.45	1887003976	1940315792	2565401486	1982191514	2383520757	2205694551	2110842774	2442701212	1795796008	2392636701	1994881176	2206588141	1_TG(16:1_17:1_18:2)+NH4 | 1_TG(15:0_18:2_18:2)+NH4 | 1_TG(15:1_18:1_18:2)+NH4 | 1_TG(16:0_17:2_18:2)+NH4 | 1_TG(15:0_18:1_18:3)+NH4 | 1_TG(16:1_17:2_18:1)+NH4 | 1_TG(16:0_17:1_18:3)+NH4 | 1_TG(16:1_17:0_18:3)+NH4 | 1_TG(17:1_17:1_17:2)+NH4 | 1_TG(15:1_16:1_20:2)+NH4 | 1_TG(17:0_17:2_17:2)+NH4 | 1_TG(14:1_17:1_20:2)+NH4 | 1_TG(15:0_16:1_20:3)+NH4 | 1_TG(15:0_16:0_20:4)+NH4 | 1_TG(15:1_16:0_20:3)+…	93818773 | 93668640 | 87648917 | 83856458 | 65699844 | 55825200 | 55483455 | 51851773.8 | 50262294 | 44629212.89 | 42205259.8 | 41503662.69 | 5896173.94 | 5001695.59 | 2933440.94 | 122225.47	TG	[M+NH4]+	Yes	TG(16:1_17:1_18:2)	[M+NH4]+	0.418564	0.982714
2602	23.59_872.7677m/z	NA	872.768	1	23.5869	4.42467	0	100 - 75	7.86742e+08	37.29	4.85206e+08	6.35496e+08	1073191496	6.22209e+08	6.10363e+08	6.1093e+08	9.0829e+08	1159386041	4.31762e+08	893455830	3.06686e+08	6.55634e+08	1_TG(16:1_18:1_18:2)+NH4 | 1_TG(16:0_18:2_18:2)+NH4 | 1_TG(16:0_18:1_18:3)+NH4 | 1_TG(16:0_16:0_20:4)+NH4	9713283 | 9100105 | 6843943.3 | 820756.94	TG	[M+NH4]+	Yes	TG(16:1_18:1_18:2)	[M+NH4]+	0.247852	0.855798
2043	20.92_896.7431n	896.743	914.779	1	20.9245	0.73475	0	100 - 68 - 1.98	1737299064	79.35	3628015837	1498819611	2089500254	2469149780	5550994167	6.9145e+08	2446588575	852729891	5.27538e+08	1519819645	8.66678e+08	6.8413e+08	1_OxTG(18:1_18:1_18:3(OH))+NH4 | 1_OxTG(18:1_18:1_18:2(Ke))+NH4 | 1_OxTG(18:1_18:2_18:2(OH))+NH4 | 1_OxTG(18:1_18:2_18:1(Ke))+NH4 | 1_OxTG(18:0_18:1_18:4(OH))+NH4 | 1_OxTG(18:0_18:1_18:3(Ke))+NH4 | 1_OxTG(18:1_18:3_18:1(OH))+NH4 | 1_OxTG(16:1_18:1_20:3(OH))+NH4 | 1_OxTG(16:1_18:1_20:2(Ke))+NH4 | 1_OxTG(18:0_18:2_18:3(OH))+NH4 | 1_OxTG(18:0_18:2_18:2(Ke))+NH4 | 1_OxTG(18:2_18:2_18:1(OH))+NH4 | 1_O…	27327140 | 27327140 | 22590922 | 22590922 | 20327205.07 | 20327205.07 | 20071628.3 | 11199132.62 | 11199132.62 | 9923365.7 | 9923365.7 | 5559755.2 | 4238511.48 | 4238511.48	OxTG	[M+NH4]+	Yes	OxTG(18:1_18:1_18:3(OH))	[M+NH4]+	0.0250483	2.52338
1417	18.58_738.6226m/z	NA	738.623	1	18.5824	0.181283	0	100 - 51.2 - 0.535	1.18653e+07	90.96	2.25817e+07	9.40444e+06	2.63265e+07	2.271e+07	3.09432e+07	1.89802e+06	1.95275e+07	5.04648e+06	0	1.78702e+07	8.25616e+06	0	1_OxTG(16:0_16:1_9:0(CHO))+NH4 | 1_OxTG(14:0_18:1_9:0(CHO))+NH4	848600.5 | 784200.5	OxTG	[M+NH4]+	Yes	OxTG(16:0_16:1_9:0(CHO))	[M+NH4]+	0.0189995	2.52504
1908	20.39_860.7312m/z	NA	860.731	1	20.3876	0.64045	0	100 - 63.9	2.21777e+08	72.51	4.67446e+08	1.8521e+08	3.0137e+08	3.31639e+08	6.09392e+08	6.50875e+07	2.98859e+08	1.13081e+08	3.05023e+07	2.14694e+08	1.42605e+08	1.00806e+08	1_OxTG(16:0_16:1_18:3(OH))+NH4 | 1_OxTG(16:0_16:1_18:2(Ke))+NH4 | 1_OxTG(14:0_18:1_18:3(OH))+NH4 | 1_OxTG(14:0_18:1_18:2(Ke))+NH4 | 1_OxTG(16:0_18:2_16:1(CHO))+NH4 | 1_OxTG(16:0_18:2_16:1(Ke))+NH4 | 1_OxTG(16:1_18:1_16:1(CHO))+NH4 | 1_OxTG(16:1_18:1_16:1(Ke))+NH4 | 1_OxTG(16:1_18:2_16:1(OH))+NH4 | 1_OxTG(16:0_16:0_18:4(OH))+NH4 | 1_OxTG(16:0_16:0_18:3(Ke))+NH4 | 1_OxTG(16:1_16:1_18:2(OH))+NH4 | 1…	3040861.7 | 3040861.7 | 1890639.6 | 1890639.6 | 1592994 | 1592994 | 1552768.9 | 1552768.9 | 1418293 | 1115665.52 | 1115665.52 | 1095759.2 | 1095759.2 | 896114.7 | 896114.7 | 894402.16 | 894402.16 | 565537.74 | 565537.74 | 490702.55 | 490702.55	OxTG	[M+NH4]+	Yes	OxTG(16:0_16:1_18:3(OH))	[M+NH4]+	0.0144496	2.62392
2344	22.45_888.7987m/z	NA	888.799	1	22.4506	0.2189	0	100 - 61.5 - 17.8	4995087631	12.68	4576019639	4728500860	5462672682	4787569469	5983166188	5349705827	4247342617	6123764906	4826805397	5072243915	5306233212	4614612579	1_TG(17:0_18:1_18:2)+NH4 | 1_TG(17:1_18:1_18:1)+NH4 | 1_TG(15:0_18:1_20:2)+NH4 | 1_TG(17:2_18:0_18:1)+NH4 | 1_TG(17:1_18:0_18:2)+NH4 | 1_TG(15:0_18:2_20:1)+NH4 | 1_TG(16:1_18:2_19:0)+NH4 | 1_TG(16:1_17:0_20:2)+NH4 | 1_TG(16:1_17:1_20:1)+NH4 | 1_TG(16:0_17:1_20:2)+NH4 | 1_TG(17:1_17:2_19:0)+NH4 | 1_TG(16:0_17:2_20:1)+NH4 | 1_TG(16:0_17:0_20:3)+NH4	226447830 | 190926240 | 162355557.9 | 162168388.9 | 144339131 | 120720886.6 | 114437917 | 112234373.4 | 110199912.8 | 106374286.4 | 102654629 | 88606521.7 | 87009843.09	TG	[M+NH4]+	Yes	TG(17:0_18:1_18:2)	[M+NH4]+	0.484478	0.996802
2407	22.75_890.8147m/z	NA	890.815	1	22.7492	0.361033	0	100 - 60.3 - 17.5	3429045725	15.16	2966097517	3299489648	3865012032	3461469564	3940489204	3966541590	3046276103	4424512042	3630799915	3527467427	3457285706	2855249293	1_TG(17:0_18:1_18:1)+NH4 | 1_TG(16:1_18:1_19:0)+NH4 | 1_TG(17:1_18:0_18:1)+NH4 | 1_TG(15:0_18:1_20:1)+NH4 | 1_TG(16:0_17:0_20:2)+NH4 | 1_TG(16:0_18:2_19:0)+NH4 | 1_TG(17:0_18:0_18:2)+NH4 | 1_TG(16:1_17:0_20:1)+NH4 | 1_TG(16:0_17:1_20:1)+NH4 | 1_TG(17:1_17:1_19:0)+NH4 | 1_TG(15:0_18:2_20:0)+NH4 | 1_TG(14:0_18:2_21:0)+NH4 | 1_TG(14:0_19:0_20:2)+NH4 | 1_TG(15:0_18:0_20:2)+NH4 | 1_TG(16:1_17:1_20:0)+…	282488820 | 257201659 | 250578937 | 230496709 | 215502551.1 | 211592180 | 206884430 | 170228306 | 168313334 | 140823807 | 137369344.2 | 136605240.9 | 135223448.7 | 127532843.1 | 120795448.2 | 114372922.3	TG	[M+NH4]+	Yes	TG(17:0_18:1_18:1)	[M+NH4]+	0.243936	0.942834
1736	19.75_860.7303m/z	NA	860.73	1	19.7457	0.44365	0	100 - 49.2	7.57624e+07	73.53	1.69004e+08	81230717	1.1373e+08	1.44091e+08	1.82314e+08	1.93601e+07	9.6993e+07	4.51541e+07	5.44475e+06	7.4742e+07	3.80783e+07	3.10659e+07	1_OxTG(16:0_18:2_16:1(CHO))+NH4 | 1_OxTG(16:1_16:1_18:2(OH))+NH4 | 1_OxTG(16:1_16:1_18:1(Ke))+NH4	171585.49 | 94659.76 | 94659.76	OxTG	[M+NH4]+	Yes	OxTG(16:0_18:2_16:1(CHO))	[M+NH4]+	0.00356608	2.85638
2187	21.52_882.7514m/z	NA	882.751	1	21.5205	0.139133	0	100 - 61.9 - 16.4	3.56737e+08	38.28	3.16481e+08	357341053	5.51136e+08	3.85679e+08	4.67988e+08	4.02104e+08	439330317	594259959	2.41026e+08	457906217	6.79013e+07	2.35099e+08	1_TG(17:1_18:2_18:3)+NH4 | 1_TG(17:2_18:2_18:2)+NH4 | 1_TG(17:2_18:1_18:3)+NH4 | 1_TG(17:0_18:2_18:4)+NH4 | 1_TG(17:1_18:1_18:4)+NH4 | 1_TG(17:0_18:3_18:3)+NH4 | 1_TG(15:0_18:2_20:4)+NH4 | 1_TG(15:0_18:3_20:3)+NH4 | 1_TG(16:1_17:1_20:4)+NH4 | 1_TG(16:1_17:2_20:3)+NH4	21962939 | 16922584 | 15502793.5 | 15027015.68 | 13088390.41 | 13038484.77 | 11450720.47 | 9949459.53 | 9615943.62 | 8754864.68	TG	[M+NH4]+	Yes	TG(17:1_18:2_18:3)	[M+NH4]+	0.438889	0.973765
2242	21.84_884.7673m/z	NA	884.767	1	21.8369	0.178267	0	100 - 62.1 - 19.7	2139693757	14.53	2019891518	2048009784	2741670453	1986741189	2767478592	2244754884	2208524897	2540456237	1937460959	2159234343	1863240083	1939265684	1_TG(17:1_18:2_18:2)+NH4 | 1_TG(17:2_18:1_18:2)+NH4 | 1_TG(17:0_18:2_18:3)+NH4 | 1_TG(17:1_18:1_18:3)+NH4 | 1_TG(16:1_17:1_20:3)+NH4 | 1_TG(16:1_17:2_20:2)+NH4 | 1_TG(15:0_18:2_20:3)+NH4 | 1_TG(15:0_18:1_20:4)+NH4 | 1_TG(16:1_17:0_20:4)+NH4	58715950 | 47861720 | 47081579 | 36862822 | 34562598.21 | 22108441.08 | 16698757.44 | 10268347.05 | 9575536.1	TG	[M+NH4]+	Yes	TG(17:1_18:2_18:2)	[M+NH4]+	0.328193	1.04268
2294	22.15_886.7831m/z	NA	886.783	1	22.1532	0.198217	0	100 - 61.7 - 18.2	4508189472	11.38	4261276066	4130011910	5274302327	4000777719	5479968108	4559368991	4074480877	5262223259	4609040494	4578114308	4689473802	4612587419	1_TG(17:1_18:1_18:2)+NH4 | 1_TG(17:0_18:2_18:2)+NH4 | 1_TG(17:2_18:0_18:2)+NH4 | 1_TG(17:0_18:1_18:3)+NH4 | 1_TG(17:2_18:1_18:1)+NH4 | 1_TG(17:1_18:0_18:3)+NH4 | 1_TG(15:0_18:1_20:3)+NH4 | 1_TG(16:0_17:1_20:3)+NH4 | 1_TG(16:1_17:0_20:3)+NH4 | 1_TG(15:0_18:2_20:2)+NH4 | 1_TG(16:1_17:1_20:2)+NH4 | 1_TG(16:1_18:3_19:0)+NH4 | 1_TG(16:0_17:2_20:2)+NH4 | 1_TG(17:2_17:2_19:0)+NH4	252723500 | 198043520 | 175012682.5 | 164523084 | 136688816 | 135297610.5 | 134873761.6 | 133998864.6 | 124133272.6 | 122778032.7 | 107513317.9 | 75733072.4 | 71070961.9 | 69111207.4	TG	[M+NH4]+	Yes	TG(17:1_18:1_18:2)	[M+NH4]+	0.486556	1.00273
2345	22.45_950.8128m/z	NA	950.813	1	22.4506	0.15895	0	100	9.74311e+07	89.94	9.26306e+07	103400506	2.09621e+07	4.80921e+07	9.72432e+07	6.44578e+07	0	2.12765e+07	5.03705e+07	4.75984e+07	1.29268e+08	2.3131e+08	1_TG(18:0_18:1_22:6)+NH4 | 1_TG(18:1_18:1_22:5)+NH4 | 1_TG(18:1_18:2_22:4)+NH4 | 1_TG(18:0_18:2_22:5)+NH4 | 1_TG(18:1_20:2_20:4)+NH4 | 1_TG(16:0_20:2_22:5)+NH4 | 1_TG(16:0_20:1_22:6)+NH4 | 1_TG(18:1_20:3_20:3)+NH4 | 1_TG(18:1_18:3_22:3)+NH4 | 1_TG(18:1_20:1_20:5)+NH4 | 1_TG(18:2_20:1_20:4)+NH4 | 1_TG(18:0_20:3_20:4)+NH4 | 1_TG(18:0_18:3_22:4)+NH4 | 1_TG(16:0_20:4_22:3)+NH4 | 1_TG(16:0_20:3_22:4)+…	13895167.9 | 13475107 | 13206195 | 12834010.2 | 12237222.31 | 11744071.77 | 11623203.4 | 11230777.6 | 11205384 | 11184759.59 | 11127638.8 | 11042760.6 | 10592190.1 | 10475166.35 | 10366142.26 | 10228379.91 | 10050982 | 9529744.2 | 9269390.4 | 9094257.31	TG	[M+NH4]+	Yes	TG(18:0_18:1_22:6)	[M+NH4]+	0.0548422	1.97236
2346	22.45_976.8289m/z	NA	976.829	1	22.4506	0.0994333	0	100 - 73.3	3.66048e+07	234.14	0	0	0	0	0	0	0	0	0	0	3.22671e+07	2.31111e+08	1_TG(18:0_20:4_22:4)+NH4 | 1_TG(18:1_20:4_22:3)+NH4 | 1_TG(20:1_20:3_20:4)+NH4 | 1_TG(20:2_20:2_20:4)+NH4 | 1_TG(18:0_20:2_22:6)+NH4 | 1_TG(18:1_20:3_22:4)+NH4 | 1_TG(18:1_20:1_22:6)+NH4 | 1_TG(18:2_20:2_22:4)+NH4 | 1_TG(16:0_22:4_22:4)+NH4 | 1_TG(18:0_20:3_22:5)+NH4 | 1_TG(18:2_20:1_22:5)+NH4 | 1_TG(20:1_20:2_20:5)+NH4 | 1_TG(18:2_20:3_22:3)+NH4 | 1_TG(20:2_20:3_20:3)+NH4 | 1_TG(16:0_22:3_22:5)+…	8936614.6 | 7873575.74 | 7859044.46 | 7746235.93 | 7140939.83 | 6795433.9 | 6724704.86 | 6666312.77 | 6597011.18 | 6372375.39 | 6234265.5 | 6073056.04 | 6066738.48 | 6031919.33 | 5985878.62	TG	[M+NH4]+	Yes	TG(18:0_20:4_22:4)	[M+NH4]+	#DIV/0!	#DIV/0!
2383	22.61_884.7804n	884.78	902.814	1	22.6095	1.17873	0	100 - 61.5 - 15.2 - 1.65	107000000000	10.28	91636745430	98931665585	109000000000	96406191714	105000000000	99624684755	97757354118	113000000000	104000000000	109000000000	134000000000	115000000000	1_TG(18:0_18:1_18:2)+NH4 | 1_TG(16:0_18:1_20:2)+NH4 | 1_TG(18:1_18:1_18:1)+NH4 | 1_TG(16:1_18:1_20:1)+NH4 | 1_TG(16:0_18:2_20:1)+NH4 | 1_TG(16:1_18:0_20:2)+NH4 | 1_TG(16:1_18:2_20:0)+NH4	6484102800 | 5744339740 | 5632385000 | 3315290080 | 2148709380 | 995396233 | 972919565	TG	[M+NH4]+	Yes	TG(18:0_18:1_18:2)	[M+NH4]+	0.158176	0.957187
1865	20.23_870.7280n	870.728	888.762	1	20.2264	0.4815	0	100 - 57.3 - 11	9.68345e+08	70.06	1974384416	1021066696	1282715281	2057298352	2335428280	2.86178e+08	1126775158	3.71682e+08	2.43698e+08	8.24589e+08	5.14197e+08	5.41648e+08	1_OxTG(16:0_18:2_18:2(OH))+NH4 | 1_OxTG(18:1_18:1_16:1(CHO))+NH4 | 1_OxTG(18:1_18:1_16:1(Ke))+NH4	1893182.9 | 144223.96 | 144223.96	OxTG	[M+NH4]+	Yes	OxTG(16:0_18:2_18:2(OH))	[M+NH4]+	0.0024762	3.0393
2443	22.91_886.7952n	886.795	904.829	1	22.9101	1.0631	0	100 - 56.7 - 15.2 - 0.497	38908918924	16.63	31104336722	39904389744	39087318931	42463509079	38144344981	41243414377	38683084286	49388021936	40499230016	41676921333	43791045867	26052676152	1_TG(18:0_18:1_18:1)+NH4 | 1_TG(16:0_18:1_20:1)+NH4 | 1_TG(16:0_18:0_20:2)+NH4 | 1_TG(18:0_18:0_18:2)+NH4 | 1_TG(16:0_18:2_20:0)+NH4	1719632300 | 1451882130 | 985943638 | 879419690 | 595439020	TG	[M+NH4]+	Yes	TG(18:0_18:1_18:1)	[M+NH4]+	0.0775507	0.901713
2522	23.24_906.8445m/z	NA	906.844	1	23.2366	0.882283	0	100 - 48.4 - 11.3	5738095952	29.78	4011801018	6243182756	5391053822	7737026153	5224579084	7480711857	6049803349	8393514268	6170077266	6821156725	4456218980	2677706157	1_TG(18:0_18:0_18:1)+NH4 | 1_TG(16:0_18:0_20:1)+NH4 | 1_TG(16:1_18:0_20:0)+NH4 | 1_TG(16:0_18:1_20:0)+NH4 | 1_TG(14:0_18:0_22:1)+NH4 | 1_TG(14:0_18:1_22:0)+NH4 | 1_TG(17:0_18:1_19:0)+NH4 | 1_TG(16:0_16:0_22:1)+NH4 | 1_TG(16:0_16:1_22:0)+NH4 | 1_TG(14:0_16:0_24:1)+NH4 | 1_TG(14:0_20:0_20:1)+NH4 | 1_TG(17:0_17:0_20:1)+NH4 | 1_TG(14:0_16:1_24:0)+NH4 | 1_TG(16:1_19:0_19:0)+NH4	98464960 | 89302962 | 84019425.3 | 83134490 | 72745299.4 | 60323932.3 | 53763718.1 | 49949290 | 48982034 | 48942020.7 | 47889969.3 | 36361979 | 33749286.7 | 31624128.1	TG	[M+NH4]+	Yes	TG(18:0_18:0_18:1)	[M+NH4]+	0.0667057	0.819345
1765	19.85_886.7469m/z	NA	886.747	1	19.8474	0.5026	0	100 - 55.3 - 10.8	2.29809e+08	69.29	487802931	243634373	3.29011e+08	4.12953e+08	5.59821e+08	6.16158e+07	2.61874e+08	9.52062e+07	3.97079e+07	2.01902e+08	1.18541e+08	1.58797e+08	1_OxTG(18:2_18:2_16:1(OH))+NH4	87472.5	OxTG	[M+NH4]+	Yes	OxTG(18:2_18:2_16:1(OH))	[M+NH4]+	0.0022804	3.07921
2562	23.42_1034.9090m/z	NA	1034.91	1	23.4227	0.453833	0	100 - 88.3	1.59754e+07	224.85	6.00025e+06	6.9642e+06	0	0	0	0	0	0	3.86113e+06	0	9.46847e+06	1.15316e+08	1_TG(18:0_22:6_24:1)+NH4 | 1_TG(18:1_22:5_24:1)+NH4 | 1_TG(18:1_22:6_24:0)+NH4	2797880.8 | 2142072.91 | 1219552.83	TG	[M+NH4]+	Yes	TG(18:0_22:6_24:1)	[M+NH4]+	0.167158	3.35768
1932	20.51_868.7136n	868.714	886.747	1	20.5075	0.818133	0	100 - 61.1 - 2.61	1028639678	84.38	2236260604	8.97818e+08	1423812736	1598436553	3388674350	2.79737e+08	1191588342	4.48009e+08	1.59517e+08	8.71733e+08	555115892	4.68242e+08	1_OxTG(16:0_18:2_18:3(OH))+NH4 | 1_OxTG(16:0_18:2_18:2(Ke))+NH4 | 1_OxTG(16:1_18:1_18:3(OH))+NH4 | 1_OxTG(16:1_18:1_18:2(Ke))+NH4 | 1_OxTG(16:0_18:1_18:4(OH))+NH4 | 1_OxTG(16:0_18:1_18:3(Ke))+NH4 | 1_OxTG(16:1_18:2_18:2(OH))+NH4 | 1_OxTG(16:1_18:2_18:1(Ke))+NH4 | 1_OxTG(16:0_18:3_18:2(OH))+NH4 | 1_OxTG(16:0_18:3_18:1(Ke))+NH4 | 1_OxTG(18:1_18:2_16:1(CHO))+NH4 | 1_OxTG(18:1_18:2_16:1(Ke))+NH4 | 1_…	9607456 | 9607456 | 7267419 | 7267419 | 6030034.1 | 6030034.1 | 4286689.8 | 4286689.8 | 3995068.57 | 3995068.57 | 3472834.5 | 3472834.5 | 1910005.61	OxTG	[M+NH4]+	Yes	OxTG(16:0_18:2_18:3(OH))	[M+NH4]+	0.0113545	3.23495
1800	19.97_858.7159m/z	NA	858.716	1	19.9665	0.724133	0	100 - 66.5	7.00172e+07	102.94	1.88291e+08	5.49136e+07	1.20941e+08	104668804	2.47271e+08	5.93261e+06	1.02118e+08	2.80654e+07	959770	6.9586e+07	3.0008e+07	1.0181e+07	1_OxTG(16:1_16:1_18:3(OH))+NH4 | 1_OxTG(16:1_16:1_18:2(Ke))+NH4 | 1_OxTG(14:0_18:2_18:3(OH))+NH4 | 1_OxTG(14:0_18:2_18:2(Ke))+NH4 | 1_OxTG(16:1_18:2_16:1(CHO))+NH4 | 1_OxTG(16:1_18:2_16:1(Ke))+NH4 | 1_OxTG(16:0_16:1_18:4(OH))+NH4 | 1_OxTG(16:0_16:1_18:3(Ke))+NH4 | 1_OxTG(14:1_18:1_18:3(OH))+NH4 | 1_OxTG(14:1_18:1_18:2(Ke))+NH4 | 1_OxTG(14:0_18:1_18:4(OH))+NH4 | 1_OxTG(14:0_18:1_18:3(Ke))+NH4 | 1_…	733413.1 | 733413.1 | 611959.99 | 611959.99 | 594126.51 | 594126.51 | 485587.3 | 485587.3 | 455537.34 | 455537.34 | 315064.74 | 315064.74 | 295925.62 | 295925.62 | 210354.83 | 117329.99 | 117329.99	OxTG	[M+NH4]+	Yes	OxTG(16:1_16:1_18:3(OH))	[M+NH4]+	0.01527	3.46501
2761	24.52_964.9236m/z	NA	964.924	1	24.5249	0.26635	0	100 - 47.5 - 4.84	2.15654e+07	121.73	2.26302e+07	1.90503e+07	3.20158e+06	1.80532e+06	1.28388e+07	2.36499e+07	3.08479e+06	0	2.63188e+07	7.00377e+06	6.14832e+06	5.19915e+07	1_TG(18:0_18:0_22:0)+NH4 | 1_TG(14:0_18:0_26:0)+NH4 | 1_TG(18:0_20:0_20:0)+NH4 | 1_TG(14:0_20:0_24:0)+NH4 | 1_TG(14:0_22:0_22:0)+NH4	2295917.8 | 2143985.29 | 2101802.4 | 2067561.89 | 1431114.39	TG	[M+NH4]+	Yes	TG(18:0_18:0_22:0)	[M+NH4]+	0.493991	0.991159
1946	20.59_894.7297n	894.73	912.763	1	20.5869	0.857667	0	100 - 66.8	1267905970	92.63	3010938321	1166932241	1734232766	1935109792	4542973929	3.59062e+08	1394390404	5.53583e+08	2.37155e+08	9.98e+08	5.5712e+08	5.18942e+08	1_OxTG(18:1_18:2_18:3(OH))+NH4 | 1_OxTG(18:1_18:2_18:2(Ke))+NH4 | 1_OxTG(18:1_18:1_18:4(OH))+NH4 | 1_OxTG(18:1_18:1_18:3(Ke))+NH4 | 1_OxTG(18:2_18:2_18:2(OH))+NH4 | 1_OxTG(18:2_18:2_18:1(Ke))+NH4 | 1_OxTG(18:0_18:2_18:4(OH))+NH4 | 1_OxTG(18:0_18:2_18:3(Ke))+NH4 | 1_OxTG(18:2_18:3_18:1(OH))+NH4 | 1_OxTG(18:0_18:3_18:3(OH))+NH4 | 1_OxTG(18:0_18:3_18:2(Ke))+NH4 | 1_OxTG(18:1_18:3_18:2(OH))+NH4 | 1_O…	17459113 | 17459113 | 7595448.7 | 7595448.7 | 5794188.4 | 5794188.4 | 4167399.34 | 4167399.34 | 4131187.99 | 2896873.03 | 2896873.03 | 2310049.8 | 2310049.8	OxTG	[M+NH4]+	Yes	OxTG(18:1_18:2_18:3(OH))	[M+NH4]+	0.0117529	3.49789
1943	20.59_744.6240n	744.624	762.658	1	20.5869	0.576367	0	100 - 59.4 - 19.1	7.82787e+08	37.4	5.54011e+08	861300690	1160249067	8.67408e+08	6.29629e+08	9.46072e+08	1003857987	1313159171	6.57942e+08	1192337989	4.25131e+08	4.13272e+08	1_TG(18:1_18:2_8:0)+NH4 | 1_TG(10:0_16:1_18:2)+NH4 | 1_TG(12:0_14:1_18:2)+NH4 | 1_TG(16:1_20:2_8:0)+NH4 | 1_TG(14:1_14:1_16:1)+NH4 | 1_TG(10:0_14:1_20:2)+NH4 | 1_TG(10:0_16:0_18:3)+NH4 | 1_TG(12:0_14:0_18:3)+NH4	13015734 | 12461376 | 9652858.2 | 9039310.49 | 7859299.4 | 6975535.89 | 5528790.6 | 4132674.2	TG	[M+NH4]+	Yes	TG(18:1_18:2_8:0)	[M+NH4]+	0.107745	0.796461
2219	21.72_878.7333n	878.733	896.767	1	21.7182	0.772567	0	100 - 61.3 - 19.5 - 3.24	89081930474	10.89	82418581781	89376660889	102000000000	89025035881	103000000000	92277649730	89621213685	108000000000	78587673471	90303683319	84668043191	89571485655	1_TG(18:1_18:2_18:3)+NH4 | 1_TG(16:1_18:2_20:3)+NH4 | 1_TG(18:2_18:2_18:2)+NH4 | 1_TG(16:0_18:2_20:4)+NH4 | 1_TG(16:1_18:1_20:4)+NH4 | 1_TG(18:1_18:1_18:4)+NH4 | 1_TG(16:0_18:3_20:3)+NH4	2022861400 | 1633860160 | 1619952000 | 1186284810 | 834147447 | 817608477 | 606762191	TG	[M+NH4]+	Yes	TG(18:1_18:2_18:3)	[M+NH4]+	0.412985	1.01532
1826	20.09_884.7322m/z	NA	884.732	1	20.0859	0.520917	0	100 - 69.2	1.60894e+08	98.51	4.01962e+08	1.36746e+08	2.56236e+08	2.23766e+08	5.84901e+08	2.93242e+07	1.89808e+08	5.78509e+07	9.56809e+06	1.49811e+08	3.56958e+07	7.42392e+07	1_OxTG(16:1_18:2_18:3(OH))+NH4 | 1_OxTG(16:1_18:2_18:2(Ke))+NH4 | 1_OxTG(16:1_18:1_18:4(OH))+NH4 | 1_OxTG(16:1_18:1_18:3(Ke))+NH4 | 1_OxTG(18:2_18:2_16:1(CHO))+NH4 | 1_OxTG(18:2_18:2_16:1(Ke))+NH4 | 1_OxTG(18:1_18:2_16:2(CHO))+NH4 | 1_OxTG(18:1_18:3_16:1(CHO))+NH4 | 1_OxTG(18:1_18:3_16:1(Ke))+NH4	3346592 | 3346592 | 1586552.85 | 1586552.85 | 1090906.1 | 1090906.1 | 957597.63 | 257891.85 | 257891.85	OxTG	[M+NH4]+	Yes	OxTG(16:1_18:2_18:3(OH))	[M+NH4]+	0.0133418	3.67495
2269	22.03_880.7496n	880.75	898.783	1	22.0345	0.653817	0	100 - 63.8 - 19 - 3.1	123000000000	8.52	116000000000	117000000000	128000000000	116000000000	136000000000	120000000000	112000000000	130000000000	121000000000	121000000000	142000000000	143000000000	1_TG(18:1_18:2_18:2)+NH4 | 1_TG(18:1_18:1_18:3)+NH4 | 1_TG(16:1_18:1_20:3)+NH4 | 1_TG(18:0_18:2_18:3)+NH4 | 1_TG(16:0_18:2_20:3)+NH4	8228970000 | 5241193000 | 5105989380 | 3650532270 | 3507605960	TG	[M+NH4]+	Yes	TG(18:1_18:2_18:2)	[M+NH4]+	0.362769	1.0149
2281	22.11_924.7981m/z	NA	924.798	1	22.1133	0.55465	0	100 - 76.3 - 31	7538164569	26.58	6957020727	6920902303	6873022635	6576890702	8081109185	7001007809	5738215945	7258336023	6944735924	6613948747	14212783328	8155944923	1_TG(18:1_18:1_20:4)+NH4 | 1_TG(18:0_18:2_20:4)+NH4 | 1_TG(18:1_18:2_20:3)+NH4 | 1_TG(16:0_20:2_20:4)+NH4 | 1_TG(16:1_20:1_20:4)+NH4 | 1_TG(16:0_18:1_22:5)+NH4 | 1_TG(18:1_18:3_20:2)+NH4 | 1_TG(16:1_18:1_22:4)+NH4 | 1_TG(16:0_18:2_22:4)+NH4 | 1_TG(18:2_18:2_20:2)+NH4 | 1_TG(18:2_18:3_20:1)+NH4 | 1_TG(16:0_20:3_20:3)+NH4 | 1_TG(16:1_20:2_20:3)+NH4 | 1_TG(18:0_18:3_20:3)+NH4 | 1_TG(16:1_18:0_22:5)+…	113783800 | 109382427 | 106826340 | 103651929 | 97182347.8 | 91952958 | 88676152 | 87379529.8 | 85980776 | 81108183 | 80807817 | 80657756 | 79768932.8 | 79087336 | 70626048.8 | 55109020 | 45249170.4	TG	[M+NH4]+	Yes	TG(18:1_18:1_20:4)	[M+NH4]+	0.172742	1.05521
2282	22.11_948.7973m/z	NA	948.797	1	22.1133	0.1981	0	100 - 69.3	9.0774e+08	42.81	878719008	9.72278e+08	7.23839e+08	611182021	8.43866e+08	5.97408e+08	5.81187e+08	510137317	774427881	7.91791e+08	1424802026	1717373126	1_TG(18:1_18:1_22:6)+NH4 | 1_TG(16:0_20:2_22:6)+NH4 | 1_TG(18:1_18:2_22:5)+NH4 | 1_TG(18:1_20:3_20:4)+NH4 | 1_TG(16:0_20:4_22:4)+NH4 | 1_TG(18:2_20:2_20:4)+NH4 | 1_TG(16:0_20:3_22:5)+NH4 | 1_TG(18:2_18:2_22:4)+NH4 | 1_TG(18:2_20:3_20:3)+NH4 | 1_TG(18:1_20:2_20:5)+NH4 | 1_TG(18:0_18:2_22:6)+NH4 | 1_TG(18:1_18:3_22:4)+NH4 | 1_TG(18:0_18:3_22:5)+NH4 | 1_TG(18:0_20:4_20:4)+NH4 | 1_TG(18:0_20:3_20:5)+…	65476477 | 59592091.4 | 52443187 | 50861561.1 | 45981540 | 45854007.4 | 44185998.1 | 41266444 | 39965058.1 | 31623784.78 | 25260627 | 8969388.58 | 7247121.78 | 2906936 | 1390742.42 | 540991.68	TG	[M+NH4]+	Yes	TG(18:1_18:1_22:6)	[M+NH4]+	0.0514301	1.23808
2286	22.13_974.8122m/z	NA	974.812	1	22.1335	0.0597	0	100 - 50.2	1.01591e+07	387.3	0	0	0	0	0	0	0	0	0	0	0	1.52387e+08	1_TG(18:1_20:4_22:4)+NH4 | 1_TG(18:2_20:1_22:6)+NH4 | 1_TG(20:2_20:3_20:4)+NH4 | 1_TG(18:2_20:4_22:3)+NH4 | 1_TG(20:1_20:4_20:4)+NH4 | 1_TG(18:2_20:2_22:5)+NH4 | 1_TG(18:2_20:3_22:4)+NH4	5082565.2 | 3771248.7 | 3666883.15 | 3661855.19 | 3598541.95 | 3516689.35 | 3334752.6	TG	[M+NH4]+	Yes	TG(18:1_20:4_22:4)	[M+NH4]+	#DIV/0!	#DIV/0!
2321	22.31_900.7987m/z	NA	900.799	1	22.3117	1.20928	0	100 - 62.9 - 16.3 - 2.94	134000000000	9.43	123000000000	128000000000	134000000000	121000000000	142000000000	129000000000	119000000000	138000000000	130000000000	131000000000	157000000000	165000000000	1_TG(18:1_18:1_18:2)+NH4 | 1_TG(18:0_18:1_18:3)+NH4 | 1_TG(16:1_18:1_20:2)+NH4 | 1_TG(18:0_18:2_18:2)+NH4 | 1_TG(16:1_18:2_20:1)+NH4 | 1_TG(16:1_18:0_20:3)+NH4 | 1_TG(16:0_18:2_20:2)+NH4 | 1_TG(16:0_18:3_20:1)+NH4 | 1_TG(16:0_16:0_22:4)+NH4	6721116000 | 5218205280 | 5076657030 | 3672093100 | 3547418390 | 2018704780 | 1281195440 | 751140811 | 738416856	TG	[M+NH4]+	Yes	TG(18:1_18:1_18:2)	[M+NH4]+	0.484192	1.00155
2326	22.37_926.8141m/z	NA	926.814	1	22.3711	0.63775	0	100 - 73.1 - 23.7	10829090820	14.36	9734693262	10716910416	10686909850	10193603210	12020927991	10768325444	9387147029	11177062067	10684855432	9259732044	15670466566	11550720095	1_TG(18:1_18:2_20:2)+NH4 | 1_TG(18:2_18:2_20:1)+NH4 | 1_TG(18:0_18:2_20:3)+NH4 | 1_TG(18:1_18:3_20:1)+NH4 | 1_TG(18:2_18:3_20:0)+NH4 | 1_TG(16:0_18:2_22:3)+NH4 | 1_TG(16:0_18:1_22:4)+NH4 | 1_TG(18:1_18:1_20:3)+NH4 | 1_TG(16:0_20:2_20:3)+NH4 | 1_TG(16:1_20:1_20:3)+NH4 | 1_TG(18:0_18:1_20:4)+NH4 | 1_TG(16:0_20:1_20:4)+NH4 | 1_TG(16:1_18:1_22:3)+NH4 | 1_TG(18:0_18:3_20:2)+NH4 | 1_TG(16:1_18:0_22:4)+…	199383690 | 181577430 | 172448312 | 161065969 | 158132134 | 157220606 | 154863510 | 144895050 | 137769470 | 137663051.9 | 134198287 | 133552420 | 131920327.9 | 120957952 | 117391552.9 | 113668071.9	TG	[M+NH4]+	Yes	TG(18:1_18:2_20:2)	[M+NH4]+	0.234577	1.04048
2352	22.47_952.8280m/z	NA	952.828	1	22.4705	0.1791	0	100 - 67 - 18.2	8.13031e+08	21.93	7.90557e+08	7.78284e+08	7.28494e+08	6.9447e+08	9.54528e+08	7.89139e+08	5.50119e+08	8.23806e+08	7.84098e+08	5.9286e+08	1230278909	9.05548e+08	1_TG(18:1_18:1_22:4)+NH4 | 1_TG(18:1_18:2_22:3)+NH4 | 1_TG(18:0_18:2_22:4)+NH4 | 1_TG(18:1_20:2_20:3)+NH4 | 1_TG(18:1_18:3_22:2)+NH4 | 1_TG(18:0_18:1_22:5)+NH4 | 1_TG(16:0_20:2_22:4)+NH4 | 1_TG(18:2_20:1_20:3)+NH4 | 1_TG(18:2_18:3_22:1)+NH4 | 1_TG(18:2_20:2_20:2)+NH4 | 1_TG(18:2_18:2_22:2)+NH4 | 1_TG(16:0_20:3_22:3)+NH4 | 1_TG(18:0_18:3_22:3)+NH4 | 1_TG(18:3_20:1_20:2)+NH4 | 1_TG(18:0_20:3_20:3)+…	22863700 | 20300899 | 16124443.3 | 15089886.7 | 14553910.2 | 12733302 | 11885048.7 | 7783718 | 7055387.5 | 5854366.7 | 5718911.2 | 5001198 | 4644784.3 | 3187909.7 | 3116932.9 | 2918192.4	TG	[M+NH4]+	Yes	TG(18:1_18:1_22:4)	[M+NH4]+	0.146312	1.11478
2353	22.47_978.8442m/z	NA	978.844	1	22.4705	0.0397333	0	100 - 50.9	1.10207e+07	185	0	0	0	0	0	0	0	0	0	0	6.27394e+07	4.54731e+07	1_TG(18:1_20:3_22:3)+NH4 | 1_TG(18:2_20:2_22:3)+NH4 | 1_TG(18:2_20:3_22:2)+NH4 | 1_TG(20:1_20:3_20:3)+NH4 | 1_TG(20:2_20:2_20:3)+NH4 | 1_TG(18:2_20:1_22:4)+NH4 | 1_TG(20:0_20:3_20:4)+NH4 | 1_TG(18:2_20:0_22:5)+NH4 | 1_TG(16:0_22:2_22:5)+NH4	6822664.56 | 6430449.73 | 6347348.42 | 5456980.03 | 5410750.83 | 2187186.89 | 2182268.17 | 2117880.49 | 2034041	TG	[M+NH4]+	Yes	TG(18:1_20:3_22:3)	[M+NH4]+	#DIV/0!	#DIV/0!
2386	22.67_928.8300m/z	NA	928.83	1	22.6692	1.05688	0	100 - 71 - 20.7	17701148451	10.92	15441453984	16976126015	19733111739	16015175719	18896945453	17717434071	16908556954	18996896504	18824153309	16036531955	22030806156	18658967125	1_TG(18:1_18:2_20:1)+NH4 | 1_TG(18:0_18:2_20:2)+NH4 | 1_TG(18:1_18:1_20:2)+NH4 | 1_TG(18:1_18:3_20:0)+NH4 | 1_TG(18:2_18:2_20:0)+NH4 | 1_TG(16:1_20:1_20:2)+NH4 | 1_TG(18:0_18:1_20:3)+NH4 | 1_TG(16:1_18:1_22:2)+NH4 | 1_TG(16:0_18:2_22:2)+NH4 | 1_TG(18:0_18:3_20:1)+NH4 | 1_TG(16:0_20:1_20:3)+NH4 | 1_TG(16:1_18:2_22:1)+NH4 | 1_TG(16:1_20:0_20:3)+NH4 | 1_TG(16:0_20:2_20:2)+NH4 | 1_TG(16:0_18:1_22:3)+…	1018587900 | 610567040 | 606438260 | 605803295 | 594134660 | 587076163 | 583492348 | 570347306 | 562111022 | 561094115 | 551765187 | 372692182 | 368116931 | 367884079 | 336450233.4 | 229952516.3	TG	[M+NH4]+	Yes	TG(18:1_18:2_20:1)	[M+NH4]+	0.39164	0.983943
2414	22.79_916.8297m/z	NA	916.83	1	22.7896	0.813533	0	100 - 66.1 - 18.3	4699798777	19.96	4356272032	4432797410	5983214780	4239694560	5475199194	5599784806	4571240612	6168844641	5444040890	5062976419	3338991012	4007249571	1_TG(18:1_18:2_19:0)+NH4 | 1_TG(17:1_18:1_20:1)+NH4 | 1_TG(17:0_18:1_20:2)+NH4 | 1_TG(17:0_18:2_20:1)+NH4 | 1_TG(17:1_18:0_20:2)+NH4 | 1_TG(16:1_18:2_21:0)+NH4 | 1_TG(16:1_19:0_20:2)+NH4 | 1_TG(17:1_18:2_20:0)+NH4	329520680 | 255977611 | 253098779.8 | 165002616 | 124766192.8 | 109527685.7 | 109180594 | 76196744.8	TG	[M+NH4]+	Yes	TG(18:1_18:2_19:0)	[M+NH4]+	0.157685	0.912105
2452	22.95_930.8457m/z	NA	930.846	1	22.9505	1.02275	0	100 - 65.6 - 19.6	18910107719	14.06	16130014355	18444019258	21905168221	18484014982	20110197630	20267471313	19436668352	23745305711	21052669759	19035544962	20245879131	15491433954	1_TG(18:1_18:2_20:0)+NH4 | 1_TG(18:1_18:1_20:1)+NH4 | 1_TG(18:0_18:1_20:2)+NH4 | 1_TG(18:0_18:2_20:1)+NH4 | 1_TG(16:1_18:1_22:1)+NH4 | 1_TG(16:0_18:1_22:2)+NH4 | 1_TG(16:0_20:1_20:2)+NH4 | 1_TG(18:0_18:3_20:0)+NH4 | 1_TG(16:0_18:2_22:1)+NH4 | 1_TG(16:1_20:1_20:1)+NH4 | 1_TG(16:1_18:2_22:0)+NH4 | 1_TG(16:1_20:0_20:2)+NH4 | 1_TG(16:1_18:0_22:2)+NH4 | 1_TG(16:0_18:3_22:0)+NH4 | 1_TG(16:0_20:0_20:3)+…	318082050 | 280114470 | 245819625 | 238662400 | 232693885 | 230158029.6 | 180568883 | 178301491.1 | 176348686 | 174739087 | 171580033 | 166844462 | 137013958.6 | 124943545.1 | 97954646.9 | 80767851.9 | 78131645	TG	[M+NH4]+	Yes	TG(18:1_18:2_20:0)	[M+NH4]+|[M+Na]+	0.110202	0.91825
2461	22.97_956.8597m/z	NA	956.86	1	22.9705	1.03915	0	100 - 68.1 - 20.9	4554607004	17.22	3995104056	4629263023	5184009800	4498244551	5335811724	5125891008	4447544215	6021301119	4951785510	4303601530	4875855226	3524171720	1_TG(18:1_18:2_22:1)+NH4 | 1_TG(18:2_18:2_22:0)+NH4 | 1_TG(18:2_20:1_20:1)+NH4 | 1_TG(18:2_20:0_20:2)+NH4 | 1_TG(18:0_18:2_22:2)+NH4 | 1_TG(16:1_18:2_24:1)+NH4 | 1_TG(18:1_18:3_22:0)+NH4 | 1_TG(18:1_20:1_20:2)+NH4 | 1_TG(18:0_18:3_22:1)+NH4 | 1_TG(16:1_20:2_22:1)+NH4 | 1_TG(18:0_18:1_22:3)+NH4 | 1_TG(18:1_18:1_22:2)+NH4 | 1_TG(16:1_20:1_22:2)+NH4 | 1_TG(16:0_20:1_22:3)+NH4 | 1_TG(16:0_20:2_22:2)+…	174422530 | 150619460 | 138207920 | 131761021 | 130422976 | 129240005.7 | 120775302 | 108622949 | 96918316 | 96882312 | 96840998.8 | 96739192 | 84026855 | 82933806.8 | 76178903 | 75031936.7 | 74701983 | 35129098.6 | 34440967.5 | 33656168.8 | 31014009 | 28548573.36	TG	[M+NH4]+	Yes	TG(18:1_18:2_22:1)	[M+NH4]+	0.275885	0.951401
1801	19.97_912.7630m/z	NA	912.763	1	19.9665	0.45945	0	100 - 56.8	3.55962e+08	88.88	7.91109e+08	4.15078e+08	4.89924e+08	7.29657e+08	1149231230	6.72148e+07	3.76236e+08	9.77891e+07	6.52469e+07	2.23368e+08	1.34049e+08	1.80387e+08	1_OxTG(18:2_18:2_18:2(OH))+NH4 | 1_OxTG(18:2_18:2_18:1(Ke))+NH4	466405.6 | 466405.6	OxTG	[M+NH4]+	Yes	OxTG(18:2_18:2_18:2(OH))	[M+NH4]+	0.00244705	4.30798
2485	23.09_918.8455m/z	NA	918.845	1	23.0922	0.943117	0	100 - 61.4 - 17.3	2437159239	28.11	1942815830	2392526787	2979648190	2660642668	2790454976	3111573001	2492835865	3694955440	2741987847	2730210329	1415524222	1463050386	1_TG(18:1_18:1_19:0)+NH4 | 1_TG(16:1_18:1_21:0)+NH4 | 1_TG(18:0_18:2_19:0)+NH4 | 1_TG(17:0_18:1_20:1)+NH4 | 1_TG(16:0_18:2_21:0)+NH4 | 1_TG(16:1_19:0_20:1)+NH4 | 1_TG(17:0_18:2_20:0)+NH4 | 1_TG(15:0_18:2_22:0)+NH4 | 1_TG(15:0_20:1_20:1)+NH4 | 1_TG(16:1_16:1_23:0)+NH4 | 1_TG(14:0_18:2_23:0)+NH4 | 1_TG(16:1_17:0_22:1)+NH4	78518540 | 67846720.4 | 66640721 | 64502351 | 52459529 | 51630893.4 | 43583393 | 41101384 | 34045754.2 | 33567710.3 | 15134424.89 | 13511680.44	TG	[M+NH4]+	Yes	TG(18:1_18:1_19:0)	[M+NH4]+	0.0925062	0.864234
2488	23.09_1006.8768m/z	NA	1006.88	1	23.0922	0.102567	0	100 - 96.3	3.1078e+06	344.09	0	0	0	0	0	0	0	0	0	0	0	4.14647e+07	1_TG(18:1_22:0_22:6)+NH4 | 1_TG(20:3_20:4_22:0)+NH4	4342936.05 | 2948743.14	TG	[M+NH4]+	Yes	TG(18:1_22:0_22:6)	[M+NH4]+	#DIV/0!	#DIV/0!
2499	23.13_944.8599m/z	NA	944.86	1	23.1331	0.881867	0	100 - 69.3 - 19.5	1533139773	27.33	1273435983	1482035857	1940431748	1646631519	1822056345	1914485351	1693415981	2220680981	1752867029	1676267113	9.00262e+08	9.30725e+08	1_TG(18:1_18:2_21:0)+NH4 | 1_TG(18:1_19:0_20:2)+NH4 | 1_TG(18:2_19:0_20:1)+NH4 | 1_TG(17:1_18:1_22:1)+NH4 | 1_TG(17:0_18:2_22:1)+NH4 | 1_TG(16:1_18:2_23:0)+NH4 | 1_TG(17:1_18:2_22:0)+NH4 | 1_TG(16:1_20:2_21:0)+NH4 | 1_TG(17:0_20:1_20:2)+NH4 | 1_TG(17:1_20:1_20:1)+NH4 | 1_TG(17:1_20:0_20:2)+NH4 | 1_TG(17:0_18:1_22:2)+NH4 | 1_TG(16:1_17:1_24:1)+NH4	85363320 | 57600694 | 57432003 | 55147087.6 | 50118913.5 | 50058859.9 | 49657000.2 | 48691079.2 | 38930551.7 | 38496281.8 | 34728608.8 | 16116026.46 | 10579292.72	TG	[M+NH4]+	Yes	TG(18:1_18:2_21:0)	[M+NH4]+	0.0996396	0.881923
2517	23.19_1008.8929m/z	NA	1008.89	1	23.1948	0.63805	0	100 - 84.2	6.27752e+07	162.21	7.10041e+07	6.3079e+07	9.12923e+06	1.54793e+07	1.23982e+07	1.13315e+07	3.95011e+06	1.71192e+06	3.59563e+07	4.40647e+06	6.39721e+07	3.13997e+08	1_TG(18:1_20:4_24:1)+NH4 | 1_TG(16:0_22:5_24:1)+NH4 | 1_TG(18:1_22:0_22:5)+NH4 | 1_TG(18:1_22:1_22:4)+NH4 | 1_TG(18:0_22:1_22:5)+NH4 | 1_TG(18:0_22:2_22:4)+NH4 | 1_TG(20:3_20:3_22:0)+NH4 | 1_TG(20:1_20:4_22:1)+NH4 | 1_TG(18:2_20:4_24:0)+NH4 | 1_TG(18:2_22:0_22:4)+NH4 | 1_TG(20:1_20:1_22:4)+NH4 | 1_TG(18:1_22:2_22:3)+NH4 | 1_TG(18:2_20:3_24:1)+NH4 | 1_TG(20:1_20:3_22:2)+NH4 | 1_TG(18:2_22:1_22:3)+…	6627080 | 4570049.43 | 4515317.8 | 4457293.26 | 4433002.56 | 4355376.61 | 4130326.57 | 1580373.94 | 1530851.11 | 1377576.84 | 1363537.32 | 1357669.95 | 1284811.25 | 1280703.94 | 1278575.99 | 1277916.78 | 1267100.21 | 1233359.27 | 1213837.06 | 1203249.41	TG	[M+NH4]+	Yes	TG(18:1_20:4_24:1)	[M+NH4]+	0.0827677	2.98293
2531	23.30_984.8923m/z	NA	984.892	1	23.299	1.08515	0	100 - 75.1 - 25.5	1839524929	20.11	1607369486	1952625934	2257651636	1841068988	2016770341	2161742154	1999625400	2552206415	1988343431	1812228937	1302279304	1315977053	1_TG(18:1_18:2_24:1)+NH4 | 1_TG(18:1_20:2_22:1)+NH4 | 1_TG(18:2_20:1_22:1)+NH4 | 1_TG(18:2_20:2_22:0)+NH4 | 1_TG(18:2_18:2_24:0)+NH4 | 1_TG(20:1_20:1_20:2)+NH4 | 1_TG(18:1_18:3_24:0)+NH4 | 1_TG(18:0_20:2_22:2)+NH4 | 1_TG(18:1_20:1_22:2)+NH4 | 1_TG(16:0_22:2_22:2)+NH4 | 1_TG(18:1_20:0_22:3)+NH4 | 1_TG(18:0_18:3_24:1)+NH4 | 1_TG(18:3_20:0_22:1)+NH4 | 1_TG(18:0_20:1_22:3)+NH4 | 1_TG(16:0_22:1_22:3)+…	76836930 | 49504817.7 | 48813900 | 44017924 | 43674759.4 | 31482323.7 | 20081864.1 | 16899948.5 | 16745609.79 | 16426109.4 | 16362942.44 | 16181727.7 | 13204905.65 | 13168660.69 | 12988920.69 | 12576361.55	TG	[M+NH4]+	Yes	TG(18:1_18:2_24:1)	[M+NH4]+	0.168801	0.920235
2538	23.32_958.8760m/z	NA	958.876	1	23.3195	0.9224	0	100 - 69.7 - 23.3	5158847502	28.43	4256197404	5338622506	6594456332	5645370775	5630212872	6503681592	5938703243	7814237573	5693887926	5553820404	3113137993	2864158956	1_TG(18:1_18:2_22:0)+NH4 | 1_TG(18:1_18:1_22:1)+NH4 | 1_TG(18:1_20:1_20:1)+NH4 | 1_TG(16:1_18:1_24:1)+NH4 | 1_TG(18:1_20:0_20:2)+NH4 | 1_TG(18:0_18:1_22:2)+NH4 | 1_TG(16:1_20:1_22:1)+NH4 | 1_TG(18:0_18:2_22:1)+NH4 | 1_TG(18:2_20:0_20:1)+NH4 | 1_TG(16:0_20:2_22:1)+NH4 | 1_TG(16:0_20:1_22:2)+NH4 | 1_TG(16:0_18:2_24:1)+NH4 | 1_TG(18:0_20:1_20:2)+NH4 | 1_TG(16:1_18:2_24:0)+NH4 | 1_TG(18:0_18:3_22:0)+…	131517560 | 120538800 | 116146980 | 99463360 | 98252069.7 | 97736104.6 | 91692852 | 89599584 | 85512959 | 73141100.7 | 68538510.6 | 68172498 | 67960024.7 | 65103260 | 65084841.5 | 64732352.7 | 48997265.5 | 48503831.6 | 47215226.5 | 19090036.94 | 11614162.96 | 11480095.64 | 11224279.46 | 6619791.2	TG	[M+NH4]+	Yes	TG(18:1_18:2_22:0)	[M+NH4]+	0.0923802	0.87178
2588	23.50_972.8925m/z	NA	972.893	1	23.5048	0.7566	0	100 - 72.1 - 24.4	6.68427e+08	37.25	5.42631e+08	7.03461e+08	8.99929e+08	7.66864e+08	7.81972e+08	8.44635e+08	8.14471e+08	1113878065	7.63648e+08	7.47937e+08	2.8521e+08	2.88035e+08	1_TG(18:1_18:2_23:0)+NH4 | 1_TG(18:1_20:2_21:0)+NH4 | 1_TG(18:2_20:1_21:0)+NH4 | 1_TG(18:2_19:0_22:1)+NH4 | 1_TG(16:1_20:2_23:0)+NH4 | 1_TG(19:0_20:1_20:2)+NH4 | 1_TG(17:1_18:2_24:0)+NH4	28568246 | 19051647 | 18428009.1 | 17408396.7 | 16118430.1 | 12455428.4 | 9311755.29	TG	[M+NH4]+	Yes	TG(18:1_18:2_23:0)	[M+NH4]+	0.109843	0.862364
471	13.12_832.5106m/z	NA	832.511	1	13.1247	0.408183	0	100 - 38.8	1.15738e+07	118.37	2.75073e+07	2.01155e+07	1.94257e+07	8.94294e+06	1.46257e+06	2.73817e+06	2.88422e+06	369966	2.24866e+06	9.37952e+06	3.23318e+06	0	1_PS(20:4_20:4)+H | 3_PS(40:8)+H	382448.67 | 325862.6	PS	[M+H]+	Yes	PS(20:4_20:4)	[M+H]+	0.0192264	4.39567
1884	20.31_834.7167m/z	NA	834.717	1	20.3074	0.3217	0	100 - 57.1	1.92015e+07	136.3	5.71673e+07	6.34324e+06	1.80363e+07	5.22184e+07	7.70129e+07	0	4.60771e+07	0	0	584585	4.39838e+06	0	1_OxTG(14:0_16:0_18:3(OH))+NH4 | 1_OxTG(14:0_16:0_18:2(Ke))+NH4 | 1_OxTG(16:0_18:2_14:0(CHO))+NH4 | 1_OxTG(16:0_18:2_14:1(OH))+NH4	644359.2 | 644359.2 | 219033.82 | 219033.82	OxTG	[M+NH4]+	Yes	OxTG(14:0_16:0_18:3(OH))	[M+NH4]+	0.0368681	4.51716
2644	23.77_1038.9404m/z	NA	1038.94	1	23.771	0.89725	0	100 - 88.7	9.76974e+07	35.93	8.46065e+07	9.61354e+07	8.77932e+07	8.72934e+07	7.82708e+07	8.4582e+07	8.40389e+07	1.10913e+08	1.02941e+08	7.30244e+07	7.39089e+07	1.52759e+08	1_TG(18:1_22:3_24:1)+NH4 | 1_TG(18:1_22:4_24:0)+NH4 | 1_TG(18:0_22:4_24:1)+NH4	1434616.8 | 1388052.76 | 1383239.69	TG	[M+NH4]+	Yes	TG(18:1_22:3_24:1)	[M+NH4]+	0.291352	0.953018
2686	23.93_1000.9244m/z	NA	1000.92	1	23.9341	0.42745	0	100 - 80.1 - 33.8	1.83624e+08	35.8	1.48506e+08	1.95431e+08	2.30914e+08	2.13388e+08	2.02851e+08	2.41307e+08	2.26769e+08	3.06378e+08	2.1957e+08	2.03049e+08	1.06998e+08	7.38212e+07	1_TG(18:1_18:2_25:0)+NH4 | 1_TG(18:2_20:1_23:0)+NH4 | 1_TG(18:2_21:0_22:1)+NH4	4547303.4 | 3389004.4 | 3074836.76	TG	[M+NH4]+	Yes	TG(18:1_18:2_25:0)	[M+NH4]+	0.0525215	0.827929
1853	20.19_910.7486m/z	NA	910.749	1	20.1862	0.4211	0	100 - 72.5	2.63665e+08	119.82	657020565	2.5079e+08	4.14411e+08	442995251	1183424206	2.72639e+07	2.66424e+08	7.60032e+07	1.66713e+07	1.87142e+08	2.43794e+07	4.1357e+07	1_OxTG(18:2_18:2_18:3(OH))+NH4 | 1_OxTG(18:2_18:2_18:2(Ke))+NH4 | 1_OxTG(18:1_18:2_18:4(OH))+NH4 | 1_OxTG(18:1_18:2_18:3(Ke))+NH4 | 1_OxTG(18:1_18:3_18:3(OH))+NH4 | 1_OxTG(18:1_18:3_18:2(Ke))+NH4 | 1_OxTG(18:2_18:3_18:2(OH))+NH4 | 1_OxTG(18:2_18:3_18:1(Ke))+NH4	5056651 | 5056651 | 4593139.4 | 4593139.4 | 2257508.9 | 2257508.9 | 984911.26 | 984911.26	OxTG	[M+NH4]+	Yes	OxTG(18:2_18:2_18:3(OH))	[M+NH4]+	0.011405	5.14145
1623	19.30_878.7401m/z	NA	878.74	1	19.3016	0.563883	0	100 - 47.2	5.49077e+07	153	1.69626e+08	1.401e+07	6.92586e+07	7.2181e+07	298100643	0	1.05079e+08	0	0	8.21393e+06	1.82145e+07	0	1_OxTG(16:0_16:0_18:3(OO))+NH4 | 1_OxTG(16:0_16:0_18:2(KeOH))+NH4	81350.4 | 81350.4	OxTG	[M+NH4]+	Yes	OxTG(16:0_16:0_18:3(OO))	[M+NH4]+	0.0482937	5.50059
1527	18.96_902.7417m/z	NA	902.742	1	18.9601	0.719583	0	100 - 63.5	1.14343e+08	122.16	3.77553e+08	8.6065e+07	1.62645e+08	1.91844e+08	4.46892e+08	0	1.54309e+08	0	0	6.87372e+07	4.31447e+07	998229	1_OxTG(16:1_18:2_18:2(OOH))+NH4 | 1_OxTG(16:1_18:2_18:1(KeOH))+NH4 | 1_OxTG(18:1(OH)_18:3(OH)_16:1)+NH4 | 1_OxTG(18:1(OH)_18:2(Ke)_16:1)+NH4 | 1_OxTG(18:1(Ke)_18:1(Ke)_16:1)+NH4	180585.53 | 180585.53 | 133127.39 | 133127.39 | 60144.98	OxTG	[M+NH4]+	Yes	OxTG(16:1_18:2_18:2(OOH))	[M+NH4]+	0.0117536	5.67147
2819	25.08_1018.9717m/z	NA	1018.97	1	25.0804	0.765317	0	100 - 72 - 27.4 - 2.32	5.64844e+07	106.16	2.97561e+07	3.39413e+07	3.10694e+07	3.39942e+07	2.39554e+07	4.51505e+07	3.34742e+07	3.37138e+07	4.63226e+07	2.74899e+07	1.71357e+07	6.77517e+07	1_TG(18:1_20:0_24:0)+NH4 | 1_TG(16:0_22:1_24:0)+NH4 | 1_TG(18:0_18:1_26:0)+NH4 | 1_TG(18:1_22:0_22:0)+NH4 | 1_TG(14:0_24:0_24:1)+NH4 | 1_TG(18:0_20:0_24:1)+NH4 | 1_TG(16:0_22:0_24:1)+NH4 | 1_TG(18:0_22:0_22:1)+NH4 | 1_TG(20:0_20:0_22:1)+NH4 | 1_TG(14:0_22:1_26:0)+NH4 | 1_TG(16:0_20:1_26:0)+NH4 | 1_TG(18:0_20:1_24:0)+NH4	3266831.4 | 2515702.4 | 2509589 | 2432172.6 | 2403834.62 | 2373888.5 | 2261168.5 | 2200953.7 | 2043173.6 | 1822465.12 | 1055784.74 | 1049277.64	TG	[M+NH4]+	Yes	TG(18:1_20:0_24:0)	[M+NH4]+	0.0703343	0.82039
1735	19.75_758.6266m/z	NA	758.627	1	19.7457	0.183617	0	100	4.36163e+06	113.12	0	2.02717e+06	9.94921e+06	3.02149e+06	0	5.95365e+06	6.3273e+06	1.68001e+07	307873	8.3722e+06	0	398282	1_TG(18:2_18:3_8:0)+NH4	896781	TG	[M+NH4]+	Yes	TG(18:2_18:3_8:0)	[M+NH4]+	0.0988095	0.397178
1838	20.15_760.6418m/z	NA	760.642	1	20.1461	0.779517	0	100 - 71.4 - 27.9	2.50034e+08	39.08	1.62162e+08	2.92036e+08	3.55432e+08	3.02773e+08	1.84722e+08	2.88152e+08	3.28719e+08	439366174	2.00138e+08	369812742	1.51683e+08	1.23647e+08	1_TG(18:2_18:2_8:0)+NH4 | 1_TG(18:1_18:3_8:0)+NH4 | 1_TG(10:0_16:1_18:3)+NH4	9089017 | 5173492.7 | 3412797.21	TG	[M+NH4]+	Yes	TG(18:2_18:2_8:0)	[M+NH4]+	0.130562	0.797647
2083	21.10_892.7361m/z	NA	892.736	1	21.1031	0.993167	0	100 - 73.9 - 21.1 - 2.5 - 0.557	2587715913	36.43	2145275720	2515401275	4318408438	2927538869	2384814924	2769053732	3063184715	4479187365	1439725627	3456119851	1349641170	1587959948	1_TG(18:2_18:3_18:3)+NH4 | 1_TG(18:2_18:2_18:4)+NH4	51686355 | 31422186.6	TG	[M+NH4]+	Yes	TG(18:2_18:3_18:3)	[M+NH4]+	0.388834	0.939777
2174	21.48_944.7654m/z	NA	944.765	1	21.4807	0.615167	0	100 - 66.4 - 20.9	8.39704e+08	19.43	747363355	9.30057e+08	8.55147e+08	7.31801e+08	9.25235e+08	6.80683e+08	8.12946e+08	9.20796e+08	5.91224e+08	8.39505e+08	7.71035e+08	1001231914	1_TG(18:2_18:2_22:6)+NH4 | 1_TG(18:1_18:3_22:6)+NH4 | 1_TG(18:2_18:3_22:5)+NH4 | 1_TG(18:2_20:4_20:4)+NH4 | 1_TG(18:2_20:3_20:5)+NH4 | 1_TG(18:3_20:3_20:4)+NH4 | 1_TG(14:0_22:5_22:5)+NH4	32474797 | 28863628.2 | 21770450.8 | 21248090.8 | 18056343.76 | 16292965.56 | 14045663.9	TG	[M+NH4]+	Yes	TG(18:2_18:2_22:6)	[M+NH4]+	0.185017	1.08958
2203	21.62_920.7668m/z	NA	920.767	1	21.6197	0.753233	0	100 - 74.7 - 16.6	4266059614	22.64	3729038433	4374932105	4103275284	3893926376	4201703519	3569903055	3470040271	4232710686	3137900783	4017263907	6990779487	4820245405	1_TG(18:2_18:2_20:4)+NH4 | 1_TG(16:1_20:3_20:4)+NH4 | 1_TG(16:1_18:2_22:5)+NH4 | 1_TG(18:2_18:3_20:3)+NH4 | 1_TG(16:1_18:3_22:4)+NH4	81029620 | 71119370.8 | 55109461.1 | 40187819.6 | 33687395.8	TG	[M+NH4]+	Yes	TG(18:2_18:2_20:4)	[M+NH4]+	0.0683028	1.10175
1876	20.27_902.7419m/z	NA	902.742	1	20.2666	0.221417	0	100 - 87.8	3.02665e+07	120.87	6.38178e+07	1.55293e+07	4.59526e+07	4.06339e+07	1.24025e+08	724716	3.71234e+07	1.72983e+06	271364	9.30638e+06	3.2037e+07	2.10701e+06	1_OxTG(16:0_18:2_18:3(OO))+NH4 | 1_OxTG(16:0_18:2_18:2(KeOH))+NH4 | 1_OxTG(16:0_16:1_20:4(OOH))+NH4 | 1_OxTG(16:0_16:1_20:3(KeOH))+NH4 | 1_OxTG(16:1_18:2_18:2(OOH))+NH4 | 1_OxTG(16:1_18:2_18:1(KeOH))+NH4 | 1_OxTG(18:2_18:2_16:1(OO))+NH4	1471331.1 | 1471331.1 | 643118.21 | 643118.21 | 488173.63 | 488173.63 | 301477.31	OxTG	[M+NH4]+	Yes	OxTG(16:0_18:2_18:3(OO))	[M+NH4]+	0.0194783	5.89878
2304	22.19_889.8083n	889.808	912.798	1	22.1928	0.1981	0	100 - 67 - 21.3	9.17769e+08	22.36	1050343936	8.857e+08	1040871197	8.34467e+08	1297788082	1014626767	8.92041e+08	1035431347	1160818007	8.08721e+08	8.85335e+08	8.40277e+08	1_TG(18:2_18:3_19:0)+NH4 | 1_TG(17:1_18:2_20:2)+NH4 | 1_TG(17:0_18:2_20:3)+NH4 | 1_TG(17:2_18:2_20:1)+NH4 | 1_TG(17:1_18:1_20:3)+NH4 | 1_TG(17:1_18:3_20:1)+NH4 | 1_TG(17:0_18:3_20:2)+NH4 | 1_TG(17:2_18:1_20:2)+NH4 | 1_TG(16:1_19:0_20:4)+NH4	111150019.5 | 108163800.8 | 107601333.8 | 67685418.78 | 63552088.9 | 57267632.7 | 57048001.7 | 40790226.3 | 5755298.36	TG	[M+NH4]+	Yes	TG(18:2_18:3_19:0)	[M+NH4]+	0.353273	1.04022
2350	22.47_914.8139m/z	NA	914.814	1	22.4705	0.2189	0	100 - 65.1 - 22.9	2794875819	18.22	2821745303	2676092489	3426317074	2377001055	3676973638	3158710048	2444069327	3521547471	3176729417	2684261811	2166689103	2697521380	1_TG(18:2_18:2_19:0)+NH4 | 1_TG(18:1_18:3_19:0)+NH4 | 1_TG(17:1_18:2_20:1)+NH4 | 1_TG(17:0_18:2_20:2)+NH4 | 1_TG(17:1_18:1_20:2)+NH4 | 1_TG(17:2_18:1_20:1)+NH4 | 1_TG(17:0_18:1_20:3)+NH4 | 1_TG(16:1_19:0_20:3)+NH4 | 1_TG(17:0_18:3_20:1)+NH4 | 1_TG(17:1_18:0_20:3)+NH4 | 1_TG(17:2_18:0_20:2)+NH4 | 1_TG(16:0_17:0_22:4)+NH4	48880681 | 44444765.8 | 44205068.3 | 43937678.8 | 38854265.8 | 38749966.35 | 38523211.2 | 30105626.15 | 26014986.1 | 25221382 | 25180747.65 | 14416443.56	TG	[M+NH4]+	Yes	TG(18:2_18:2_19:0)	[M+NH4]+	0.498197	0.99952
2399	22.71_954.8442m/z	NA	954.844	1	22.7094	0.606933	0	100 - 73.9	1572402949	8.81	1521691840	1601872632	1595687905	1433500684	1818685274	1668519039	1347457022	1751627854	1608285279	1398523370	1554456414	1717564447	1_TG(18:2_18:2_22:1)+NH4 | 1_TG(18:1_18:2_22:2)+NH4 | 1_TG(18:2_20:1_20:2)+NH4 | 1_TG(18:2_18:3_22:0)+NH4 | 1_TG(18:0_18:2_22:3)+NH4 | 1_TG(18:1_18:3_22:1)+NH4 | 1_TG(18:2_20:0_20:3)+NH4 | 1_TG(18:1_20:1_20:3)+NH4 | 1_TG(18:1_20:2_20:2)+NH4 | 1_TG(16:0_20:4_22:1)+NH4 | 1_TG(18:1_18:1_22:3)+NH4 | 1_TG(16:1_20:3_22:1)+NH4 | 1_TG(18:0_18:1_22:4)+NH4 | 1_TG(18:3_20:1_20:1)+NH4 | 1_TG(16:0_20:3_22:2)+…	41923068 | 39990309 | 38481502 | 35129852.68 | 33041651.3 | 32834939.6 | 31728741.5 | 27552122.2 | 26363852 | 25954639.3 | 25188246.7 | 24900049 | 23862731 | 23763571.6 | 23757582.9 | 23736298.2 | 23693122.4 | 23211506 | 22617340 | 22594856 | 22506283.5 | 22200783.4 | 21155163.9 | 20495829.3 | 19815900.2 | 19405327.5 | 19366929 | 18143239.8	TG	[M+NH4]+	Yes	TG(18:2_18:2_22:1)	[M+NH4]+	0.353122	1.02534
2415	22.79_980.8604m/z	NA	980.86	1	22.7896	0.140783	0	100 - 72.3	6.67186e+07	104.49	1.44332e+08	9.3822e+07	0	0	1.54375e+08	9.68312e+07	0	0	100136881	0	1.97185e+08	1.15481e+08	1_TG(18:2_20:4_22:0)+NH4 | 1_TG(16:0_22:2_22:4)+NH4 | 1_TG(18:1_20:4_22:1)+NH4 | 1_TG(18:0_20:4_22:2)+NH4 | 1_TG(18:2_20:3_22:1)+NH4 | 1_TG(18:2_20:1_22:3)+NH4 | 1_TG(18:2_20:2_22:2)+NH4 | 1_TG(18:2_18:3_24:1)+NH4 | 1_TG(20:1_20:1_20:4)+NH4 | 1_TG(20:0_20:2_20:4)+NH4 | 1_TG(20:0_20:3_20:3)+NH4 | 1_TG(18:1_20:1_22:4)+NH4 | 1_TG(18:0_20:2_22:4)+NH4 | 1_TG(18:1_20:2_22:3)+NH4 | 1_TG(18:1_20:3_22:2)+…	6344110.21 | 6201896.51 | 6154531.4 | 6055484.7 | 6037168.84 | 6021642.09 | 6019933.01 | 5977226.41 | 5755736.2 | 5749660.85 | 5439819.97 | 4922260 | 4785597.28 | 4773404.22 | 4771811.47 | 4666178.57 | 4358332.88 | 4335531.87 | 4297915.85 | 4209720.24 | 4209673.68 | 4179916.22 | 4110258.38 | 4092891.69 | 4031888.11	TG	[M+NH4]+	Yes	TG(18:2_20:4_22:0)	[M+NH4]+	0.186274	1.99286
2424	22.81_942.8443m/z	NA	942.844	1	22.8096	0.220917	0	100 - 74.4 - 33.1	6.76644e+08	23.46	635389419	6.48738e+08	8.78039e+08	6.07138e+08	9.28683e+08	7.95225e+08	6.74538e+08	884031186	7.72595e+08	6.34665e+08	6.01447e+08	5.00456e+08	1_TG(18:2_18:2_21:0)+NH4 | 1_TG(18:2_19:0_20:2)+NH4 | 1_TG(18:1_18:3_21:0)+NH4 | 1_TG(18:1_19:0_20:3)+NH4 | 1_TG(18:3_19:0_20:1)+NH4 | 1_TG(16:1_20:3_21:0)+NH4	20137024 | 19454360.1 | 17469654.5 | 16111983.47 | 14221532 | 13280576.87	TG	[M+NH4]+	Yes	TG(18:2_18:2_21:0)	[M+NH4]+	0.440023	0.983232
2468	23.01_982.8763m/z	NA	982.876	1	23.0109	0.656917	0	100 - 73.2 - 17.7	8.25115e+08	9.84	7.64613e+08	8.45313e+08	8.57357e+08	7.63467e+08	9.21843e+08	8.92136e+08	7.54931e+08	982276373	9.10769e+08	7.21823e+08	7.33918e+08	8.30631e+08	1_TG(18:2_18:2_24:1)+NH4 | 1_TG(18:2_18:3_24:0)+NH4 | 1_TG(18:2_20:3_22:0)+NH4 | 1_TG(18:2_20:1_22:2)+NH4 | 1_TG(18:2_20:0_22:3)+NH4 | 1_TG(18:1_18:3_24:1)+NH4 | 1_TG(18:1_20:0_22:4)+NH4 | 1_TG(16:0_22:2_22:3)+NH4 | 1_TG(18:1_20:1_22:3)+NH4 | 1_TG(18:0_20:1_22:4)+NH4 | 1_TG(18:1_20:3_22:1)+NH4 | 1_TG(16:1_20:3_24:1)+NH4 | 1_TG(18:1_20:2_22:2)+NH4 | 1_TG(18:3_20:2_22:0)+NH4 | 1_TG(18:3_20:0_22:2)+…	15982753 | 12122505.9 | 11110152.5 | 11021691.11 | 10958894.6 | 10709400.6 | 8993360.8 | 8693414.44 | 8588509 | 8585354.2 | 8566351.9 | 8559923.04 | 8423461.21 | 8203504.1 | 8095413.31 | 8040729.7 | 7902961.2 | 7750242.72 | 7734088.67 | 7660755.11 | 7645336.7 | 7639229.8 | 7618970.7 | 7516792.7 | 7258104.34 | 7157412.94 | 6954655.76	TG	[M+NH4]+	Yes	TG(18:2_18:2_24:1)	[M+NH4]+	0.357208	0.974344
2516	23.19_970.8765m/z	NA	970.876	1	23.1948	0.2478	0	100 - 75.6 - 28.6	4.02918e+08	41.02	3.80298e+08	4.60549e+08	5.61096e+08	4.79105e+08	5.41756e+08	5.27123e+08	4.92955e+08	6.40509e+08	4.55119e+08	4.48814e+08	171912876	1.63234e+08	1_TG(18:2_18:2_23:0)+NH4 | 1_TG(18:1_18:3_23:0)+NH4 | 1_TG(18:2_20:2_21:0)+NH4 | 1_TG(18:1_20:3_21:0)+NH4 | 1_TG(16:1_20:3_23:0)+NH4 | 1_TG(18:3_20:1_21:0)+NH4 | 1_TG(17:1_20:1_22:2)+NH4 | 1_TG(17:1_20:2_22:1)+NH4 | 1_TG(17:1_18:2_24:1)+NH4 | 1_TG(18:3_19:0_22:1)+NH4 | 1_TG(19:0_20:2_20:2)+NH4	9111760 | 8065247.7 | 7377492.79 | 6064070.3 | 5938138.96 | 4613389.79 | 4415236.35 | 4341912.08 | 3479179.07 | 2842735.64 | 2668143.76	TG	[M+NH4]+	Yes	TG(18:2_18:2_23:0)	[M+NH4]+	0.283204	0.94474
2600	23.57_998.9089m/z	NA	998.909	1	23.5664	0.205617	0	100 - 96 - 47.7	1.23809e+08	47.84	1.11555e+08	1.34576e+08	1.96062e+08	1.40175e+08	1.78807e+08	1.68518e+08	1.62202e+08	2.06637e+08	1.56602e+08	1.4419e+08	7.89889e+07	3.76293e+07	1_TG(18:2_18:2_25:0)+NH4	3398257	TG	[M+NH4]+	Yes	TG(18:2_18:2_25:0)	[M+NH4]+	0.216605	0.908163
2624	23.69_1012.9225m/z	NA	1012.92	1	23.6894	1.10425	0	100 - 74.7 - 29.1 - 6.1	5.37251e+08	14.85	4.33005e+08	516209031	5.45809e+08	5.02396e+08	4.93046e+08	569314369	5.16875e+08	6.84697e+08	5.60914e+08	4.82466e+08	6.47587e+08	5.38917e+08	1_TG(18:2_18:2_26:0)+NH4 | 1_TG(18:2_20:1_24:1)+NH4 | 1_TG(18:2_22:1_22:1)+NH4 | 1_TG(18:1_18:3_26:0)+NH4 | 1_TG(18:3_20:1_24:0)+NH4	7681490.1 | 7227307.9 | 6812548.66 | 6463727.59 | 4823269.89	TG	[M+NH4]+	Yes	TG(18:2_18:2_26:0)	[M+NH4]+	0.067508	0.884943
2181	21.50_860.7676m/z	NA	860.768	1	21.5006	0.0596667	0	100	8.81568e+06	110.6	9.34841e+06	15890659	0	1.47302e+07	1.749e+07	0	0	7.4423e+06	0	0	2.59519e+07	2.56265e+07	1_TG(17:1_17:1_17:1)+NH4	47859.5	TG	[M+NH4]+	Yes	TG(17:1_17:1_17:1)	[M+NH4]+	0.0107763	7.72063
1483	18.76_926.7441m/z	NA	926.744	1	18.7614	0.660183	0	100 - 84.2	4.51221e+07	150.97	1.98401e+08	3.3968e+07	7.72033e+07	9.29666e+07	1.95041e+08	0	3.96344e+07	0	0	4.34375e+06	1.95911e+06	1.44335e+06	1_OxTG(18:3(OH)_18:3(OH)_18:1)+NH4 | 1_OxTG(18:3(OH)_18:2(Ke)_18:1)+NH4 | 1_OxTG(18:2(Ke)_18:2(Ke)_18:1)+NH4 | 1_OxTG(18:3(OH)_18:1(Ke)_18:2)+NH4 | 1_OxTG(18:1(Ke)_18:2(Ke)_18:2)+NH4 | 1_OxTG(18:2_18:2_18:3(OO))+NH4 | 1_OxTG(18:2_18:2_18:2(KeOH))+NH4	318161.7 | 318161.7 | 318161.7 | 277794.63 | 277794.63 | 53680.74 | 53680.74	OxTG	[M+NH4]+	Yes	OxTG(18:3(OH)_18:3(OH)_18:1)	[M+NH4]+	0.00568676	13.5881
2013	20.81_890.7230m/z	NA	890.723	1	20.8054	0.436883	0	100 - 60.8	5.51949e+07	74.82	3.16006e+07	7.22982e+07	1.19848e+08	5.82776e+07	2.60294e+07	8.45342e+07	7.69466e+07	1.26475e+08	4.45533e+07	1.06513e+08	2.90498e+07	3.99318e+07	1_TG(18:3_18:3_18:3)+NH4	1012090	TG	[M+NH4]+	Yes	TG(18:3_18:3_18:3)	[M+NH4]+	0.132222	0.701683
2109	21.18_942.7496m/z	NA	942.75	1	21.1825	0.258267	0	100 - 81.7	9.43736e+07	26.48	1.01443e+08	1.27342e+08	1.33952e+08	1.0434e+08	9.49596e+07	8.06852e+07	9.84865e+07	102288341	5.31266e+07	1.12572e+08	6.24672e+07	8.01081e+07	1_TG(18:3_20:4_20:4)+NH4	2.88194e+06	TG	[M+NH4]+	Yes	TG(18:3_20:4_20:4)	[M+NH4]+	0.0569826	1.25691
2729	24.18_1066.9705m/z	NA	1066.97	1	24.1774	0.897067	0	100 - 85.8 - 35.2	70322493	31.8	5.753e+07	6.92667e+07	9.00407e+07	7.60989e+07	6.76074e+07	9.20248e+07	8.50719e+07	1.17128e+08	7.72401e+07	7.32731e+07	3.10945e+07	5.36191e+07	1_TG(18:3_24:1_24:1)+NH4	1.0063e+06	TG	[M+NH4]+	Yes	TG(18:3_24:1_24:1)	[M+NH4]+	0.0560418	0.810689
2817	25.06_992.9553m/z	NA	992.955	1	25.0599	0.45415	0	100 - 55.6 - 5.46	1.40292e+07	187.83	8.47321e+06	7.99074e+06	1.1872e+06	3.69853e+06	2.7062e+06	9.49187e+06	5.04014e+06	113597	9.68326e+06	2.92986e+06	1.33933e+06	2.7292e+07	1_TG(20:0_20:0_20:0)+NH4	856325	TG	[M+NH4]+	Yes	TG(20:0_20:0_20:0)	[M+NH4]+	0.39655	0.882502
1621	19.28_882.6893n	882.689	900.727	1	19.2817	0.66415	0	100 - 65.3	8.17591e+07	180.12	2.1024e+08	1.55409e+07	9.5985e+07	1.04858e+08	5.64175e+08	0	5.80062e+07	0	0	1.20553e+07	3.13468e+07	3.10891e+06	1_OxTG(16:1_18:2_18:3(OO))+NH4 | 1_OxTG(16:1_18:2_18:2(KeOH))+NH4 | 1_OxTG(16:0_18:3_18:3(OO))+NH4 | 1_OxTG(16:0_18:3_18:2(KeOH))+NH4 | 1_OxTG(16:0_18:2_18:4(OO))+NH4 | 1_OxTG(16:0_18:2_18:3(KeOH))+NH4 | 1_OxTG(18:3(OH)_18:3(OH)_16:0)+NH4 | 1_OxTG(18:3(OH)_18:2(Ke)_16:0)+NH4 | 1_OxTG(18:2(Ke)_18:2(Ke)_16:0)+NH4	2105812.9 | 2105812.9 | 845270.66 | 845270.66 | 313687.68 | 313687.68 | 205477.93 | 205477.93 | 205477.93	OxTG	[M+NH4]+	Yes	OxTG(16:1_18:2_18:3(OO))	[M+NH4]+	0.0474476	14.1419
2879	26.38_1075.0330m/z	NA	1075.03	1	26.3841	0.41455	0	100 - 76.3 - 21.6	1.44473e+07	166.65	5.62337e+06	9.0073e+06	8.18454e+06	5.26269e+06	4.84009e+06	1.24404e+07	8.10835e+06	5.40051e+06	1.22962e+07	4.65649e+06	0	2.07294e+07	1_TG(20:0_22:0_24:1)+NH4	401257	TG	[M+NH4]+	Yes	TG(20:0_22:0_24:1)	[M+NH4]+	0.156167	0.767285
2601	23.57_1036.9242m/z	NA	1036.92	1	23.5664	0.73595	0	100 - 81.5 - 19.1	4.37926e+07	153.74	3.60793e+07	3.46791e+07	5.21016e+06	9.21482e+06	8.89606e+06	4.66208e+06	3.95798e+06	5.45874e+06	2.28198e+07	5.11672e+06	7.6154e+07	1.82368e+08	1_TG(20:1_20:4_24:1)+NH4 | 1_TG(18:1_22:4_24:1)+NH4 | 1_TG(18:2_22:4_24:0)+NH4 | 1_TG(20:4_22:1_22:1)+NH4 | 1_TG(18:1_22:5_24:0)+NH4 | 1_TG(18:0_22:5_24:1)+NH4 | 1_TG(20:1_22:1_22:4)+NH4	3035135.61 | 2938091.4 | 2907276.2 | 2850179.3 | 2778469.5 | 2714327.41 | 2711314.01	TG	[M+NH4]+	Yes	TG(20:1_20:4_24:1)	[M+NH4]+	0.106684	2.23917
2135	21.30_992.7672m/z	NA	992.767	1	21.3016	0.159133	0	100 - 71.1 - 11	2.29609e+07	255.63	0	0	0	0	0	0	0	0	0	0	0	1.51719e+08	1_TG(20:4_20:4_22:6)+NH4 | 1_TG(18:2_22:6_22:6)+NH4	3339448.5 | 1520736.91	TG	[M+NH4]+	Yes	TG(20:4_20:4_22:6)	[M+NH4]+	#DIV/0!	#DIV/0!
2520	23.22_1032.8937m/z	NA	1032.89	1	23.2159	0.0417	0	88.3 - 100	1.21385e+06	387.3	0	0	0	0	0	0	0	0	0	0	0	1.82078e+07	1_TG(20:4_20:4_24:0)+NH4	2.49415e+06	TG	[M+NH4]+	Yes	TG(20:4_20:4_24:0)	[M+NH4]+	#DIV/0!	#DIV/0!
2737	24.28_1092.9872m/z	NA	1092.99	1	24.2797	0.30665	0	90.9 - 100 - 49.5 - 6.91	1.37933e+07	65.36	1.40158e+07	1.48709e+07	2.33075e+07	1.87123e+07	5.73426e+06	2.17772e+07	2.13079e+07	3.13731e+07	1.56154e+07	18850853	3.26064e+06	4.09126e+06	1_TG(20:4_24:1_24:1)+NH4	350410	TG	[M+NH4]+	Yes	TG(20:4_24:1_24:1)	[M+NH4]+	0.069241	0.703614
747	15.49_756.5508m/z	NA	756.551	1	15.4936	0.137033	0	100 - 48.5	6.3913e+06	78.95	1.70545e+06	5343703	4.28287e+06	8.87946e+06	3.08865e+06	2.65127e+06	1.3815e+07	1.78811e+06	1.67341e+07	6.73808e+06	0	2.36518e+06	3_PE(37:3)+H	1.43937e+06	PE	[M+H]+	Yes	PE(37:3)	[M+H]+	0.14304	0.558401
1318	18.22_774.5976m/z	NA	774.598	1	18.2167	0.13905	0	100 - 25.6	4.98823e+06	113.43	8.39852e+06	1.47613e+07	1.16052e+06	8.19811e+06	291059	3.7806e+06	9.16302e+06	0	9.82519e+06	3.12761e+06	0	1.61174e+07	3_PE(38:1)+H | 1_PE(18:1_20:0)+H	1956558 | 992555.4	PE	[M+H]+	Yes	PE(38:1)	[M+H]+	0.341213	1.26695
1045	17.14_782.5664m/z	NA	782.566	1	17.1407	0.0392333	0	100 - 45.8	2.47417e+06	251.4	0	0	0	0	0	6.10583e+06	0	0	0	0	7.90464e+06	2.3102e+07	3_PE(39:4)+H | 1_PE(19:0_20:4)+H	526383.9 | 418261.36	PE	[M+H]+	Yes	PE(39:4)	[M+H]+	0.173297	0
1041	17.12_808.5819m/z	NA	808.582	1	17.121	0.0592333	0	100 - 47.9	4.29158e+06	91.93	0	2.50741e+06	3.35554e+06	9.99264e+06	8.82621e+06	0	0	6.62812e+06	5.02265e+06	3.57547e+06	4.14754e+06	1.31115e+07	3_PE(41:5)+H	1.62599e+06	PE	[M+H]+	Yes	PE(41:5)	[M+H]+	0.220705	1.621
1023	17.06_824.6137m/z	NA	824.614	1	17.0616	0.158283	0	100 - 21.9	2.92299e+07	70.74	4.99808e+07	6.84667e+06	3.79899e+07	5.08301e+07	4.72796e+06	1.06718e+07	3.19045e+07	6.47762e+06	5.06796e+07	1.67924e+07	2.56823e+06	2.56906e+07	3_PE(42:4)+H	30487.1	PE	[M+H]+	Yes	PE(42:4)	[M+H]+	0.308323	1.29049
738	15.45_882.6029m/z	NA	882.603	1	15.4547	0.0781	0	100 - 55.8	6.1135e+06	211.5	2.88236e+07	3.82807e+07	0	0	0	0	0	0	0	0	0	0	3_PI(36:1)+NH4	3345520	PI	[M+NH4]+	Yes	PI(36:1)	[M+NH4]+	0.0734027	#DIV/0!
638	14.71_880.5880m/z	NA	880.588	1	14.7082	0.313183	0	100 - 42.3 - 9.68	8.55411e+07	46.8	1.47291e+08	152230681	8.61488e+07	1.05481e+08	8.04199e+07	9.75688e+07	1.25986e+08	6.66871e+07	1.11886e+08	1.02449e+08	4.97319e+07	6.19274e+07	3_PI(36:2)+NH4	5751178	PI	[M+NH4]+	Yes	PI(36:2)	[M+NH4]+	0.238956	1.13277
507	13.59_876.5568m/z	NA	876.557	1	13.5915	0.545317	0	100 - 50.2 - 15.2	8.95585e+07	70.81	9.94021e+07	9.00632e+07	5.65187e+07	8.81243e+07	5.3676e+07	7.8402e+07	9.54032e+07	3.71376e+07	8.18134e+07	6.31525e+07	3.6576e+07	2.05809e+07	3_PI(36:4)+NH4	3495709	PI	[M+NH4]+	Yes	PI(36:4)	[M+NH4]+	0.326615	1.08956
744	15.47_906.6044m/z	NA	906.604	1	15.4741	0.175833	0	100 - 41 - 2.03	3.17103e+07	111.42	3.40591e+07	9.26742e+07	1.64447e+07	106189567	4.29025e+07	5.11485e+07	3.44473e+07	9.64413e+06	7.27229e+07	1.5421e+07	0	0	3_PI(38:3)+NH4	5742585	PI	[M+NH4]+	Yes	PI(38:3)	[M+NH4]+	0.164093	1.59376
646	14.75_886.5544n	886.554	904.589	1	14.7471	0.727317	0	100 - 52.2 - 16	2929177696	33.25	4536279900	3741718165	3081583128	3514201573	2414585117	3543893956	4060401093	2264536259	3860634282	3039046950	1368450157	1349299364	3_PI(38:4)+NH4	77590500	PI	[M+NH4]+	Yes	PI(38:4)	[M+NH4]+	0.416492	1.031
540	13.85_884.5383n	884.538	902.573	1	13.8531	0.725733	0	100 - 51.1 - 14.5	9.30232e+07	63.78	1.14109e+08	8.34093e+07	6.43881e+07	9.13072e+07	5.62301e+07	8.36384e+07	1.06628e+08	5.19876e+07	8.75014e+07	8.17625e+07	2.89191e+07	16372873	3_PI(38:5)+NH4	3582357	PI	[M+NH4]+	Yes	PI(38:5)	[M+NH4]+	0.488101	0.99496
619	14.61_928.5891m/z	NA	928.589	1	14.6098	0.157167	0	100 - 56.7 - 12	6.04379e+07	35.77	8.4502e+07	7.64903e+07	6.33288e+07	5.99996e+07	2.19034e+07	4.47729e+07	6.25426e+07	3.25936e+07	5.76277e+07	5.43206e+07	7.34785e+07	7.63767e+07	3_PI(40:6)+NH4	3754419	PI	[M+NH4]+	Yes	PI(40:6)	[M+NH4]+	0.196096	1.21586
231	14.87_800.5439m/z	NA	800.544	1	14.8743	0.609967	0	100 - 46.2 - 7.67	1.68762e+07	52.28	2.75996e+07	1.94924e+07	1.80767e+07	2.56841e+07	2.22763e+07	2.39753e+07	2.66134e+07	1.61834e+07	2.32628e+07	2.04423e+07	7.65773e+06	8.48742e+06	1_PC(16:0_18:3)+HCO2	352321	PC	[M+HCO2]-	Yes	PC(16:0_18:3)	[M+HCO2]-	0.419505	1.024
463	16.27_828.5712m/z	NA	828.571	1	16.2666	0.371217	0	100	1.85072e+06	176.17	0	0	0	583898	0	0	3.7216e+06	0	0	300601	0	295655	1_PC(16:0_20:3)+HCO2	356612	PC	[M+HCO2]-	Yes	PC(16:0_20:3)	[M+HCO2]-	0.190234	0.145169
616	16.89_856.6052m/z	NA	856.605	1	16.8936	0.29665	0	100 - 41.7 - 3.74	3.89737e+07	29.27	3.80913e+07	3.53376e+07	3.24698e+07	4.02813e+07	2.9755e+07	3.79058e+07	4.10281e+07	3.13605e+07	3.98627e+07	3.15311e+07	2.15372e+07	4.23006e+07	1_PC(18:0_20:3)+HCO2	863822	PC	[M+HCO2]-	Yes	PC(18:0_20:3)	[M+HCO2]-	0.345609	0.968335
384	15.80_878.5899m/z	NA	878.59	1	15.7978	0.3726	0	100 - 22.7	4.7892e+06	76.66	7.31529e+06	5.56679e+06	6.23938e+06	5.36926e+06	2.24973e+06	5.85717e+06	7.1119e+06	3.17825e+06	7.17472e+06	4.5906e+06	0	1.40804e+07	1_PC(18:1_22:5)+HCO2 | 1_PC(18:2_22:4)+HCO2	223800.5 | 161852.01	PC	[M+HCO2]-	Yes	PC(18:1_22:5)	[M+HCO2]-	0.421153	0.958005
1004	19.19_888.6673m/z	NA	888.667	1	19.1921	0.141017	0	100 - 44	722522	155.42	0	1.79904e+06	140468	583489	0	281215	134443	180431	1.5506e+06	0	0	2.67691e+06	1_PC(18:1_22:0)+HCO2	497570	PC	[M+HCO2]-	Yes	PC(18:1_22:0)	[M+HCO2]-	0.434747	1.1753
555	16.64_880.6060m/z	NA	880.606	1	16.6381	0.352867	0	100 - 49.2 - 4.13	2.56573e+07	49.08	2.74681e+07	2.6106e+07	2.46828e+07	2.79374e+07	1.90631e+07	2.6215e+07	3.0228e+07	2.31133e+07	2.86303e+07	2.36142e+07	1.65549e+07	5.27237e+07	1_PC(20:1_20:4)+HCO2 | 1_PC(18:0_22:5)+HCO2	1514628.38 | 967136.08	PC	[M+HCO2]-	Yes	PC(20:1_20:4)	[M+HCO2]-	0.276674	0.950354
200	14.70_874.5597m/z	NA	874.56	1	14.6983	0.117167	0	100 - 40.6	1.01849e+06	108.37	3.73733e+06	0	2.9036e+06	1.36187e+06	0	601666	1.32847e+06	0	779756	1.3841e+06	0	1.64893e+06	1_PC(20:4_20:4)+HCO2 | 1_PC(18:2_22:6)+HCO2	221411.87 | 203196.04	PC	[M+HCO2]-	Yes	PC(20:4_20:4)	[M+HCO2]-	0.178035	1.95476
382	15.80_775.5487m/z	NA	775.549	1	15.7978	0.216033	0	100	3.33169e+06	52.36	4.68e+06	4.72955e+06	3.90841e+06	4.86769e+06	3.52372e+06	4.88677e+06	4.36709e+06	3.34959e+06	5.18894e+06	4.14457e+06	2.98557e+06	2.34325e+06	1_PG(18:0_18:1)-H	307082	PG	[M-H]-	Yes	PG(18:0_18:1)	[M-H]-	0.457569	0.989625
83	13.62_819.5161m/z	NA	819.516	1	13.6216	1.538	0	100 - 51.7 - 8.42	4.76832e+07	49.3	6.42394e+07	6.02738e+07	3.92508e+07	8.04311e+07	3.80791e+07	5.29749e+07	7.79373e+07	3.87686e+07	4.80731e+07	4.98367e+07	1.60828e+06	2.59101e+07	1_PG(18:1_22:6)-H | 1_PG(18:2_22:5)-H | 1_PG(20:3_20:4)-H	469204.55 | 328736.45 | 259159.1	PG	[M-H]-	Yes	PG(18:1_22:6)	[M-H]-	0.391872	1.05487
89	13.74_795.5164m/z	NA	795.516	1	13.7421	0.7656	0	100 - 50.7 - 10.4	2.75929e+07	58.77	4.22938e+07	3.60075e+07	1.99131e+07	5.4621e+07	2.86036e+07	3.69354e+07	4.93821e+07	3.09618e+07	3.0552e+07	2.73646e+07	0	8.18327e+06	1_PG(18:1_20:4)-H	571966	PG	[M-H]-	Yes	PG(18:1_20:4)	[M-H]-	0.43226	1.03563
53	12.87_841.5004m/z	NA	841.5	1	12.87	0.817567	0	100 - 53.2 - 11.6	4.22268e+07	64.74	5.10959e+07	4.32121e+07	3.32248e+07	5.74066e+07	2.37955e+07	3.51637e+07	5.83634e+07	2.6844e+07	3.05744e+07	3.95357e+07	6.06571e+06	4.71568e+07	1_PG(20:4_22:6)-H	633382	PG	[M-H]-	Yes	PG(20:4_22:6)	[M-H]-	0.333376	1.09583
57	12.97_817.5001m/z	NA	817.5	1	12.9716	1.23937	0	100 - 51 - 11.4	4.45432e+07	52.37	6.13551e+07	5.20238e+07	3.52386e+07	7.0315e+07	3.36035e+07	4.34251e+07	7.14984e+07	3.66126e+07	3.78328e+07	4.53817e+07	1.8927e+06	3.095e+07	1_PG(20:4_20:4)-H	463876	PG	[M-H]-	Yes	PG(20:4_20:4)	[M-H]-	0.36014	1.07576
77	13.54_843.5163m/z	NA	843.516	1	13.5411	1.09265	0	100 - 53.3 - 5.73	2.66636e+07	52.9	3.67295e+07	3.61215e+07	2.29735e+07	4.48313e+07	1.3565e+07	3.11965e+07	3.96202e+07	2.31256e+07	2.78309e+07	2.79536e+07	0	2.16975e+07	1_PG(20:4_22:5)-H | 1_PG(20:3_22:6)-H	382542.1 | 234375.66	PG	[M-H]-	Yes	PG(20:4_22:5)	[M-H]-	0.44416	1.03001
87	13.72_869.5317m/z	NA	869.532	1	13.7221	0.744933	0	100 - 52.6 - 4.61	2.45093e+07	73.68	3.18661e+07	2.98689e+07	2.33696e+07	3.62561e+07	8.64695e+06	2.59865e+07	3.42707e+07	1.57788e+07	2.13293e+07	2.51556e+07	125376	3.05118e+07	1_PG(22:4_22:6)-H | 1_PG(22:5_22:5)-H	588675.57 | 326575.58	PG	[M-H]-	Yes	PG(22:4_22:6)	[M-H]-	0.399488	1.06111
69	13.42_867.5162m/z	NA	867.516	1	13.4201	0.708267	0	100 - 55.2 - 10.7	3.38201e+07	72.96	4.01919e+07	3.49257e+07	3.05602e+07	3.92598e+07	1.32444e+07	2.88927e+07	3.95477e+07	1.81084e+07	2.75913e+07	3.05491e+07	5.25292e+06	4.6827e+07	1_PG(22:5_22:6)-H	289747	PG	[M-H]-	Yes	PG(22:5_22:6)	[M-H]-	0.331957	1.09325
80	13.60_857.5168m/z	NA	857.517	1	13.6014	0.584883	0	100 - 50.2 - 13.5	5.62586e+07	34.99	6.61634e+07	6.40607e+07	5.20449e+07	6.70689e+07	4.40666e+07	5.85441e+07	7.31839e+07	3.58579e+07	6.00476e+07	5.53137e+07	3.62438e+07	1.69264e+07	1_PI(16:0_20:4)-H	1.22321e+06	PI	[M-H]-	Yes	PI(16:0_20:4)	[M-H]-	0.39419	1.03696
120	14.33_835.5322m/z	NA	835.532	1	14.3263	0.414783	0	100 - 48.1 - 17.1	1.39508e+07	49.18	2.1759e+07	2.59186e+07	1.32218e+07	2.03665e+07	1.08674e+07	1.81797e+07	1.94545e+07	9.74694e+06	1.88652e+07	1.29555e+07	4.65885e+06	5.26697e+06	1_PI(16:0_18:1)-H	399127	PI	[M-H]-	Yes	PI(16:0_18:1)	[M-H]-	0.23301	1.16327
193	14.62_909.5484m/z	NA	909.548	1	14.6197	0.1571	0	100 - 57.7 - 9.24	7.50373e+06	43.35	1.21906e+07	9.29601e+06	8.81505e+06	8.59255e+06	1.56172e+06	6.35862e+06	1.07644e+07	2.64222e+06	7.87073e+06	5.5239e+06	9.05521e+06	6.18228e+06	1_PI(18:0_22:6)-H	405029	PI	[M-H]-	Yes	PI(18:0_22:6)	[M-H]-	0.263623	1.22003
205	14.74_861.5484m/z	NA	861.548	1	14.7375	0.607717	0	100 - 52.8 - 11.9	3.49506e+07	51.44	5.99041e+07	5.87252e+07	4.3402e+07	4.85574e+07	3.27522e+07	4.14228e+07	5.69996e+07	2.91005e+07	4.54216e+07	3.83422e+07	1.6757e+07	1.34159e+07	1_PI(18:0_18:2)-H	933582	PI	[M-H]-	Yes	PI(18:0_18:2)	[M-H]-	0.186712	1.15171
210	14.76_885.5478m/z	NA	885.548	1	14.7568	1.44082	0	100 - 52.7 - 17.2	9.5014e+08	26.28	1209267187	1059453004	1015904391	1073028588	8.1385e+08	1049182498	1305087364	8.25993e+08	1093165632	9.83541e+08	7.59736e+08	3.25364e+08	1_PI(18:0_20:4)-H	2.92419e+07	PI	[M-H]-	Yes	PI(18:0_20:4)	[M-H]-	0.434775	0.983742
239	14.91_911.5637m/z	NA	911.564	1	14.9136	0.15765	0	100 - 65.7 - 10.4	3.89652e+06	98.21	7.55725e+06	7.5203e+06	6.67378e+06	7.98307e+06	1.33465e+06	3.99282e+06	1.11756e+07	565809	6.04513e+06	5.59944e+06	0	0	1_PI(18:0_22:5)-H | 1_PI(20:1_20:4)-H	309711.63 | 294188.62	PI	[M-H]-	Yes	PI(18:0_22:5)	[M-H]-	0.368293	1.13479
311	15.44_863.5635m/z	NA	863.564	1	15.4448	0.293133	0	100 - 47.9 - 8.52	2.00149e+07	64.39	2.97859e+07	4.09849e+07	2.27257e+07	3.35771e+07	1.5801e+07	3.05518e+07	3.06536e+07	1.87218e+07	2.79122e+07	1.76207e+07	0	8.43733e+06	1_PI(18:0_18:1)-H	500340	PI	[M-H]-	Yes	PI(18:0_18:1)	[M-H]-	0.261332	1.13881
313	15.44_887.5635m/z	NA	887.564	1	15.4448	0.234417	0	100 - 40.8 - 5.71	2.4843e+07	64.89	2.3611e+07	4.25505e+07	2.05221e+07	4.51636e+07	2.82254e+07	3.94777e+07	2.85337e+07	1.98892e+07	4.42216e+07	2.89902e+07	0	0	1_PI(18:0_20:3)-H	1.748e+06	PI	[M-H]-	Yes	PI(18:0_20:3)	[M-H]-	0.487836	0.993547
326	15.52_913.5792m/z	NA	913.579	1	15.523	0.156567	0	100 - 49.6 - 5.06	5.61131e+06	82.02	1.09899e+07	1.05076e+07	8.7413e+06	1.09804e+07	3.4354e+06	8.0521e+06	1.03977e+07	3.55825e+06	9.73847e+06	6.90425e+06	0	0	1_PI(18:0_22:4)-H	445620	PI	[M-H]-	Yes	PI(18:0_22:4)	[M-H]-	0.270174	1.15533
94	13.84_883.5325m/z	NA	883.532	1	13.843	0.584717	0	100 - 53.1 - 14.8	5.04336e+07	35.67	6.22694e+07	5.12062e+07	4.76815e+07	5.60469e+07	3.98258e+07	5.34983e+07	6.7098e+07	3.8557e+07	5.53637e+07	5.65512e+07	2.69558e+07	1.43139e+07	1_PI(18:1_20:4)-H	1.00065e+06	PI	[M-H]-	Yes	PI(18:1_20:4)	[M-H]-	0.324575	0.948211
377	15.76_834.5638m/z	NA	834.564	1	15.7585	0.1963	0	100 - 28	6.81522e+06	195.07	3.87535e+06	4.70849e+06	722541	3.25683e+06	542610	2.05699e+06	3.80101e+06	1.24082e+06	2.23095e+06	3.02435e+06	0	2.99703e+07	1_Plasmanyl-PC(O-16:1/22:6)+HCO2 | 1_Plasmenyl-PC(P-16:0/22:6)+HCO2	388397.19 | 388397.19	ether-PC	[M+HCO2]-	No	Plasmanyl-PC(O-16:1/22:6)	[M+HCO2]-	0.439134	1.06085
405	15.92_810.5640m/z	NA	810.564	1	15.9153	0.352717	0	100 - 46.1 - 2.36	4.19205e+07	84.63	3.27357e+07	2.94674e+07	2.8317e+07	3.16342e+07	2.11942e+07	3.03647e+07	3.32217e+07	3.30136e+07	3.10654e+07	2.72224e+07	2.30354e+07	1.02557e+08	1_Plasmanyl-PC(O-16:1/20:4)+HCO2 | 1_Plasmenyl-PC(P-16:0/20:4)+HCO2	2314019.15 | 2314019.15	ether-PC	[M+HCO2]-	No	Plasmanyl-PC(O-16:1/20:4)	[M+HCO2]-	0.172337	0.925499
579	16.72_788.5785m/z	NA	788.579	1	16.7164	0.13705	0	100 - 55.9	896482	154.84	809493	262886	543475	399665	476752	218043	365763	512797	410155	72910.6	252045	5.51694e+06	1_Plasmanyl-PC(O-16:1/18:1)+HCO2 | 1_Plasmenyl-PC(P-16:0/18:1)+HCO2 | 1_Plasmenyl-PC(P-16:1/18:0)+HCO2 | 1_Plasmenyl-PC(P-18:1/16:0)+HCO2	503042.23 | 503042.23 | 197361.61 | 187897.66	ether-PC	[M+HCO2]-	No	Plasmanyl-PC(O-16:1/18:1)	[M+HCO2]-	0.0818241	1.57772
398	15.90_822.5631m/z	NA	822.563	1	15.8958	0.1566	0	100	1.06848e+06	81.76	2.76452e+06	1.40336e+06	1.57956e+06	1.28264e+06	1.44053e+06	1.73497e+06	2.03464e+06	1.07977e+06	1.3415e+06	1.3657e+06	0	0	1_Plasmenyl-PS(P-20:0/20:4)-H	187704	ether-PS	[M-H]-	Yes	Plasmenyl-PS(P-20:0/20:4)	[M-H]-	0.291263	1.12096
2476	23.05_980.8610m/z	NA	980.861	1	23.0513	0.28675	0	100 - 90	2.01031e+07	176.41	2.44063e+07	2.05118e+07	0	0	7.87248e+06	0	0	0	0	0	2.54487e+07	1.14567e+08	1_TG(18:1_20:4_22:1)+NH4 | 1_TG(18:0_20:4_22:2)+NH4 | 1_TG(18:2_20:4_22:0)+NH4 | 1_TG(20:0_20:2_20:4)+NH4 | 1_TG(20:1_20:1_20:4)+NH4 | 1_TG(18:0_20:0_22:6)+NH4 | 1_TG(16:0_22:0_22:6)+NH4 | 1_TG(18:1_20:1_22:4)+NH4 | 1_TG(18:0_20:2_22:4)+NH4 | 1_TG(18:2_20:0_22:4)+NH4 | 1_TG(18:0_20:1_22:5)+NH4 | 1_TG(18:1_20:0_22:5)+NH4 | 1_TG(18:1_20:3_22:2)+NH4 | 1_TG(16:0_22:2_22:4)+NH4 | 1_TG(18:2_20:3_22:1)+…	6154531.4 | 6055484.7 | 5935330.03 | 5783789.68 | 5755736.2 | 5349458.1 | 5092470.83 | 4922260 | 4785597.28 | 4700307.4 | 4656378.11 | 4645040.11 | 4618689.9 | 4563474.8 | 4507122 | 4476054.28 | 4396639.61 | 4358332.88 | 4354956.35 | 4335531.87 | 4297915.85 | 4221350.1 | 4206995.6 | 4110258.38	TG	[M+NH4]+	Yes	TG(18:1_20:4_22:1)	[M+NH4]+	0.0361924	#DIV/0!
435	16.07_788.5813m/z	NA	788.581	1	16.0721	0.429533	0	100 - 36.7	6.83122e+06	64.06	8.99749e+06	1.10195e+07	7.98126e+06	1.1238e+07	1.24151e+07	7.90566e+06	1.04247e+07	5.57546e+06	8.0723e+06	1.11521e+07	3.50216e+06	4.18457e+06	1_Plasmenyl-PC(P-16:1/18:0)+HCO2 | 1_Plasmanyl-PC(O-16:1/18:1)+HCO2 | 1_Plasmenyl-PC(P-16:0/18:1)+HCO2 | 1_Plasmenyl-PC(P-18:1/16:0)+HCO2 | 1_Plasmanyl-PC(O-18:1/16:1)+HCO2 | 1_Plasmenyl-PC(P-18:0/16:1)+HCO2 | 1_Plasmanyl-PC(O-16:0/18:2)+HCO2	341482.19 | 254880.97 | 254880.97 | 239417.55 | 230589.21 | 230589.21 | 190699.25	Plasmenyl-PC	[M+HCO2]-	No	Plasmenyl-PC(P-16:1/18:0)	[M+HCO2]-	0.109613	1.19757
445	16.13_790.4997m/z	NA	790.5	1	16.1306	0.409883	0	100 - 13.2	1.59069e+07	75.81	7.30186e+06	1.58142e+07	1.1504e+07	1.43853e+07	7.47931e+06	1.04437e+07	1.20504e+07	1.4462e+07	1.0838e+07	1.47521e+07	4.24127e+07	4.63971e+07	1_Plasmenyl-PS(P-16:1/22:5)-H	219324	ether-PS	[M-H]-	Yes	Plasmenyl-PS(P-16:1/22:5)	[M-H]-	0.276464	0.903086
622	16.91_768.5149m/z	NA	768.515	1	16.9133	0.394817	0	100 - 38.3 - 0.371	9.79272e+06	47.06	7.65804e+06	9.52411e+06	7.5417e+06	9.36998e+06	6.73169e+06	7.99559e+06	6.70538e+06	7.50464e+06	8.99095e+06	7.38224e+06	1.1171e+07	1.90083e+07	1_Plasmenyl-PS(P-16:0/20:3)-H	634539	ether-PS	[M-H]-	Yes	Plasmenyl-PS(P-16:0/20:3)	[M-H]-	0.259548	1.05824
342	15.62_788.5436m/z	NA	788.544	1	15.6209	0.861	0	100 - 44.6	2.22429e+08	26.98	2.19342e+08	2.34644e+08	1.92349e+08	238055774	1.97857e+08	2.19764e+08	2.40573e+08	1.78794e+08	2.33537e+08	2.002e+08	1.64892e+08	9.37132e+07	1_PS(18:0_18:1)-H | 3_PS(36:1)-H	6303161.6 | 2190363.23	PS	[M-H]-	Yes	PS(18:0_18:1)	[M-H]-	0.450573	1.00874
233	14.89_786.5283m/z	NA	786.528	1	14.8939	0.7083	0	100 - 43.5 - 8.75	9.69813e+07	33.23	1.08363e+08	1.04743e+08	9.89316e+07	9.95006e+07	8.57789e+07	1.07872e+08	1.45883e+08	9.69178e+07	1.15823e+08	1.05891e+08	4.86022e+07	2.54832e+07	1_PS(18:1_18:1)-H | 3_PS(36:2)-H | 1_PS(18:0_18:2)-H	1798684.72 | 1776419.7 | 763742.98	PS	[M-H]-	Yes	PS(18:1_18:1)	[M-H]-	0.0714687	0.868849
131	14.40_747.5639m/z	NA	747.564	1	14.4047	1.06423	0	100 - 44.1 - 9.74	3.24991e+08	19.05	354974884	3.11833e+08	2.95776e+08	310754389	294804699	3.02459e+08	3.87601e+08	249383495	344518375	2.81637e+08	217687976	3.08693e+08	1_SM(d16:0/18:1)+HCO2 | 1_SM(d18:1/16:0)+HCO2 | 3_SM(34:1)+HCO2	8566398.97 | 8560851.01 | 8535458.6	SM	[M+HCO2]-	Yes	SM(d16:0/18:1)	[M+HCO2]-	0.492585	1.00163
73	13.46_745.5482m/z	NA	745.548	1	13.4604	0.62665	0	100 - 42.9	3.53149e+07	46.46	3.71447e+07	2.68092e+07	2.63226e+07	3.02273e+07	3.36094e+07	2.90779e+07	3.02473e+07	1.77455e+07	2.9092e+07	2.92518e+07	2.66054e+07	3.32864e+07	1_SM(d16:1/18:1)+HCO2 | 3_SM(34:2)+HCO2	651344.77 | 636422.1	SM	[M+HCO2]-	Yes	SM(d16:1/18:1)	[M+HCO2]-	0.132302	1.13809
358	15.70_775.5960m/z	NA	775.596	1	15.6993	0.431333	0	100 - 42.6 - 6.31	3.59591e+07	7.72	3.56533e+07	3.6206e+07	3.4309e+07	3.52502e+07	3.63869e+07	3.60942e+07	4.04293e+07	3.17685e+07	3.95129e+07	3.20021e+07	3.86711e+07	3.17494e+07	1_SM(d18:0/18:1)+HCO2 | 1_SM(d18:1/18:0)+HCO2 | 3_SM(36:1)+HCO2	924752.3 | 838184.03 | 772690.4	SM	[M+HCO2]-	Yes	SM(d18:0/18:1)	[M+HCO2]-	0.417146	0.988867
590	16.78_788.5435m/z	NA	788.544	1	16.7752	0.157383	0	100 - 31.2	513054	87.23	487251	574461	468240	799428	330715	315927	698547	378702	725908	369555	513033	1.88036e+06	3_PS(36:1)-H	41781.4	PS	[M-H]-	Yes	PS(36:1)	[M-H]-	0.388883	1.06889
365	15.72_838.5589m/z	NA	838.559	1	15.7192	0.450817	0	100 - 42.9 - 8.98	5.50682e+07	30.96	6.37582e+07	6.20432e+07	5.27871e+07	5.88094e+07	3.81957e+07	6.43774e+07	7.66683e+07	5.49378e+07	7.65375e+07	6.04156e+07	4.24478e+07	1.89451e+07	3_PS(40:4)-H	957679	PS	[M-H]-	Yes	PS(40:4)	[M-H]-	0.054354	0.827766
310	15.44_836.5428m/z	NA	836.543	1	15.4448	0.253867	0	100 - 43.5	9.34894e+06	64.91	1.54636e+07	1.59999e+07	1.14139e+07	1.35737e+07	4.91893e+06	1.33603e+07	1.5895e+07	1.17612e+07	1.34041e+07	1.40837e+07	4.08581e+06	5.24874e+06	3_PS(40:5)-H	188511	PS	[M-H]-	Yes	PS(40:5)	[M-H]-	0.259511	0.895856
240	14.93_749.5798m/z	NA	749.58	1	14.9332	0.433583	0	100 - 42.5 - 5.73	3.70277e+07	29.09	3.93009e+07	3.45529e+07	3.24284e+07	3.58707e+07	3.23136e+07	3.36673e+07	4.54935e+07	2.64355e+07	4.04746e+07	31787629	2.25923e+07	3.54476e+07	3_SM(34:0)+HCO2	758541	SM	[M+HCO2]-	Yes	SM(34:0)	[M+HCO2]-	0.427324	0.980929
221	14.83_773.5801m/z	NA	773.58	1	14.8348	0.3338	0	100 - 14.5	3.15988e+06	70.23	6.52955e+06	4.5352e+06	2.12239e+06	4.78856e+06	5.1567e+06	4.94012e+06	4.10295e+06	2.32281e+06	5.45432e+06	3.71397e+06	129801	3.353e+06	3_SM(36:2)+HCO2	367999	SM	[M+HCO2]-	Yes	SM(36:2)	[M+HCO2]-	0.288944	1.12653
602	16.83_803.6272m/z	NA	803.627	1	16.8345	0.532633	0	100 - 45.6 - 8.86	2.37544e+07	33.63	2.16417e+07	2.2881e+07	2.10667e+07	1.99723e+07	2.11319e+07	2.15368e+07	2.37899e+07	1.8243e+07	2.38227e+07	1.80641e+07	1.40577e+07	3.39259e+07	3_SM(38:1)+HCO2	665841	SM	[M+HCO2]-	Yes	SM(38:1)	[M+HCO2]-	0.429784	1.01173
873	18.21_833.6729m/z	NA	833.673	1	18.207	0.3628	0	100 - 46.9	1.01958e+07	157.71	9.77609e+06	1.1562e+07	5.07367e+06	6.88792e+06	935933	5.83527e+06	8.42747e+06	1.66839e+06	6.9847e+06	4.05781e+06	0	3.0117e+07	3_SM(40:0)+HCO2	1.23343e+06	SM	[M+HCO2]-	Yes	SM(40:0)	[M+HCO2]-	0.263522	1.26922
810	17.87_831.6581m/z	NA	831.658	1	17.8699	0.65945	0	100 - 49.5 - 9.8 - 0.699	1.35997e+08	66.28	113296726	1.21436e+08	9.38955e+07	1.0401e+08	8.31245e+07	9.65066e+07	1.15533e+08	7.4217e+07	1.13488e+08	8.74168e+07	7.69089e+07	2.41207e+08	3_SM(40:1)+HCO2 | 1_SM(d22:0/18:1)+HCO2	2610043.1 | 2412486.77	SM	[M+HCO2]-	Yes	SM(40:1)	[M+HCO2]-	0.298117	1.05871
677	17.15_829.6426m/z	NA	829.643	1	17.1507	0.454467	0	100 - 48.9 - 11.7	2.09563e+07	29.18	1.98636e+07	1.88206e+07	1.91089e+07	1.71978e+07	2.33889e+07	1.95684e+07	1.60853e+07	1.211e+07	2.11686e+07	18466384	2.84213e+07	3.4198e+07	3_SM(40:2)+HCO2	630199	SM	[M+HCO2]-	Yes	SM(40:2)	[M+HCO2]-	0.138256	1.12564
887	18.37_845.6744m/z	NA	845.674	1	18.3694	0.3057	0	100 - 46.8 - 3.19	1.01099e+07	67.9	8.68421e+06	7.43124e+06	8.52363e+06	7.01724e+06	6.8659e+06	7.51431e+06	9.8686e+06	6.66001e+06	8.25323e+06	7.08519e+06	3.29804e+06	9.18587e+06	3_SM(41:1)+HCO2	495928	SM	[M+HCO2]-	Yes	SM(41:1)	[M+HCO2]-	0.403344	0.978185
879	18.23_859.6871m/z	NA	859.687	1	18.2269	0.40405	0	100 - 42.6 - 3.79	3.37415e+07	93.97	2.69898e+07	2.9428e+07	1.93465e+07	2.57838e+07	1.87363e+07	2.24195e+07	2.59977e+07	1.64077e+07	2.60844e+07	1.91819e+07	9.62999e+06	5.79643e+07	3_SM(42:1)+HCO2	2.38199e+06	SM	[M+HCO2]-	Yes	SM(42:1)	[M+HCO2]-	0.247723	1.09259
818	17.89_857.6737m/z	NA	857.674	1	17.8898	1.4444	0	100 - 53.3 - 11.5	4.138e+08	53.32	3.58156e+08	3.61798e+08	3.03737e+08	3.31172e+08	2.78595e+08	3.17988e+08	356815781	2.4398e+08	3.56578e+08	2.9531e+08	2.57617e+08	5.87466e+08	3_SM(42:2)+HCO2	13035755	SM	[M+HCO2]-	Yes	SM(42:2)	[M+HCO2]-	0.323855	1.03997
1066	19.67_887.7206m/z	NA	887.721	1	19.6744	0.523433	0	100 - 51.1 - 5.45	2.50344e+07	189.89	1.53298e+07	1.83347e+07	5.94244e+06	1.28533e+07	2.05587e+06	1.13241e+07	1.39636e+07	5.4839e+06	1.29803e+07	6.57885e+06	786067	7.01102e+07	3_SM(44:1)+HCO2	2.43591e+06	SM	[M+HCO2]-	Yes	SM(44:1)	[M+HCO2]-	0.407557	1.08316
948	18.79_885.7051m/z	NA	885.705	1	18.7913	0.459083	0	100 - 47.7	1.84916e+07	138.79	1.42172e+07	1.87551e+07	8.12216e+06	1.50179e+07	6.06673e+06	1.19208e+07	1.65402e+07	6.0984e+06	1.59509e+07	8.48986e+06	0	5.09367e+07	3_SM(44:2)+HCO2	1.21073e+06	SM	[M+HCO2]-	Yes	SM(44:2)	[M+HCO2]-	0.421296	1.05388

## Sheet: ED_Fig5d_Wm_tumour_growth
	23.3	27.3	30.3	2.4	6.4	9.4
BRMH74.1e	0.5	0.5	14.139	25.136	205.277	381.753
BRMH74.1f	0.523667	25.9215	63.6255	117.825
BRMH74.1g	0.523667	0.523667	14.139	14.139	179.618	314.2
BRMH74.1h	0.523667	0.523667	0.523667	14.139	179.618	314.2
BRMH74.1i	14.139	78.55	188.52	265.499
BRMH73.1e	14.139	85.0958	230.937	628.4
BRMH73.1f	14.139	58.3234	143.812	284.875
BRMH73.1g	21.2085	104.733	381.753	654.583
BRMH73.1h	0.523667	53.0212	141.39	402.962
BRMH73.1i	65.4583	110.886	176.999	378.087
p	0.182295	0.0127696	0.0230979	0.00240143

[truncated: 1 more sheets: ED_Fig5e_BRDU]
