# Supplementary material for: Vitamin B5 supports MYC oncogenic metabolism and tumor progression in breast cancer
Source: Nat Metab. 2023 Nov 9;5(11):1870–86. doi: 10.1038/s42255-023-00915-7 (PMC10663155; doi:10.1038/s42255-023-00915-7)
Supplement: Supplementary file 12 — GC–MS analysis of polar metabolites in 67NR cells with SLC5A6 over-expression. GC–MS analysis of the effect of PA deprivation on polar metabolites in 67NR cells. GC–MS analysis of the effect of PA deprivation on polar metabolites in 67NR cells with SLC5A6 over-expression. GC–MS analysis of polar metabolites in tumors from 67NR cells with and without the ectopic expression of SLC5A6. Expression of genes upon the induction of ectopic MYC expression in 67NR cells. [file 42255_2023_915_MOESM12_ESM.xlsx]

## Sheet: ExFig6g_SLC_OE
Sample	Treatment	Protein_weight, ug	Group	Pyruvate	Lactate	Ala	Val	Urea	Leu	Glycerol	Isl	Pro	Gly	Succ	NorLeu	Uracil	Fum	Ser	Thr	bAla	Erythrose	Nicotinamide	Mal	Asp	Met	OHGlu	pyroGlu	GABA	Cys	aKG	PEP	Glu	Phe	Xyulose	Ribose	DHAP	Put	cAcon	aG3P	2PG	3PG	Cit	Orn	Fructose	Mannose	Glc	His	E4P	Lys
A1	0_min	1153.59	67NR_WT	15939	2041246	129562	10513098	15521423	4124014	3115278	11326957	6190416	2007015	1721610	2136	63325	232535	33974	324040	6985	3121	39560	114542	5803	203289	6990	2810393	68047	12634	112069	18654	1431728	230635	2569	38033	62907	10199	1110	1139673	22055	157213	77995	200	1203497	28490177	11301812	10312	47449	38257
A2	0_min	1132.33	67NR_WT	18211	1974098	133141	10276934	27963215	4511092	5126205	11236877	2324225	2290421	1933133	2316	63115	278391	49418	360686	4206	2703	75279	139267	7900	215951	2821	3161588	89834	14859	143060	25003	1675906	261021	2647	40103	90082	13118	2144	1231423	28505	193325	96518	1696	1295349	27145595	10617471	7710	33543	47936
A3	0_min	1187.06	67NR_WT	14859	2033174	143925	11128623	23379649	4508867	3884669	12074149	2459888	2540407	2078795	3077	134017	300271	60222	391161	3313	3283	2373	149454	6378	232610	8064	3509846	89521	11481	143621	24132	1740861	262529	2733	42735	87250	12430	2077	1271964	28740	199464	102877	113	1426414	26025333	10789166	6945	87135	35331
A4	2.5_min	1228.14	67NR_WT	44284	461499	74370	10830232	25137613	5040709	3883552	12109713	1826497	3505076	1947961	23778	155746	235398	106744	455479	1654	1790	50230	124710	11057	127101	8863	3177557	100908	9238	7855	15575	1699675	232514	1377	40232	74714	7818	1341	1167314	17401	115857	101602	1893	1319066	27185918	11458005	30080	59762	35755
A5	2.5_min	1284.31	67NR_WT	44991	279312	78452	10372986	22476858	4812899	3577283	11340865	3424186	2102120	1854728	2597	23341	156532	75283	392635	2371	2556	57464	128187	9559	3897	8348	3005498	100722	2909	8682	2091	1634708	215679	16441	69371	168649	21201	1404	946372	11530	74118	103524	106	1108306	25062334	9144276	6639	18694	57075
A6	2.5_min	1642.69	67NR_WT	53812	361832	69263	10848906	26918725	5328452	4844485	11859232	2189871	2490290	1877920	2904	59488	156005	96882	437908	4238	2629	64579	133878	10345	4564	8631	3303778	104406	2680	10032	1773	1737786	229112	9968	68650	184928	21282	1515	902040	10796	86377	96765	812	1152893	25221926	10216514	6398	15644	74647
A7	10_min	1141.38	67NR_WT	10769	474692	36619	11171758	34200026	6051390	7013241	12435066	1946646	2363544	1375269	3929	137921	246430	119554	492336	1981	2930	74465	103513	20403	268816	5281	3286788	129024	20067	68013	13137	1858095	272208	1731	47011	72110	9297	988	1032955	7612	34008	80525	2138	1379739	30719662	13278556	13637	15703	78046
A8	10_min	1092.83	67NR_WT	57825	660178	40985	12830682	28263927	6088116	6213237	13174439	2879882	2964601	1672291	3377	130127	345671	88145	530690	1627	4364	124972	150429	30956	341404	5448	3857158	183890	25858	101510	16167	2235498	356835	2410	67166	93569	13778	1519	1223880	10670	59737	122711	195	1826878	33466991	14441221	15230	18097	136233
A9	10_min	1293.36	67NR_WT	56513	526534	43965	11816964	28280232	5657614	4802599	12613806	2573666	2543414	1575956	6566	105382	293671	110687	518427	3462	3024	49976	125029	28626	314932	6039	3550501	169560	22653	85412	12693	2028823	312168	2437	51928	87399	11438	1494	1187217	8596	47434	90472	2353	1593565	30261953	12807385	14179	7614	64473
A10	30_min	1448.49	67NR_WT	390960	605390	38045	13157538	24215272	7322680	4026003	13910032	2349893	2475505	860370	7953	112285	133863	216839	690980	5652	3114	51247	49039	17075	457761	4364	3105777	155031	36163	66618	14765	1772557	428976	2096	50164	83196	7102	1115	1159971	9644	60410	79608	314	1697681	33049539	14403228	20342	16909	114904
A11	30_min	1140.09	67NR_WT	435433	614710	42613	12711280	26405352	6890515	4327082	13457760	2638729	2499096	1035131	7234	97966	120116	243945	684396	4700	2471	51037	60896	16938	11799	2800	3398235	180550	9197	5654	7893	1882810	377091	4378	48746	156067	15000	851	1151225	10472	52521	80291	2389	1822752	29560852	12651247	7906	12212	65139
A12	30_min	1190.51	67NR_WT	342417	568682	32358	11121244	24319874	5368526	3908653	12152760	2028990	2068246	876595	6661	55114	116112	167617	566511	5466	20012	34926	46529	13685	237671	2678	2819618	132928	15680	12906	10766	1595595	323991	1838	38481	59201	6763	1021	1133090	8760	49184	71113	1788	1483443	26805302	10178245	8209	12643	25438
B1	0_min	1154.88	67NR_SLC5A6_OE_HIGH	44055	2146026	218680	12806356	18789747	5508244	3994742	13026441	2113519	2452476	2466535	2986	121959	278571	68538	476186	4293	1595	70132	148544	13699	43562	14494	3830542	147882	9096	6986	24231	1973431	324728	3103	60614	123360	22958	1642	1448146	31050	213330	106841	463	1393326	28183518	12097904	7377	81222	76154
B2	0_min	1163.5	67NR_SLC5A6_OE_HIGH	369362	2005967	211493	12095438	15520846	4975010	3486958	12495724	1892809	2245778	2333700	4059	90787	263432	62275	440544	3209	1515	41640	137668	10158	33955	11816	3569127	125984	6937	6543	21520	1819607	268882	2043	53675	115002	20085	1966	1341320	30012	197220	99649	305	1272443	27436887	11780239	6354	99049	41405
B3	0_min	1146.27	67NR_SLC5A6_OE_HIGH	55574	1426588	220314	12920183	16904228	5641209	3061838	13241067	2314422	2524663	2346716	4164	113658	196752	54993	485316	5166	3231	84688	157994	10696	5637	11305	3824165	158861	2308	10910	5505	1881355	287876	13269	81026	176843	38663	1781	1161852	20178	149626	103792	1424	1220898	26048926	10887156	5233	69902	141657
B4	2.5_min	1232.38	67NR_SLC5A6_OE_HIGH	49518	339822	100889	13084061	8851227	5444143	2701796	13327626	2051858	1794176	1721077	6316	36397	210793	57751	424898	1473	3654	78987	112196	13877	4601	9376	2867772	121291	4600	3329	6212	1643101	277778	60085	46630	187486	34242	1457	1059084	17317	116897	82590	163	1120069	32936528	13084566	7058	92138	102309
B5	2.5_min	1183.76	67NR_SLC5A6_OE_HIGH	50364	365264	93012	13107677	16990709	5649712	3529765	13521048	1973928	2057267	1771737	8649	75887	194772	64167	456716	3038	7717	102704	116078	13503	4720	11730	3069131	123818	3492	2945	5837	1652558	287974	61378	49538	177417	33738	1867	999269	17659	110228	82902	325	1160794	33191729	13910928	8598	19130	130416
B6	2.5_min	1281	67NR_SLC5A6_OE_HIGH	36023	386053	88864	12500699	11519904	5249863	2503371	12945928	1771810	2025909	1546001	5709	64224	245874	53523	426055	2365	3273	1365	107732	16470	286659	8412	3007871	95740	19725	45186	13018	1675695	291451	1874	45744	80363	19024	1166	1258398	20904	142142	77723	111	1127647	32077871	13316842	9580	28793	52210
B7	10_min	1155.74	67NR_SLC5A6_OE_HIGH	37779	410633	40613	10667009	20491010	4555029	3128389	12075977	1563700	2253182	1198738	4898	167740	223586	116785	521982	3301	2491	1391	98713	23829	289955	10161	3318968	155771	12375	51750	13726	1918861	240213	1716	50723	53698	17113	701	1324703	8296	45758	83909	225	1211527	26134371	11032678	8732	13145	21874
B8	10_min	1139.23	67NR_SLC5A6_OE_HIGH	39335	490472	47263	11677788	13526504	4917605	2945023	12513197	1857523	2153897	1193745	6689	101879	261222	99763	520931	2671	2393	1645	114831	29707	317469	4797	3398813	174742	19001	75956	13861	1942912	286530	1851	51918	69408	19588	970	1264876	9903	50684	94055	2600	1264274	29254290	12571062	11192	16367	36413
B9	10_min	1159.91	67NR_SLC5A6_OE_HIGH	57196	423456	42696	11745939	14657269	4959345	3140136	12396415	1527026	2016691	1348753	6706	62044	222882	107948	518097	3525	9062	1069	101075	25177	33500	15041	3274926	158766	8684	5517	10256	1890299	263667	1450	51476	106608	20709	1479	1235426	10102	41965	87086	157	1230201	29775261	12133608	9312	14167	38828
B10	30_min	1037.96	67NR_SLC5A6_OE_HIGH	417826	484962	35841	12615367	21558552	6451399	3154035	13515020	1542281	2106779	626264	8853	69244	111978	212578	669759	642	22396		42653	18921	475495	4842	2979885	167100	25335	50841	11628	1718968	399911	2328	46304	69545	15163	576	1244467	9748	48411	60026	419	1202832	29451658	12209534	10149	17494	46291
B11	30_min	1156.03	67NR_SLC5A6_OE_HIGH	480466	560048	37469	13001027	20059383	6143616	3560608	13675349	1656027	2228864	669521	8157	125365	130733	162385	657221		2950	1073	49942	18387	452691	3057	3167712	173846	22867	50856	13988	1783484	377753	1954	53525	70717	17773	1558	1263279	9288	49021	65404	2408	1297044	30083847	13057639	15609	16998	54280
B12	30_min	983.231	67NR_SLC5A6_OE_HIGH	395009	480263	39942	12548330	12907666	5407524	3102413	12809613	1657047	1958964	635549	7896	57212	115598	161303	623002	1802	2147	931	46190	17969	451551	3551	2947456	166060	21459	57828	11959	1709198	364856	2421	45269	62075	18310	1003	1300274	10905	57641	63529	2582	1243187	27264560	11085311	10445	15654	30118
Cont
SLC5a6 OE
Values are ion peak areas
[truncated: 10 more columns]

## Sheet: ExFig6g_SLC_OE_pValues
Treatment	Pantothenic Acid	Pantothenic M+4	p0	0+4
0_min	1274	122	0.000326489	0.835682
0_min	1926	3117
0_min	1543	27064
2.5_min	2397	225716	1.50983e-05	0.000263182
2.5_min	2605	164425
2.5_min	3078	157190
10_min	7289	343668	0.000385949	7.51367e-05
10_min	10134	425066
10_min	4446	335126
30_min	4775	601786	4.30574e-06	3.70736e-06
30_min	6756	504069
30_min	4654	376885
0_min	189665	1009
0_min	173869	21527
0_min	140558	472
2.5_min	114205	663938
2.5_min	119111	684251
2.5_min	104221	582458
10_min	62189	1191286
10_min	81808	1343202
10_min	73202	1315152
30_min	29285	3027357
30_min	29924	3137370
30_min	29671	3070585

## Sheet: ExFig6h_67NR_SLC5A6_OE_w_wo_PA
Sample	Treatment	Protein_weight, ug	Pyruvate	Ala	Glycerol	Pro	Gly	Succ	NorLeu	Uracil	Fum	Thr	Mal	Asp	Met	OHGlu	GABA	Cys	aKG	PEP	Glu	Phe	Ribose	DHAP	Put	cAcon	aG3P	2PG	3PG	Cit	Glc	Lys	Tyr	Pantothenic_Acid	scyllo_Inositol	Ribulose_5_phosphate	G6P	F6P
A1	NO_PA	288.5	23548	510502	3190586	12112465	6051458	752840	2404	836664	501989	630752	292909	11634	161317	4222	45830	40733	99537	17414	3033490	713841	116060	209314	17516	2178	2951236	11348	54003	138173	13252623	127173	15543	2047	12368133	208596	29512	126894
A2	NO_PA	297.8	25036	609925	2738985	13547146	6366451	906002	2898	778925	631610	885380	385164	14879	282396	8077	55732	65594	131563	22391	3473511	871185	120606	236984	17260	2552	3340030	13859	67125	164652	13381993	145707	18345	3077	13445386	244966	40834	172804
A3	NO_PA	325.1	27986	733676	2659479	14646401	5814398	1018424	2293	591954	907671	906834	504482	18370	318017	11455	64531	83936	155278	25979	3431050	1036573	154378	301403	20909	3527	3351459	17316	87421	208697	13811904	315190	34945	3117	12591812	299629	49863	215695
B1	0.01_mM_PA	302	18474	969766	2834230	15481662	7141935	1227807	6531	908776	1352035	1847697	663234	28265	558238	25737	65055	166249	54252	29829	4244203	1664631	211668	380694	27917	4201	3672824	21497	135664	265938	21777082	7567845	524191	4199460	12969239	423792	81090	306531
B2	0.01_mM_PA	379.9	5767	932549	3003807	15385287	7526160	1283075	5033	1129656	1279451	1743513	712016	28361	375902	4568	64954	124850	50653	34148	4314893	1478063	172282	425816	29986	3520	3818029	24685	162273	310594	19611760	4915354	351695	4227901	13314776	492011	94534	343516
B3	0.01_mM_PA	336	31879	977593	2922136	15435216	7251400	810748	3344	843930	1411991	1555865	738874	26264	508164	14016	67013	113640	203444	33087	4231683	1338815	133964	305489	27025	4262	3749774	21667	137200	278148	15727388	2186536	191916	3681139	13103648	371048	76254	285641
C1	NO_PA_0.01_mM_CoA	249.6	26351	687800	2872060	14207346	6779650	998747	2149	956822	919226	1086862	502624	17741	299679	10233	53441	75932	165014	24394	3648439	967800	164604	285003	23169	3392	3517827	16478	87628	254865	14320509	223118	25633	1155075	13002999	328446	55970	232479
C2	NO_PA_0.01_mM_CoA	270.5	25908	703932	2956593	14820143	6470991	1108325	5706	833395	928189	1030102	537755	17704	342789	10637	56570	80751	172196	24609	3825991	1037927	186605	245084	23738	3545	3478508	16749	94029	232478	14591140	306612	32874	1177928	12726867	304808	54083	230505
C3	NO_PA_0.01_mM_CoA	267.8	34334	718324	2828055	14268009	6671459	935126	3151	986521	795798	1085242	435181	17309	324398	10929	52311	79892	151700	21675	3683374	1000127	170522	242833	20780	3947	3442667	13421	74072	189331	15221585	402607	40769	1067478	12764046	276006	50955	210098
Values are ion peak areas

## Sheet: ExFig6h_67NR_w_wo_PA
Sample	Treatment	Protein_weight, ug	Pyruvate	Lactate	Ala	Val	Urea	Leu	Glycerol	Isl	Pro	Gly	Succinate	NorLeu	Uracil	Fumarate	Ser	Thr	Malate	Asp	Met	OHGlu	GABA	Cys	aKG	PEP	Glu	Phe	Ribose	DHAP	Put	cAcon	aG3P	2PG	3PG	Cit	Glc	Lys	Tyr	Pantothenic Acid	scyllo-Inositol	Ribulose-5-phosphate	Trp	G6P	F6P
E1	No_PA	232.563	77781	4710961	1193753	18348074	3087	15498125	3419833	18639199	12050549	6558757	200099	2523578	335265	1182609	1428400	2704938	609094	11095728	1329416	18930	617544	71811	303762	60741	5949439	1467894	82015	74431	269573	8713	1551357	55359	264625	702257	18839257	6530065	860858	6221	11592482	43548	10539795	123133	555485
E2	No_PA	163.487	64981	4358705	1082608	17627616	3835	14735523	3736477	17715072	11782806	5967837	233971	2303804	319793	1040016	1260366	2540205	625205	10489641	1187824	17711	601567	62615	275163	62207	5768123	1362565	75150	46665	341783	8287	1316506	50057	235172	687806	17297637	5864465	782491	3586	11576928	29347	9709071	116333	554698
E3	No_PA	165.648	56212	4035791	925700	16797243	55657	13735471	3304056	17086520	9325595	4871534	165565	2135593	135970	808716	1021003	2222528	447797	8508426	996571	11041	424199	58433	196985	40916	4809860	1147938	62913	35699	258100	8074	1014397	26065	152280	509503	16587017	4520253	515191	1481	9168989	23826	7493784	88450	407509
E4	0.01_mM_PA	193.592	4303	3686571	810827	17037839	3750	13670408	3173287	17068987	9812455	5097268	792349	2124878	160420	694628	1058317	2246268	366343	7177922	24451	8085	475016	12065	13662	25910	5584574	1084233	65378	193931	337853	7947	967799	33394	206806	606632	15820157	4877452	629332	2215151	9992716	73886	1744174	121909	511584
E5	0.01_mM_PA	167.288	6949	3601238	1041411	18794589	97316	15933751	3840751	18500408	12867416	6772303	1105892	2436890	423261	456648	1299274	2744790	509545	8953119	28846	10277	718084	14215	18496	11946	6965340	1473217	149526	327245	627134	16493	1297700	43448	254086	717565	19326870	7072862	882518	2785879	11768748	97574	1723857	151419	632655
E6	0.01_mM_PA	183.458	33012	3774318	707871	16533346	57568	12771069	3020927	16523734	8303751	4448779	611778	2054761	101647	604430	873286	2050686	341237	6321164	551687	11337	359032	50912	13702	29771	4964518	1009632	52431	25476	230853	6452	812411	24918	171193	518723	16203903	4656279	489563	1816338	9746061	26990	5625633	104292	445095
E13	0.01_mM_CoA	178.987	36742	3096804	825078	16668496	51571	12621433	2922268	16435877	9586910	4010032	125987	2075641	64707	883652	1082549	2096196	392395	7279611	937012	11752	386337	30218	260818	29461	5057060	1022940	80797	71437	196326	8895	1049275	17192	107863	508147	10836193	1395594	209273	1732947	10047072	30665	3800244	78736	390703
E14	0.01_mM_CoA	166.17	40136	3601391	879135	17124064	4556	13814134	3681849	17121350	10388521	5878732	153509	2382903	322553	1015924	1192496	2406740	455811	7798851	1113725	11876	533065	38799	306038	35786	6399650	1147625	110841	89776	290118	10758	1172776	22619	137967	627668	14137127	3572636	466692	2061104	10507336	35506	7233260	87618	428585
E15	0.01_mM_CoA	169.523	33739	3253725	900845	16779881	2887	13360724	3681543	16689156	9670438	5439890	152692	1923080	184808	909806	1183690	2396467	414861	8201008	1084900	14807	461981	35348	246091	34825	5987752	1119795	92752	82253	310431	10165	1106644	19248	122557	581518	12479589	3502932	486387	1931079	11011650	32319	5462124	92687	447981
	Values are ion peak areas

## Sheet: ExFig6i_Sample_Info
LCMS Name	Mouse ID.	Sample	SP	Tumour Vol	Bolus	Sample Type	Tissue Dry Weight, mg/Plasma, ul
5A-1	BRAS802.5f	67NR WT	EG005/ SP014633	2432	13C3 15N PA	MGT	4.93
5A-2	BRAS829.2e	67NR WT	EG005/ SP014633	2869.6	13C3 15N PA	MGT	5.46
5A-3	BRAS846.2c	67NR WT	EG005/ SP014633	1275.75	13C3 15N PA	MGT	5.62
5A-4	BRAS846.2d	67NR WT	EG005/ SP014633	1594.7	13C3 15N PA	MGT	4.22
5A-5	BRAS846.2e	67NR WT	EG005/ SP014633	208.25	13C3 15N PA	MGT	5.52
5A-6	BRAS846.2f	67NR WT	EG005/ SP014633	1594.7	13C3 15N PA	MGT	4.39
5A-7	BRAS884.1e	67NR WT	EG005/ SP014633	1715	13C3 15N PA	MGT	4.58
5B-1	BRAS788.4d	67NR SLC5A6 OE MID	EG005/ SP014633	1203.17	N/A	MGT	5.49
5B-2	BRAS788.4e	67NR SLC5A6 OE MID	EG005/ SP014633	1605.5	N/A	MGT	5.6
5B-3	BRAS827.3c	67NR SLC5A6 OE MID	EG005/ SP014633	2745.5	N/A	MGT	5.96
5B-4	BRAS848.2f	67NR SLC5A6 OE MID	EG005/ SP014633	1743.75	N/A	MGT	7.32
5B-5	BRAS868.2e	67NR SLC5A6 OE MID	EG005/ SP014633	2039.6	N/A	MGT	5.56
5B-6	BRAS868.2f	67NR SLC5A6 OE MID	EG005/ SP014633	2475	N/A	MGT	4.51
5C-1	BRAS863.1d	67NR SLC5A6 OE HIGH	EG005/ SP014633	281.25	13C3 15N PA	MGT	5.93
5C-2	BRAS866.2c	67NR SLC5A6 OE HIGH	EG005/ SP014633	970.7	13C3 15N PA	MGT	4.98
5C-3	BRAS866.2d	67NR SLC5A6 OE HIGH	EG005/ SP014633	294	13C3 15N PA	MGT	4.55
5C-4	BRAS866.2f	67NR SLC5A6 OE HIGH	EG005/ SP014633	567	13C3 15N PA	MGT	4.89
5C-5	BRAS866.2g	67NR SLC5A6 OE HIGH	EG005/ SP014633	2909.38	13C3 15N PA	MGT	4.1
5C-6	BRAS886.1d	67NR SLC5A6 OE HIGH	EG005/ SP014633	3564	13C3 15N PA	MGT	4.4
5C-7	BRAS886.1e	67NR SLC5A6 OE HIGH	EG005/ SP014633	196	13C3 15N PA	MGT	4.82
5C-8	BRAS886.1f	67NR SLC5A6 OE HIGH	EG005/ SP014633	2250	13C3 15N PA	MGT	4.58
5D-1	BRAS802.5f	67NR WT	EG005/ SP014633	N/A	13C3 15N PA	Plasma	15
5D-2	BRAS829.2e	67NR WT	EG005/ SP014633	N/A	13C3 15N PA	Plasma	15
5D-3	BRAS846.2c	67NR WT	EG005/ SP014633	N/A	13C3 15N PA	Plasma	15
5D-4	BRAS846.2d	67NR WT	EG005/ SP014633	N/A	13C3 15N PA	Plasma	15
5D-5	BRAS846.2e	67NR WT	EG005/ SP014633	N/A	13C3 15N PA	Plasma	15
5D-6	BRAS846.2f	67NR WT	EG005/ SP014633	N/A	13C3 15N PA	Plasma	15
5D-7	BRAS884.1e	67NR WT	EG005/ SP014633	N/A	13C3 15N PA	Plasma	15
5E-1	BRAS788.4d	67NR SLC5A6 OE MID	EG005/ SP014633	N/A	N/A	Plasma	15
5E-2	BRAS788.4e	67NR SLC5A6 OE MID	EG005/ SP014633	N/A	N/A	Plasma	15
5E-3	BRAS827.3c	67NR SLC5A6 OE MID	EG005/ SP014633	N/A	N/A	Plasma	15
5E-4	BRAS848.2f	67NR SLC5A6 OE MID	EG005/ SP014633	N/A	N/A	Plasma	15
5E-5	BRAS868.2e	67NR SLC5A6 OE MID	EG005/ SP014633	N/A	N/A	Plasma	15
5E-6	BRAS868.2f	67NR SLC5A6 OE MID	EG005/ SP014633	N/A	N/A	Plasma	15
5F-1	BRAS863.1d	67NR SLC5A6 OE HIGH	EG005/ SP014633	N/A	13C3 15N PA	Plasma	15
5F-2	BRAS866.2c	67NR SLC5A6 OE HIGH	EG005/ SP014633	N/A	13C3 15N PA	Plasma	15
5F-3	BRAS866.2d	67NR SLC5A6 OE HIGH	EG005/ SP014633	N/A	13C3 15N PA	Plasma	15
5F-4	BRAS866.2f	67NR SLC5A6 OE HIGH	EG005/ SP014633	N/A	13C3 15N PA	Plasma	15
5F-6	BRAS886.1d	67NR SLC5A6 OE HIGH	EG005/ SP014633	N/A	13C3 15N PA	Plasma	15
5F-7	BRAS886.1e	67NR SLC5A6 OE HIGH	EG005/ SP014633	N/A	13C3 15N PA	Plasma	15
5F-8	BRAS886.1f	67NR SLC5A6 OE HIGH	EG005/ SP014633	N/A	13C3 15N PA	Plasma	15

## Sheet: ExFig6i_GCMS
Sample	Treatment	dry tissue weight, mg	Lactate	Ala	Val	Urea	Leu	Glycerol	Isl	Pro	Gly	Succ	NorLeu	Uracil	Fum	Ser	Thr	Erythrose	Nicotinamide	Mal	Asp	Met	OHGlu	pyroGlu	GABA	Cys	aKG	PEP	Glu	Phe	Xyulose	Ribose	DHAP	Put	cAcon	aG3P	2PG	3PG	Cit	Orn	Fructose	Mannose	Glc	His	E4P	Lys	GlcNH2	Tyr	Pantothenic Acid
5A_1	67NR WT	4.93	2379227	3808591	29398577	109487728	48494262	35772923	27023411	78872587	15106230	25461546	30542	23701415	1281581	1051478	2116340	96037	1656585	544235	365138	1691995	19455	14978927	74043	153707	4756	103670	9261733	1358487	187569	424277	18257	104796	21637	11528778	36361	160345	774264	119304	546477	372861	2449159	17286	40845	1208410	2871371	371715	2621014
5A_2	67NR WT	5.46	2031628	3812886	22875435	106443855	38142685	20792813	17724554	80501455	13828198	28667398	35348	6864856	1546605	1122312	1801554	83113	1330518	651470	442084	1324666	62517	13701647	115905	69137	3237	81621	8819849	912683	66650	344413	15367	107076	27587	10805935	24707	137282	1091109	185630	1373219	17660167	5621537	19122	34991	1465607	2624329	210152	1741143
5A_3	67NR WT	5.62	2691883	3611196	27954734	129147966	39538232	20834246	19349406	65559253	13284876	29253555	17140	7567812	1945367	754912	1642263	68647	1619207	686891	380798	1144664	19998	12020085	29600	87402	8290	36925	7414737	1017261	108246	253269	26175	136396	20281	10128319	1978	91923	1273738	164251	795877	11246643	3747188	6538	69206	1438002	2637174	175585	1842317
5A_4	67NR WT	4.22	1630691	2605651	27219166	109261004	41400281	18920441	20052258	65328363	11323801	19787471	16279	6938171	1060599	943714	1420699	99250	774644	393312	325423	1142166	14731	8687752	55038	96978	2870	44713	5438137	1072410	114160	334468	10101	59933	28331	7726947	1354	54539	709909	116865	476440	617883	3808925	3319	49856	920137	1270074	120450	1550412
5A_5	67NR WT	5.52	1524539	3091591	16801657	175029124	15116089	17452448	7606603	28744976	13464787	24690664	29814	1705704	2930580	1307148	1606266	45240	1128426	900833	521672	714272	13144	14290012	48553	47273	183166	71752	8341429	459996	185590	143836	24469	102361	45311	9550497	1470	112750	1823945	55741	1201037	52042052	16699964	21435	101854	224836	2988691	84154	1648532
5A_6	67NR WT	4.39	2588430	4315515	34706393	136815042	48113560	17593294	26338268	104030208	14879851	38944968	39657	8781964	3541886	1957089	2596094	227141	3735783	1391250	977063	1658857	69690	22801277	55871	135374	19012	181653	12654867	1318444	537108	437570	50957	157001	98148	11328229	72688	370923	2566961	1086858	1844506	1339470	4860349	587450	187111	15521317	5154638	817843	2126470
5B_1	67NR SLC5A6 OE MID	5.49	2828912	4632405	37159206	228343845	66515741	40356085	31285512	91810841	14802774	27458199	46251	25500506	1958747	1821134	2018215	156239	2191648	809144	535578	1893935	56046	17273544	20130	150918	41855	52472	9834682	1390422	268233	604752	22270	201818	58619	10615264	25448	107546	1245317	363028	1078315	1388442	3197450	45942	89485	4571441	3594383	593040	10089363
5B_2	67NR SLC5A6 OE MID	5.6	2278311	2760397	21132692	127925932	36421994	15591102	15191119	63049399	8017866	19098357	17890	4987000	1620236	819572	1243656	58184	859848	508730	430276	1041192	16789	10473753	45653	111020	31864	1706	6429938	710229	206827	349935	11219	115337	31910	7261737	8730	43469	743001	103282	580051	13100978	4416416	5687	42211	1561113	1885687	91685	3897685
5B_3	67NR SLC5A6 OE MID	5.96	3999274	5540522	34450000	195084271	58851587	24140655	26619828	108573128	14376545	27890291	34862	5616325	1796603	1240377	1995160	120135	3169108	984990	593534	1721540	20018	16450435	17752	158243	19799	54670	9491106	1276298	194838	325042	14391	197675	51128	10455297	44316	286221	2160937	599121	1658695	32021571	10259843	10000	173568	8536567	2952670	673973	9992185
5B_4	67NR SLC5A6 OE MID	7.32	4074922	5487078	41661991	182753327	69620149	24432489	32728744	135069902	15445806	30924800	33111	11633998	2031418	1557510	2348284	134737	3928669	1003712	667440	2375950	83689	16802332	86853	111783	34505	41462	10364350	1533185	199520	471359	14893	204507	87157	11280297	33283	194643	1655216	862257	1659662	769873	3572880	250899	107644	10245300	3487042	792804	10113848
5B_5	67NR SLC5A6 OE MID	5.56	3715535	3992424	28397661	162857280	63127548	22966966	27828372	82071297	13301917	22679863	6548	12307494	1654262	1064796	1803229	176923	1570782	655637	469798	1679322	20118	11362086	124402	77714	10995	23377	7428018	1237319	159939	558024	20691	185023	12113	8194266	13608	82855	1365824	409238	1049819	666490	3560497	12929	38702	5574132	2195828	365219	5297316
5B_6	67NR SLC5A6 OE MID	4.51	2301823	3616665	21691549	128567444	35362364	16269179	15411902	109843010	12384765	29999280	29595	4344966	1676899	900513	1712803	79616	1635578	676336	369544	1487008	49505	14181900	45890	85549	63975	23717	8406686	821131	146529	190241	22446	66481	12523	10330317	31947	154832	937783	154992	1270971	16772428	5381659	13320	165186	1308845	3656206	130161	7013100
5C_1	67NR SLC5A6 OE HIGH	5.93	1736915	2863721	12124445	105541203	18221710	14927472	7459455	38886887	11931926	20012068	22653	2934912	1749382	585383	1237094	28184	525434	501972	249979	639270	6231	8808892	6972	47010	44745	33090	5448300	519578	49318	121164	16347	71203	21467	8135609	8076	38810	572089	6618	420391	21634503	6605930	14431	60905	33777	2251276	31508	6388783
5C_2	67NR SLC5A6 OE HIGH	4.98	2189083	3606133	20973399	133840161	24936278	18551400	12869396	57762846	14315489	32133886	39228	3277536	2250687	1053534	1915007	93883	1729980	943594	544088	1123231	10935	17547528	90106	94233	16307	109882	10513752	784437	111365	168137	25869	93321	28437	11485308	47965	266518	1647846	125887	1676860	30082667	9399175	10628	78665	1831551	3903652	288040	11201836
5C_3	67NR SLC5A6 OE HIGH	4.55	1629749	4197500	19200882	246902378	22613300	21032319	9255220	58519830	8377016	21859275	25383	2567808	3047087	1077267	1597866	44347	1519600	895918	471876	869443	51535	15595772	22393	61674	54212	70836	8840972	554910	301255	162743	16590	74317	73652	9245978	31427	135562	1310484	109121	1184772	37859674	12821436	9310	68123	1055410	2209510	185942	8966991
5C_4	67NR SLC5A6 OE HIGH	4.89	2639516	4022958	22898876	137493545	29037670	18710227	14906900	63080098	14890300	27623520	12424	5590414	3055400	1100853	1751360	63692	2919037	1070897	546573	1060881	25075	16653935	91029	77683	47185	64850	9847818	816430	106806	248156	39332	103001	39096	10594294	27555	196460	1478785	178528	1087144	19362529	6337116	6468	100486	2425772	3025681	366283	10726387
5C_6	67NR SLC5A6 OE HIGH	4.4	904455	1734071	5915398	39234475	8437245	8835201	3862462	21918695	4205962	9879793	1820	1429948	453663	175598	448775	21251	107777	164052	67390	241473	12073	4577368	12740	36157	16093	8291	2106877	164741	96194	126918	5745	16870	11557	4897254	2234	25091	279282	953	351973	7546318	2534622	3662	65429	11793	534112	3616	3010161
5C_7	67NR SLC5A6 OE HIGH	4.82	954375	1074559	10788723	84090398	17268316	13703592	7800974	42185087	5053754	9897783	3703	1954327	590810	228561	669489	33839	197783	148691	81607	448220	18041	3835097	39647	61266	6299	12059	1392309	358686	72032	129961	6196	22577	1882	5328565	5453	17219	243368	1793	194429	10846753	3625678	2913	341789	28262	709228	10465	2309483
5C_8	67NR SLC5A6 OE HIGH	4.58	3234955	5443383	20294939	134023984	31974131	21966310	13998397	62386620	14285789	30426382	31626	4718039	2287957	1191020	1708484	92252	2258012	1101789	597124	1248374	22781	18802507	55634	88394	73244	141237	10785893	859709	222502	228156	52166	120788	26381	10975989	73697	354913	2036584	194563	1490668	43969424	13958872	8844	138160	1566275	3074014	287698	13190721
Values are ion peak areas
[truncated: 8 more columns]

## Sheet: ED_Fig6b_qpcr
Sample	Treatment	c-myc_endo	Myc_exo	Slc5a6	Slc7a5	Slc1a5	Slc38a1	Rrn3
0_1	0h	0.142	0.63046	0.00412	0.036	0.07	0.01	0.379
0_2	0h	0.113602	0.60763	0.00358	0.0348994	0.0671337	0.00796445	0.406406
0_3	0h	0.119472	0.50211	0.00383	0.0334702	0.0654114	0.00867194	0.47641
24_1	24h	0.0284069	3.01338	0.0141438	0.121789	0.331715	0.0194084	0.862446
24_2	24h	0.0230759	2.80823	0.00851371	0.0766156	0.127363	0.0108554	0.459708
24_3	24h	0.0213063	1.91043	0.00774485	0.0820814	0.142588	0.0118592	0.487201
